# Supplementary material for: Constructing an adult orofacial premotor atlas in Allen mouse CCF
Source: eLife. 2021 Apr 27;10:e67291. doi: 10.7554/eLife.67291 (PMC8137149; doi:10.7554/eLife.67291)
Supplement: Figure 5—source data 1 — Vibrissa premotor neurons from four mice (v1, v2, v3, v4), genioglossus premotor neurons from four mice (g1, g2, g3, g4), and masseter premotor neurons from four mice (m1, m2, m3, m4). Coordinates are relative to Bregma (in millimeters). Those coordinates can be converted into Allen common coordinate framework (CCF) coordinates by the following equations: AP in CCF = –1 × AP coordinates × 1000 + 5400; DV in CCF = DV coordinates × 1000; ML in CCF = ML coordinates × 1000 + 5700. [file elife-67291-fig5-data1.zip › g1.csv]

	name	acronym	AP_location	DV_location	ML_location	avIndex
0	Midbrain reticular nucleus	MRN	-2.85	4.83	-1.28	827
1	Midbrain	MB	-2.86	4.67	-1.81	807
2	Periaqueductal gray	PAG	-3.25	3.21	-0.18	839
3	Superior colliculus motor related intermediate white layer	SCiw	-3.61	2.84	1.41	834
4	Superior colliculus motor related deep gray layer	SCdg	-3.59	2.88	1.04	832
5	Red nucleus	RN	-3.31	4.4	0.58	854
6	Midbrain reticular nucleus	MRN	-3.42	3.52	-0.86	827
7	Red nucleus	RN	-3.31	4.06	-0.99	854
8	Superior colliculus motor related deep gray layer	SCdg	-3.51	2.95	-1.16	832
9	Midbrain reticular nucleus	MRN	-3.79	3.48	1.22	827
10	crossed tectospinal pathway	tspc	-3.62	4.32	0.32	1230
11	Periaqueductal gray	PAG	-3.85	2.97	0.23	839
12	crossed tectospinal pathway	tspc	-3.61	4.34	0.24	1230
13	Midbrain reticular nucleus	MRN	-3.67	3.91	-0.26	827
14	Midbrain reticular nucleus	MRN	-3.76	3.27	-0.93	827
15	Midbrain reticular nucleus	MRN	-3.68	3.63	-1.2	827
16	Midbrain reticular nucleus	MRN	-3.61	3.75	1.28	827
17	Midbrain reticular nucleus	MRN	-3.6	3.74	0.91	827
18	Midbrain reticular nucleus	MRN	-3.64	3.52	0.91	827
19	Midbrain reticular nucleus	MRN	-3.58	3.82	0.91	827
20	Midbrain reticular nucleus	MRN	-3.64	3.49	0.84	827
21	Midbrain reticular nucleus	MRN	-3.59	3.75	0.6	827
22	Red nucleus	RN	-3.47	4.38	0.54	854
23	crossed tectospinal pathway	tspc	-3.46	4.35	0.19	1230
24	Midbrain	MB	-3.44	4.5	0.13	807
25	Midbrain reticular nucleus	MRN	-3.51	4.0	-0.2	827
26	Midbrain reticular nucleus	MRN	-3.58	3.54	-0.61	827
27	Midbrain reticular nucleus	MRN	-3.56	3.61	-0.68	827
28	Midbrain reticular nucleus	MRN	-3.58	3.52	-0.84	827
29	Midbrain reticular nucleus	MRN	-3.54	3.71	-0.84	827
30	Superior colliculus motor related deep gray layer	SCdg	-3.66	3.04	-0.9	832
31	Midbrain reticular nucleus	MRN	-3.58	3.48	-1.03	827
32	Midbrain reticular nucleus	MRN	-3.56	3.55	-1.24	827
33	Superior colliculus motor related intermediate white layer	SCiw	-3.87	2.73	1.45	834
34	Superior colliculus motor related intermediate white layer	SCiw	-3.88	2.69	1.44	834
35	Midbrain reticular nucleus	MRN	-3.72	3.5	0.95	827
36	Midbrain reticular nucleus	MRN	-3.67	3.77	0.94	827
37	Midbrain reticular nucleus	MRN	-3.7	3.63	0.89	827
38	Midbrain reticular nucleus	MRN	-3.7	3.54	0.67	827
39	Red nucleus	RN	-3.57	4.25	0.53	854
40	crossed tectospinal pathway	tspc	-3.53	4.47	0.28	1230
41	Midbrain reticular nucleus	MRN	-3.57	4.23	0.27	827
42	Midbrain	MB	-3.53	4.41	0.15	807
43	mammillotegmental tract	mtg	-3.56	4.27	0.13	1281
44	crossed tectospinal pathway	tspc	-3.55	4.33	0.12	1230
45	Midbrain reticular nucleus	MRN	-3.6	3.91	-0.38	827
46	Midbrain reticular nucleus	MRN	-3.65	3.61	-0.58	827
47	Midbrain reticular nucleus	MRN	-3.59	3.93	-0.67	827
48	Midbrain reticular nucleus	MRN	-3.67	3.43	-0.88	827
49	Superior colliculus motor related intermediate white layer	SCiw	-3.97	2.69	1.73	834
50	Midbrain reticular nucleus	MRN	-3.79	3.61	1.16	827
51	Periaqueductal gray	PAG	-3.89	2.95	0.83	839
52	Midbrain reticular nucleus	MRN	-3.7	3.96	0.33	827
53	Midbrain reticular nucleus	MRN	-3.66	4.15	0.32	827
54	crossed tectospinal pathway	tspc	-3.65	4.23	0.28	1230
55	Midbrain reticular nucleus	MRN	-3.68	4.06	0.27	827
56	crossed tectospinal pathway	tspc	-3.65	4.23	0.23	1230
57	Midbrain reticular nucleus	MRN	-3.66	4.14	0.2	827
58	doral tegmental decussation	dtd	-3.63	4.29	0.07	1229
59	Midbrain reticular nucleus	MRN	-3.74	3.46	-1.1	827
60	Midbrain reticular nucleus	MRN	-3.87	3.57	0.9	827
61	Midbrain reticular nucleus	MRN	-3.82	3.79	0.69	827
62	Midbrain reticular nucleus	MRN	-3.76	4.1	0.47	827
63	Supraoculomotor periaqueductal gray	Su3	-3.86	3.53	0.42	843
64	Periaqueductal gray	PAG	-3.84	3.65	0.42	839
65	Midbrain reticular nucleus	MRN	-3.74	4.15	0.34	827
66	crossed tectospinal pathway	tspc	-3.75	4.14	0.27	1230
67	Midbrain	MB	-3.75	4.05	0.03	807
68	Midbrain reticular nucleus	MRN	-3.8	3.68	-0.54	827
69	Midbrain reticular nucleus	MRN	-3.79	3.68	-0.69	827
70	Periaqueductal gray	PAG	-3.95	3.45	0.48	839
71	Midbrain reticular nucleus	MRN	-3.82	4.2	0.45	827
72	crossed tectospinal pathway	tspc	-3.75	4.6	0.41	1230
73	Midbrain reticular nucleus	MRN	-3.84	4.05	0.36	827
74	Midbrain reticular nucleus	MRN	-3.86	3.97	0.33	827
75	Midbrain reticular nucleus	MRN	-3.87	3.89	0.31	827
76	mammillotegmental tract	mtg	-3.8	4.27	0.24	1281
77	crossed tectospinal pathway	tspc	-3.81	4.19	0.23	1230
78	Central linear nucleus raphe	CLI	-3.79	4.33	0.1	881
79	Midbrain reticular nucleus	MRN	-3.82	4.07	-0.28	827
80	Midbrain reticular nucleus	MRN	-3.89	4.31	0.55	827
81	Midbrain reticular nucleus	MRN	-3.95	3.93	0.51	827
82	Midbrain reticular nucleus	MRN	-3.89	4.28	0.46	827
83	crossed tectospinal pathway	tspc	-3.89	4.23	0.42	1230
84	medial longitudinal fascicle	mlf	-3.95	3.88	0.24	1121
85	Pontine reticular nucleus	PRNr	-3.73	4.87	-1.02	932
86	Inferior colliculus external nucleus	ICe	-4.26	2.88	1.82	816
87	Midbrain reticular nucleus	MRN	-3.99	4.13	0.45	827
88	Midbrain reticular nucleus	MRN	-4.18	3.67	1.27	827
89	Paratrochlear nucleus	Pa4	-4.17	3.89	-0.37	859
90	Pedunculopontine nucleus	PPN	-4.03	4.53	-1.13	868
91	Periaqueductal gray	PAG	-4.41	2.98	-0.43	839
92	Pontine reticular nucleus	PRNr	-4.21	4.94	1.68	932
93	Periaqueductal gray	PAG	-4.52	3.19	-0.6	839
94	Midbrain	MB	-4.46	4.09	-0.15	807
95	Principal sensory nucleus of the trigeminal	PSV	-4.37	5.45	1.97	890
96	Periaqueductal gray	PAG	-4.56	3.9	-0.41	839
97	Parabrachial nucleus	PB	-4.56	4.77	1.61	891
98	Supratrigeminal nucleus	SUT	-4.52	4.92	1.28	918
99	Laterodorsal tegmental nucleus	LDT	-4.69	3.82	0.52	930
100	Periaqueductal gray	PAG	-4.67	3.79	-0.34	839
101	Midbrain reticular nucleus	MRN	-4.61	4.08	-0.47	827
102	Peritrigeminal zone	P5	-4.38	5.21	-1.43	921
103	Pons	P	-4.3	5.56	-1.92	884
104	Supratrigeminal nucleus	SUT	-4.64	4.84	1.85	918
105	Supratrigeminal nucleus	SUT	-4.62	4.93	1.74	918
106	Motor nucleus of trigeminal	V	-4.57	5.2	1.66	920
107	Pontine reticular nucleus	PRNr	-4.6	4.9	1.16	932
108	Pontine reticular nucleus caudal part	PRNc	-4.37	6.15	0.93	914
109	Midbrain reticular nucleus	MRN	-4.64	4.63	0.84	827
110	Pons	P	-4.34	5.85	-1.49	884
111	Peritrigeminal zone	P5	-4.45	5.2	-1.56	921
112	Peritrigeminal zone	P5	-4.4	5.45	-1.69	921
113	Motor nucleus of trigeminal	V	-4.43	5.29	-1.74	920
114	Motor nucleus of trigeminal	V	-4.44	5.22	-1.81	920
115	Principal sensory nucleus of the trigeminal	PSV	-4.68	5.09	2.05	890
116	Motor nucleus of trigeminal	V	-4.68	5.03	1.79	920
117	Peritrigeminal zone	P5	-4.68	4.98	1.46	921
118	Pons	P	-4.71	4.72	1.06	884
119	Pontine reticular nucleus caudal part	PRNc	-4.58	5.44	1.07	914
120	Pontine reticular nucleus	PRNr	-4.69	4.81	0.97	932
121	Midbrain	MB	-4.83	3.6	-1.02	807
122	Peritrigeminal zone	P5	-4.5	5.45	-1.31	921
123	lateral lemniscus	ll	-4.42	5.87	-1.38	1141
124	Peritrigeminal zone	P5	-4.43	5.8	-1.59	921
125	Motor nucleus of trigeminal	V	-4.54	5.18	-1.63	920
126	Supratrigeminal nucleus	SUT	-4.56	5.02	-1.67	918
127	Principal sensory nucleus of the trigeminal	PSV	-4.72	5.37	2.34	890
128	Principal sensory nucleus of the trigeminal	PSV	-4.75	5.22	2.33	890
129	Principal sensory nucleus of the trigeminal	PSV	-4.75	5.18	2.11	890
130	Principal sensory nucleus of the trigeminal	PSV	-4.75	5.15	2.04	890
131	Parvicellular motor 5 nucleus	PC5	-4.69	5.42	1.82	923
132	Supratrigeminal nucleus	SUT	-4.78	4.93	1.8	918
133	Motor nucleus of trigeminal	V	-4.73	5.18	1.77	920
134	Supratrigeminal nucleus	SUT	-4.77	4.95	1.73	918
135	Motor nucleus of trigeminal	V	-4.76	5.0	1.69	920
136	Motor nucleus of trigeminal	V	-4.66	5.56	1.51	920
137	Pontine reticular nucleus caudal part	PRNc	-4.66	5.49	1.12	914
138	Pontine reticular nucleus caudal part	PRNc	-4.65	5.49	1.06	914
139	Pontine reticular nucleus caudal part	PRNc	-4.63	5.6	0.81	914
140	Pontine reticular nucleus caudal part	PRNc	-4.59	5.57	-0.44	914
141	Pontine reticular nucleus caudal part	PRNc	-4.41	6.48	-0.96	914
142	Pons	P	-4.73	4.66	-1.03	884
143	Pontine reticular nucleus caudal part	PRNc	-4.42	6.42	-1.04	914
144	Peritrigeminal zone	P5	-4.63	5.18	-1.33	921
145	Peritrigeminal zone	P5	-4.57	5.51	-1.35	921
146	Supratrigeminal nucleus	SUT	-4.68	4.86	-1.41	918
147	Peritrigeminal zone	P5	-4.53	5.72	-1.41	921
148	Peritrigeminal zone	P5	-4.55	5.61	-1.43	921
149	Peritrigeminal zone	P5	-4.64	5.07	-1.47	921
150	Peritrigeminal zone	P5	-4.57	5.48	-1.48	921
151	Peritrigeminal zone	P5	-4.56	5.54	-1.48	921
152	Pons	P	-4.51	5.82	-1.53	884
153	Supratrigeminal nucleus	SUT	-4.65	4.97	-1.56	918
154	Supratrigeminal nucleus	SUT	-4.7	4.73	-1.58	918
155	Motor nucleus of trigeminal	V	-4.64	5.03	-1.59	920
156	Motor nucleus of trigeminal	V	-4.65	4.99	-1.65	920
157	Motor nucleus of trigeminal	V	-4.64	5.02	-1.69	920
158	Motor nucleus of trigeminal	V	-4.62	5.15	-1.73	920
159	Motor nucleus of trigeminal	V	-4.64	5.02	-1.76	920
160	Supratrigeminal nucleus	SUT	-4.66	4.87	-1.77	918
161	Motor nucleus of trigeminal	V	-4.61	5.18	-1.81	920
162	spinal tract of the trigeminal nerve	sptV	-4.79	5.42	2.43	1130
163	Principal sensory nucleus of the trigeminal	PSV	-4.82	5.25	2.34	890
164	Principal sensory nucleus of the trigeminal	PSV	-4.86	4.99	2.14	890
165	Principal sensory nucleus of the trigeminal	PSV	-4.85	5.05	2.07	890
166	Principal sensory nucleus of the trigeminal	PSV	-4.82	5.18	2.0	890
167	Koelliker-Fuse subnucleus	KF	-4.88	4.83	1.93	892
168	Pons	P	-4.87	4.91	1.92	884
169	Intertrigeminal nucleus	I5	-4.82	5.15	1.91	924
170	Intertrigeminal nucleus	I5	-4.83	5.13	1.86	924
171	Supratrigeminal nucleus	SUT	-4.88	4.84	1.84	918
172	Motor nucleus of trigeminal	V	-4.82	5.14	1.77	920
173	Motor nucleus of trigeminal	V	-4.85	4.97	1.68	920
174	Motor nucleus of trigeminal	V	-4.85	4.94	1.62	920
175	Motor nucleus of trigeminal	V	-4.84	4.99	1.6	920
176	Supratrigeminal nucleus	SUT	-4.89	4.68	1.57	918
177	Parabrachial nucleus	PB	-5.0	4.09	1.55	891
178	Supratrigeminal nucleus	SUT	-4.87	4.83	1.53	918
179	Motor nucleus of trigeminal	V	-4.84	4.97	1.52	920
180	Supratrigeminal nucleus	SUT	-4.87	4.79	1.5	918
181	Supratrigeminal nucleus	SUT	-4.89	4.7	1.43	918
182	Peritrigeminal zone	P5	-4.75	5.44	1.38	921
183	Parabrachial nucleus	PB	-5.0	4.06	1.33	891
184	Supratrigeminal nucleus	SUT	-4.85	4.88	1.28	918
185	Peritrigeminal zone	P5	-4.77	5.33	1.22	921
186	Peritrigeminal zone	P5	-4.78	5.28	1.21	921
187	Peritrigeminal zone	P5	-4.82	5.04	1.2	921
188	Supratrigeminal nucleus	SUT	-4.85	4.85	1.18	918
189	Peritrigeminal zone	P5	-4.78	5.24	1.18	921
190	Pontine reticular nucleus caudal part	PRNc	-4.84	4.9	0.99	914
191	Laterodorsal tegmental nucleus	LDT	-4.95	4.25	0.86	930
192	Pontine reticular nucleus caudal part	PRNc	-4.67	5.52	-0.55	914
193	Peritrigeminal zone	P5	-4.69	5.3	-1.17	921
194	Peritrigeminal zone	P5	-4.67	5.41	-1.23	921
195	Peritrigeminal zone	P5	-4.7	5.21	-1.24	921
196	Peritrigeminal zone	P5	-4.68	5.34	-1.26	921
197	Peritrigeminal zone	P5	-4.73	5.02	-1.31	921
198	Peritrigeminal zone	P5	-4.68	5.32	-1.34	921
199	Supratrigeminal nucleus	SUT	-4.77	4.82	-1.39	918
200	Peritrigeminal zone	P5	-4.62	5.64	-1.4	921
201	Peritrigeminal zone	P5	-4.62	5.67	-1.4	921
202	Peritrigeminal zone	P5	-4.64	5.56	-1.42	921
203	Motor nucleus of trigeminal	V	-4.66	5.42	-1.45	920
204	Peritrigeminal zone	P5	-4.59	5.79	-1.45	921
205	Supratrigeminal nucleus	SUT	-4.76	4.86	-1.49	918
206	Motor nucleus of trigeminal	V	-4.73	5.01	-1.5	920
207	Peritrigeminal zone	P5	-4.6	5.74	-1.51	921
208	Supratrigeminal nucleus	SUT	-4.75	4.91	-1.53	918
209	Supratrigeminal nucleus	SUT	-4.75	4.87	-1.54	918
210	Motor nucleus of trigeminal	V	-4.72	5.04	-1.57	920
211	Motor nucleus of trigeminal	V	-4.74	4.95	-1.61	920
212	Parabrachial nucleus	PB	-4.8	4.57	-1.68	891
213	Parabrachial nucleus	PB	-4.79	4.65	-1.69	891
214	Motor nucleus of trigeminal	V	-4.6	5.72	-1.68	920
215	Motor nucleus of trigeminal	V	-4.72	5.05	-1.69	920
216	superior cerebelar peduncles	scp	-4.82	4.48	-1.71	1175
217	Motor nucleus of trigeminal	V	-4.73	4.97	-1.73	920
218	Supratrigeminal nucleus	SUT	-4.72	4.99	-1.81	918
219	Koelliker-Fuse subnucleus	KF	-4.77	4.72	-1.83	892
220	Parvicellular motor 5 nucleus	PC5	-4.64	5.45	-1.85	923
221	Principal sensory nucleus of the trigeminal	PSV	-4.94	5.07	2.41	890
222	Principal sensory nucleus of the trigeminal	PSV	-4.83	5.61	2.24	890
223	Principal sensory nucleus of the trigeminal	PSV	-4.89	5.24	2.08	890
224	Principal sensory nucleus of the trigeminal	PSV	-4.88	5.31	2.06	890
225	Principal sensory nucleus of the trigeminal	PSV	-4.85	5.45	1.94	890
226	Intertrigeminal nucleus	I5	-4.92	5.06	1.91	924
227	Koelliker-Fuse subnucleus	KF	-4.97	4.77	1.88	892
228	Pons	P	-4.96	4.83	1.88	884
229	Pons	P	-4.93	4.98	1.87	884
230	Intertrigeminal nucleus	I5	-4.91	5.12	1.87	924
231	Pons	P	-4.94	4.93	1.84	884
232	Intertrigeminal nucleus	I5	-4.91	5.1	1.85	924
233	Supratrigeminal nucleus	SUT	-4.94	4.91	1.8	918
234	Motor nucleus of trigeminal	V	-4.87	5.3	1.79	920
235	Parabrachial nucleus	PB	-4.98	4.67	1.75	891
236	Motor nucleus of trigeminal	V	-4.92	5.04	1.72	920
237	Motor nucleus of trigeminal	V	-4.83	5.54	1.71	920
238	Motor nucleus of trigeminal	V	-4.88	5.25	1.69	920
239	Motor nucleus of trigeminal	V	-4.85	5.43	1.68	920
240	Supratrigeminal nucleus	SUT	-4.97	4.73	1.67	918
241	Parabrachial nucleus	PB	-4.98	4.67	1.64	891
242	Supratrigeminal nucleus	SUT	-4.96	4.76	1.61	918
243	Supratrigeminal nucleus	SUT	-4.96	4.79	1.57	918
244	Motor nucleus of trigeminal	V	-4.93	4.92	1.55	920
245	Motor nucleus of trigeminal	V	-4.92	5.0	1.52	920
246	Motor nucleus of trigeminal	V	-4.92	4.95	1.37	920
247	Supratrigeminal nucleus	SUT	-4.94	4.83	1.28	918
248	Accessory trigeminal nucleus	Acs5	-4.81	5.54	1.28	922
249	Peritrigeminal zone	P5	-4.89	5.09	1.25	921
250	Peritrigeminal zone	P5	-4.86	5.24	1.23	921
251	lateral lemniscus	ll	-4.68	6.27	1.15	1141
252	Pontine reticular nucleus caudal part	PRNc	-4.59	6.49	-0.36	914
253	Pontine reticular nucleus caudal part	PRNc	-4.82	5.02	-1.06	914
254	Pontine reticular nucleus caudal part	PRNc	-4.65	6.0	-1.13	914
255	Peritrigeminal zone	P5	-4.73	5.49	-1.24	921
256	Peritrigeminal zone	P5	-4.81	5.03	-1.26	921
257	Pontine reticular nucleus caudal part	PRNc	-4.65	5.94	-1.25	914
258	Peritrigeminal zone	P5	-4.81	5.02	-1.3	921
259	Peritrigeminal zone	P5	-4.8	5.08	-1.3	921
260	Supratrigeminal nucleus	SUT	-4.86	4.77	-1.38	918
261	Pons	P	-4.66	5.88	-1.4	884
262	Parabrachial nucleus	PB	-4.88	4.62	-1.46	891
263	Motor nucleus of trigeminal	V	-4.81	4.99	-1.45	920
264	Pons	P	-4.65	5.92	-1.53	884
265	Supratrigeminal nucleus	SUT	-4.86	4.71	-1.54	918
266	Motor nucleus of trigeminal	V	-4.8	5.05	-1.56	920
267	Supratrigeminal nucleus	SUT	-4.85	4.74	-1.6	918
268	Motor nucleus of trigeminal	V	-4.8	5.04	-1.64	920
269	Motor nucleus of trigeminal	V	-4.79	5.1	-1.64	920
270	Supratrigeminal nucleus	SUT	-4.83	4.83	-1.68	918
271	Motor nucleus of trigeminal	V	-4.79	5.1	-1.68	920
272	Motor nucleus of trigeminal	V	-4.78	5.11	-1.72	920
273	Motor nucleus of trigeminal	V	-4.78	5.16	-1.74	920
274	Motor nucleus of trigeminal	V	-4.77	5.2	-1.76	920
275	Supratrigeminal nucleus	SUT	-4.8	5.0	-1.8	918
276	Motor nucleus of trigeminal	V	-4.79	5.07	-1.81	920
277	Pons	P	-4.78	5.07	-1.96	884
278	Principal sensory nucleus of the trigeminal	PSV	-4.82	4.84	-2.04	890
279	Principal sensory nucleus of the trigeminal	PSV	-4.77	5.13	-2.04	890
280	Principal sensory nucleus of the trigeminal	PSV	-4.76	5.2	-2.06	890
281	Principal sensory nucleus of the trigeminal	PSV	-4.77	5.13	-2.09	890
282	Principal sensory nucleus of the trigeminal	PSV	-4.78	5.08	-2.11	890
283	Pons	P	-5.02	4.95	1.89	884
284	Pons	P	-5.04	4.84	1.88	884
285	Intertrigeminal nucleus	I5	-4.95	5.3	1.81	924
286	Pons	P	-5.06	4.71	1.75	884
287	Motor nucleus of trigeminal	V	-4.94	5.38	1.74	920
288	Parabrachial nucleus	PB	-5.06	4.68	1.69	891
289	Motor nucleus of trigeminal	V	-4.95	5.29	1.7	920
290	Motor nucleus of trigeminal	V	-4.96	5.26	1.68	920
291	Motor nucleus of trigeminal	V	-5.0	5.02	1.64	920
292	Parabrachial nucleus	PB	-5.08	4.54	1.57	891
293	Supratrigeminal nucleus	SUT	-5.04	4.74	1.49	918
294	Pons	P	-4.83	5.96	1.47	884
295	Supratrigeminal nucleus	SUT	-5.04	4.74	1.42	918
296	Supratrigeminal nucleus	SUT	-5.03	4.81	1.39	918
297	Supratrigeminal nucleus	SUT	-5.03	4.76	1.38	918
298	Motor nucleus of trigeminal	V	-5.0	4.96	1.37	920
299	Pons	P	-4.86	5.76	1.37	884
300	Parabrachial nucleus	PB	-5.12	4.28	1.33	891
301	Pons	P	-4.78	6.16	1.28	884
302	Pons	P	-4.8	6.06	1.25	884
303	Pons	P	-5.04	4.69	1.2	884
304	Pontine reticular nucleus caudal part	PRNc	-4.76	6.27	1.09	914
305	Pons	P	-5.06	4.53	0.93	884
306	Pontine reticular nucleus caudal part	PRNc	-4.77	6.14	0.91	914
307	Pontine reticular nucleus caudal part	PRNc	-4.83	5.71	0.47	914
308	Pontine reticular nucleus caudal part	PRNc	-4.7	6.44	0.25	914
309	Pontine reticular nucleus caudal part	PRNc	-4.85	5.42	-0.44	914
310	Pontine reticular nucleus caudal part	PRNc	-4.81	5.63	-0.58	914
311	Pons	P	-5.04	4.26	-1.04	884
312	Pontine reticular nucleus caudal part	PRNc	-4.87	5.24	-1.05	914
313	Pontine reticular nucleus caudal part	PRNc	-4.74	5.93	-1.05	914
314	Pontine reticular nucleus caudal part	PRNc	-4.75	5.87	-1.07	914
315	Peritrigeminal zone	P5	-4.91	4.98	-1.09	921
316	Pons	P	-4.92	4.92	-1.12	884
317	Pons	P	-4.96	4.69	-1.2	884
318	Peritrigeminal zone	P5	-4.9	4.99	-1.22	921
319	Accessory trigeminal nucleus	Acs5	-4.8	5.58	-1.25	922
320	Pons	P	-4.76	5.79	-1.33	884
321	Supratrigeminal nucleus	SUT	-4.95	4.68	-1.37	918
322	Supratrigeminal nucleus	SUT	-4.93	4.79	-1.37	918
323	Parabrachial nucleus	PB	-4.97	4.6	-1.4	891
324	Motor nucleus of trigeminal	V	-4.9	4.97	-1.41	920
325	Peritrigeminal zone	P5	-4.76	5.77	-1.41	921
326	Supratrigeminal nucleus	SUT	-4.92	4.85	-1.5	918
327	Supratrigeminal nucleus	SUT	-4.95	4.69	-1.52	918
328	Motor nucleus of trigeminal	V	-4.9	4.94	-1.57	920
329	Motor nucleus of trigeminal	V	-4.88	5.07	-1.62	920
330	Supratrigeminal nucleus	SUT	-4.91	4.85	-1.66	918
331	Motor nucleus of trigeminal	V	-4.89	4.95	-1.71	920
332	Parvicellular motor 5 nucleus	PC5	-4.79	5.51	-1.77	923
333	Supratrigeminal nucleus	SUT	-4.9	4.9	-1.85	918
334	Koelliker-Fuse subnucleus	KF	-4.94	4.64	-1.86	892
335	Pons	P	-4.9	4.86	-1.93	884
336	Pons	P	-4.87	5.01	-1.92	884
337	Principal sensory nucleus of the trigeminal	PSV	-4.89	4.9	-1.97	890
338	Principal sensory nucleus of the trigeminal	PSV	-4.87	5.02	-2.08	890
339	Principal sensory nucleus of the trigeminal	PSV	-4.82	5.28	-2.17	890
340	Principal sensory nucleus of the trigeminal	PSV	-4.98	5.7	2.2	890
341	Principal sensory nucleus of the trigeminal	PSV	-5.12	4.9	2.16	890
342	Principal sensory nucleus of the trigeminal	PSV	-4.98	5.65	2.09	890
343	Pons	P	-4.98	5.6	1.82	884
344	Pons	P	-5.13	4.75	1.8	884
345	Motor nucleus of trigeminal	V	-5.02	5.34	1.52	920
346	Pons	P	-5.11	4.78	1.51	884
347	Peritrigeminal zone	P5	-4.96	5.63	1.38	921
348	Peritrigeminal zone	P5	-4.98	5.51	1.37	921
349	Pontine reticular nucleus caudal part	PRNc	-4.8	6.48	1.19	914
350	Pontine reticular nucleus caudal part	PRNc	-4.82	6.37	1.0	914
351	Subceruleus nucleus	SLC	-5.12	4.63	0.88	934
352	Pontine reticular nucleus caudal part	PRNc	-5.07	4.9	0.83	914
353	Pontine reticular nucleus caudal part	PRNc	-5.01	4.92	-0.82	914
354	Pontine reticular nucleus caudal part	PRNc	-4.73	6.48	-0.92	914
355	Accessory trigeminal nucleus	Acs5	-4.88	5.57	-1.16	922
356	Pons	P	-4.86	5.71	-1.17	884
357	Peritrigeminal zone	P5	-4.9	5.46	-1.19	921
358	Peritrigeminal zone	P5	-4.91	5.41	-1.2	921
359	Accessory trigeminal nucleus	Acs5	-4.89	5.52	-1.22	922
360	Accessory trigeminal nucleus	Acs5	-4.88	5.58	-1.3	922
361	Supratrigeminal nucleus	SUT	-4.99	4.89	-1.42	918
362	Pons	P	-5.03	4.66	-1.44	884
363	Pons	P	-4.81	5.91	-1.45	884
364	Pons	P	-4.84	5.75	-1.5	884
365	Motor nucleus of trigeminal	V	-4.85	5.67	-1.49	920
366	Motor nucleus of trigeminal	V	-4.96	5.06	-1.51	920
367	Motor nucleus of trigeminal	V	-4.94	5.18	-1.58	920
368	Parabrachial nucleus	PB	-5.04	4.61	-1.59	891
369	Motor nucleus of trigeminal	V	-4.98	4.94	-1.6	920
370	Pons	P	-5.02	4.69	-1.63	884
371	Parabrachial nucleus	PB	-5.02	4.68	-1.7	891
372	Motor nucleus of trigeminal	V	-4.96	5.01	-1.7	920
373	Motor nucleus of trigeminal	V	-4.93	5.18	-1.71	920
374	Motor nucleus of trigeminal	V	-4.87	5.55	-1.72	920
375	Motor nucleus of trigeminal	V	-4.92	5.25	-1.77	920
376	Motor nucleus of trigeminal	V	-4.92	5.25	-1.81	920
377	Intertrigeminal nucleus	I5	-4.95	5.05	-1.85	924
378	Pons	P	-4.84	5.68	-1.85	884
379	Parabrachial nucleus	PB	-5.09	4.28	-1.87	891
380	Pons	P	-4.98	4.89	-1.86	884
381	Koelliker-Fuse subnucleus	KF	-5.0	4.77	-1.91	892
382	Intertrigeminal nucleus	I5	-4.92	5.24	-1.9	924
383	Intertrigeminal nucleus	I5	-4.89	5.37	-1.9	924
384	Koelliker-Fuse subnucleus	KF	-5.01	4.7	-1.94	892
385	Koelliker-Fuse subnucleus	KF	-4.99	4.76	-2.14	892
386	Principal sensory nucleus of the trigeminal	PSV	-4.95	4.98	-2.15	890
387	Principal sensory nucleus of the trigeminal	PSV	-4.92	5.18	-2.14	890
388	spinal tract of the trigeminal nerve	sptV	-5.1	5.44	2.28	1130
389	Pons	P	-5.08	5.54	2.19	884
390	Principal sensory nucleus of the trigeminal	PSV	-5.16	5.06	2.03	890
391	Principal sensory nucleus of the trigeminal	PSV	-5.06	5.64	2.02	890
392	Intertrigeminal nucleus	I5	-5.11	5.32	1.82	924
393	Parvicellular reticular nucleus	PARN	-5.04	5.7	1.67	989
394	Motor nucleus of trigeminal	V	-5.1	5.32	1.63	920
395	Parvicellular reticular nucleus	PARN	-5.06	5.59	1.6	989
396	Motor nucleus of trigeminal	V	-5.06	5.52	1.53	920
397	Pons	P	-5.0	5.86	1.46	884
398	Peritrigeminal zone	P5	-5.07	5.49	1.39	921
399	Pons	P	-5.14	5.09	1.36	884
400	Pons	P	-4.92	6.33	1.36	884
401	Pontine reticular nucleus caudal part	PRNc	-5.03	5.61	1.02	914
402	Pontine reticular nucleus caudal part	PRNc	-4.9	6.36	0.97	914
403	Nucleus raphe magnus	RM	-4.85	6.42	0.02	1012
404	Pontine reticular nucleus caudal part	PRNc	-4.94	5.76	-0.96	914
405	Pontine reticular nucleus caudal part	PRNc	-5.01	5.34	-0.97	914
406	Pontine reticular nucleus caudal part	PRNc	-4.81	6.46	-1.06	914
407	Peritrigeminal zone	P5	-4.98	5.46	-1.2	921
408	Pontine reticular nucleus caudal part	PRNc	-4.82	6.37	-1.21	914
409	Peritrigeminal zone	P5	-5.02	5.22	-1.27	921
410	Pons	P	-5.1	4.74	-1.28	884
411	Pons	P	-4.92	5.78	-1.31	884
412	Pons	P	-5.09	4.79	-1.33	884
413	Pons	P	-5.08	4.87	-1.34	884
414	Peritrigeminal zone	P5	-4.95	5.59	-1.37	921
415	Pons	P	-4.93	5.71	-1.37	884
416	Peritrigeminal zone	P5	-4.95	5.62	-1.42	921
417	Pons	P	-4.9	5.87	-1.41	884
418	Pons	P	-4.92	5.74	-1.46	884
419	Motor nucleus of trigeminal	V	-5.05	4.99	-1.47	920
420	Motor nucleus of trigeminal	V	-4.94	5.63	-1.47	920
421	Motor nucleus of trigeminal	V	-5.04	5.04	-1.48	920
422	Motor nucleus of trigeminal	V	-4.93	5.67	-1.49	920
423	Motor nucleus of trigeminal	V	-5.06	4.93	-1.51	920
424	Motor nucleus of trigeminal	V	-5.03	5.13	-1.53	920
425	Motor nucleus of trigeminal	V	-4.94	5.6	-1.55	920
426	Supratrigeminal nucleus	SUT	-5.07	4.91	-1.57	918
427	Motor nucleus of trigeminal	V	-4.96	5.51	-1.55	920
428	Motor nucleus of trigeminal	V	-4.93	5.7	-1.58	920
429	Motor nucleus of trigeminal	V	-4.99	5.34	-1.59	920
430	Pons	P	-4.91	5.76	-1.6	884
431	Pons	P	-5.1	4.73	-1.61	884
432	Motor nucleus of trigeminal	V	-4.96	5.5	-1.61	920
433	Motor nucleus of trigeminal	V	-5.02	5.17	-1.62	920
434	Motor nucleus of trigeminal	V	-4.98	5.37	-1.63	920
435	Motor nucleus of trigeminal	V	-5.04	5.04	-1.68	920
436	Motor nucleus of trigeminal	V	-5.01	5.2	-1.69	920
437	Motor nucleus of trigeminal	V	-4.95	5.51	-1.71	920
438	Pons	P	-4.91	5.73	-1.72	884
439	Pons	P	-5.09	4.71	-1.74	884
440	Motor nucleus of trigeminal	V	-4.94	5.57	-1.73	920
441	Intertrigeminal nucleus	I5	-5.03	5.05	-1.76	924
442	Motor nucleus of trigeminal	V	-4.96	5.48	-1.76	920
443	Intertrigeminal nucleus	I5	-5.0	5.23	-1.83	924
444	Pons	P	-5.04	4.98	-1.84	884
445	Koelliker-Fuse subnucleus	KF	-5.09	4.69	-1.86	892
446	Intertrigeminal nucleus	I5	-5.01	5.16	-1.86	924
447	Parabrachial nucleus	PB	-5.16	4.29	-1.88	891
448	Principal sensory nucleus of the trigeminal	PSV	-4.91	5.71	-1.88	890
449	Intertrigeminal nucleus	I5	-4.96	5.44	-1.89	924
450	Principal sensory nucleus of the trigeminal	PSV	-5.05	4.89	-1.96	890
451	Principal sensory nucleus of the trigeminal	PSV	-4.97	5.33	-2.04	890
452	Principal sensory nucleus of the trigeminal	PSV	-4.95	5.44	-2.19	890
453	Pons	P	-5.23	5.16	2.07	884
454	Parvicellular reticular nucleus	PARN	-5.12	5.73	1.77	989
455	Parvicellular reticular nucleus	PARN	-5.07	5.94	1.64	989
456	Parvicellular reticular nucleus	PARN	-5.13	5.64	1.58	989
457	Parvicellular reticular nucleus	PARN	-5.14	5.55	1.49	989
458	Parvicellular reticular nucleus	PARN	-5.21	5.16	1.45	989
459	Parvicellular reticular nucleus	PARN	-5.12	5.64	1.44	989
460	Parvicellular reticular nucleus	PARN	-5.09	5.79	1.42	989
461	Parvicellular reticular nucleus	PARN	-5.14	5.54	1.39	989
462	Medulla	MY	-5.07	5.87	1.26	936
463	Intermediate reticular nucleus	IRN	-5.02	6.17	1.2	979
464	Pons	P	-5.22	5.0	0.92	884
465	Pontine reticular nucleus caudal part	PRNc	-5.06	5.88	0.79	914
466	Pontine reticular nucleus caudal part	PRNc	-4.96	6.34	0.48	914
467	Pons	P	-4.91	6.55	-0.08	884
468	Peritrigeminal zone	P5	-5.08	5.33	-1.2	921
469	Pons	P	-5.02	5.7	-1.25	884
470	Pons	P	-5.02	5.68	-1.33	884
471	Motor nucleus of trigeminal	V	-5.09	5.24	-1.36	920
472	Peritrigeminal zone	P5	-5.07	5.4	-1.36	921
473	Pons	P	-4.97	5.96	-1.37	884
474	Peritrigeminal zone	P5	-5.04	5.54	-1.37	921
475	Pons	P	-4.96	6.01	-1.38	884
476	Pons	P	-5.13	5.0	-1.42	884
477	Pons	P	-5.0	5.74	-1.44	884
478	Pons	P	-4.99	5.81	-1.42	884
479	Motor nucleus of trigeminal	V	-5.1	5.21	-1.43	920
480	Pons	P	-5.03	5.57	-1.48	884
481	Pons	P	-5.16	4.84	-1.52	884
482	Pons	P	-5.14	4.95	-1.52	884
483	Motor nucleus of trigeminal	V	-5.08	5.26	-1.53	920
484	Parvicellular reticular nucleus	PARN	-5.0	5.71	-1.55	989
485	Intertrigeminal nucleus	I5	-5.08	5.2	-1.85	924
486	Principal sensory nucleus of the trigeminal	PSV	-5.09	5.13	-1.89	890
487	Principal sensory nucleus of the trigeminal	PSV	-5.02	5.58	-1.91	890
488	Principal sensory nucleus of the trigeminal	PSV	-4.99	5.67	-2.07	890
489	Principal sensory nucleus of the trigeminal	PSV	-5.04	5.39	-2.11	890
490	Principal sensory nucleus of the trigeminal	PSV	-5.13	4.85	-2.14	890
491	Principal sensory nucleus of the trigeminal	PSV	-5.02	5.51	-2.18	890
492	Principal sensory nucleus of the trigeminal	PSV	-5.09	5.09	-2.24	890
493	Principal sensory nucleus of the trigeminal	PSV	-5.2	5.76	1.89	890
494	Spinal nucleus of the trigeminal oral part	SPVO	-5.27	5.31	1.86	957
495	Principal sensory nucleus of the trigeminal	PSV	-5.25	5.44	1.81	890
496	Principal sensory nucleus of the trigeminal	PSV	-5.25	5.45	1.74	890
497	Parvicellular reticular nucleus	PARN	-5.23	5.54	1.74	989
498	Parvicellular reticular nucleus	PARN	-5.26	5.37	1.67	989
499	Parvicellular reticular nucleus	PARN	-5.19	5.72	1.51	989
500	Parvicellular reticular nucleus	PARN	-5.17	5.81	1.5	989
501	Medulla	MY	-5.12	6.08	1.44	936
502	Intermediate reticular nucleus	IRN	-5.11	6.17	1.44	979
503	Parvicellular reticular nucleus	PARN	-5.23	5.46	1.41	989
504	Parvicellular reticular nucleus	PARN	-5.2	5.67	1.41	989
505	facial nerve	VIIn	-5.16	5.87	1.33	1131
506	Intermediate reticular nucleus	IRN	-5.15	5.9	1.23	979
507	Intermediate reticular nucleus	IRN	-5.05	6.45	1.19	979
508	Medial vestibular nucleus	MV	-5.3	5.03	1.09	1004
509	Intermediate reticular nucleus	IRN	-5.15	5.87	1.09	979
510	Pontine reticular nucleus caudal part	PRNc	-5.23	5.29	0.57	914
511	Pontine reticular nucleus caudal part	PRNc	-5.02	6.43	0.36	914
512	Pontine reticular nucleus caudal part	PRNc	-5.16	5.67	0.31	914
513	Pontine reticular nucleus caudal part	PRNc	-4.98	6.56	-0.26	914
514	Pontine reticular nucleus caudal part	PRNc	-5.01	6.39	-0.36	914
515	Pons	P	-5.34	4.39	-0.91	884
516	Pontine reticular nucleus caudal part	PRNc	-5.12	5.63	-0.92	914
517	Subceruleus nucleus	SLC	-5.25	4.85	-1.0	934
518	Medulla	MY	-5.06	5.88	-1.27	936
519	Medulla	MY	-5.11	5.61	-1.29	936
520	Parvicellular reticular nucleus	PARN	-5.19	5.16	-1.35	989
521	Parvicellular reticular nucleus	PARN	-5.09	5.73	-1.39	989
522	Parvicellular reticular nucleus	PARN	-5.11	5.59	-1.4	989
523	Parvicellular reticular nucleus	PARN	-5.11	5.6	-1.46	989
524	Parvicellular reticular nucleus	PARN	-5.17	5.25	-1.49	989
525	Pons	P	-5.2	5.07	-1.54	884
526	Parvicellular reticular nucleus	PARN	-5.09	5.69	-1.54	989
527	Medial vestibular nucleus	MV	-5.27	4.63	-1.6	1004
528	Parvicellular reticular nucleus	PARN	-5.08	5.73	-1.59	989
529	Parvicellular reticular nucleus	PARN	-5.15	5.34	-1.6	989
530	Parvicellular reticular nucleus	PARN	-5.1	5.61	-1.64	989
531	Parvicellular reticular nucleus	PARN	-5.12	5.49	-1.68	989
532	Parvicellular reticular nucleus	PARN	-5.15	5.32	-1.75	989
533	Pons	P	-5.1	5.59	-1.83	884
534	Principal sensory nucleus of the trigeminal	PSV	-5.06	5.77	-1.89	890
535	Principal sensory nucleus of the trigeminal	PSV	-5.07	5.7	-1.9	890
536	Principal sensory nucleus of the trigeminal	PSV	-5.14	5.34	-1.91	890
537	Koelliker-Fuse subnucleus	KF	-5.21	4.93	-2.02	892
538	Principal sensory nucleus of the trigeminal	PSV	-5.1	5.54	-2.03	890
539	Principal sensory nucleus of the trigeminal	PSV	-5.07	5.68	-2.09	890
540	Principal sensory nucleus of the trigeminal	PSV	-5.11	5.47	-2.1	890
541	Principal sensory nucleus of the trigeminal	PSV	-5.1	5.49	-2.18	890
542	Spinal nucleus of the trigeminal oral part	SPVO	-5.35	5.3	1.79	957
543	Spinal nucleus of the trigeminal oral part	SPVO	-5.35	5.32	1.71	957
544	Parvicellular reticular nucleus	PARN	-5.27	5.75	1.63	989
545	Parvicellular reticular nucleus	PARN	-5.23	5.98	1.64	989
546	Facial motor nucleus	VII	-5.08	6.81	1.64	968
547	Parvicellular reticular nucleus	PARN	-5.23	5.96	1.6	989
548	Parvicellular reticular nucleus	PARN	-5.31	5.48	1.5	989
549	Parvicellular reticular nucleus	PARN	-5.27	5.71	1.47	989
550	Parvicellular reticular nucleus	PARN	-5.29	5.59	1.44	989
551	Parvicellular reticular nucleus	PARN	-5.24	5.89	1.45	989
552	Parvicellular reticular nucleus	PARN	-5.26	5.76	1.37	989
553	Parvicellular reticular nucleus	PARN	-5.22	5.95	1.37	989
554	Parvicellular reticular nucleus	PARN	-5.24	5.86	1.36	989
555	Parvicellular reticular nucleus	PARN	-5.28	5.65	1.34	989
556	Intermediate reticular nucleus	IRN	-5.16	6.29	1.34	979
557	Parvicellular reticular nucleus	PARN	-5.31	5.48	1.32	989
558	Parvicellular reticular nucleus	PARN	-5.29	5.55	1.31	989
559	Intermediate reticular nucleus	IRN	-5.17	6.22	1.29	979
560	Intermediate reticular nucleus	IRN	-5.18	6.18	1.25	979
561	Medulla	MY	-5.24	5.86	1.28	936
562	Parvicellular reticular nucleus	PARN	-5.31	5.46	1.25	989
563	Intermediate reticular nucleus	IRN	-5.22	5.95	1.22	979
564	Intermediate reticular nucleus	IRN	-5.25	5.78	1.15	979
565	Intermediate reticular nucleus	IRN	-5.12	6.49	1.14	979
566	Intermediate reticular nucleus	IRN	-5.2	6.03	1.01	979
567	Pontine reticular nucleus caudal part	PRNc	-5.19	5.82	-0.39	914
568	Pontine reticular nucleus caudal part	PRNc	-5.12	6.17	-0.52	914
569	Pontine reticular nucleus caudal part	PRNc	-5.01	6.78	-0.52	914
570	Pontine reticular nucleus caudal part	PRNc	-5.08	6.38	-0.67	914
571	Pontine reticular nucleus caudal part	PRNc	-5.15	5.97	-0.76	914
572	Intermediate reticular nucleus	IRN	-5.2	5.64	-0.97	979
573	Intermediate reticular nucleus	IRN	-5.14	5.94	-1.02	979
574	Intermediate reticular nucleus	IRN	-5.18	5.74	-1.03	979
575	Intermediate reticular nucleus	IRN	-5.14	5.92	-1.07	979
576	Intermediate reticular nucleus	IRN	-5.12	6.01	-1.18	979
577	Intermediate reticular nucleus	IRN	-5.1	6.14	-1.18	979
578	Parvicellular reticular nucleus	PARN	-5.19	5.59	-1.36	989
579	Parvicellular reticular nucleus	PARN	-5.2	5.52	-1.38	989
580	Parvicellular reticular nucleus	PARN	-5.22	5.44	-1.42	989
581	Parvicellular reticular nucleus	PARN	-5.23	5.35	-1.46	989
582	Parvicellular reticular nucleus	PARN	-5.2	5.51	-1.46	989
583	Parvicellular reticular nucleus	PARN	-5.17	5.7	-1.48	989
584	Parvicellular reticular nucleus	PARN	-5.14	5.85	-1.49	989
585	Parvicellular reticular nucleus	PARN	-5.13	5.93	-1.52	989
586	Parvicellular reticular nucleus	PARN	-5.21	5.47	-1.53	989
587	Parvicellular reticular nucleus	PARN	-5.15	5.77	-1.53	989
588	Parvicellular reticular nucleus	PARN	-5.14	5.82	-1.56	989
589	Parvicellular reticular nucleus	PARN	-5.16	5.72	-1.57	989
590	Parvicellular reticular nucleus	PARN	-5.11	5.99	-1.57	989
591	Parvicellular reticular nucleus	PARN	-5.22	5.39	-1.65	989
592	Parvicellular reticular nucleus	PARN	-5.14	5.82	-1.68	989
593	Parvicellular reticular nucleus	PARN	-5.13	5.88	-1.69	989
594	Parvicellular reticular nucleus	PARN	-5.18	5.6	-1.74	989
595	Parvicellular reticular nucleus	PARN	-5.16	5.69	-1.77	989
596	Pons	P	-5.26	5.11	-1.82	884
597	Principal sensory nucleus of the trigeminal	PSV	-5.19	5.53	-1.82	890
598	Principal sensory nucleus of the trigeminal	PSV	-5.23	5.3	-1.86	890
599	Principal sensory nucleus of the trigeminal	PSV	-5.19	5.45	-2.0	890
600	Principal sensory nucleus of the trigeminal	PSV	-5.19	5.45	-2.05	890
601	Principal sensory nucleus of the trigeminal	PSV	-5.17	5.55	-2.07	890
602	Principal sensory nucleus of the trigeminal	PSV	-5.18	5.5	-2.1	890
603	Pons	P	-5.22	5.26	-2.14	884
604	Spinal nucleus of the trigeminal oral part	SPVO	-5.42	5.38	1.85	957
605	Spinal nucleus of the trigeminal oral part	SPVO	-5.43	5.31	1.76	957
606	Spinal nucleus of the trigeminal oral part	SPVO	-5.42	5.35	1.76	957
607	Spinal nucleus of the trigeminal oral part	SPVO	-5.36	5.66	1.68	957
608	Parvicellular reticular nucleus	PARN	-5.36	5.68	1.57	989
609	Parvicellular reticular nucleus	PARN	-5.33	5.85	1.51	989
610	Parvicellular reticular nucleus	PARN	-5.38	5.55	1.49	989
611	Parvicellular reticular nucleus	PARN	-5.36	5.65	1.43	989
612	Parvicellular reticular nucleus	PARN	-5.29	6.05	1.43	989
613	Parvicellular reticular nucleus	PARN	-5.41	5.38	1.39	989
614	Parvicellular reticular nucleus	PARN	-5.37	5.6	1.38	989
615	Parvicellular reticular nucleus	PARN	-5.34	5.72	1.36	989
616	Parvicellular reticular nucleus	PARN	-5.39	5.47	1.32	989
617	Parvicellular reticular nucleus	PARN	-5.34	5.76	1.32	989
618	Parvicellular reticular nucleus	PARN	-5.32	5.86	1.32	989
619	Intermediate reticular nucleus	IRN	-5.24	6.32	1.3	979
620	Parvicellular reticular nucleus	PARN	-5.38	5.5	1.27	989
621	Parvicellular reticular nucleus	PARN	-5.36	5.59	1.26	989
622	Intermediate reticular nucleus	IRN	-5.23	6.35	1.21	979
623	Intermediate reticular nucleus	IRN	-5.32	5.84	1.18	979
624	Intermediate reticular nucleus	IRN	-5.35	5.63	1.14	979
625	Intermediate reticular nucleus	IRN	-5.33	5.74	1.17	979
626	Intermediate reticular nucleus	IRN	-5.33	5.78	1.15	979
627	Intermediate reticular nucleus	IRN	-5.24	6.25	1.12	979
628	Intermediate reticular nucleus	IRN	-5.36	5.58	1.1	979
629	Intermediate reticular nucleus	IRN	-5.36	5.58	1.05	979
630	Intermediate reticular nucleus	IRN	-5.31	5.85	1.06	979
631	Intermediate reticular nucleus	IRN	-5.32	5.78	1.03	979
632	Intermediate reticular nucleus	IRN	-5.26	6.14	1.02	979
633	Intermediate reticular nucleus	IRN	-5.37	5.46	0.94	979
634	Intermediate reticular nucleus	IRN	-5.21	6.42	0.94	979
635	Intermediate reticular nucleus	IRN	-5.28	5.99	0.91	979
636	Intermediate reticular nucleus	IRN	-5.3	5.88	0.87	979
637	Intermediate reticular nucleus	IRN	-5.37	5.47	0.82	979
638	Intermediate reticular nucleus	IRN	-5.3	5.88	0.81	979
639	Gigantocellular reticular nucleus	GRN	-5.27	6.02	0.81	976
640	Gigantocellular reticular nucleus	GRN	-5.18	6.47	0.43	976
641	Gigantocellular reticular nucleus	GRN	-5.23	6.0	-0.55	976
642	Intermediate reticular nucleus	IRN	-5.23	5.91	-1.02	979
643	Intermediate reticular nucleus	IRN	-5.21	5.98	-1.09	979
644	Intermediate reticular nucleus	IRN	-5.12	6.52	-1.11	979
645	Intermediate reticular nucleus	IRN	-5.24	5.84	-1.13	979
646	Intermediate reticular nucleus	IRN	-5.25	5.72	-1.18	979
647	Intermediate reticular nucleus	IRN	-5.24	5.79	-1.19	979
648	Intermediate reticular nucleus	IRN	-5.13	6.4	-1.31	979
649	Medulla	MY	-5.22	5.88	-1.31	936
650	Parvicellular reticular nucleus	PARN	-5.25	5.75	-1.33	989
651	Intermediate reticular nucleus	IRN	-5.18	6.14	-1.33	979
652	Parvicellular reticular nucleus	PARN	-5.28	5.55	-1.37	989
653	Parvicellular reticular nucleus	PARN	-5.27	5.62	-1.35	989
654	Parvicellular reticular nucleus	PARN	-5.22	5.87	-1.4	989
655	Parvicellular reticular nucleus	PARN	-5.28	5.55	-1.42	989
656	Parvicellular reticular nucleus	PARN	-5.31	5.37	-1.44	989
657	Parvicellular reticular nucleus	PARN	-5.23	5.8	-1.48	989
658	Parvicellular reticular nucleus	PARN	-5.19	6.03	-1.49	989
659	Parvicellular reticular nucleus	PARN	-5.3	5.41	-1.51	989
660	Parvicellular reticular nucleus	PARN	-5.25	5.69	-1.53	989
661	Parvicellular reticular nucleus	PARN	-5.22	5.85	-1.54	989
662	Parvicellular reticular nucleus	PARN	-5.28	5.48	-1.56	989
663	Parvicellular reticular nucleus	PARN	-5.19	6.0	-1.56	989
664	Parvicellular reticular nucleus	PARN	-5.33	5.24	-1.6	989
665	Parvicellular reticular nucleus	PARN	-5.3	5.38	-1.61	989
666	Parvicellular reticular nucleus	PARN	-5.22	5.82	-1.61	989
667	Parvicellular reticular nucleus	PARN	-5.2	5.97	-1.62	989
668	Parvicellular reticular nucleus	PARN	-5.32	5.25	-1.66	989
669	Parvicellular reticular nucleus	PARN	-5.25	5.65	-1.69	989
670	Parvicellular reticular nucleus	PARN	-5.19	5.99	-1.71	989
671	Parvicellular reticular nucleus	PARN	-5.21	5.88	-1.74	989
672	Spinal nucleus of the trigeminal oral part	SPVO	-5.32	5.22	-1.8	957
673	Spinal nucleus of the trigeminal oral part	SPVO	-5.29	5.41	-1.81	957
674	Principal sensory nucleus of the trigeminal	PSV	-5.24	5.69	-1.8	890
675	Spinal nucleus of the trigeminal oral part	SPVO	-5.28	5.44	-1.88	957
676	Principal sensory nucleus of the trigeminal	PSV	-5.25	5.57	-1.99	890
677	Principal sensory nucleus of the trigeminal	PSV	-5.24	5.63	-2.0	890
678	Pons	P	-5.44	5.06	-0.47	884
679	Parvicellular reticular nucleus	PARN	-5.25	5.89	-1.65	989
680	Dentate nucleus	DN	-5.86	3.93	2.39	1100
681	Spinal nucleus of the trigeminal oral part	SPVO	-5.55	5.57	1.81	957
682	Spinal nucleus of the trigeminal oral part	SPVO	-5.52	5.7	1.81	957
683	Spinal nucleus of the trigeminal oral part	SPVO	-5.55	5.51	1.68	957
684	Spinal nucleus of the trigeminal oral part	SPVO	-5.53	5.63	1.68	957
685	Spinal nucleus of the trigeminal oral part	SPVO	-5.56	5.42	1.6	957
686	Parvicellular reticular nucleus	PARN	-5.46	5.99	1.52	989
687	Parvicellular reticular nucleus	PARN	-5.55	5.46	1.49	989
688	Parvicellular reticular nucleus	PARN	-5.48	5.85	1.46	989
689	Parvicellular reticular nucleus	PARN	-5.49	5.81	1.42	989
690	Parvicellular reticular nucleus	PARN	-5.53	5.58	1.39	989
691	Parvicellular reticular nucleus	PARN	-5.48	5.87	1.38	989
692	Parvicellular reticular nucleus	PARN	-5.54	5.52	1.36	989
693	Intermediate reticular nucleus	IRN	-5.42	6.17	1.34	979
694	Parvicellular reticular nucleus	PARN	-5.52	5.64	1.33	989
695	Parvicellular reticular nucleus	PARN	-5.45	6.04	1.32	989
696	Parvicellular reticular nucleus	PARN	-5.52	5.63	1.29	989
697	Parvicellular reticular nucleus	PARN	-5.47	5.9	1.29	989
698	Intermediate reticular nucleus	IRN	-5.42	6.16	1.28	979
699	Parvicellular reticular nucleus	PARN	-5.54	5.51	1.28	989
700	Parvicellular reticular nucleus	PARN	-5.51	5.68	1.26	989
701	Parvicellular reticular nucleus	PARN	-5.52	5.63	1.23	989
702	Intermediate reticular nucleus	IRN	-5.47	5.91	1.23	979
703	Parvicellular reticular nucleus	PARN	-5.53	5.54	1.22	989
704	Intermediate reticular nucleus	IRN	-5.43	6.1	1.21	979
705	Parvicellular reticular nucleus	PARN	-5.56	5.38	1.19	989
706	Parvicellular reticular nucleus	PARN	-5.51	5.65	1.19	989
707	Parvicellular reticular nucleus	PARN	-5.52	5.6	1.17	989
708	Intermediate reticular nucleus	IRN	-5.48	5.8	1.14	979
709	Intermediate reticular nucleus	IRN	-5.44	6.04	1.17	979
710	Parvicellular reticular nucleus	PARN	-5.55	5.41	1.17	989
711	Intermediate reticular nucleus	IRN	-5.45	5.96	1.15	979
712	Parvicellular reticular nucleus	PARN	-5.53	5.54	1.15	989
713	Intermediate reticular nucleus	IRN	-5.49	5.74	1.12	979
714	Intermediate reticular nucleus	IRN	-5.47	5.87	1.1	979
715	Intermediate reticular nucleus	IRN	-5.46	5.93	1.08	979
716	Intermediate reticular nucleus	IRN	-5.49	5.73	1.07	979
717	Intermediate reticular nucleus	IRN	-5.49	5.71	1.03	979
718	Intermediate reticular nucleus	IRN	-5.46	5.9	1.03	979
719	Intermediate reticular nucleus	IRN	-5.48	5.79	1.01	979
720	Intermediate reticular nucleus	IRN	-5.51	5.61	0.96	979
721	Intermediate reticular nucleus	IRN	-5.5	5.66	0.9	979
722	Intermediate reticular nucleus	IRN	-5.45	5.94	0.9	979
723	Intermediate reticular nucleus	IRN	-5.37	6.38	0.89	979
724	Intermediate reticular nucleus	IRN	-5.52	5.53	0.74	979
725	Gigantocellular reticular nucleus	GRN	-5.33	6.55	0.45	976
726	Magnocellular reticular nucleus	MARN	-5.31	6.6	0.33	985
727	Magnocellular reticular nucleus	MARN	-5.32	6.57	0.24	985
728	Pons	P	-5.56	5.13	0.11	884
729	Magnocellular reticular nucleus	MARN	-5.31	6.6	0.12	985
730	Gigantocellular reticular nucleus	GRN	-5.36	6.28	0.05	976
731	Gigantocellular reticular nucleus	GRN	-5.36	6.28	-0.05	976
732	Gigantocellular reticular nucleus	GRN	-5.31	6.49	-0.2	976
733	Gigantocellular reticular nucleus	GRN	-5.29	6.59	-0.47	976
734	Medulla	MY	-5.52	5.27	-0.59	936
735	Gigantocellular reticular nucleus	GRN	-5.31	6.44	-0.6	976
736	Gigantocellular reticular nucleus	GRN	-5.29	6.52	-0.72	976
737	Intermediate reticular nucleus	IRN	-5.45	5.58	-0.83	979
738	Intermediate reticular nucleus	IRN	-5.43	5.7	-0.85	979
739	Intermediate reticular nucleus	IRN	-5.39	5.93	-0.91	979
740	Intermediate reticular nucleus	IRN	-5.46	5.5	-0.93	979
741	Intermediate reticular nucleus	IRN	-5.4	5.85	-0.94	979
742	Intermediate reticular nucleus	IRN	-5.38	5.96	-0.94	979
743	Intermediate reticular nucleus	IRN	-5.41	5.81	-0.94	979
744	Intermediate reticular nucleus	IRN	-5.37	6.01	-0.97	979
745	Intermediate reticular nucleus	IRN	-5.45	5.58	-0.98	979
746	Intermediate reticular nucleus	IRN	-5.42	5.76	-1.0	979
747	Intermediate reticular nucleus	IRN	-5.36	6.08	-1.0	979
748	Intermediate reticular nucleus	IRN	-5.43	5.65	-1.02	979
749	Intermediate reticular nucleus	IRN	-5.42	5.7	-1.03	979
750	Intermediate reticular nucleus	IRN	-5.38	5.94	-1.06	979
751	Intermediate reticular nucleus	IRN	-5.45	5.54	-1.05	979
752	Intermediate reticular nucleus	IRN	-5.4	5.82	-1.06	979
753	Intermediate reticular nucleus	IRN	-5.44	5.58	-1.11	979
754	Intermediate reticular nucleus	IRN	-5.43	5.65	-1.12	979
755	Intermediate reticular nucleus	IRN	-5.36	6.04	-1.12	979
756	Intermediate reticular nucleus	IRN	-5.37	5.99	-1.14	979
757	Parvicellular reticular nucleus	PARN	-5.45	5.55	-1.18	989
758	Intermediate reticular nucleus	IRN	-5.38	5.92	-1.18	979
759	Parvicellular reticular nucleus	PARN	-5.46	5.47	-1.19	989
760	Parvicellular reticular nucleus	PARN	-5.46	5.44	-1.23	989
761	Intermediate reticular nucleus	IRN	-5.35	6.07	-1.23	979
762	Intermediate reticular nucleus	IRN	-5.38	5.9	-1.23	979
763	Facial motor nucleus	VII	-5.19	6.99	-1.24	968
764	Parvicellular reticular nucleus	PARN	-5.47	5.39	-1.26	989
765	Parvicellular reticular nucleus	PARN	-5.37	5.95	-1.28	989
766	Intermediate reticular nucleus	IRN	-5.34	6.11	-1.29	979
767	Intermediate reticular nucleus	IRN	-5.31	6.29	-1.31	979
768	Parvicellular reticular nucleus	PARN	-5.44	5.54	-1.32	989
769	Parvicellular reticular nucleus	PARN	-5.41	5.75	-1.32	989
770	Parvicellular reticular nucleus	PARN	-5.43	5.58	-1.35	989
771	Parvicellular reticular nucleus	PARN	-5.39	5.85	-1.38	989
772	Parvicellular reticular nucleus	PARN	-5.39	5.78	-1.44	989
773	Parvicellular reticular nucleus	PARN	-5.45	5.45	-1.46	989
774	Parvicellular reticular nucleus	PARN	-5.37	5.91	-1.47	989
775	Parvicellular reticular nucleus	PARN	-5.41	5.71	-1.5	989
776	Parvicellular reticular nucleus	PARN	-5.42	5.63	-1.56	989
777	Parvicellular reticular nucleus	PARN	-5.36	5.94	-1.6	989
778	Spinal nucleus of the trigeminal oral part	SPVO	-5.44	5.51	-1.61	957
779	Parvicellular reticular nucleus	PARN	-5.4	5.74	-1.62	989
780	Spinal nucleus of the trigeminal oral part	SPVO	-5.43	5.5	-1.76	957
781	Parvicellular reticular nucleus	PARN	-5.28	6.33	-1.83	989
782	Spinal nucleus of the trigeminal oral part	SPVO	-5.43	5.5	-1.91	957
783	Spinal nucleus of the trigeminal oral part	SPVO	-5.37	5.84	-1.91	957
784	Spinal nucleus of the trigeminal oral part	SPVO	-5.41	5.61	-1.94	957
785	Dentate nucleus	DN	-5.93	3.96	2.41	1100
786	Parvicellular reticular nucleus	PARN	-5.55	5.96	1.64	989
787	Parvicellular reticular nucleus	PARN	-5.59	5.71	1.51	989
788	Parvicellular reticular nucleus	PARN	-5.55	5.95	1.5	989
789	Parvicellular reticular nucleus	PARN	-5.52	6.12	1.48	989
790	Parvicellular reticular nucleus	PARN	-5.57	5.82	1.48	989
791	Parvicellular reticular nucleus	PARN	-5.53	6.01	1.4	989
792	Parvicellular reticular nucleus	PARN	-5.57	5.8	1.36	989
793	Parvicellular reticular nucleus	PARN	-5.61	5.55	1.34	989
794	Parvicellular reticular nucleus	PARN	-5.62	5.5	1.33	989
795	Parvicellular reticular nucleus	PARN	-5.6	5.63	1.32	989
796	Intermediate reticular nucleus	IRN	-5.52	6.1	1.31	979
797	Parvicellular reticular nucleus	PARN	-5.61	5.56	1.29	989
798	Parvicellular reticular nucleus	PARN	-5.56	5.83	1.27	989
799	Parvicellular reticular nucleus	PARN	-5.62	5.48	1.23	989
800	Parvicellular reticular nucleus	PARN	-5.57	5.77	1.24	989
801	Intermediate reticular nucleus	IRN	-5.52	6.08	1.24	979
802	Parvicellular reticular nucleus	PARN	-5.61	5.56	1.23	989
803	Parvicellular reticular nucleus	PARN	-5.55	5.86	1.23	989
804	Intermediate reticular nucleus	IRN	-5.52	6.05	1.21	979
805	Parvicellular reticular nucleus	PARN	-5.6	5.62	1.2	989
806	Intermediate reticular nucleus	IRN	-5.5	6.17	1.18	979
807	Intermediate reticular nucleus	IRN	-5.57	5.77	1.15	979
808	Intermediate reticular nucleus	IRN	-5.51	6.09	1.14	979
809	Intermediate reticular nucleus	IRN	-5.52	6.02	1.13	979
810	Intermediate reticular nucleus	IRN	-5.6	5.57	1.06	979
811	Intermediate reticular nucleus	IRN	-5.59	5.62	1.06	979
812	Intermediate reticular nucleus	IRN	-5.57	5.71	1.05	979
813	Intermediate reticular nucleus	IRN	-5.52	6.03	1.05	979
814	Intermediate reticular nucleus	IRN	-5.53	5.94	1.05	979
815	Intermediate reticular nucleus	IRN	-5.55	5.86	1.02	979
816	Intermediate reticular nucleus	IRN	-5.52	6.02	1.0	979
817	Intermediate reticular nucleus	IRN	-5.58	5.64	0.95	979
818	Intermediate reticular nucleus	IRN	-5.59	5.62	0.92	979
819	Intermediate reticular nucleus	IRN	-5.53	5.95	0.89	979
820	Intermediate reticular nucleus	IRN	-5.58	5.64	0.84	979
821	Intermediate reticular nucleus	IRN	-5.54	5.86	0.8	979
822	Intermediate reticular nucleus	IRN	-5.59	5.58	0.78	979
823	Intermediate reticular nucleus	IRN	-5.5	6.06	0.78	979
824	Gigantocellular reticular nucleus	GRN	-5.59	5.53	0.45	976
825	Magnocellular reticular nucleus	MARN	-5.4	6.57	0.31	985
826	Magnocellular reticular nucleus	MARN	-5.39	6.63	0.27	985
827	Magnocellular reticular nucleus	MARN	-5.39	6.58	0.25	985
828	Medulla	MY	-5.64	5.18	0.18	936
829	Gigantocellular reticular nucleus	GRN	-5.52	5.74	-0.23	976
830	Nucleus prepositus	PRP	-5.63	5.12	-0.23	997
831	Magnocellular reticular nucleus	MARN	-5.36	6.67	-0.24	985
832	Magnocellular reticular nucleus	MARN	-5.38	6.56	-0.25	985
833	Magnocellular reticular nucleus	MARN	-5.36	6.63	-0.35	985
834	Gigantocellular reticular nucleus	GRN	-5.4	6.39	-0.41	976
835	Gigantocellular reticular nucleus	GRN	-5.38	6.5	-0.53	976
836	Gigantocellular reticular nucleus	GRN	-5.43	6.19	-0.65	976
837	Gigantocellular reticular nucleus	GRN	-5.34	6.7	-0.64	976
838	Gigantocellular reticular nucleus	GRN	-5.34	6.68	-0.69	976
839	Gigantocellular reticular nucleus	GRN	-5.43	6.18	-0.74	976
840	Gigantocellular reticular nucleus	GRN	-5.46	6.0	-0.78	976
841	Intermediate reticular nucleus	IRN	-5.48	5.91	-0.8	979
842	Intermediate reticular nucleus	IRN	-5.48	5.89	-0.85	979
843	Intermediate reticular nucleus	IRN	-5.39	6.36	-0.89	979
844	Intermediate reticular nucleus	IRN	-5.45	6.05	-0.92	979
845	Intermediate reticular nucleus	IRN	-5.46	5.99	-0.94	979
846	Intermediate reticular nucleus	IRN	-5.47	5.89	-0.94	979
847	Intermediate reticular nucleus	IRN	-5.43	6.11	-0.95	979
848	Intermediate reticular nucleus	IRN	-5.48	5.86	-0.97	979
849	Intermediate reticular nucleus	IRN	-5.54	5.51	-1.01	979
850	Intermediate reticular nucleus	IRN	-5.46	5.97	-1.02	979
851	Intermediate reticular nucleus	IRN	-5.5	5.73	-1.04	979
852	Intermediate reticular nucleus	IRN	-5.44	6.05	-1.03	979
853	Parvicellular reticular nucleus	PARN	-5.56	5.36	-1.04	989
854	Intermediate reticular nucleus	IRN	-5.41	6.23	-1.05	979
855	Intermediate reticular nucleus	IRN	-5.38	6.41	-1.06	979
856	Intermediate reticular nucleus	IRN	-5.52	5.58	-1.08	979
857	Intermediate reticular nucleus	IRN	-5.47	5.88	-1.08	979
858	Parvicellular reticular nucleus	PARN	-5.54	5.5	-1.08	989
859	Intermediate reticular nucleus	IRN	-5.44	6.02	-1.1	979
860	Intermediate reticular nucleus	IRN	-5.46	5.91	-1.1	979
861	Intermediate reticular nucleus	IRN	-5.5	5.73	-1.12	979
862	Parvicellular reticular nucleus	PARN	-5.54	5.5	-1.15	989
863	Parvicellular reticular nucleus	PARN	-5.51	5.63	-1.15	989
864	Intermediate reticular nucleus	IRN	-5.44	6.07	-1.14	979
865	Intermediate reticular nucleus	IRN	-5.47	5.85	-1.17	979
866	Parvicellular reticular nucleus	PARN	-5.52	5.58	-1.18	989
867	Intermediate reticular nucleus	IRN	-5.46	5.91	-1.18	979
868	Parvicellular reticular nucleus	PARN	-5.56	5.36	-1.18	989
869	Intermediate reticular nucleus	IRN	-5.45	5.94	-1.23	979
870	Intermediate reticular nucleus	IRN	-5.44	6.02	-1.24	979
871	Intermediate reticular nucleus	IRN	-5.41	6.2	-1.23	979
872	Intermediate reticular nucleus	IRN	-5.42	6.14	-1.24	979
873	Parvicellular reticular nucleus	PARN	-5.46	5.9	-1.3	989
874	Parvicellular reticular nucleus	PARN	-5.44	5.98	-1.31	989
875	Intermediate reticular nucleus	IRN	-5.42	6.11	-1.32	979
876	Intermediate reticular nucleus	IRN	-5.39	6.29	-1.33	979
877	Parvicellular reticular nucleus	PARN	-5.5	5.63	-1.35	989
878	Parvicellular reticular nucleus	PARN	-5.42	6.09	-1.39	989
879	Parvicellular reticular nucleus	PARN	-5.41	6.17	-1.4	989
880	Parvicellular reticular nucleus	PARN	-5.54	5.41	-1.43	989
881	Parvicellular reticular nucleus	PARN	-5.47	5.83	-1.46	989
882	Parvicellular reticular nucleus	PARN	-5.45	5.92	-1.44	989
883	Parvicellular reticular nucleus	PARN	-5.41	6.15	-1.47	989
884	Parvicellular reticular nucleus	PARN	-5.48	5.75	-1.49	989
885	Parvicellular reticular nucleus	PARN	-5.45	5.93	-1.5	989
886	Parvicellular reticular nucleus	PARN	-5.42	6.07	-1.55	989
887	Parvicellular reticular nucleus	PARN	-5.48	5.73	-1.58	989
888	Parvicellular reticular nucleus	PARN	-5.4	6.2	-1.6	989
889	Parvicellular reticular nucleus	PARN	-5.4	6.15	-1.63	989
890	Spinal nucleus of the trigeminal oral part	SPVO	-5.53	5.45	-1.65	957
891	Spinal nucleus of the trigeminal oral part	SPVO	-5.48	5.68	-1.78	957
892	Spinal nucleus of the trigeminal oral part	SPVO	-5.47	5.73	-1.87	957
893	Spinal nucleus of the trigeminal oral part	SPVO	-5.48	5.65	-1.95	957
894	Dentate nucleus	DN	-5.74	4.09	-2.3	1100
895	Spinal nucleus of the trigeminal oral part	SPVO	-5.69	5.69	1.89	957
896	Parvicellular reticular nucleus	PARN	-5.66	5.76	1.54	989
897	Parvicellular reticular nucleus	PARN	-5.64	5.88	1.49	989
898	Parvicellular reticular nucleus	PARN	-5.65	5.81	1.44	989
899	Parvicellular reticular nucleus	PARN	-5.63	5.9	1.4	989
900	Parvicellular reticular nucleus	PARN	-5.59	6.11	1.33	989
901	Parvicellular reticular nucleus	PARN	-5.69	5.54	1.3	989
902	Parvicellular reticular nucleus	PARN	-5.64	5.83	1.26	989
903	Parvicellular reticular nucleus	PARN	-5.65	5.79	1.23	989
904	Intermediate reticular nucleus	IRN	-5.59	6.13	1.23	979
905	Parvicellular reticular nucleus	PARN	-5.68	5.6	1.21	989
906	Parvicellular reticular nucleus	PARN	-5.7	5.46	1.15	989
907	Intermediate reticular nucleus	IRN	-5.58	6.18	1.15	979
908	Intermediate reticular nucleus	IRN	-5.64	5.8	1.15	979
909	Intermediate reticular nucleus	IRN	-5.6	6.01	1.07	979
910	Intermediate reticular nucleus	IRN	-5.57	6.2	1.1	979
911	Intermediate reticular nucleus	IRN	-5.64	5.81	1.08	979
912	Intermediate reticular nucleus	IRN	-5.63	5.88	1.09	979
913	Intermediate reticular nucleus	IRN	-5.58	6.12	1.07	979
914	Intermediate reticular nucleus	IRN	-5.62	5.92	1.0	979
915	Intermediate reticular nucleus	IRN	-5.58	6.13	1.0	979
916	Intermediate reticular nucleus	IRN	-5.63	5.82	0.97	979
917	Intermediate reticular nucleus	IRN	-5.57	6.19	0.94	979
918	Intermediate reticular nucleus	IRN	-5.69	5.47	0.9	979
919	Intermediate reticular nucleus	IRN	-5.53	6.36	0.91	979
920	Intermediate reticular nucleus	IRN	-5.66	5.67	0.9	979
921	Intermediate reticular nucleus	IRN	-5.63	5.82	0.79	979
922	Intermediate reticular nucleus	IRN	-5.62	5.87	0.74	979
923	Gigantocellular reticular nucleus	GRN	-5.57	6.11	0.69	976
924	Gigantocellular reticular nucleus	GRN	-5.6	5.95	0.68	976
925	Gigantocellular reticular nucleus	GRN	-5.62	5.8	0.62	976
926	Gigantocellular reticular nucleus	GRN	-5.65	5.66	0.54	976
927	Magnocellular reticular nucleus	MARN	-5.45	6.76	0.36	985
928	Magnocellular reticular nucleus	MARN	-5.47	6.58	0.25	985
929	Medulla	MY	-5.43	6.79	-0.06	936
930	Magnocellular reticular nucleus	MARN	-5.45	6.64	-0.17	985
931	Magnocellular reticular nucleus	MARN	-5.44	6.64	-0.34	985
932	Gigantocellular reticular nucleus	GRN	-5.49	6.34	-0.43	976
933	Magnocellular reticular nucleus	MARN	-5.42	6.72	-0.46	985
934	Magnocellular reticular nucleus	MARN	-5.41	6.77	-0.61	985
935	Gigantocellular reticular nucleus	GRN	-5.49	6.32	-0.67	976
936	Medial vestibular nucleus	MV	-5.7	5.12	-0.69	1004
937	Intermediate reticular nucleus	IRN	-5.58	5.78	-0.82	979
938	Gigantocellular reticular nucleus	GRN	-5.44	6.55	-0.83	976
939	Intermediate reticular nucleus	IRN	-5.59	5.7	-0.84	979
940	Intermediate reticular nucleus	IRN	-5.62	5.53	-0.86	979
941	Intermediate reticular nucleus	IRN	-5.52	6.08	-0.92	979
942	Intermediate reticular nucleus	IRN	-5.54	5.96	-0.94	979
943	Intermediate reticular nucleus	IRN	-5.59	5.7	-0.95	979
944	Intermediate reticular nucleus	IRN	-5.53	6.01	-0.97	979
945	Intermediate reticular nucleus	IRN	-5.55	5.9	-0.97	979
946	Intermediate reticular nucleus	IRN	-5.46	6.39	-0.96	979
947	Intermediate reticular nucleus	IRN	-5.5	6.16	-0.98	979
948	Intermediate reticular nucleus	IRN	-5.63	5.47	-0.99	979
949	Intermediate reticular nucleus	IRN	-5.6	5.6	-1.0	979
950	Intermediate reticular nucleus	IRN	-5.51	6.12	-1.01	979
951	Intermediate reticular nucleus	IRN	-5.59	5.68	-1.04	979
952	Parvicellular reticular nucleus	PARN	-5.63	5.41	-1.05	989
953	Intermediate reticular nucleus	IRN	-5.53	5.97	-1.07	979
954	Intermediate reticular nucleus	IRN	-5.6	5.62	-1.07	979
955	Intermediate reticular nucleus	IRN	-5.54	5.93	-1.08	979
956	Intermediate reticular nucleus	IRN	-5.49	6.21	-1.07	979
957	Medial vestibular nucleus	MV	-5.66	5.26	-1.09	1004
958	Parvicellular reticular nucleus	PARN	-5.62	5.48	-1.09	989
959	Parvicellular reticular nucleus	PARN	-5.6	5.58	-1.12	989
960	Intermediate reticular nucleus	IRN	-5.55	5.86	-1.13	979
961	Intermediate reticular nucleus	IRN	-5.51	6.07	-1.21	979
962	Parvicellular reticular nucleus	PARN	-5.58	5.68	-1.19	989
963	Parvicellular reticular nucleus	PARN	-5.57	5.75	-1.19	989
964	Intermediate reticular nucleus	IRN	-5.5	6.15	-1.19	979
965	Parvicellular reticular nucleus	PARN	-5.59	5.64	-1.22	989
966	Parvicellular reticular nucleus	PARN	-5.58	5.68	-1.27	989
967	Intermediate reticular nucleus	IRN	-5.49	6.16	-1.27	979
968	Parvicellular reticular nucleus	PARN	-5.53	5.95	-1.28	989
969	Parvicellular reticular nucleus	PARN	-5.58	5.65	-1.3	989
970	Intermediate reticular nucleus	IRN	-5.5	6.1	-1.31	979
971	Medial vestibular nucleus	MV	-5.65	5.27	-1.33	1004
972	Parvicellular reticular nucleus	PARN	-5.57	5.71	-1.35	989
973	Parvicellular reticular nucleus	PARN	-5.61	5.49	-1.36	989
974	Intermediate reticular nucleus	IRN	-5.48	6.22	-1.36	979
975	Parvicellular reticular nucleus	PARN	-5.52	6.01	-1.38	989
976	Parvicellular reticular nucleus	PARN	-5.6	5.56	-1.39	989
977	Intermediate reticular nucleus	IRN	-5.47	6.28	-1.4	979
978	Parvicellular reticular nucleus	PARN	-5.57	5.72	-1.42	989
979	Parvicellular reticular nucleus	PARN	-5.53	5.95	-1.43	989
980	Parvicellular reticular nucleus	PARN	-5.49	6.14	-1.44	989
981	Parvicellular reticular nucleus	PARN	-5.61	5.47	-1.45	989
982	Parvicellular reticular nucleus	PARN	-5.58	5.64	-1.45	989
983	Parvicellular reticular nucleus	PARN	-5.56	5.76	-1.45	989
984	Parvicellular reticular nucleus	PARN	-5.48	6.21	-1.44	989
985	Parvicellular reticular nucleus	PARN	-5.52	5.98	-1.48	989
986	Parvicellular reticular nucleus	PARN	-5.56	5.72	-1.5	989
987	Parvicellular reticular nucleus	PARN	-5.53	5.93	-1.49	989
988	Parvicellular reticular nucleus	PARN	-5.5	6.1	-1.49	989
989	Parvicellular reticular nucleus	PARN	-5.47	6.25	-1.5	989
990	Parvicellular reticular nucleus	PARN	-5.55	5.77	-1.53	989
991	Parvicellular reticular nucleus	PARN	-5.54	5.85	-1.56	989
992	Parvicellular reticular nucleus	PARN	-5.49	6.12	-1.55	989
993	Parvicellular reticular nucleus	PARN	-5.46	6.3	-1.56	989
994	Parvicellular reticular nucleus	PARN	-5.5	6.08	-1.61	989
995	Spinal nucleus of the trigeminal oral part	SPVO	-5.56	5.72	-1.63	957
996	Parvicellular reticular nucleus	PARN	-5.54	5.85	-1.64	989
997	Parvicellular reticular nucleus	PARN	-5.5	6.03	-1.64	989
998	Parvicellular reticular nucleus	PARN	-5.49	6.09	-1.66	989
999	Spinal nucleus of the trigeminal oral part	SPVO	-5.45	6.31	-1.86	957
1000	Spinal nucleus of the trigeminal oral part	SPVO	-5.42	6.44	-1.87	957
1001	Spinal nucleus of the trigeminal oral part	SPVO	-5.51	5.91	-1.97	957
1002	Spinal nucleus of the trigeminal oral part	SPVO	-5.76	5.72	1.93	957
1003	Medulla	MY	-5.82	5.36	1.72	936
1004	Parvicellular reticular nucleus	PARN	-5.69	6.07	1.68	989
1005	Parvicellular reticular nucleus	PARN	-5.69	6.08	1.63	989
1006	Parvicellular reticular nucleus	PARN	-5.73	5.84	1.5	989
1007	Parvicellular reticular nucleus	PARN	-5.68	6.1	1.46	989
1008	Parvicellular reticular nucleus	PARN	-5.74	5.77	1.46	989
1009	Parvicellular reticular nucleus	PARN	-5.7	5.99	1.45	989
1010	Parvicellular reticular nucleus	PARN	-5.67	6.16	1.36	989
1011	Parvicellular reticular nucleus	PARN	-5.68	6.08	1.35	989
1012	Parvicellular reticular nucleus	PARN	-5.78	5.53	1.33	989
1013	Parvicellular reticular nucleus	PARN	-5.72	5.83	1.33	989
1014	Parvicellular reticular nucleus	PARN	-5.69	6.0	1.33	989
1015	Parvicellular reticular nucleus	PARN	-5.74	5.71	1.32	989
1016	Parvicellular reticular nucleus	PARN	-5.77	5.54	1.29	989
1017	Intermediate reticular nucleus	IRN	-5.65	6.24	1.29	979
1018	Parvicellular reticular nucleus	PARN	-5.76	5.62	1.28	989
1019	Parvicellular reticular nucleus	PARN	-5.73	5.77	1.25	989
1020	Parvicellular reticular nucleus	PARN	-5.72	5.81	1.25	989
1021	Parvicellular reticular nucleus	PARN	-5.76	5.61	1.22	989
1022	Parvicellular reticular nucleus	PARN	-5.75	5.67	1.2	989
1023	Intermediate reticular nucleus	IRN	-5.67	6.12	1.2	979
1024	Intermediate reticular nucleus	IRN	-5.68	6.06	1.2	979
1025	Intermediate reticular nucleus	IRN	-5.66	6.19	1.19	979
1026	Intermediate reticular nucleus	IRN	-5.7	5.91	1.18	979
1027	Parvicellular reticular nucleus	PARN	-5.73	5.78	1.16	989
1028	Intermediate reticular nucleus	IRN	-5.67	6.1	1.17	979
1029	Intermediate reticular nucleus	IRN	-5.66	6.15	1.16	979
1030	Intermediate reticular nucleus	IRN	-5.65	6.22	1.14	979
1031	Intermediate reticular nucleus	IRN	-5.68	6.01	1.14	979
1032	Parvicellular reticular nucleus	PARN	-5.75	5.65	1.1	989
1033	Intermediate reticular nucleus	IRN	-5.67	6.09	1.1	979
1034	Intermediate reticular nucleus	IRN	-5.63	6.31	1.08	979
1035	Parvicellular reticular nucleus	PARN	-5.77	5.54	1.06	989
1036	Intermediate reticular nucleus	IRN	-5.68	6.01	1.06	979
1037	Intermediate reticular nucleus	IRN	-5.65	6.19	1.06	979
1038	Intermediate reticular nucleus	IRN	-5.64	6.24	1.07	979
1039	Intermediate reticular nucleus	IRN	-5.6	6.45	1.05	979
1040	Intermediate reticular nucleus	IRN	-5.73	5.73	1.04	979
1041	Intermediate reticular nucleus	IRN	-5.71	5.84	1.04	979
1042	Intermediate reticular nucleus	IRN	-5.7	5.88	1.04	979
1043	Intermediate reticular nucleus	IRN	-5.77	5.53	1.02	979
1044	Intermediate reticular nucleus	IRN	-5.75	5.64	1.0	979
1045	Intermediate reticular nucleus	IRN	-5.71	5.83	0.99	979
1046	Intermediate reticular nucleus	IRN	-5.73	5.71	0.97	979
1047	Intermediate reticular nucleus	IRN	-5.68	6.02	0.98	979
1048	Intermediate reticular nucleus	IRN	-5.74	5.67	0.95	979
1049	Intermediate reticular nucleus	IRN	-5.75	5.61	0.95	979
1050	Intermediate reticular nucleus	IRN	-5.73	5.69	0.85	979
1051	Intermediate reticular nucleus	IRN	-5.64	6.22	0.85	979
1052	Paragigantocellular reticular nucleus lateral part	PGRNl	-5.54	6.78	0.81	993
1053	Gigantocellular reticular nucleus	GRN	-5.59	6.48	0.78	976
1054	Intermediate reticular nucleus	IRN	-5.7	5.85	0.73	979
1055	Gigantocellular reticular nucleus	GRN	-5.53	6.79	0.62	976
1056	Gigantocellular reticular nucleus	GRN	-5.54	6.72	0.57	976
1057	Magnocellular reticular nucleus	MARN	-5.54	6.7	0.36	985
1058	Paragigantocellular reticular nucleus dorsal part	PGRNd	-5.79	5.26	0.32	992
1059	Magnocellular reticular nucleus	MARN	-5.52	6.75	0.26	985
1060	Gigantocellular reticular nucleus	GRN	-5.63	6.11	0.02	976
1061	Gigantocellular reticular nucleus	GRN	-5.6	6.26	-0.16	976
1062	Magnocellular reticular nucleus	MARN	-5.53	6.63	-0.28	985
1063	Gigantocellular reticular nucleus	GRN	-5.54	6.54	-0.29	976
1064	Magnocellular reticular nucleus	MARN	-5.52	6.66	-0.31	985
1065	Magnocellular reticular nucleus	MARN	-5.5	6.8	-0.31	985
1066	Magnocellular reticular nucleus	MARN	-5.52	6.65	-0.35	985
1067	Gigantocellular reticular nucleus	GRN	-5.7	5.62	-0.44	976
1068	Magnocellular reticular nucleus	MARN	-5.49	6.77	-0.52	985
1069	Paragigantocellular reticular nucleus dorsal part	PGRNd	-5.76	5.23	-0.54	992
1070	Gigantocellular reticular nucleus	GRN	-5.51	6.68	-0.54	976
1071	Gigantocellular reticular nucleus	GRN	-5.51	6.63	-0.63	976
1072	Medulla	MY	-5.74	5.35	-0.73	936
1073	Intermediate reticular nucleus	IRN	-5.65	5.85	-0.75	979
1074	Gigantocellular reticular nucleus	GRN	-5.52	6.56	-0.75	976
1075	Intermediate reticular nucleus	IRN	-5.64	5.9	-0.77	979
1076	Gigantocellular reticular nucleus	GRN	-5.59	6.15	-0.78	976
1077	Intermediate reticular nucleus	IRN	-5.62	5.97	-0.81	979
1078	Intermediate reticular nucleus	IRN	-5.66	5.77	-0.83	979
1079	Intermediate reticular nucleus	IRN	-5.7	5.55	-0.84	979
1080	Intermediate reticular nucleus	IRN	-5.73	5.38	-0.85	979
1081	Intermediate reticular nucleus	IRN	-5.67	5.72	-0.85	979
1082	Intermediate reticular nucleus	IRN	-5.69	5.61	-0.86	979
1083	Intermediate reticular nucleus	IRN	-5.6	6.11	-0.86	979
1084	Intermediate reticular nucleus	IRN	-5.63	5.89	-0.91	979
1085	Intermediate reticular nucleus	IRN	-5.64	5.83	-0.94	979
1086	Intermediate reticular nucleus	IRN	-5.6	6.06	-0.94	979
1087	Intermediate reticular nucleus	IRN	-5.66	5.76	-0.95	979
1088	Intermediate reticular nucleus	IRN	-5.58	6.2	-0.95	979
1089	Intermediate reticular nucleus	IRN	-5.69	5.57	-0.95	979
1090	Intermediate reticular nucleus	IRN	-5.68	5.6	-0.95	979
1091	Intermediate reticular nucleus	IRN	-5.63	5.89	-0.96	979
1092	Medial vestibular nucleus	MV	-5.84	4.69	-0.99	1004
1093	Intermediate reticular nucleus	IRN	-5.68	5.6	-0.98	979
1094	Intermediate reticular nucleus	IRN	-5.65	5.79	-0.98	979
1095	Intermediate reticular nucleus	IRN	-5.61	6.03	-1.01	979
1096	Intermediate reticular nucleus	IRN	-5.71	5.42	-1.01	979
1097	Intermediate reticular nucleus	IRN	-5.69	5.54	-1.03	979
1098	Intermediate reticular nucleus	IRN	-5.63	5.91	-1.07	979
1099	Intermediate reticular nucleus	IRN	-5.64	5.81	-1.08	979
1100	Intermediate reticular nucleus	IRN	-5.59	6.09	-1.11	979
1101	Parvicellular reticular nucleus	PARN	-5.68	5.6	-1.1	989
1102	Intermediate reticular nucleus	IRN	-5.56	6.28	-1.11	979
1103	Intermediate reticular nucleus	IRN	-5.61	5.98	-1.13	979
1104	Parvicellular reticular nucleus	PARN	-5.69	5.54	-1.16	989
1105	Parvicellular reticular nucleus	PARN	-5.71	5.4	-1.17	989
1106	Intermediate reticular nucleus	IRN	-5.6	6.04	-1.18	979
1107	Intermediate reticular nucleus	IRN	-5.58	6.12	-1.19	979
1108	Parvicellular reticular nucleus	PARN	-5.66	5.7	-1.2	989
1109	Parvicellular reticular nucleus	PARN	-5.69	5.49	-1.24	989
1110	Intermediate reticular nucleus	IRN	-5.57	6.21	-1.22	979
1111	Parvicellular reticular nucleus	PARN	-5.71	5.42	-1.23	989
1112	Parvicellular reticular nucleus	PARN	-5.62	5.89	-1.24	989
1113	Intermediate reticular nucleus	IRN	-5.6	6.04	-1.23	979
1114	Intermediate reticular nucleus	IRN	-5.57	6.16	-1.28	979
1115	Parvicellular reticular nucleus	PARN	-5.65	5.72	-1.28	989
1116	Intermediate reticular nucleus	IRN	-5.6	6.01	-1.28	979
1117	Parvicellular reticular nucleus	PARN	-5.71	5.4	-1.29	989
1118	Parvicellular reticular nucleus	PARN	-5.63	5.85	-1.31	989
1119	Parvicellular reticular nucleus	PARN	-5.6	6.02	-1.34	989
1120	Parvicellular reticular nucleus	PARN	-5.68	5.56	-1.35	989
1121	Parvicellular reticular nucleus	PARN	-5.67	5.6	-1.4	989
1122	Parvicellular reticular nucleus	PARN	-5.6	5.99	-1.41	989
1123	Parvicellular reticular nucleus	PARN	-5.65	5.68	-1.45	989
1124	Medulla	MY	-5.7	5.42	-1.46	936
1125	Parvicellular reticular nucleus	PARN	-5.68	5.52	-1.46	989
1126	Medulla	MY	-5.69	5.46	-1.52	936
1127	Parvicellular reticular nucleus	PARN	-5.62	5.83	-1.52	989
1128	Spinal nucleus of the trigeminal oral part	SPVO	-5.67	5.54	-1.61	957
1129	Parvicellular reticular nucleus	PARN	-5.6	5.94	-1.63	989
1130	Parvicellular reticular nucleus	PARN	-5.58	6.04	-1.66	989
1131	Cerebellum	CB	-5.93	4.04	-1.75	1015
1132	Parvicellular reticular nucleus	PARN	-5.52	6.36	-1.83	989
1133	Spinal nucleus of the trigeminal oral part	SPVO	-5.63	5.72	-1.86	957
1134	arbor vitae	arb	-5.98	3.64	-2.31	1189
1135	Spinal nucleus of the trigeminal oral part	SPVO	-5.73	6.33	1.88	957
1136	Parvicellular reticular nucleus	PARN	-5.75	6.18	1.49	989
1137	Parvicellular reticular nucleus	PARN	-5.78	5.97	1.39	989
1138	Parvicellular reticular nucleus	PARN	-5.81	5.77	1.36	989
1139	Parvicellular reticular nucleus	PARN	-5.74	6.18	1.37	989
1140	Parvicellular reticular nucleus	PARN	-5.79	5.89	1.36	989
1141	Parvicellular reticular nucleus	PARN	-5.78	5.98	1.33	989
1142	Parvicellular reticular nucleus	PARN	-5.77	6.05	1.34	989
1143	Parvicellular reticular nucleus	PARN	-5.86	5.52	1.31	989
1144	Parvicellular reticular nucleus	PARN	-5.84	5.62	1.3	989
1145	Parvicellular reticular nucleus	PARN	-5.82	5.71	1.28	989
1146	Intermediate reticular nucleus	IRN	-5.75	6.1	1.29	979
1147	Intermediate reticular nucleus	IRN	-5.72	6.31	1.28	979
1148	Parvicellular reticular nucleus	PARN	-5.84	5.62	1.26	989
1149	Parvicellular reticular nucleus	PARN	-5.8	5.83	1.27	989
1150	Parvicellular reticular nucleus	PARN	-5.81	5.79	1.24	989
1151	Parvicellular reticular nucleus	PARN	-5.82	5.73	1.22	989
1152	Intermediate reticular nucleus	IRN	-5.76	6.07	1.22	979
1153	Parvicellular reticular nucleus	PARN	-5.85	5.53	1.21	989
1154	Intermediate reticular nucleus	IRN	-5.74	6.19	1.21	979
1155	Facial motor nucleus	VII	-5.6	6.99	1.21	968
1156	Intermediate reticular nucleus	IRN	-5.73	6.23	1.19	979
1157	Parvicellular reticular nucleus	PARN	-5.86	5.48	1.18	989
1158	Parvicellular reticular nucleus	PARN	-5.79	5.85	1.18	989
1159	Intermediate reticular nucleus	IRN	-5.75	6.12	1.18	979
1160	Intermediate reticular nucleus	IRN	-5.8	5.81	1.14	979
1161	Parvicellular reticular nucleus	PARN	-5.84	5.57	1.14	989
1162	Intermediate reticular nucleus	IRN	-5.78	5.92	1.13	979
1163	Intermediate reticular nucleus	IRN	-5.75	6.1	1.15	979
1164	Parvicellular reticular nucleus	PARN	-5.86	5.48	1.13	989
1165	Intermediate reticular nucleus	IRN	-5.74	6.18	1.13	979
1166	Parvicellular reticular nucleus	PARN	-5.83	5.64	1.11	989
1167	Parvicellular reticular nucleus	PARN	-5.86	5.48	1.09	989
1168	Intermediate reticular nucleus	IRN	-5.75	6.07	1.09	979
1169	Intermediate reticular nucleus	IRN	-5.78	5.9	1.09	979
1170	Intermediate reticular nucleus	IRN	-5.77	6.0	1.08	979
1171	Intermediate reticular nucleus	IRN	-5.75	6.1	1.06	979
1172	Intermediate reticular nucleus	IRN	-5.81	5.73	1.05	979
1173	Intermediate reticular nucleus	IRN	-5.76	6.05	1.05	979
1174	Intermediate reticular nucleus	IRN	-5.8	5.76	1.02	979
1175	Intermediate reticular nucleus	IRN	-5.77	5.98	1.0	979
1176	Intermediate reticular nucleus	IRN	-5.78	5.89	0.99	979
1177	Intermediate reticular nucleus	IRN	-5.82	5.66	0.98	979
1178	Intermediate reticular nucleus	IRN	-5.84	5.55	0.97	979
1179	Intermediate reticular nucleus	IRN	-5.83	5.59	0.97	979
1180	Intermediate reticular nucleus	IRN	-5.81	5.71	0.96	979
1181	Intermediate reticular nucleus	IRN	-5.87	5.4	0.93	979
1182	Intermediate reticular nucleus	IRN	-5.84	5.53	0.92	979
1183	Intermediate reticular nucleus	IRN	-5.77	5.93	0.94	979
1184	Intermediate reticular nucleus	IRN	-5.73	6.14	0.94	979
1185	Intermediate reticular nucleus	IRN	-5.86	5.43	0.87	979
1186	Intermediate reticular nucleus	IRN	-5.84	5.52	0.87	979
1187	Intermediate reticular nucleus	IRN	-5.78	5.89	0.85	979
1188	Intermediate reticular nucleus	IRN	-5.85	5.48	0.8	979
1189	Gigantocellular reticular nucleus	GRN	-5.63	6.68	0.81	976
1190	Intermediate reticular nucleus	IRN	-5.79	5.8	0.77	979
1191	Intermediate reticular nucleus	IRN	-5.84	5.49	0.76	979
1192	Gigantocellular reticular nucleus	GRN	-5.63	6.69	0.77	976
1193	Intermediate reticular nucleus	IRN	-5.8	5.71	0.76	979
1194	Intermediate reticular nucleus	IRN	-5.83	5.56	0.74	979
1195	Intermediate reticular nucleus	IRN	-5.86	5.39	0.73	979
1196	Medulla	MY	-5.87	5.34	0.71	936
1197	Gigantocellular reticular nucleus	GRN	-5.68	6.4	0.7	976
1198	Gigantocellular reticular nucleus	GRN	-5.64	6.63	0.71	976
1199	Intermediate reticular nucleus	IRN	-5.85	5.42	0.7	979
1200	Intermediate reticular nucleus	IRN	-5.82	5.6	0.69	979
1201	Intermediate reticular nucleus	IRN	-5.81	5.68	0.67	979
1202	Intermediate reticular nucleus	IRN	-5.83	5.53	0.67	979
1203	Gigantocellular reticular nucleus	GRN	-5.64	6.59	0.65	976
1204	Medial vestibular nucleus	MV	-5.88	5.24	0.63	1004
1205	Gigantocellular reticular nucleus	GRN	-5.66	6.53	0.61	976
1206	Gigantocellular reticular nucleus	GRN	-5.62	6.72	0.58	976
1207	Gigantocellular reticular nucleus	GRN	-5.82	5.57	0.57	976
1208	Gigantocellular reticular nucleus	GRN	-5.66	6.52	0.55	976
1209	Gigantocellular reticular nucleus	GRN	-5.65	6.56	0.5	976
1210	Magnocellular reticular nucleus	MARN	-5.63	6.64	0.43	985
1211	Gigantocellular reticular nucleus	GRN	-5.76	5.87	0.34	976
1212	Magnocellular reticular nucleus	MARN	-5.6	6.76	0.26	985
1213	Magnocellular reticular nucleus	MARN	-5.61	6.68	0.07	985
1214	Nucleus raphe magnus	RM	-5.61	6.68	-0.01	1012
1215	crossed tectospinal pathway	tspc	-5.71	6.11	-0.03	1230
1216	Magnocellular reticular nucleus	MARN	-5.6	6.7	-0.09	985
1217	Magnocellular reticular nucleus	MARN	-5.58	6.76	-0.29	985
1218	Magnocellular reticular nucleus	MARN	-5.57	6.8	-0.37	985
1219	Magnocellular reticular nucleus	MARN	-5.59	6.7	-0.42	985
1220	Gigantocellular reticular nucleus	GRN	-5.59	6.69	-0.53	976
1221	Medulla	MY	-5.85	5.2	-0.57	936
1222	Gigantocellular reticular nucleus	GRN	-5.59	6.66	-0.56	976
1223	Magnocellular reticular nucleus	MARN	-5.56	6.81	-0.62	985
1224	Gigantocellular reticular nucleus	GRN	-5.68	6.11	-0.68	976
1225	Gigantocellular reticular nucleus	GRN	-5.7	6.0	-0.69	976
1226	Gigantocellular reticular nucleus	GRN	-5.62	6.5	-0.69	976
1227	Gigantocellular reticular nucleus	GRN	-5.58	6.71	-0.69	976
1228	Paragigantocellular reticular nucleus lateral part	PGRNl	-5.55	6.84	-0.69	993
1229	Gigantocellular reticular nucleus	GRN	-5.72	5.89	-0.71	976
1230	Gigantocellular reticular nucleus	GRN	-5.66	6.21	-0.76	976
1231	Paragigantocellular reticular nucleus lateral part	PGRNl	-5.56	6.8	-0.76	993
1232	Intermediate reticular nucleus	IRN	-5.72	5.86	-0.79	979
1233	Intermediate reticular nucleus	IRN	-5.79	5.46	-0.8	979
1234	Intermediate reticular nucleus	IRN	-5.77	5.6	-0.84	979
1235	Intermediate reticular nucleus	IRN	-5.75	5.7	-0.84	979
1236	Intermediate reticular nucleus	IRN	-5.79	5.47	-0.85	979
1237	Intermediate reticular nucleus	IRN	-5.73	5.83	-0.88	979
1238	Intermediate reticular nucleus	IRN	-5.71	5.9	-0.88	979
1239	Intermediate reticular nucleus	IRN	-5.67	6.16	-0.89	979
1240	Intermediate reticular nucleus	IRN	-5.75	5.71	-0.91	979
1241	Intermediate reticular nucleus	IRN	-5.78	5.51	-0.94	979
1242	Intermediate reticular nucleus	IRN	-5.77	5.59	-0.95	979
1243	Intermediate reticular nucleus	IRN	-5.75	5.65	-0.96	979
1244	Intermediate reticular nucleus	IRN	-5.74	5.71	-0.97	979
1245	Intermediate reticular nucleus	IRN	-5.77	5.57	-1.0	979
1246	Intermediate reticular nucleus	IRN	-5.78	5.51	-1.01	979
1247	Intermediate reticular nucleus	IRN	-5.72	5.83	-1.03	979
1248	Intermediate reticular nucleus	IRN	-5.71	5.9	-1.05	979
1249	Intermediate reticular nucleus	IRN	-5.7	5.95	-1.04	979
1250	Intermediate reticular nucleus	IRN	-5.74	5.69	-1.06	979
1251	Parvicellular reticular nucleus	PARN	-5.79	5.43	-1.07	989
1252	Intermediate reticular nucleus	IRN	-5.69	5.99	-1.07	979
1253	Parvicellular reticular nucleus	PARN	-5.78	5.47	-1.08	989
1254	Parvicellular reticular nucleus	PARN	-5.76	5.58	-1.11	989
1255	Intermediate reticular nucleus	IRN	-5.7	5.93	-1.1	979
1256	Parvicellular reticular nucleus	PARN	-5.74	5.69	-1.12	989
1257	Intermediate reticular nucleus	IRN	-5.72	5.79	-1.11	979
1258	Parvicellular reticular nucleus	PARN	-5.78	5.47	-1.13	989
1259	Intermediate reticular nucleus	IRN	-5.67	6.1	-1.12	979
1260	Intermediate reticular nucleus	IRN	-5.71	5.85	-1.14	979
1261	Intermediate reticular nucleus	IRN	-5.7	5.92	-1.14	979
1262	Intermediate reticular nucleus	IRN	-5.65	6.21	-1.14	979
1263	Intermediate reticular nucleus	IRN	-5.69	5.99	-1.16	979
1264	Intermediate reticular nucleus	IRN	-5.67	6.11	-1.17	979
1265	Parvicellular reticular nucleus	PARN	-5.76	5.57	-1.19	989
1266	Parvicellular reticular nucleus	PARN	-5.78	5.45	-1.2	989
1267	Intermediate reticular nucleus	IRN	-5.64	6.24	-1.19	979
1268	Parvicellular reticular nucleus	PARN	-5.74	5.69	-1.2	989
1269	Intermediate reticular nucleus	IRN	-5.7	5.93	-1.22	979
1270	Parvicellular reticular nucleus	PARN	-5.78	5.48	-1.25	989
1271	Parvicellular reticular nucleus	PARN	-5.76	5.57	-1.24	989
1272	Parvicellular reticular nucleus	PARN	-5.72	5.78	-1.26	989
1273	Parvicellular reticular nucleus	PARN	-5.71	5.86	-1.26	989
1274	Intermediate reticular nucleus	IRN	-5.66	6.16	-1.26	979
1275	Intermediate reticular nucleus	IRN	-5.65	6.21	-1.27	979
1276	Parvicellular reticular nucleus	PARN	-5.77	5.49	-1.29	989
1277	Parvicellular reticular nucleus	PARN	-5.76	5.58	-1.3	989
1278	Intermediate reticular nucleus	IRN	-5.66	6.1	-1.31	979
1279	Intermediate reticular nucleus	IRN	-5.64	6.2	-1.32	979
1280	Intermediate reticular nucleus	IRN	-5.62	6.32	-1.32	979
1281	Parvicellular reticular nucleus	PARN	-5.74	5.64	-1.35	989
1282	Parvicellular reticular nucleus	PARN	-5.7	5.91	-1.34	989
1283	Parvicellular reticular nucleus	PARN	-5.67	6.03	-1.33	989
1284	Parvicellular reticular nucleus	PARN	-5.72	5.78	-1.36	989
1285	Intermediate reticular nucleus	IRN	-5.64	6.22	-1.36	979
1286	Parvicellular reticular nucleus	PARN	-5.69	5.95	-1.38	989
1287	Inferior salivatory nucleus	ISN	-5.77	5.49	-1.4	980
1288	Parvicellular reticular nucleus	PARN	-5.72	5.76	-1.43	989
1289	Parvicellular reticular nucleus	PARN	-5.67	6.03	-1.43	989
1290	Parvicellular reticular nucleus	PARN	-5.64	6.23	-1.45	989
1291	Spinal nucleus of the trigeminal oral part	SPVO	-5.74	5.63	-1.52	957
1292	Spinal nucleus of the trigeminal oral part	SPVO	-5.75	5.53	-1.62	957
1293	Parvicellular reticular nucleus	PARN	-5.68	5.97	-1.62	989
1294	Spinal nucleus of the trigeminal oral part	SPVO	-5.71	5.75	-1.64	957
1295	Parvicellular reticular nucleus	PARN	-5.7	5.83	-1.64	989
1296	Spinal nucleus of the trigeminal oral part	SPVO	-5.74	5.61	-1.67	957
1297	Spinal nucleus of the trigeminal oral part	SPVO	-5.73	5.66	-1.7	957
1298	Spinal nucleus of the trigeminal oral part	SPVO	-5.76	5.47	-1.72	957
1299	Spinal nucleus of the trigeminal oral part	SPVO	-5.75	5.51	-1.76	957
1300	Spinal nucleus of the trigeminal oral part	SPVO	-5.76	5.48	-1.81	957
1301	Spinal nucleus of the trigeminal oral part	SPVO	-5.59	6.4	-1.89	957
1302	Spinal nucleus of the trigeminal oral part	SPVO	-5.66	5.97	-2.01	957
1303	Interposed nucleus	IP	-6.17	3.84	2.24	1099
1304	Interposed nucleus	IP	-6.19	3.7	2.22	1099
1305	Interposed nucleus	IP	-6.15	3.9	2.09	1099
1306	Interposed nucleus	IP	-6.2	3.47	1.36	1099
1307	arbor vitae	arb	-6.19	3.5	1.21	1189
1308	arbor vitae	arb	-6.18	3.55	1.21	1189
1309	arbor vitae	arb	-6.19	3.46	1.1	1189
1310	arbor vitae	arb	-6.17	3.58	1.08	1189
1311	Interposed nucleus	IP	-6.0	3.93	-2.08	1099
1312	Spinal nucleus of the trigeminal oral part	SPVO	-5.96	5.44	1.69	957
1313	Parvicellular reticular nucleus	PARN	-5.89	5.88	1.65	989
1314	Parvicellular reticular nucleus	PARN	-5.86	6.02	1.58	989
1315	Spinal nucleus of the trigeminal oral part	SPVO	-5.94	5.51	1.47	957
1316	Parvicellular reticular nucleus	PARN	-5.88	5.88	1.48	989
1317	Parvicellular reticular nucleus	PARN	-5.81	6.27	1.46	989
1318	Parvicellular reticular nucleus	PARN	-5.83	6.12	1.37	989
1319	Intermediate reticular nucleus	IRN	-5.81	6.24	1.32	979
1320	Intermediate reticular nucleus	IRN	-5.8	6.29	1.32	979
1321	Parvicellular reticular nucleus	PARN	-5.88	5.84	1.27	989
1322	Intermediate reticular nucleus	IRN	-5.83	6.14	1.26	979
1323	Parvicellular reticular nucleus	PARN	-5.88	5.81	1.25	989
1324	Parvicellular reticular nucleus	PARN	-5.91	5.65	1.24	989
1325	Intermediate reticular nucleus	IRN	-5.85	6.02	1.24	979
1326	Nucleus of the solitary tract	NTS	-5.96	5.4	1.23	949
1327	Intermediate reticular nucleus	IRN	-5.79	6.33	1.24	979
1328	Intermediate reticular nucleus	IRN	-5.85	5.98	1.23	979
1329	Intermediate reticular nucleus	IRN	-5.83	6.09	1.2	979
1330	Intermediate reticular nucleus	IRN	-5.81	6.24	1.2	979
1331	Intermediate reticular nucleus	IRN	-5.8	6.29	1.2	979
1332	Intermediate reticular nucleus	IRN	-5.84	6.04	1.18	979
1333	Parvicellular reticular nucleus	PARN	-5.88	5.79	1.16	989
1334	Intermediate reticular nucleus	IRN	-5.81	6.21	1.17	979
1335	Intermediate reticular nucleus	IRN	-5.79	6.3	1.13	979
1336	Parvicellular reticular nucleus	PARN	-5.93	5.53	1.12	989
1337	Intermediate reticular nucleus	IRN	-5.86	5.92	1.13	979
1338	Parvicellular reticular nucleus	PARN	-5.92	5.58	1.12	989
1339	Parvicellular reticular nucleus	PARN	-5.95	5.41	1.1	989
1340	Intermediate reticular nucleus	IRN	-5.9	5.71	1.09	979
1341	Parvicellular reticular nucleus	PARN	-5.91	5.66	1.08	989
1342	Intermediate reticular nucleus	IRN	-5.87	5.85	1.09	979
1343	Intermediate reticular nucleus	IRN	-5.83	6.1	1.09	979
1344	Parvicellular reticular nucleus	PARN	-5.92	5.57	1.08	989
1345	Intermediate reticular nucleus	IRN	-5.85	5.96	1.06	979
1346	Intermediate reticular nucleus	IRN	-5.79	6.3	1.05	979
1347	Intermediate reticular nucleus	IRN	-5.83	6.07	1.05	979
1348	Intermediate reticular nucleus	IRN	-5.9	5.66	1.01	979
1349	Intermediate reticular nucleus	IRN	-5.89	5.76	1.0	979
1350	Intermediate reticular nucleus	IRN	-5.82	6.12	0.99	979
1351	Intermediate reticular nucleus	IRN	-5.93	5.48	0.97	979
1352	Intermediate reticular nucleus	IRN	-5.84	6.0	0.96	979
1353	Intermediate reticular nucleus	IRN	-5.92	5.52	0.94	979
1354	Intermediate reticular nucleus	IRN	-5.85	5.96	0.94	979
1355	Intermediate reticular nucleus	IRN	-5.83	6.07	0.93	979
1356	Intermediate reticular nucleus	IRN	-5.77	6.42	0.92	979
1357	Intermediate reticular nucleus	IRN	-5.93	5.47	0.89	979
1358	Intermediate reticular nucleus	IRN	-5.94	5.4	0.88	979
1359	Intermediate reticular nucleus	IRN	-5.82	6.09	0.89	979
1360	Intermediate reticular nucleus	IRN	-5.92	5.51	0.85	979
1361	Gigantocellular reticular nucleus	GRN	-5.74	6.53	0.86	976
1362	Paragigantocellular reticular nucleus lateral part	PGRNl	-5.7	6.79	0.86	993
1363	Intermediate reticular nucleus	IRN	-5.84	6.0	0.84	979
1364	Intermediate reticular nucleus	IRN	-5.87	5.78	0.81	979
1365	Paragigantocellular reticular nucleus lateral part	PGRNl	-5.7	6.75	0.81	993
1366	Intermediate reticular nucleus	IRN	-5.86	5.84	0.77	979
1367	Paragigantocellular reticular nucleus lateral part	PGRNl	-5.69	6.8	0.78	993
1368	Intermediate reticular nucleus	IRN	-5.9	5.63	0.76	979
1369	Paragigantocellular reticular nucleus lateral part	PGRNl	-5.71	6.72	0.77	993
1370	Intermediate reticular nucleus	IRN	-5.85	5.88	0.76	979
1371	Gigantocellular reticular nucleus	GRN	-5.72	6.62	0.76	976
1372	Gigantocellular reticular nucleus	GRN	-5.71	6.68	0.72	976
1373	Paragigantocellular reticular nucleus lateral part	PGRNl	-5.68	6.85	0.69	993
1374	Gigantocellular reticular nucleus	GRN	-5.69	6.79	0.62	976
1375	Gigantocellular reticular nucleus	GRN	-5.87	5.74	0.6	976
1376	Gigantocellular reticular nucleus	GRN	-5.77	6.32	0.57	976
1377	Magnocellular reticular nucleus	MARN	-5.67	6.86	0.56	985
1378	Gigantocellular reticular nucleus	GRN	-5.73	6.54	0.46	976
1379	Gigantocellular reticular nucleus	GRN	-5.84	5.88	0.45	976
1380	Magnocellular reticular nucleus	MARN	-5.7	6.67	0.44	985
1381	Gigantocellular reticular nucleus	GRN	-5.75	6.43	0.39	976
1382	Magnocellular reticular nucleus	MARN	-5.65	6.94	0.39	985
1383	Nucleus prepositus	PRP	-5.98	5.09	0.31	997
1384	Magnocellular reticular nucleus	MARN	-5.7	6.69	0.32	985
1385	Magnocellular reticular nucleus	MARN	-5.67	6.83	0.32	985
1386	Magnocellular reticular nucleus	MARN	-5.66	6.91	0.28	985
1387	medial longitudinal fascicle	mlf	-5.9	5.46	0.07	1121
1388	Medulla	MY	-5.87	5.63	0.01	936
1389	Nucleus raphe magnus	RM	-5.71	6.54	-0.06	1012
1390	Medulla	MY	-5.67	6.77	-0.07	936
1391	Medulla	MY	-5.65	6.88	-0.08	936
1392	Gigantocellular reticular nucleus	GRN	-5.71	6.48	-0.25	976
1393	Gigantocellular reticular nucleus	GRN	-5.72	6.41	-0.32	976
1394	Magnocellular reticular nucleus	MARN	-5.65	6.8	-0.36	985
1395	Gigantocellular reticular nucleus	GRN	-5.7	6.52	-0.43	976
1396	Gigantocellular reticular nucleus	GRN	-5.71	6.47	-0.48	976
1397	Gigantocellular reticular nucleus	GRN	-5.68	6.6	-0.49	976
1398	Gigantocellular reticular nucleus	GRN	-5.67	6.66	-0.61	976
1399	Magnocellular reticular nucleus	MARN	-5.63	6.89	-0.61	985
1400	Magnocellular reticular nucleus	MARN	-5.64	6.82	-0.62	985
1401	Gigantocellular reticular nucleus	GRN	-5.65	6.76	-0.64	976
1402	Gigantocellular reticular nucleus	GRN	-5.68	6.57	-0.71	976
1403	Paragigantocellular reticular nucleus lateral part	PGRNl	-5.64	6.82	-0.71	993
1404	Gigantocellular reticular nucleus	GRN	-5.76	6.15	-0.74	976
1405	Paragigantocellular reticular nucleus lateral part	PGRNl	-5.63	6.88	-0.74	993
1406	Gigantocellular reticular nucleus	GRN	-5.73	6.28	-0.75	976
1407	Paragigantocellular reticular nucleus lateral part	PGRNl	-5.63	6.85	-0.75	993
1408	Gigantocellular reticular nucleus	GRN	-5.7	6.43	-0.78	976
1409	Paragigantocellular reticular nucleus lateral part	PGRNl	-5.61	6.95	-0.78	993
1410	Paragigantocellular reticular nucleus lateral part	PGRNl	-5.64	6.78	-0.82	993
1411	Intermediate reticular nucleus	IRN	-5.74	6.23	-0.86	979
1412	Intermediate reticular nucleus	IRN	-5.7	6.42	-0.85	979
1413	Gigantocellular reticular nucleus	GRN	-5.67	6.63	-0.85	976
1414	Intermediate reticular nucleus	IRN	-5.79	5.94	-0.86	979
1415	Intermediate reticular nucleus	IRN	-5.74	6.2	-0.88	979
1416	Intermediate reticular nucleus	IRN	-5.81	5.82	-0.89	979
1417	Intermediate reticular nucleus	IRN	-5.83	5.7	-0.92	979
1418	Medial vestibular nucleus	MV	-5.89	5.31	-0.95	1004
1419	Intermediate reticular nucleus	IRN	-5.77	6.0	-0.96	979
1420	Intermediate reticular nucleus	IRN	-5.85	5.59	-0.97	979
1421	Intermediate reticular nucleus	IRN	-5.86	5.52	-0.98	979
1422	Parvicellular reticular nucleus	PARN	-5.88	5.39	-1.0	989
1423	Intermediate reticular nucleus	IRN	-5.81	5.78	-1.0	979
1424	Intermediate reticular nucleus	IRN	-5.8	5.83	-1.0	979
1425	Intermediate reticular nucleus	IRN	-5.83	5.68	-1.02	979
1426	Intermediate reticular nucleus	IRN	-5.84	5.59	-1.03	979
1427	Intermediate reticular nucleus	IRN	-5.8	5.81	-1.05	979
1428	Intermediate reticular nucleus	IRN	-5.77	6.0	-1.04	979
1429	Intermediate reticular nucleus	IRN	-5.84	5.63	-1.05	979
1430	Intermediate reticular nucleus	IRN	-5.82	5.72	-1.05	979
1431	Medulla	MY	-5.89	5.33	-1.1	936
1432	Intermediate reticular nucleus	IRN	-5.81	5.75	-1.1	979
1433	Intermediate reticular nucleus	IRN	-5.72	6.28	-1.1	979
1434	Parvicellular reticular nucleus	PARN	-5.84	5.58	-1.11	989
1435	Parvicellular reticular nucleus	PARN	-5.82	5.7	-1.12	989
1436	Intermediate reticular nucleus	IRN	-5.77	6.01	-1.14	979
1437	Parvicellular reticular nucleus	PARN	-5.87	5.44	-1.14	989
1438	Parvicellular reticular nucleus	PARN	-5.86	5.5	-1.15	989
1439	Intermediate reticular nucleus	IRN	-5.78	5.91	-1.16	979
1440	Parvicellular reticular nucleus	PARN	-5.84	5.59	-1.15	989
1441	Intermediate reticular nucleus	IRN	-5.68	6.47	-1.15	979
1442	Parvicellular reticular nucleus	PARN	-5.87	5.39	-1.16	989
1443	Parvicellular reticular nucleus	PARN	-5.81	5.73	-1.18	989
1444	Intermediate reticular nucleus	IRN	-5.77	5.96	-1.17	979
1445	Parvicellular reticular nucleus	PARN	-5.84	5.56	-1.19	989
1446	Parvicellular reticular nucleus	PARN	-5.83	5.66	-1.19	989
1447	Intermediate reticular nucleus	IRN	-5.75	6.08	-1.18	979
1448	Intermediate reticular nucleus	IRN	-5.72	6.26	-1.18	979
1449	Intermediate reticular nucleus	IRN	-5.76	6.0	-1.2	979
1450	Parvicellular reticular nucleus	PARN	-5.84	5.58	-1.22	989
1451	Parvicellular reticular nucleus	PARN	-5.87	5.38	-1.23	989
1452	Parvicellular reticular nucleus	PARN	-5.81	5.74	-1.24	989
1453	Intermediate reticular nucleus	IRN	-5.77	5.96	-1.23	979
1454	Medial vestibular nucleus	MV	-5.89	5.27	-1.24	1004
1455	Parvicellular reticular nucleus	PARN	-5.86	5.43	-1.25	989
1456	Parvicellular reticular nucleus	PARN	-5.79	5.87	-1.25	989
1457	Intermediate reticular nucleus	IRN	-5.74	6.14	-1.25	979
1458	Nucleus of the solitary tract	NTS	-5.88	5.35	-1.27	949
1459	Intermediate reticular nucleus	IRN	-5.76	6.04	-1.26	979
1460	Parvicellular reticular nucleus	PARN	-5.84	5.55	-1.27	989
1461	Intermediate reticular nucleus	IRN	-5.71	6.29	-1.27	979
1462	Intermediate reticular nucleus	IRN	-5.73	6.16	-1.28	979
1463	Intermediate reticular nucleus	IRN	-5.74	6.13	-1.29	979
1464	Parvicellular reticular nucleus	PARN	-5.8	5.78	-1.34	989
1465	Parvicellular reticular nucleus	PARN	-5.79	5.86	-1.31	989
1466	Intermediate reticular nucleus	IRN	-5.7	6.37	-1.3	979
1467	Parvicellular reticular nucleus	PARN	-5.84	5.53	-1.34	989
1468	Parvicellular reticular nucleus	PARN	-5.83	5.59	-1.34	989
1469	Parvicellular reticular nucleus	PARN	-5.75	6.07	-1.34	989
1470	Parvicellular reticular nucleus	PARN	-5.74	6.12	-1.35	989
1471	Parvicellular reticular nucleus	PARN	-5.78	5.91	-1.35	989
1472	Parvicellular reticular nucleus	PARN	-5.75	6.04	-1.41	989
1473	Parvicellular reticular nucleus	PARN	-5.83	5.59	-1.39	989
1474	Parvicellular reticular nucleus	PARN	-5.73	6.16	-1.38	989
1475	Parvicellular reticular nucleus	PARN	-5.74	6.11	-1.39	989
1476	Parvicellular reticular nucleus	PARN	-5.72	6.2	-1.43	989
1477	Inferior salivatory nucleus	ISN	-5.85	5.48	-1.45	980
1478	Nucleus of the solitary tract	NTS	-5.86	5.42	-1.46	949
1479	Inferior salivatory nucleus	ISN	-5.84	5.55	-1.46	980
1480	Parvicellular reticular nucleus	PARN	-5.79	5.81	-1.45	989
1481	Parvicellular reticular nucleus	PARN	-5.73	6.15	-1.48	989
1482	Parvicellular reticular nucleus	PARN	-5.8	5.73	-1.49	989
1483	Parvicellular reticular nucleus	PARN	-5.74	6.1	-1.5	989
1484	Parvicellular reticular nucleus	PARN	-5.79	5.79	-1.53	989
1485	Parvicellular reticular nucleus	PARN	-5.74	6.05	-1.52	989
1486	Spinal vestibular nucleus	SPIV	-5.88	5.27	-1.53	1005
1487	Spinal nucleus of the trigeminal oral part	SPVO	-5.83	5.59	-1.54	957
1488	Parvicellular reticular nucleus	PARN	-5.73	6.13	-1.54	989
1489	Spinal nucleus of the trigeminal oral part	SPVO	-5.82	5.63	-1.54	957
1490	Parvicellular reticular nucleus	PARN	-5.71	6.23	-1.55	989
1491	Parvicellular reticular nucleus	PARN	-5.72	6.16	-1.58	989
1492	Spinal nucleus of the trigeminal oral part	SPVO	-5.79	5.77	-1.59	957
1493	Spinal nucleus of the trigeminal oral part	SPVO	-5.84	5.46	-1.62	957
1494	Parvicellular reticular nucleus	PARN	-5.75	6.01	-1.62	989
1495	Parvicellular reticular nucleus	PARN	-5.74	6.04	-1.65	989
1496	Spinal nucleus of the trigeminal oral part	SPVO	-5.81	5.65	-1.68	957
1497	Parvicellular reticular nucleus	PARN	-5.75	6.0	-1.69	989
1498	Medulla	MY	-5.86	5.37	-1.77	936
1499	Spinal nucleus of the trigeminal oral part	SPVO	-5.85	5.4	-1.79	957
1500	Spinal nucleus of the trigeminal oral part	SPVO	-5.79	5.74	-1.79	957
1501	Spinal nucleus of the trigeminal oral part	SPVO	-5.75	5.96	-1.81	957
1502	Spinal nucleus of the trigeminal oral part	SPVO	-5.7	6.22	-1.91	957
1503	Spinal nucleus of the trigeminal oral part	SPVO	-5.8	5.65	-1.94	957
1504	Spinal nucleus of the trigeminal oral part	SPVO	-5.74	5.99	-2.01	957
1505	Medulla	MY	-5.8	5.63	-2.03	936
1506	Interposed nucleus	IP	-6.27	3.67	1.62	1099
1507	arbor vitae	arb	-6.32	3.37	1.44	1189
1508	arbor vitae	arb	-6.32	3.36	1.39	1189
1509	arbor vitae	arb	-6.31	3.44	1.37	1189
1510	Interposed nucleus	IP	-6.29	3.52	1.34	1099
1511	arbor vitae	arb	-6.3	3.47	1.32	1189
1512	arbor vitae	arb	-6.31	3.43	1.29	1189
1513	Fastigial nucleus	FN	-6.31	3.42	1.25	1098
1514	arbor vitae	arb	-6.29	3.54	1.25	1189
1515	arbor vitae	arb	-6.32	3.32	1.14	1189
1516	Fastigial nucleus	FN	-6.29	3.48	1.11	1098
1517	Spinal nucleus of the trigeminal oral part	SPVO	-6.14	5.94	1.75	957
1518	Parvicellular reticular nucleus	PARN	-6.14	5.89	1.51	989
1519	Parvicellular reticular nucleus	PARN	-6.06	6.35	1.47	989
1520	Parvicellular reticular nucleus	PARN	-6.05	6.37	1.41	989
1521	Intermediate reticular nucleus	IRN	-6.04	6.46	1.4	979
1522	Parvicellular reticular nucleus	PARN	-6.06	6.33	1.39	989
1523	Parvicellular reticular nucleus	PARN	-6.07	6.23	1.36	989
1524	Intermediate reticular nucleus	IRN	-6.05	6.37	1.3	979
1525	Parvicellular reticular nucleus	PARN	-6.1	6.04	1.28	989
1526	Intermediate reticular nucleus	IRN	-6.08	6.17	1.25	979
1527	Intermediate reticular nucleus	IRN	-6.01	6.55	1.22	979
1528	Paragigantocellular reticular nucleus lateral part	PGRNl	-6.0	6.64	1.23	993
1529	Intermediate reticular nucleus	IRN	-6.03	6.45	1.21	979
1530	Intermediate reticular nucleus	IRN	-6.07	6.22	1.18	979
1531	Parvicellular reticular nucleus	PARN	-6.18	5.61	1.17	989
1532	Parvicellular reticular nucleus	PARN	-6.14	5.84	1.18	989
1533	Intermediate reticular nucleus	IRN	-6.1	6.06	1.17	979
1534	Parvicellular reticular nucleus	PARN	-6.17	5.67	1.16	989
1535	Parvicellular reticular nucleus	PARN	-6.15	5.75	1.17	989
1536	Intermediate reticular nucleus	IRN	-6.12	5.94	1.15	979
1537	Intermediate reticular nucleus	IRN	-6.06	6.28	1.15	979
1538	Intermediate reticular nucleus	IRN	-6.07	6.22	1.12	979
1539	Intermediate reticular nucleus	IRN	-6.13	5.84	1.12	979
1540	Parvicellular reticular nucleus	PARN	-6.16	5.67	1.1	989
1541	Intermediate reticular nucleus	IRN	-6.03	6.45	1.11	979
1542	Intermediate reticular nucleus	IRN	-6.08	6.13	1.08	979
1543	Nucleus of the solitary tract	NTS	-6.22	5.35	1.08	949
1544	Parvicellular reticular nucleus	PARN	-6.18	5.57	1.08	989
1545	Intermediate reticular nucleus	IRN	-6.04	6.37	1.08	979
1546	Parvicellular reticular nucleus	PARN	-6.17	5.62	1.07	989
1547	Intermediate reticular nucleus	IRN	-6.11	5.95	1.07	979
1548	Intermediate reticular nucleus	IRN	-6.14	5.81	1.06	979
1549	Nucleus of the solitary tract	NTS	-6.21	5.4	0.99	949
1550	Intermediate reticular nucleus	IRN	-6.02	6.46	1.01	979
1551	Intermediate reticular nucleus	IRN	-6.15	5.7	0.97	979
1552	Intermediate reticular nucleus	IRN	-6.19	5.52	0.95	979
1553	Paragigantocellular reticular nucleus lateral part	PGRNl	-5.96	6.78	0.92	993
1554	Intermediate reticular nucleus	IRN	-6.19	5.46	0.9	979
1555	Paragigantocellular reticular nucleus lateral part	PGRNl	-5.93	6.98	0.9	993
1556	Intermediate reticular nucleus	IRN	-6.21	5.38	0.85	979
1557	Paragigantocellular reticular nucleus lateral part	PGRNl	-5.96	6.79	0.88	993
1558	Intermediate reticular nucleus	IRN	-6.16	5.64	0.87	979
1559	Intermediate reticular nucleus	IRN	-6.13	5.82	0.85	979
1560	Paragigantocellular reticular nucleus lateral part	PGRNl	-5.93	6.96	0.86	993
1561	Paragigantocellular reticular nucleus lateral part	PGRNl	-5.92	7.01	0.86	993
1562	Intermediate reticular nucleus	IRN	-6.19	5.48	0.84	979
1563	Paragigantocellular reticular nucleus lateral part	PGRNl	-5.98	6.67	0.85	993
1564	Intermediate reticular nucleus	IRN	-6.18	5.54	0.83	979
1565	Gigantocellular reticular nucleus	GRN	-6.0	6.55	0.83	976
1566	Intermediate reticular nucleus	IRN	-6.19	5.45	0.81	979
1567	Nucleus of the solitary tract	NTS	-6.21	5.34	0.78	949
1568	Paragigantocellular reticular nucleus lateral part	PGRNl	-5.95	6.8	0.79	993
1569	Intermediate reticular nucleus	IRN	-6.15	5.7	0.79	979
1570	Intermediate reticular nucleus	IRN	-6.13	5.78	0.78	979
1571	Intermediate reticular nucleus	IRN	-6.18	5.51	0.74	979
1572	Intermediate reticular nucleus	IRN	-6.16	5.63	0.75	979
1573	Gigantocellular reticular nucleus	GRN	-5.98	6.63	0.76	976
1574	Parapyramidal nucleus	PPY	-5.9	7.1	0.76	999
1575	Intermediate reticular nucleus	IRN	-6.19	5.45	0.74	979
1576	Intermediate reticular nucleus	IRN	-6.14	5.71	0.74	979
1577	Intermediate reticular nucleus	IRN	-6.2	5.4	0.71	979
1578	Intermediate reticular nucleus	IRN	-6.18	5.48	0.71	979
1579	Intermediate reticular nucleus	IRN	-6.16	5.6	0.67	979
1580	Parapyramidal nucleus	PPY	-5.9	7.08	0.71	999
1581	Intermediate reticular nucleus	IRN	-6.12	5.83	0.69	979
1582	Paragigantocellular reticular nucleus lateral part	PGRNl	-5.94	6.88	0.69	993
1583	Medulla	MY	-5.91	7.03	0.69	936
1584	Parapyramidal nucleus	PPY	-5.89	7.13	0.64	999
1585	Gigantocellular reticular nucleus	GRN	-5.98	6.62	0.62	976
1586	Medulla	MY	-5.89	7.1	0.6	936
1587	Magnocellular reticular nucleus	MARN	-5.9	7.06	0.59	985
1588	Magnocellular reticular nucleus	MARN	-5.91	7.0	0.56	985
1589	Magnocellular reticular nucleus	MARN	-5.92	6.96	0.53	985
1590	Medulla	MY	-5.89	7.13	0.52	936
1591	Magnocellular reticular nucleus	MARN	-5.93	6.86	0.47	985
1592	Gigantocellular reticular nucleus	GRN	-6.07	6.07	0.44	976
1593	Magnocellular reticular nucleus	MARN	-5.93	6.87	0.42	985
1594	Gigantocellular reticular nucleus	GRN	-6.09	5.94	0.36	976
1595	Medulla	MY	-5.9	7.0	0.29	936
1596	Magnocellular reticular nucleus	MARN	-5.95	6.69	0.19	985
1597	Paragigantocellular reticular nucleus dorsal part	PGRNd	-6.18	5.36	0.16	992
1598	Magnocellular reticular nucleus	MARN	-5.91	6.9	0.15	985
1599	Medulla	MY	-5.92	6.87	0.05	936
1600	Nucleus raphe magnus	RM	-5.91	6.88	-0.0	1012
1601	Nucleus raphe obscurus	RO	-5.98	6.49	-0.02	1014
1602	Nucleus raphe magnus	RM	-5.9	6.93	-0.02	1012
1603	Nucleus raphe magnus	RM	-5.89	6.97	-0.01	1012
1604	Nucleus raphe magnus	RM	-5.89	7.0	-0.01	1012
1605	Medulla	MY	-6.17	5.37	-0.13	936
1606	Magnocellular reticular nucleus	MARN	-5.95	6.64	-0.14	985
1607	Gigantocellular reticular nucleus	GRN	-6.09	5.85	-0.2	976
1608	Gigantocellular reticular nucleus	GRN	-6.01	6.26	-0.21	976
1609	Gigantocellular reticular nucleus	GRN	-5.96	6.53	-0.25	976
1610	Magnocellular reticular nucleus	MARN	-5.91	6.82	-0.3	985
1611	Magnocellular reticular nucleus	MARN	-5.89	6.93	-0.3	985
1612	Gigantocellular reticular nucleus	GRN	-5.97	6.49	-0.31	976
1613	Gigantocellular reticular nucleus	GRN	-6.0	6.32	-0.33	976
1614	Magnocellular reticular nucleus	MARN	-5.89	6.95	-0.34	985
1615	Magnocellular reticular nucleus	MARN	-5.88	7.0	-0.37	985
1616	Magnocellular reticular nucleus	MARN	-5.88	7.0	-0.44	985
1617	Magnocellular reticular nucleus	MARN	-5.87	7.04	-0.48	985
1618	Gigantocellular reticular nucleus	GRN	-6.06	5.92	-0.55	976
1619	Magnocellular reticular nucleus	MARN	-5.87	7.0	-0.55	985
1620	Gigantocellular reticular nucleus	GRN	-5.98	6.34	-0.63	976
1621	Magnocellular reticular nucleus	MARN	-5.87	7.01	-0.64	985
1622	Magnocellular reticular nucleus	MARN	-5.88	6.95	-0.65	985
1623	Gigantocellular reticular nucleus	GRN	-6.0	6.25	-0.69	976
1624	Gigantocellular reticular nucleus	GRN	-5.97	6.41	-0.69	976
1625	Paragigantocellular reticular nucleus lateral part	PGRNl	-5.89	6.89	-0.71	993
1626	Medulla	MY	-5.87	6.97	-0.71	936
1627	Parapyramidal nucleus	PPY	-5.85	7.08	-0.73	999
1628	Paragigantocellular reticular nucleus lateral part	PGRNl	-5.88	6.9	-0.76	993
1629	Intermediate reticular nucleus	IRN	-6.12	5.52	-0.78	979
1630	Parapyramidal nucleus	PPY	-5.85	7.11	-0.77	999
1631	Intermediate reticular nucleus	IRN	-6.09	5.69	-0.78	979
1632	Intermediate reticular nucleus	IRN	-6.03	6.08	-0.79	979
1633	Paragigantocellular reticular nucleus lateral part	PGRNl	-5.87	6.94	-0.78	993
1634	Intermediate reticular nucleus	IRN	-6.12	5.57	-0.81	979
1635	Intermediate reticular nucleus	IRN	-6.07	5.82	-0.8	979
1636	Intermediate reticular nucleus	IRN	-5.97	6.37	-0.8	979
1637	Intermediate reticular nucleus	IRN	-6.01	6.18	-0.81	979
1638	Paragigantocellular reticular nucleus lateral part	PGRNl	-5.91	6.74	-0.82	993
1639	Intermediate reticular nucleus	IRN	-6.06	5.86	-0.84	979
1640	Intermediate reticular nucleus	IRN	-6.13	5.48	-0.87	979
1641	Intermediate reticular nucleus	IRN	-6.02	6.08	-0.88	979
1642	Intermediate reticular nucleus	IRN	-5.96	6.43	-0.87	979
1643	Intermediate reticular nucleus	IRN	-6.14	5.4	-0.89	979
1644	Intermediate reticular nucleus	IRN	-6.1	5.63	-0.88	979
1645	Intermediate reticular nucleus	IRN	-6.11	5.56	-0.91	979
1646	Intermediate reticular nucleus	IRN	-6.05	5.92	-0.9	979
1647	Intermediate reticular nucleus	IRN	-6.04	5.97	-0.9	979
1648	Paragigantocellular reticular nucleus lateral part	PGRNl	-5.9	6.76	-0.9	993
1649	Intermediate reticular nucleus	IRN	-5.94	6.55	-0.91	979
1650	Intermediate reticular nucleus	IRN	-5.92	6.66	-0.92	979
1651	Intermediate reticular nucleus	IRN	-6.08	5.74	-0.96	979
1652	Intermediate reticular nucleus	IRN	-6.11	5.54	-0.97	979
1653	Intermediate reticular nucleus	IRN	-6.03	6.03	-0.96	979
1654	Intermediate reticular nucleus	IRN	-5.96	6.43	-1.0	979
1655	Intermediate reticular nucleus	IRN	-6.11	5.57	-1.01	979
1656	Intermediate reticular nucleus	IRN	-6.08	5.72	-1.02	979
1657	Intermediate reticular nucleus	IRN	-6.03	5.98	-1.01	979
1658	Parvicellular reticular nucleus	PARN	-6.12	5.52	-1.04	989
1659	Intermediate reticular nucleus	IRN	-6.05	5.88	-1.02	979
1660	Intermediate reticular nucleus	IRN	-5.97	6.34	-1.02	979
1661	Nucleus of the solitary tract	NTS	-6.15	5.35	-1.06	949
1662	Intermediate reticular nucleus	IRN	-6.06	5.84	-1.04	979
1663	Intermediate reticular nucleus	IRN	-6.08	5.74	-1.08	979
1664	Intermediate reticular nucleus	IRN	-6.06	5.8	-1.08	979
1665	Intermediate reticular nucleus	IRN	-6.04	5.93	-1.08	979
1666	Parvicellular reticular nucleus	PARN	-6.09	5.67	-1.09	989
1667	Intermediate reticular nucleus	IRN	-6.05	5.88	-1.09	979
1668	Intermediate reticular nucleus	IRN	-6.01	6.1	-1.1	979
1669	Intermediate reticular nucleus	IRN	-6.0	6.16	-1.11	979
1670	Nucleus of the solitary tract	NTS	-6.13	5.4	-1.13	949
1671	Parvicellular reticular nucleus	PARN	-6.09	5.67	-1.15	989
1672	Intermediate reticular nucleus	IRN	-6.01	6.12	-1.14	979
1673	Parvicellular reticular nucleus	PARN	-6.11	5.51	-1.15	989
1674	Parvicellular reticular nucleus	PARN	-6.07	5.78	-1.15	989
1675	Intermediate reticular nucleus	IRN	-5.98	6.24	-1.19	979
1676	Parvicellular reticular nucleus	PARN	-6.05	5.87	-1.18	989
1677	Intermediate reticular nucleus	IRN	-6.03	5.99	-1.19	979
1678	Intermediate reticular nucleus	IRN	-6.02	6.04	-1.2	979
1679	Parvicellular reticular nucleus	PARN	-6.09	5.63	-1.21	989
1680	Parvicellular reticular nucleus	PARN	-6.08	5.71	-1.22	989
1681	Parvicellular reticular nucleus	PARN	-6.06	5.77	-1.21	989
1682	Facial motor nucleus	VII	-5.91	6.63	-1.21	968
1683	Nucleus of the solitary tract	NTS	-6.12	5.45	-1.23	949
1684	Intermediate reticular nucleus	IRN	-6.0	6.12	-1.24	979
1685	Intermediate reticular nucleus	IRN	-5.97	6.31	-1.23	979
1686	Intermediate reticular nucleus	IRN	-5.95	6.41	-1.23	979
1687	Parvicellular reticular nucleus	PARN	-6.04	5.89	-1.26	989
1688	Intermediate reticular nucleus	IRN	-6.0	6.16	-1.25	979
1689	Parvicellular reticular nucleus	PARN	-6.09	5.63	-1.27	989
1690	Parvicellular reticular nucleus	PARN	-6.08	5.69	-1.26	989
1691	Parvicellular reticular nucleus	PARN	-6.03	5.95	-1.27	989
1692	Intermediate reticular nucleus	IRN	-5.97	6.29	-1.29	979
1693	Intermediate reticular nucleus	IRN	-6.0	6.11	-1.28	979
1694	Intermediate reticular nucleus	IRN	-5.94	6.44	-1.29	979
1695	Parvicellular reticular nucleus	PARN	-6.07	5.72	-1.3	989
1696	Intermediate reticular nucleus	IRN	-5.96	6.36	-1.3	979
1697	Parvicellular reticular nucleus	PARN	-6.05	5.85	-1.33	989
1698	Intermediate reticular nucleus	IRN	-5.98	6.21	-1.33	979
1699	Intermediate reticular nucleus	IRN	-5.93	6.49	-1.34	979
1700	Parvicellular reticular nucleus	PARN	-5.98	6.23	-1.39	989
1701	Parvicellular reticular nucleus	PARN	-6.07	5.72	-1.38	989
1702	Parvicellular reticular nucleus	PARN	-6.04	5.86	-1.39	989
1703	Intermediate reticular nucleus	IRN	-5.95	6.37	-1.4	979
1704	Parvicellular reticular nucleus	PARN	-6.0	6.13	-1.41	989
1705	Nucleus of the solitary tract	NTS	-6.11	5.46	-1.44	949
1706	Nucleus of the solitary tract	NTS	-6.12	5.42	-1.44	949
1707	Nucleus of the solitary tract	NTS	-6.14	5.27	-1.46	949
1708	Parvicellular reticular nucleus	PARN	-5.96	6.32	-1.45	989
1709	Spinal nucleus of the trigeminal oral part	SPVO	-6.08	5.64	-1.48	957
1710	Parvicellular reticular nucleus	PARN	-6.03	5.91	-1.48	989
1711	Spinal nucleus of the trigeminal oral part	SPVO	-6.08	5.62	-1.54	957
1712	Parvicellular reticular nucleus	PARN	-6.03	5.91	-1.55	989
1713	Spinal nucleus of the trigeminal oral part	SPVO	-6.11	5.45	-1.59	957
1714	Nucleus of the solitary tract	NTS	-6.13	5.31	-1.59	949
1715	Spinal nucleus of the trigeminal oral part	SPVO	-6.12	5.39	-1.6	957
1716	Parvicellular reticular nucleus	PARN	-6.03	5.89	-1.59	989
1717	Spinal nucleus of the trigeminal oral part	SPVO	-6.1	5.5	-1.64	957
1718	Medulla	MY	-6.12	5.36	-1.68	936
1719	arbor vitae	arb	-6.4	3.38	1.53	1189
1720	arbor vitae	arb	-6.41	3.31	1.5	1189
1721	arbor vitae	arb	-6.39	3.45	1.44	1189
1722	arbor vitae	arb	-6.4	3.36	1.43	1189
1723	arbor vitae	arb	-6.38	3.51	1.38	1189
1724	Fastigial nucleus	FN	-6.38	3.45	1.32	1098
1725	Fastigial nucleus	FN	-6.37	3.5	1.34	1098
1726	Fastigial nucleus	FN	-6.38	3.46	1.25	1098
1727	Fastigial nucleus	FN	-6.37	3.53	1.23	1098
1728	Fastigial nucleus	FN	-6.35	3.59	1.2	1098
1729	Spinal nucleus of the trigeminal oral part	SPVO	-6.06	5.81	1.59	957
1730	Spinal nucleus of the trigeminal oral part	SPVO	-6.11	5.49	1.54	957
1731	Spinal nucleus of the trigeminal oral part	SPVO	-6.07	5.72	1.53	957
1732	Parvicellular reticular nucleus	PARN	-5.94	6.41	1.44	989
1733	Parvicellular reticular nucleus	PARN	-5.96	6.35	1.45	989
1734	Facial motor nucleus	VII	-5.89	6.69	1.4	968
1735	Intermediate reticular nucleus	IRN	-5.95	6.37	1.32	979
1736	Intermediate reticular nucleus	IRN	-5.97	6.26	1.31	979
1737	Parvicellular reticular nucleus	PARN	-6.01	6.0	1.31	989
1738	Intermediate reticular nucleus	IRN	-5.95	6.33	1.29	979
1739	Intermediate reticular nucleus	IRN	-5.97	6.22	1.27	979
1740	Facial motor nucleus	VII	-5.82	7.07	1.28	968
1741	Intermediate reticular nucleus	IRN	-5.99	6.13	1.26	979
1742	Nucleus of the solitary tract	NTS	-6.13	5.3	1.24	949
1743	Intermediate reticular nucleus	IRN	-5.98	6.19	1.2	979
1744	Intermediate reticular nucleus	IRN	-5.92	6.48	1.21	979
1745	Intermediate reticular nucleus	IRN	-5.99	6.13	1.21	979
1746	Intermediate reticular nucleus	IRN	-6.02	5.95	1.19	979
1747	Intermediate reticular nucleus	IRN	-6.02	5.92	1.15	979
1748	Facial motor nucleus	VII	-5.83	7.01	1.16	968
1749	Intermediate reticular nucleus	IRN	-5.99	6.07	1.13	979
1750	Intermediate reticular nucleus	IRN	-6.0	6.03	1.08	979
1751	Parvicellular reticular nucleus	PARN	-6.1	5.46	1.07	989
1752	Parvicellular reticular nucleus	PARN	-6.09	5.51	1.06	989
1753	Facial motor nucleus	VII	-5.88	6.71	1.07	968
1754	Intermediate reticular nucleus	IRN	-6.06	5.68	1.04	979
1755	Parvicellular reticular nucleus	PARN	-6.07	5.6	1.03	989
1756	Parvicellular reticular nucleus	PARN	-6.08	5.56	1.01	989
1757	Nucleus of the solitary tract	NTS	-6.11	5.39	0.99	949
1758	Paragigantocellular reticular nucleus lateral part	PGRNl	-5.82	7.01	1.01	993
1759	Intermediate reticular nucleus	IRN	-6.06	5.67	0.97	979
1760	Intermediate reticular nucleus	IRN	-6.09	5.51	0.98	979
1761	Intermediate reticular nucleus	IRN	-5.99	6.09	0.98	979
1762	Intermediate reticular nucleus	IRN	-5.97	6.16	0.97	979
1763	Medulla	MY	-6.11	5.39	0.95	936
1764	Paragigantocellular reticular nucleus lateral part	PGRNl	-5.86	6.82	0.93	993
1765	Intermediate reticular nucleus	IRN	-6.07	5.58	0.9	979
1766	Paragigantocellular reticular nucleus lateral part	PGRNl	-5.83	6.98	0.89	993
1767	Paragigantocellular reticular nucleus lateral part	PGRNl	-5.85	6.82	0.86	993
1768	Intermediate reticular nucleus	IRN	-6.06	5.64	0.86	979
1769	Intermediate reticular nucleus	IRN	-6.11	5.36	0.84	979
1770	Intermediate reticular nucleus	IRN	-6.09	5.47	0.83	979
1771	Paragigantocellular reticular nucleus lateral part	PGRNl	-5.84	6.88	0.85	993
1772	Paragigantocellular reticular nucleus lateral part	PGRNl	-5.83	6.92	0.83	993
1773	Intermediate reticular nucleus	IRN	-6.07	5.6	0.81	979
1774	Intermediate reticular nucleus	IRN	-6.07	5.56	0.8	979
1775	Paragigantocellular reticular nucleus lateral part	PGRNl	-5.87	6.71	0.8	993
1776	Gigantocellular reticular nucleus	GRN	-5.89	6.61	0.8	976
1777	Intermediate reticular nucleus	IRN	-6.1	5.4	0.75	979
1778	Intermediate reticular nucleus	IRN	-6.02	5.83	0.79	979
1779	Medulla	MY	-6.12	5.31	0.76	936
1780	Intermediate reticular nucleus	IRN	-5.93	6.35	0.78	979
1781	Intermediate reticular nucleus	IRN	-6.08	5.52	0.75	979
1782	Intermediate reticular nucleus	IRN	-6.04	5.76	0.74	979
1783	Gigantocellular reticular nucleus	GRN	-5.88	6.66	0.73	976
1784	Paragigantocellular reticular nucleus lateral part	PGRNl	-5.86	6.76	0.73	993
1785	Intermediate reticular nucleus	IRN	-6.06	5.59	0.7	979
1786	Gigantocellular reticular nucleus	GRN	-5.97	6.15	0.71	976
1787	Intermediate reticular nucleus	IRN	-6.1	5.36	0.69	979
1788	Intermediate reticular nucleus	IRN	-6.03	5.78	0.69	979
1789	Intermediate reticular nucleus	IRN	-6.01	5.9	0.69	979
1790	Gigantocellular reticular nucleus	GRN	-5.88	6.65	0.68	976
1791	Intermediate reticular nucleus	IRN	-6.09	5.43	0.66	979
1792	Paragigantocellular reticular nucleus lateral part	PGRNl	-5.83	6.92	0.68	993
1793	Magnocellular reticular nucleus	MARN	-5.82	6.99	0.67	985
1794	Parapyramidal nucleus	PPY	-5.8	7.08	0.69	999
1795	Paragigantocellular reticular nucleus lateral part	PGRNl	-5.85	6.79	0.66	993
1796	Intermediate reticular nucleus	IRN	-6.07	5.56	0.65	979
1797	Gigantocellular reticular nucleus	GRN	-5.94	6.28	0.65	976
1798	Intermediate reticular nucleus	IRN	-6.05	5.63	0.62	979
1799	Magnocellular reticular nucleus	MARN	-5.8	7.05	0.63	985
1800	Intermediate reticular nucleus	IRN	-6.06	5.57	0.6	979
1801	Intermediate reticular nucleus	IRN	-6.09	5.45	0.58	979
1802	Magnocellular reticular nucleus	MARN	-5.81	7.01	0.58	985
1803	Magnocellular reticular nucleus	MARN	-5.83	6.85	0.5	985
1804	Gigantocellular reticular nucleus	GRN	-5.98	6.04	0.48	976
1805	Gigantocellular reticular nucleus	GRN	-5.89	6.51	0.49	976
1806	Magnocellular reticular nucleus	MARN	-5.86	6.7	0.48	985
1807	Magnocellular reticular nucleus	MARN	-5.82	6.92	0.48	985
1808	Magnocellular reticular nucleus	MARN	-5.85	6.74	0.46	985
1809	Magnocellular reticular nucleus	MARN	-5.84	6.83	0.43	985
1810	Gigantocellular reticular nucleus	GRN	-6.03	5.69	0.34	976
1811	Gigantocellular reticular nucleus	GRN	-5.99	5.95	0.32	976
1812	Gigantocellular reticular nucleus	GRN	-6.0	5.86	0.3	976
1813	Gigantocellular reticular nucleus	GRN	-5.95	6.14	0.23	976
1814	Gigantocellular reticular nucleus	GRN	-5.9	6.4	0.15	976
1815	crossed tectospinal pathway	tspc	-5.91	6.35	0.1	1230
1816	Nucleus raphe magnus	RM	-5.84	6.72	-0.06	1012
1817	Medulla	MY	-5.82	6.81	-0.08	936
1818	medial lemniscus	ml	-5.8	6.95	-0.1	1160
1819	Magnocellular reticular nucleus	MARN	-5.82	6.75	-0.38	985
1820	Gigantocellular reticular nucleus	GRN	-5.85	6.59	-0.41	976
1821	Magnocellular reticular nucleus	MARN	-5.79	6.92	-0.42	985
1822	Gigantocellular reticular nucleus	GRN	-5.93	6.14	-0.44	976
1823	Magnocellular reticular nucleus	MARN	-5.78	6.94	-0.51	985
1824	Gigantocellular reticular nucleus	GRN	-5.96	5.95	-0.54	976
1825	Magnocellular reticular nucleus	MARN	-5.81	6.79	-0.55	985
1826	Gigantocellular reticular nucleus	GRN	-5.82	6.7	-0.59	976
1827	Magnocellular reticular nucleus	MARN	-5.79	6.89	-0.59	985
1828	Magnocellular reticular nucleus	MARN	-5.77	7.02	-0.65	985
1829	Intermediate reticular nucleus	IRN	-5.98	5.81	-0.69	979
1830	Medulla	MY	-5.78	6.95	-0.68	936
1831	Gigantocellular reticular nucleus	GRN	-5.89	6.29	-0.69	976
1832	Gigantocellular reticular nucleus	GRN	-5.84	6.59	-0.69	976
1833	Gigantocellular reticular nucleus	GRN	-5.88	6.32	-0.73	976
1834	Gigantocellular reticular nucleus	GRN	-5.85	6.49	-0.73	976
1835	Gigantocellular reticular nucleus	GRN	-5.85	6.54	-0.74	976
1836	Intermediate reticular nucleus	IRN	-5.92	6.09	-0.76	979
1837	Gigantocellular reticular nucleus	GRN	-5.82	6.66	-0.75	976
1838	Intermediate reticular nucleus	IRN	-6.02	5.54	-0.79	979
1839	Intermediate reticular nucleus	IRN	-6.0	5.63	-0.79	979
1840	Intermediate reticular nucleus	IRN	-5.88	6.31	-0.79	979
1841	Gigantocellular reticular nucleus	GRN	-5.84	6.59	-0.79	976
1842	Paragigantocellular reticular nucleus lateral part	PGRNl	-5.8	6.79	-0.81	993
1843	Medial vestibular nucleus	MV	-6.06	5.29	-0.83	1004
1844	Paragigantocellular reticular nucleus lateral part	PGRNl	-5.81	6.73	-0.83	993
1845	Intermediate reticular nucleus	IRN	-6.03	5.49	-0.85	979
1846	Intermediate reticular nucleus	IRN	-5.98	5.74	-0.85	979
1847	Paragigantocellular reticular nucleus lateral part	PGRNl	-5.77	6.97	-0.84	993
1848	Paragigantocellular reticular nucleus lateral part	PGRNl	-5.77	6.94	-0.85	993
1849	Nucleus of the solitary tract	NTS	-6.05	5.33	-0.89	949
1850	Paragigantocellular reticular nucleus lateral part	PGRNl	-5.78	6.87	-0.87	993
1851	Intermediate reticular nucleus	IRN	-6.03	5.44	-0.89	979
1852	Intermediate reticular nucleus	IRN	-6.03	5.48	-0.9	979
1853	Intermediate reticular nucleus	IRN	-5.99	5.67	-0.9	979
1854	Intermediate reticular nucleus	IRN	-5.91	6.13	-0.9	979
1855	Intermediate reticular nucleus	IRN	-5.82	6.67	-0.91	979
1856	Paragigantocellular reticular nucleus lateral part	PGRNl	-5.81	6.71	-0.91	993
1857	Intermediate reticular nucleus	IRN	-5.96	5.86	-0.92	979
1858	Intermediate reticular nucleus	IRN	-6.01	5.55	-0.93	979
1859	Nucleus of the solitary tract	NTS	-6.06	5.29	-0.95	949
1860	Intermediate reticular nucleus	IRN	-5.97	5.78	-0.97	979
1861	Nucleus of the solitary tract	NTS	-6.05	5.32	-0.99	949
1862	Intermediate reticular nucleus	IRN	-5.96	5.83	-0.97	979
1863	Intermediate reticular nucleus	IRN	-5.89	6.27	-0.97	979
1864	Parvicellular reticular nucleus	PARN	-6.03	5.42	-0.99	989
1865	Intermediate reticular nucleus	IRN	-6.02	5.53	-0.99	979
1866	Intermediate reticular nucleus	IRN	-5.99	5.68	-0.99	979
1867	Medulla	MY	-5.81	6.72	-0.98	936
1868	Facial motor nucleus	VII	-5.78	6.88	-0.99	968
1869	Intermediate reticular nucleus	IRN	-5.98	5.75	-1.01	979
1870	Intermediate reticular nucleus	IRN	-6.01	5.56	-1.03	979
1871	Facial motor nucleus	VII	-5.81	6.71	-1.04	968
1872	Nucleus of the solitary tract	NTS	-6.05	5.32	-1.04	949
1873	Intermediate reticular nucleus	IRN	-5.91	6.1	-1.03	979
1874	Intermediate reticular nucleus	IRN	-5.9	6.2	-1.03	979
1875	Medial vestibular nucleus	MV	-6.08	5.14	-1.05	1004
1876	Parvicellular reticular nucleus	PARN	-6.02	5.48	-1.06	989
1877	Parvicellular reticular nucleus	PARN	-6.03	5.45	-1.09	989
1878	Intermediate reticular nucleus	IRN	-5.95	5.9	-1.1	979
1879	Nucleus of the solitary tract	NTS	-6.04	5.39	-1.1	949
1880	Medial vestibular nucleus	MV	-6.07	5.18	-1.12	1004
1881	Intermediate reticular nucleus	IRN	-5.96	5.82	-1.12	979
1882	Facial motor nucleus	VII	-5.82	6.63	-1.12	968
1883	Parvicellular reticular nucleus	PARN	-6.03	5.44	-1.14	989
1884	Intermediate reticular nucleus	IRN	-5.95	5.85	-1.14	979
1885	Nucleus of the solitary tract	NTS	-6.05	5.3	-1.19	949
1886	Nucleus of the solitary tract	NTS	-6.04	5.36	-1.17	949
1887	Parvicellular reticular nucleus	PARN	-6.01	5.55	-1.16	989
1888	Facial motor nucleus	VII	-5.82	6.6	-1.17	968
1889	Parvicellular reticular nucleus	PARN	-5.98	5.7	-1.22	989
1890	Intermediate reticular nucleus	IRN	-5.89	6.22	-1.19	979
1891	Nucleus of the solitary tract	NTS	-6.04	5.34	-1.2	949
1892	Intermediate reticular nucleus	IRN	-5.9	6.13	-1.26	979
1893	Parvicellular reticular nucleus	PARN	-5.99	5.62	-1.27	989
1894	Facial motor nucleus	VII	-5.83	6.55	-1.28	968
1895	Parvicellular reticular nucleus	PARN	-5.95	5.83	-1.3	989
1896	Intermediate reticular nucleus	IRN	-5.9	6.15	-1.3	979
1897	Intermediate reticular nucleus	IRN	-5.88	6.24	-1.29	979
1898	Parvicellular reticular nucleus	PARN	-5.93	5.92	-1.35	989
1899	Parvicellular reticular nucleus	PARN	-5.87	6.28	-1.38	989
1900	Parvicellular reticular nucleus	PARN	-5.95	5.84	-1.35	989
1901	Parvicellular reticular nucleus	PARN	-5.91	6.08	-1.36	989
1902	Parvicellular reticular nucleus	PARN	-5.99	5.58	-1.37	989
1903	Parvicellular reticular nucleus	PARN	-5.92	6.0	-1.39	989
1904	Parvicellular reticular nucleus	PARN	-5.88	6.21	-1.37	989
1905	Parvicellular reticular nucleus	PARN	-5.9	6.11	-1.4	989
1906	Nucleus of the solitary tract	NTS	-6.04	5.33	-1.41	949
1907	Parvicellular reticular nucleus	PARN	-5.89	6.16	-1.43	989
1908	Intermediate reticular nucleus	IRN	-5.83	6.48	-1.43	979
1909	Parvicellular reticular nucleus	PARN	-5.91	6.04	-1.45	989
1910	Spinal vestibular nucleus	SPIV	-6.06	5.16	-1.49	1005
1911	Nucleus of the solitary tract	NTS	-6.02	5.38	-1.49	949
1912	Parvicellular reticular nucleus	PARN	-5.97	5.71	-1.5	989
1913	Nucleus of the solitary tract	NTS	-6.02	5.4	-1.53	949
1914	Spinal nucleus of the trigeminal oral part	SPVO	-5.98	5.6	-1.53	957
1915	Parvicellular reticular nucleus	PARN	-5.9	6.05	-1.53	989
1916	Spinal vestibular nucleus	SPIV	-6.06	5.16	-1.54	1005
1917	Parvicellular reticular nucleus	PARN	-5.85	6.36	-1.55	989
1918	Nucleus of the solitary tract	NTS	-6.04	5.3	-1.56	949
1919	Spinal vestibular nucleus	SPIV	-6.05	5.24	-1.59	1005
1920	Parvicellular reticular nucleus	PARN	-5.86	6.29	-1.63	989
1921	Spinal vestibular nucleus	SPIV	-6.05	5.23	-1.65	1005
1922	Medulla	MY	-6.03	5.3	-1.71	936
1923	Spinal nucleus of the trigeminal oral part	SPVO	-5.98	5.57	-1.72	957
1924	Parvicellular reticular nucleus	PARN	-5.88	6.14	-1.74	989
1925	Spinal nucleus of the trigeminal oral part	SPVO	-5.95	5.69	-2.01	957
1926	Medulla	MY	-5.8	6.55	-2.12	936
1927	Simple lobule	SIM	-6.52	3.14	1.51	1068
1928	arbor vitae	arb	-6.5	3.25	1.5	1189
1929	Simple lobule	SIM	-6.52	3.14	1.42	1068
1930	arbor vitae	arb	-6.5	3.28	1.41	1189
1931	Fastigial nucleus	FN	-6.49	3.33	1.38	1098
1932	arbor vitae	arb	-6.52	3.15	1.35	1189
1933	Fastigial nucleus	FN	-6.47	3.43	1.34	1098
1934	Fastigial nucleus	FN	-6.48	3.35	1.31	1098
1935	Fastigial nucleus	FN	-6.47	3.39	1.24	1098
1936	Fastigial nucleus	FN	-6.45	3.47	1.15	1098
1937	Spinal nucleus of the trigeminal oral part	SPVO	-6.03	6.47	1.85	957
1938	Paragigantocellular reticular nucleus lateral part	PGRNl	-5.98	6.68	1.62	993
1939	Parvicellular reticular nucleus	PARN	-6.01	6.51	1.5	989
1940	Parvicellular reticular nucleus	PARN	-6.02	6.45	1.47	989
1941	Paragigantocellular reticular nucleus lateral part	PGRNl	-5.96	6.77	1.45	993
1942	Parvicellular reticular nucleus	PARN	-6.04	6.31	1.43	989
1943	Parvicellular reticular nucleus	PARN	-6.03	6.4	1.44	989
1944	Spinal vestibular nucleus	SPIV	-6.24	5.18	1.4	1005
1945	Intermediate reticular nucleus	IRN	-6.01	6.47	1.39	979
1946	Intermediate reticular nucleus	IRN	-6.03	6.38	1.37	979
1947	Intermediate reticular nucleus	IRN	-6.0	6.52	1.34	979
1948	Paragigantocellular reticular nucleus lateral part	PGRNl	-5.97	6.7	1.32	993
1949	Spinal vestibular nucleus	SPIV	-6.24	5.19	1.3	1005
1950	Intermediate reticular nucleus	IRN	-6.01	6.47	1.31	979
1951	Parvicellular reticular nucleus	PARN	-6.11	5.88	1.26	989
1952	Intermediate reticular nucleus	IRN	-6.05	6.24	1.26	979
1953	Parvicellular reticular nucleus	PARN	-6.12	5.83	1.25	989
1954	Intermediate reticular nucleus	IRN	-6.03	6.36	1.21	979
1955	Nucleus of the solitary tract	NTS	-6.22	5.27	1.19	949
1956	Intermediate reticular nucleus	IRN	-6.03	6.33	1.18	979
1957	Intermediate reticular nucleus	IRN	-6.07	6.08	1.15	979
1958	Nucleus of the solitary tract	NTS	-6.22	5.28	1.15	949
1959	Intermediate reticular nucleus	IRN	-6.05	6.19	1.16	979
1960	Intermediate reticular nucleus	IRN	-6.04	6.26	1.14	979
1961	Intermediate reticular nucleus	IRN	-6.06	6.13	1.11	979
1962	Intermediate reticular nucleus	IRN	-6.11	5.87	1.1	979
1963	Intermediate reticular nucleus	IRN	-6.13	5.73	1.06	979
1964	Intermediate reticular nucleus	IRN	-6.08	6.01	1.06	979
1965	Parvicellular reticular nucleus	PARN	-6.16	5.57	1.02	989
1966	Nucleus of the solitary tract	NTS	-6.2	5.34	1.02	949
1967	Intermediate reticular nucleus	IRN	-6.1	5.92	1.02	979
1968	Intermediate reticular nucleus	IRN	-6.15	5.64	1.01	979
1969	Paragigantocellular reticular nucleus lateral part	PGRNl	-5.93	6.84	1.01	993
1970	Intermediate reticular nucleus	IRN	-6.12	5.81	1.0	979
1971	Intermediate reticular nucleus	IRN	-6.12	5.76	0.98	979
1972	Intermediate reticular nucleus	IRN	-6.04	6.25	0.99	979
1973	Intermediate reticular nucleus	IRN	-6.13	5.69	0.95	979
1974	Intermediate reticular nucleus	IRN	-6.16	5.53	0.96	979
1975	Intermediate reticular nucleus	IRN	-6.15	5.59	0.96	979
1976	Intermediate reticular nucleus	IRN	-6.1	5.9	0.95	979
1977	Intermediate reticular nucleus	IRN	-6.18	5.43	0.93	979
1978	Intermediate reticular nucleus	IRN	-6.15	5.63	0.93	979
1979	Paragigantocellular reticular nucleus lateral part	PGRNl	-5.91	6.96	0.94	993
1980	Medial vestibular nucleus	MV	-6.31	4.69	0.91	1004
1981	Paragigantocellular reticular nucleus lateral part	PGRNl	-5.92	6.9	0.92	993
1982	Intermediate reticular nucleus	IRN	-6.16	5.56	0.89	979
1983	Paragigantocellular reticular nucleus lateral part	PGRNl	-5.96	6.69	0.92	993
1984	Intermediate reticular nucleus	IRN	-6.13	5.72	0.9	979
1985	Intermediate reticular nucleus	IRN	-6.07	6.06	0.9	979
1986	Intermediate reticular nucleus	IRN	-6.12	5.78	0.89	979
1987	Intermediate reticular nucleus	IRN	-6.1	5.86	0.88	979
1988	Intermediate reticular nucleus	IRN	-6.15	5.6	0.79	979
1989	Paragigantocellular reticular nucleus lateral part	PGRNl	-5.9	7.03	0.89	993
1990	Paragigantocellular reticular nucleus lateral part	PGRNl	-5.93	6.85	0.87	993
1991	Paragigantocellular reticular nucleus lateral part	PGRNl	-5.91	6.98	0.87	993
1992	Intermediate reticular nucleus	IRN	-6.13	5.7	0.85	979
1993	Paragigantocellular reticular nucleus lateral part	PGRNl	-5.95	6.72	0.86	993
1994	Intermediate reticular nucleus	IRN	-6.18	5.42	0.8	979
1995	Paragigantocellular reticular nucleus lateral part	PGRNl	-5.89	7.08	0.86	993
1996	Intermediate reticular nucleus	IRN	-6.11	5.79	0.82	979
1997	Paragigantocellular reticular nucleus lateral part	PGRNl	-5.92	6.89	0.83	993
1998	Gigantocellular reticular nucleus	GRN	-5.98	6.55	0.82	976
[truncated: 3,783 more rows]
