# Supplementary material for: Constructing an adult orofacial premotor atlas in Allen mouse CCF
Source: eLife. 2021 Apr 27;10:e67291. doi: 10.7554/eLife.67291 (PMC8137149; doi:10.7554/eLife.67291)
Supplement: Figure 5—source data 1 — Vibrissa premotor neurons from four mice (v1, v2, v3, v4), genioglossus premotor neurons from four mice (g1, g2, g3, g4), and masseter premotor neurons from four mice (m1, m2, m3, m4). Coordinates are relative to Bregma (in millimeters). Those coordinates can be converted into Allen common coordinate framework (CCF) coordinates by the following equations: AP in CCF = –1 × AP coordinates × 1000 + 5400; DV in CCF = DV coordinates × 1000; ML in CCF = ML coordinates × 1000 + 5700. [file elife-67291-fig5-data1.zip › g2.csv]

	name	acronym	AP_location	DV_location	ML_location	avIndex
0	Red nucleus	RN	-3.1	4.06	1.02	854
1	Nucleus of Darkschewitsch	ND	-3.14	3.93	0.17	842
2	Midbrain reticular nucleus	MRN	-3.18	3.66	-0.94	827
3	Superior colliculus motor related intermediate white layer	SCiw	-3.21	3.11	-1.12	834
4	Midbrain reticular nucleus	MRN	-3.2	3.76	0.91	827
5	Superior colliculus motor related intermediate white layer	SCiw	-3.22	3.04	0.9	834
6	Red nucleus	RN	-3.18	4.55	0.69	854
7	Edinger-Westphal nucleus	EW	-3.21	4.12	0.03	857
8	Midbrain reticular nucleus	MRN	-3.26	3.56	-0.79	827
9	Midbrain reticular nucleus	MRN	-3.26	4.18	-1.35	827
10	Midbrain reticular nucleus	MRN	-3.29	3.57	0.83	827
11	Nucleus of Darkschewitsch	ND	-3.3	3.76	0.28	842
12	medial longitudinal fascicle	mlf	-3.31	3.99	-0.21	1121
13	Periaqueductal gray	PAG	-3.33	3.41	-0.35	839
14	Red nucleus	RN	-3.32	4.12	-0.76	854
15	Midbrain	MB	-3.36	3.37	-1.19	807
16	Midbrain reticular nucleus	MRN	-3.33	4.1	1.22	827
17	Red nucleus	RN	-3.35	4.26	0.6	854
18	Red nucleus	RN	-3.41	4.01	-0.8	854
19	Superior colliculus motor related intermediate white layer	SCiw	-3.46	3.27	-1.46	834
20	Midbrain reticular nucleus	MRN	-3.45	3.53	0.77	827
21	Midbrain reticular nucleus	MRN	-3.45	3.62	0.76	827
22	Midbrain reticular nucleus	MRN	-3.46	4.2	-0.19	827
23	Oculomotor nucleus	III	-3.48	3.8	-0.23	855
24	Midbrain reticular nucleus	MRN	-3.47	3.96	-0.39	827
25	Midbrain reticular nucleus	MRN	-3.49	3.7	-0.61	827
26	Superior colliculus motor related deep gray layer	SCdg	-3.54	2.86	-1.01	832
27	Midbrain reticular nucleus	MRN	-3.5	4.01	1.2	827
28	Midbrain reticular nucleus	MRN	-3.5	3.94	1.18	827
29	Red nucleus	RN	-3.52	4.02	0.56	854
30	Midbrain reticular nucleus	MRN	-3.57	3.7	-0.68	827
31	Superior colliculus motor related intermediate white layer	SCiw	-3.65	2.35	0.87	834
32	Midbrain reticular nucleus	MRN	-3.6	3.6	0.84	827
33	Periaqueductal gray	PAG	-3.63	3.19	0.64	839
34	Midbrain reticular nucleus	MRN	-3.65	3.65	-0.56	827
35	Midbrain reticular nucleus	MRN	-3.66	3.91	-1.01	827
36	Midbrain reticular nucleus	MRN	-3.66	3.18	1.89	827
37	Red nucleus	RN	-3.68	4.15	0.51	854
38	Superior colliculus motor related intermediate white layer	SCiw	-3.76	2.81	1.74	834
39	Superior colliculus motor related intermediate white layer	SCiw	-3.77	2.68	1.69	834
40	Superior colliculus motor related intermediate white layer	SCiw	-3.76	2.95	1.54	834
41	Midbrain reticular nucleus	MRN	-3.75	3.72	1.19	827
42	Midbrain reticular nucleus	MRN	-3.83	3.77	-1.15	827
43	Midbrain reticular nucleus	MRN	-3.83	3.91	-1.36	827
44	Midbrain	MB	-3.79	4.54	1.55	807
45	Midbrain reticular nucleus	MRN	-3.85	3.41	0.91	827
46	Midbrain reticular nucleus	MRN	-3.92	3.65	-1.3	827
47	Superior colliculus motor related intermediate white layer	SCiw	-3.97	2.44	-1.49	834
48	Superior colliculus motor related intermediate white layer	SCiw	-4.04	2.16	1.23	834
49	Superior colliculus motor related deep gray layer	SCdg	-4.06	2.27	0.69	832
50	Periaqueductal gray	PAG	-4.09	2.82	-0.81	839
51	medial longitudinal fascicle	mlf	-4.09	4.1	0.14	1121
52	Pontine reticular nucleus	PRNr	-4.22	5.55	-0.55	932
53	Periaqueductal gray	PAG	-4.36	3.86	-0.39	839
54	Cuneiform nucleus	CUN	-4.39	3.62	-1.09	853
55	Supratrigeminal nucleus	SUT	-4.36	5.03	-1.48	918
56	Peritrigeminal zone	P5	-4.35	5.3	-1.61	921
57	Peritrigeminal zone	P5	-4.35	5.31	-1.67	921
58	Peritrigeminal zone	P5	-4.35	5.41	-1.68	921
59	Peritrigeminal zone	P5	-4.35	5.36	-1.74	921
60	Supratrigeminal nucleus	SUT	-4.37	5.07	-1.84	918
61	Pons	P	-4.36	5.28	-1.83	884
62	Superior colliculus motor related intermediate white layer	SCiw	-4.44	2.0	1.33	834
63	Midbrain reticular nucleus	MRN	-4.41	3.97	0.45	827
64	Midbrain reticular nucleus	MRN	-4.43	4.03	-0.45	827
65	Pontine reticular nucleus caudal part	PRNc	-4.38	6.13	-1.06	914
66	Peritrigeminal zone	P5	-4.43	5.31	-1.62	921
67	Motor nucleus of trigeminal	V	-4.43	5.43	-1.65	920
68	Peritrigeminal zone	P5	-4.42	5.71	-1.64	921
69	Motor nucleus of trigeminal	V	-4.44	5.18	-1.68	920
70	Motor nucleus of trigeminal	V	-4.43	5.31	-1.69	920
71	Motor nucleus of trigeminal	V	-4.44	5.23	-1.76	920
72	Supratrigeminal nucleus	SUT	-4.45	5.07	-1.84	918
73	Principal sensory nucleus of the trigeminal	PSV	-4.43	5.82	-2.05	890
74	Supratrigeminal nucleus	SUT	-4.4	5.05	1.73	918
75	Peritrigeminal zone	P5	-4.4	5.23	1.64	921
76	Peritrigeminal zone	P5	-4.4	5.2	1.59	921
77	Supratrigeminal nucleus	SUT	-4.41	5.03	1.58	918
78	Periaqueductal gray	PAG	-4.49	3.74	0.55	839
79	Periaqueductal gray	PAG	-4.49	3.88	0.46	839
80	Pontine reticular nucleus caudal part	PRNc	-4.43	6.23	-0.27	914
81	Midbrain reticular nucleus	MRN	-4.53	3.91	-0.71	827
82	Cuneiform nucleus	CUN	-4.56	3.39	-1.12	853
83	Pedunculopontine nucleus	PPN	-4.53	4.49	-1.34	868
84	Peritrigeminal zone	P5	-4.5	5.3	-1.36	921
85	Peritrigeminal zone	P5	-4.49	5.77	-1.46	921
86	Peritrigeminal zone	P5	-4.5	5.58	-1.5	921
87	Peritrigeminal zone	P5	-4.51	5.34	-1.5	921
88	Motor nucleus of trigeminal	V	-4.51	5.41	-1.57	920
89	Motor nucleus of trigeminal	V	-4.5	5.49	-1.62	920
90	Motor nucleus of trigeminal	V	-4.52	5.16	-1.66	920
91	Supratrigeminal nucleus	SUT	-4.53	4.95	-1.74	918
92	Supratrigeminal nucleus	SUT	-4.53	5.04	-1.85	918
93	Peritrigeminal zone	P5	-4.47	5.52	1.51	921
94	Peritrigeminal zone	P5	-4.47	5.57	1.47	921
95	Supratrigeminal nucleus	SUT	-4.5	4.99	1.34	918
96	Pontine reticular nucleus	PRNr	-4.5	4.93	1.25	932
97	Midbrain reticular nucleus	MRN	-4.56	3.89	0.64	827
98	Midbrain reticular nucleus	MRN	-4.56	3.9	0.59	827
99	Superior colliculus motor related deep gray layer	SCdg	-4.64	1.9	0.35	832
100	Midbrain reticular nucleus	MRN	-4.58	4.6	-0.62	827
101	Pontine reticular nucleus	PRNr	-4.58	4.83	-0.78	932
102	Pons	P	-4.59	4.67	-0.84	884
103	Peritrigeminal zone	P5	-4.57	5.46	-1.23	921
104	Peritrigeminal zone	P5	-4.58	5.16	-1.25	921
105	Supratrigeminal nucleus	SUT	-4.6	4.9	-1.36	918
106	Supratrigeminal nucleus	SUT	-4.6	4.85	-1.4	918
107	Peritrigeminal zone	P5	-4.6	4.94	-1.42	921
108	Motor nucleus of trigeminal	V	-4.58	5.5	-1.52	920
109	Supratrigeminal nucleus	SUT	-4.61	4.85	-1.6	918
110	Supratrigeminal nucleus	SUT	-4.61	4.82	-1.67	918
111	Parabrachial nucleus	PB	-4.63	4.48	-1.79	891
112	Parabrachial nucleus	PB	-4.57	4.82	1.84	891
113	Supratrigeminal nucleus	SUT	-4.57	4.9	1.79	918
114	Motor nucleus of trigeminal	V	-4.57	5.07	1.63	920
115	Motor nucleus of trigeminal	V	-4.57	5.15	1.54	920
116	Supratrigeminal nucleus	SUT	-4.58	4.76	1.51	918
117	Peritrigeminal zone	P5	-4.57	5.06	1.51	921
118	Supratrigeminal nucleus	SUT	-4.58	4.94	1.48	918
119	Peritrigeminal zone	P5	-4.55	5.63	1.47	921
120	Peritrigeminal zone	P5	-4.56	5.28	1.45	921
121	Peritrigeminal zone	P5	-4.56	5.54	1.33	921
122	Superior colliculus motor related deep gray layer	SCdg	-4.72	1.98	0.36	832
123	Pontine reticular nucleus caudal part	PRNc	-4.58	6.45	-0.19	914
124	Pontine reticular nucleus	PRNr	-4.66	4.83	-0.74	932
125	Pontine reticular nucleus caudal part	PRNc	-4.62	5.84	-0.84	914
126	Pontine reticular nucleus	PRNr	-4.66	4.79	-0.87	932
127	Pontine reticular nucleus caudal part	PRNc	-4.64	5.66	-1.09	914
128	Pontine reticular nucleus	PRNr	-4.67	4.89	-1.13	932
129	Peritrigeminal zone	P5	-4.65	5.52	-1.17	921
130	Peritrigeminal zone	P5	-4.66	5.3	-1.26	921
131	Peritrigeminal zone	P5	-4.65	5.55	-1.28	921
132	Peritrigeminal zone	P5	-4.65	5.66	-1.27	921
133	Peritrigeminal zone	P5	-4.64	5.77	-1.34	921
134	Parabrachial nucleus	PB	-4.68	4.69	-1.4	891
135	Peritrigeminal zone	P5	-4.65	5.62	-1.4	921
136	Peritrigeminal zone	P5	-4.67	5.13	-1.43	921
137	Supratrigeminal nucleus	SUT	-4.68	4.76	-1.46	918
138	Motor nucleus of trigeminal	V	-4.68	5.0	-1.57	920
139	Motor nucleus of trigeminal	V	-4.68	5.15	-1.6	920
140	Motor nucleus of trigeminal	V	-4.67	5.25	-1.67	920
141	Parabrachial nucleus	PB	-4.7	4.48	-1.74	891
142	Motor nucleus of trigeminal	V	-4.64	5.3	1.53	920
143	Peritrigeminal zone	P5	-4.65	5.12	1.46	921
144	Peritrigeminal zone	P5	-4.65	5.19	1.45	921
145	Peritrigeminal zone	P5	-4.65	5.29	1.42	921
146	Peritrigeminal zone	P5	-4.66	4.99	1.41	921
147	Peritrigeminal zone	P5	-4.65	5.32	1.37	921
148	Peritrigeminal zone	P5	-4.63	5.74	1.33	921
149	Peritrigeminal zone	P5	-4.64	5.52	1.32	921
150	Peritrigeminal zone	P5	-4.64	5.61	1.31	921
151	Pontine reticular nucleus caudal part	PRNc	-4.66	6.51	-0.32	914
152	Pontine reticular nucleus caudal part	PRNc	-4.66	6.58	-0.36	914
153	Pontine reticular nucleus caudal part	PRNc	-4.72	5.74	-1.06	914
154	Pons	P	-4.75	4.83	-1.12	884
155	Pons	P	-4.76	4.57	-1.21	884
156	Peritrigeminal zone	P5	-4.74	5.22	-1.21	921
157	Peritrigeminal zone	P5	-4.73	5.4	-1.22	921
158	Pons	P	-4.72	5.73	-1.27	884
159	Peritrigeminal zone	P5	-4.74	5.37	-1.29	921
160	Peritrigeminal zone	P5	-4.75	5.1	-1.33	921
161	Peritrigeminal zone	P5	-4.75	5.15	-1.33	921
162	Supratrigeminal nucleus	SUT	-4.76	4.79	-1.36	918
163	Peritrigeminal zone	P5	-4.75	5.21	-1.36	921
164	Supratrigeminal nucleus	SUT	-4.76	4.85	-1.41	918
165	Parabrachial nucleus	PB	-4.78	4.4	-1.41	891
166	Motor nucleus of trigeminal	V	-4.75	5.12	-1.42	920
167	Motor nucleus of trigeminal	V	-4.76	4.95	-1.48	920
168	Motor nucleus of trigeminal	V	-4.75	5.2	-1.51	920
169	Motor nucleus of trigeminal	V	-4.75	5.07	-1.5	920
170	Motor nucleus of trigeminal	V	-4.75	5.15	-1.53	920
171	Supratrigeminal nucleus	SUT	-4.76	4.88	-1.55	918
172	Supratrigeminal nucleus	SUT	-4.77	4.93	-1.75	918
173	Parvicellular motor 5 nucleus	PC5	-4.75	5.52	-1.76	923
174	Motor nucleus of trigeminal	V	-4.76	5.18	-1.79	920
175	Intertrigeminal nucleus	I5	-4.77	5.13	-1.85	924
176	Principal sensory nucleus of the trigeminal	PSV	-4.77	5.23	-1.98	890
177	Principal sensory nucleus of the trigeminal	PSV	-4.78	5.12	-2.19	890
178	Principal sensory nucleus of the trigeminal	PSV	-4.78	5.3	-2.34	890
179	Pons	P	-4.77	5.5	-2.36	884
180	Pons	P	-4.7	5.69	1.86	884
181	Motor nucleus of trigeminal	V	-4.71	5.38	1.76	920
182	Motor nucleus of trigeminal	V	-4.71	5.72	1.56	920
183	Motor nucleus of trigeminal	V	-4.73	5.02	1.54	920
184	Motor nucleus of trigeminal	V	-4.73	5.08	1.51	920
185	Pons	P	-4.7	5.94	1.39	884
186	Pons	P	-4.72	5.72	1.25	884
187	Peritrigeminal zone	P5	-4.73	5.28	1.25	921
188	Peritrigeminal zone	P5	-4.73	5.52	1.18	921
189	Pontine reticular nucleus caudal part	PRNc	-4.72	5.8	1.17	914
190	Peritrigeminal zone	P5	-4.74	5.04	1.15	921
191	Pontine reticular nucleus caudal part	PRNc	-4.74	5.26	1.05	914
192	Midbrain reticular nucleus	MRN	-4.77	4.48	0.92	827
193	Pontine reticular nucleus caudal part	PRNc	-4.74	5.67	0.5	914
194	Pontine reticular nucleus caudal part	PRNc	-4.77	5.98	-0.49	914
195	Peritrigeminal zone	P5	-4.83	4.9	-1.32	921
196	Peritrigeminal zone	P5	-4.83	5.1	-1.33	921
197	Supratrigeminal nucleus	SUT	-4.84	4.79	-1.35	918
198	Peritrigeminal zone	P5	-4.83	5.02	-1.36	921
199	Peritrigeminal zone	P5	-4.81	5.65	-1.37	921
200	Pons	P	-4.81	5.83	-1.4	884
201	Motor nucleus of trigeminal	V	-4.83	5.03	-1.42	920
202	Supratrigeminal nucleus	SUT	-4.84	4.8	-1.44	918
203	Pons	P	-4.8	5.93	-1.48	884
204	Motor nucleus of trigeminal	V	-4.83	5.1	-1.53	920
205	Motor nucleus of trigeminal	V	-4.84	4.99	-1.54	920
206	superior cerebelar peduncles	scp	-4.86	4.31	-1.56	1175
207	Motor nucleus of trigeminal	V	-4.84	5.09	-1.58	920
208	Motor nucleus of trigeminal	V	-4.84	4.93	-1.6	920
209	Motor nucleus of trigeminal	V	-4.84	5.01	-1.62	920
210	Motor nucleus of trigeminal	V	-4.84	5.09	-1.63	920
211	Motor nucleus of trigeminal	V	-4.82	5.51	-1.63	920
212	Motor nucleus of trigeminal	V	-4.84	4.95	-1.66	920
213	Motor nucleus of trigeminal	V	-4.84	5.02	-1.67	920
214	Supratrigeminal nucleus	SUT	-4.85	4.83	-1.73	918
215	Motor nucleus of trigeminal	V	-4.84	5.09	-1.76	920
216	Parabrachial nucleus	PB	-4.87	4.44	-2.0	891
217	Principal sensory nucleus of the trigeminal	PSV	-4.86	4.91	-2.0	890
218	Principal sensory nucleus of the trigeminal	PSV	-4.86	4.83	-2.07	890
219	Principal sensory nucleus of the trigeminal	PSV	-4.85	5.12	-2.12	890
220	Pons	P	-4.85	5.52	-2.33	884
221	Pons	P	-4.85	5.42	-2.39	884
222	Principal sensory nucleus of the trigeminal	PSV	-4.77	5.37	2.34	890
223	Principal sensory nucleus of the trigeminal	PSV	-4.79	5.04	2.1	890
224	Principal sensory nucleus of the trigeminal	PSV	-4.78	5.28	2.03	890
225	Parabrachial nucleus	PB	-4.82	4.46	1.85	891
226	Motor nucleus of trigeminal	V	-4.79	5.26	1.81	920
227	Motor nucleus of trigeminal	V	-4.79	5.36	1.79	920
228	Motor nucleus of trigeminal	V	-4.79	5.42	1.78	920
229	Motor nucleus of trigeminal	V	-4.8	5.23	1.75	920
230	Motor nucleus of trigeminal	V	-4.81	4.98	1.73	920
231	Motor nucleus of trigeminal	V	-4.8	5.28	1.71	920
232	Motor nucleus of trigeminal	V	-4.81	5.04	1.64	920
233	Motor nucleus of trigeminal	V	-4.81	4.98	1.49	920
234	Supratrigeminal nucleus	SUT	-4.82	4.83	1.47	918
235	Motor nucleus of trigeminal	V	-4.82	4.94	1.43	920
236	Supratrigeminal nucleus	SUT	-4.82	4.78	1.4	918
237	Peritrigeminal zone	P5	-4.82	4.9	1.37	921
238	Peritrigeminal zone	P5	-4.82	4.95	1.33	921
239	Peritrigeminal zone	P5	-4.82	4.9	1.29	921
240	Supratrigeminal nucleus	SUT	-4.83	4.67	1.29	918
241	Accessory trigeminal nucleus	Acs5	-4.8	5.56	1.29	922
242	Peritrigeminal zone	P5	-4.81	5.41	1.22	921
243	Pontine reticular nucleus caudal part	PRNc	-4.78	6.12	1.22	914
244	Supratrigeminal nucleus	SUT	-4.83	4.75	1.19	918
245	Peritrigeminal zone	P5	-4.82	4.95	1.2	921
246	Pontine reticular nucleus caudal part	PRNc	-4.78	6.18	1.16	914
247	Peritrigeminal zone	P5	-4.82	5.05	1.12	921
248	Peritrigeminal zone	P5	-4.83	4.99	1.1	921
249	Pons	P	-4.91	4.91	-1.11	884
250	Peritrigeminal zone	P5	-4.9	5.26	-1.18	921
251	Pons	P	-4.88	5.87	-1.33	884
252	Pons	P	-4.87	6.1	-1.35	884
253	Parabrachial nucleus	PB	-4.93	4.54	-1.47	891
254	Supratrigeminal nucleus	SUT	-4.93	4.76	-1.48	918
255	Motor nucleus of trigeminal	V	-4.91	5.14	-1.55	920
256	Supratrigeminal nucleus	SUT	-4.93	4.73	-1.56	918
257	Parabrachial nucleus	PB	-4.95	4.19	-1.58	891
258	Motor nucleus of trigeminal	V	-4.91	5.31	-1.65	920
259	Motor nucleus of trigeminal	V	-4.91	5.39	-1.66	920
260	Motor nucleus of trigeminal	V	-4.92	5.22	-1.69	920
261	Supratrigeminal nucleus	SUT	-4.93	4.75	-1.7	918
262	Motor nucleus of trigeminal	V	-4.92	5.27	-1.73	920
263	Supratrigeminal nucleus	SUT	-4.93	4.91	-1.74	918
264	Motor nucleus of trigeminal	V	-4.93	4.98	-1.75	920
265	Motor nucleus of trigeminal	V	-4.92	5.22	-1.76	920
266	Motor nucleus of trigeminal	V	-4.91	5.48	-1.76	920
267	Pons	P	-4.93	5.01	-1.8	884
268	Koelliker-Fuse subnucleus	KF	-4.94	4.79	-1.85	892
269	Pons	P	-4.93	4.92	-1.85	884
270	Pons	P	-4.93	4.88	-1.88	884
271	Principal sensory nucleus of the trigeminal	PSV	-4.92	5.34	-1.92	890
272	Principal sensory nucleus of the trigeminal	PSV	-4.93	5.18	-1.97	890
273	Koelliker-Fuse subnucleus	KF	-4.95	4.7	-2.08	892
274	Principal sensory nucleus of the trigeminal	PSV	-4.93	5.37	-2.1	890
275	Principal sensory nucleus of the trigeminal	PSV	-4.94	4.86	-2.14	890
276	Principal sensory nucleus of the trigeminal	PSV	-4.93	5.19	-2.18	890
277	Principal sensory nucleus of the trigeminal	PSV	-4.85	5.24	2.42	890
278	Pons	P	-4.85	5.41	2.37	884
279	Principal sensory nucleus of the trigeminal	PSV	-4.87	4.98	2.1	890
280	Principal sensory nucleus of the trigeminal	PSV	-4.86	5.3	2.05	890
281	Principal sensory nucleus of the trigeminal	PSV	-4.87	5.02	2.04	890
282	Koelliker-Fuse subnucleus	KF	-4.89	4.54	2.02	892
283	Principal sensory nucleus of the trigeminal	PSV	-4.88	4.95	1.99	890
284	Intertrigeminal nucleus	I5	-4.87	5.17	1.92	924
285	Supratrigeminal nucleus	SUT	-4.88	4.96	1.84	918
286	Motor nucleus of trigeminal	V	-4.87	5.34	1.81	920
287	Motor nucleus of trigeminal	V	-4.88	5.04	1.77	920
288	Motor nucleus of trigeminal	V	-4.87	5.34	1.76	920
289	Motor nucleus of trigeminal	V	-4.87	5.47	1.76	920
290	Motor nucleus of trigeminal	V	-4.88	5.16	1.74	920
291	Motor nucleus of trigeminal	V	-4.87	5.44	1.72	920
292	Motor nucleus of trigeminal	V	-4.88	5.1	1.66	920
293	Supratrigeminal nucleus	SUT	-4.89	4.84	1.63	918
294	Motor nucleus of trigeminal	V	-4.89	4.91	1.58	920
295	Motor nucleus of trigeminal	V	-4.89	5.07	1.56	920
296	Motor nucleus of trigeminal	V	-4.89	4.97	1.55	920
297	Supratrigeminal nucleus	SUT	-4.9	4.87	1.35	918
298	Pons	P	-4.87	5.85	1.29	884
299	Pons	P	-4.87	5.97	1.29	884
300	Supratrigeminal nucleus	SUT	-4.91	4.82	1.28	918
301	Pons	P	-4.87	5.8	1.26	884
302	Peritrigeminal zone	P5	-4.9	5.06	1.22	921
303	Peritrigeminal zone	P5	-4.9	5.16	1.11	921
304	Peritrigeminal zone	P5	-4.9	5.25	1.11	921
305	Pontine reticular nucleus caudal part	PRNc	-4.9	5.28	1.0	914
306	Pontine reticular nucleus caudal part	PRNc	-4.92	4.88	0.84	914
307	Pontine reticular nucleus caudal part	PRNc	-4.92	4.81	0.82	914
308	Pontine reticular nucleus caudal part	PRNc	-4.9	6.34	0.08	914
309	Pontine reticular nucleus caudal part	PRNc	-4.9	6.51	-0.22	914
310	Pontine reticular nucleus caudal part	PRNc	-4.9	6.73	-0.35	914
311	Peritrigeminal zone	P5	-4.98	5.21	-1.15	921
312	Peritrigeminal zone	P5	-4.98	5.15	-1.16	921
313	Peritrigeminal zone	P5	-4.98	5.29	-1.2	921
314	Peritrigeminal zone	P5	-4.98	5.32	-1.21	921
315	Peritrigeminal zone	P5	-4.99	5.02	-1.31	921
316	Pons	P	-4.96	5.86	-1.35	884
317	Pons	P	-4.96	6.0	-1.35	884
318	Pons	P	-4.97	5.76	-1.36	884
319	Pons	P	-4.97	5.85	-1.45	884
320	Pons	P	-4.97	5.79	-1.48	884
321	Pons	P	-4.97	5.88	-1.49	884
322	Motor nucleus of trigeminal	V	-4.99	5.2	-1.53	920
323	Pons	P	-4.97	5.78	-1.56	884
324	Motor nucleus of trigeminal	V	-4.99	5.17	-1.58	920
325	Pons	P	-4.98	5.68	-1.64	884
326	Motor nucleus of trigeminal	V	-4.99	5.41	-1.68	920
327	Parvicellular reticular nucleus	PARN	-4.98	5.71	-1.69	989
328	Motor nucleus of trigeminal	V	-4.99	5.5	-1.73	920
329	Motor nucleus of trigeminal	V	-5.0	5.13	-1.74	920
330	Motor nucleus of trigeminal	V	-4.99	5.42	-1.75	920
331	Intertrigeminal nucleus	I5	-4.99	5.55	-1.76	924
332	Intertrigeminal nucleus	I5	-5.0	5.21	-1.79	924
333	Intertrigeminal nucleus	I5	-5.01	5.06	-1.8	924
334	Intertrigeminal nucleus	I5	-5.01	5.07	-1.86	924
335	Koelliker-Fuse subnucleus	KF	-5.02	4.8	-1.87	892
336	Intertrigeminal nucleus	I5	-5.0	5.33	-1.87	924
337	Pons	P	-4.99	5.53	-1.89	884
338	Principal sensory nucleus of the trigeminal	PSV	-4.99	5.7	-2.0	890
339	Principal sensory nucleus of the trigeminal	PSV	-5.0	5.53	-2.01	890
340	Principal sensory nucleus of the trigeminal	PSV	-5.02	4.95	-2.13	890
341	Principal sensory nucleus of the trigeminal	PSV	-5.01	5.26	-2.16	890
342	Principal sensory nucleus of the trigeminal	PSV	-5.01	5.4	-2.25	890
343	Principal sensory nucleus of the trigeminal	PSV	-5.01	5.38	-2.28	890
344	Principal sensory nucleus of the trigeminal	PSV	-4.96	4.8	1.96	890
345	Principal sensory nucleus of the trigeminal	PSV	-4.94	5.51	1.96	890
346	Principal sensory nucleus of the trigeminal	PSV	-4.96	4.93	1.95	890
347	Intertrigeminal nucleus	I5	-4.95	5.31	1.9	924
348	Pons	P	-4.96	4.85	1.88	884
349	Supratrigeminal nucleus	SUT	-4.96	4.96	1.78	918
350	Motor nucleus of trigeminal	V	-4.95	5.36	1.78	920
351	Motor nucleus of trigeminal	V	-4.95	5.44	1.78	920
352	Motor nucleus of trigeminal	V	-4.96	5.21	1.76	920
353	Motor nucleus of trigeminal	V	-4.95	5.28	1.76	920
354	Supratrigeminal nucleus	SUT	-4.97	4.78	1.74	918
355	Motor nucleus of trigeminal	V	-4.95	5.47	1.73	920
356	Motor nucleus of trigeminal	V	-4.96	5.05	1.68	920
357	Motor nucleus of trigeminal	V	-4.95	5.54	1.68	920
358	Supratrigeminal nucleus	SUT	-4.98	4.7	1.65	918
359	Motor nucleus of trigeminal	V	-4.97	4.95	1.65	920
360	Motor nucleus of trigeminal	V	-4.95	5.68	1.61	920
361	Motor nucleus of trigeminal	V	-4.95	5.64	1.51	920
362	Pons	P	-4.93	6.16	1.42	884
363	Supratrigeminal nucleus	SUT	-4.98	4.77	1.41	918
364	Pons	P	-4.94	6.02	1.41	884
365	Peritrigeminal zone	P5	-4.96	5.55	1.36	921
366	Supratrigeminal nucleus	SUT	-4.98	4.83	1.35	918
367	Peritrigeminal zone	P5	-4.96	5.59	1.29	921
368	Peritrigeminal zone	P5	-4.98	5.2	1.21	921
369	Peritrigeminal zone	P5	-4.97	5.38	1.19	921
370	Pontine reticular nucleus caudal part	PRNc	-4.94	6.37	1.15	914
371	Pontine reticular nucleus caudal part	PRNc	-4.96	5.88	1.06	914
372	Nucleus raphe magnus	RM	-4.96	6.74	-0.02	1012
373	Pons	P	-5.04	5.65	-1.21	884
374	Pons	P	-5.04	5.78	-1.25	884
375	Intermediate reticular nucleus	IRN	-5.03	6.01	-1.27	979
376	Peritrigeminal zone	P5	-5.06	5.38	-1.28	921
377	Pons	P	-5.05	5.62	-1.34	884
378	Pons	P	-5.05	5.73	-1.36	884
379	Intermediate reticular nucleus	IRN	-5.03	6.27	-1.36	979
380	Medulla	MY	-5.04	5.91	-1.37	936
381	Pons	P	-5.05	5.57	-1.41	884
382	Medulla	MY	-5.05	5.83	-1.4	936
383	Intermediate reticular nucleus	IRN	-5.03	6.17	-1.42	979
384	Motor nucleus of trigeminal	V	-5.06	5.5	-1.49	920
385	Parvicellular reticular nucleus	PARN	-5.05	5.71	-1.52	989
386	facial nerve	VIIn	-5.04	5.97	-1.52	1131
387	Parvicellular reticular nucleus	PARN	-5.06	5.65	-1.53	989
388	Parvicellular reticular nucleus	PARN	-5.06	5.64	-1.57	989
389	Supratrigeminal nucleus	SUT	-5.09	4.77	-1.59	918
390	Parvicellular reticular nucleus	PARN	-5.06	5.54	-1.59	989
391	Parvicellular reticular nucleus	PARN	-5.05	5.96	-1.63	989
392	Motor nucleus of trigeminal	V	-5.07	5.47	-1.64	920
393	Parvicellular reticular nucleus	PARN	-5.06	5.67	-1.69	989
394	Pons	P	-5.09	4.9	-1.74	884
395	Intertrigeminal nucleus	I5	-5.07	5.42	-1.83	924
396	Principal sensory nucleus of the trigeminal	PSV	-5.09	5.0	-1.9	890
397	Principal sensory nucleus of the trigeminal	PSV	-5.09	5.16	-1.9	890
398	Principal sensory nucleus of the trigeminal	PSV	-5.08	5.43	-1.92	890
399	Principal sensory nucleus of the trigeminal	PSV	-5.08	5.55	-2.02	890
400	Principal sensory nucleus of the trigeminal	PSV	-5.1	4.92	-2.04	890
401	Principal sensory nucleus of the trigeminal	PSV	-5.1	4.96	-2.09	890
402	Principal sensory nucleus of the trigeminal	PSV	-5.08	5.52	-2.1	890
403	Principal sensory nucleus of the trigeminal	PSV	-5.08	5.64	-2.15	890
404	Principal sensory nucleus of the trigeminal	PSV	-5.08	5.53	-2.2	890
405	Pons	P	-5.09	5.39	-2.28	884
406	Principal sensory nucleus of the trigeminal	PSV	-5.02	5.25	2.07	890
407	Principal sensory nucleus of the trigeminal	PSV	-5.03	5.07	2.04	890
408	Principal sensory nucleus of the trigeminal	PSV	-5.04	4.85	1.94	890
409	Koelliker-Fuse subnucleus	KF	-5.05	4.67	1.91	892
410	Principal sensory nucleus of the trigeminal	PSV	-5.02	5.54	1.88	890
411	Pons	P	-5.05	4.88	1.81	884
412	Intertrigeminal nucleus	I5	-5.03	5.24	1.8	924
413	Motor nucleus of trigeminal	V	-5.03	5.33	1.71	920
414	Motor nucleus of trigeminal	V	-5.03	5.53	1.64	920
415	Motor nucleus of trigeminal	V	-5.03	5.49	1.62	920
416	Pons	P	-5.06	4.72	1.61	884
417	Parvicellular reticular nucleus	PARN	-5.02	5.71	1.59	989
418	Motor nucleus of trigeminal	V	-5.04	5.25	1.58	920
419	Parvicellular reticular nucleus	PARN	-5.03	5.6	1.54	989
420	Parvicellular reticular nucleus	PARN	-5.03	5.68	1.53	989
421	Motor nucleus of trigeminal	V	-5.04	5.45	1.48	920
422	Motor nucleus of trigeminal	V	-5.06	4.94	1.47	920
423	Pons	P	-5.03	5.59	1.46	884
424	Motor nucleus of trigeminal	V	-5.05	5.01	1.45	920
425	Pons	P	-5.03	5.73	1.38	884
426	Intermediate reticular nucleus	IRN	-5.01	6.26	1.37	979
427	Pons	P	-5.03	5.68	1.35	884
428	Peritrigeminal zone	P5	-5.04	5.46	1.32	921
429	Pons	P	-5.03	5.79	1.32	884
430	Pons	P	-5.06	5.1	1.31	884
431	Peritrigeminal zone	P5	-5.05	5.4	1.3	921
432	Peritrigeminal zone	P5	-5.05	5.36	1.18	921
433	Pontine reticular nucleus caudal part	PRNc	-5.03	6.19	1.07	914
434	Nucleus raphe magnus	RM	-5.05	6.58	0.01	1012
435	Pons	P	-5.12	5.71	-1.03	884
436	Pons	P	-5.14	5.27	-1.29	884
437	Medulla	MY	-5.13	5.67	-1.33	936
438	Pons	P	-5.14	5.3	-1.36	884
439	Intermediate reticular nucleus	IRN	-5.11	6.11	-1.36	979
440	Parvicellular reticular nucleus	PARN	-5.14	5.41	-1.38	989
441	Parvicellular reticular nucleus	PARN	-5.14	5.39	-1.42	989
442	Parvicellular reticular nucleus	PARN	-5.13	5.72	-1.42	989
443	Parvicellular reticular nucleus	PARN	-5.14	5.54	-1.45	989
444	Parvicellular reticular nucleus	PARN	-5.13	5.76	-1.45	989
445	Parvicellular reticular nucleus	PARN	-5.13	5.71	-1.47	989
446	Parvicellular reticular nucleus	PARN	-5.13	5.82	-1.47	989
447	Parvicellular reticular nucleus	PARN	-5.13	5.64	-1.49	989
448	Parvicellular reticular nucleus	PARN	-5.13	5.77	-1.55	989
449	Parvicellular reticular nucleus	PARN	-5.14	5.74	-1.63	989
450	Parvicellular reticular nucleus	PARN	-5.14	5.69	-1.66	989
451	Parvicellular reticular nucleus	PARN	-5.15	5.35	-1.76	989
452	Parvicellular reticular nucleus	PARN	-5.16	5.29	-1.77	989
453	Principal sensory nucleus of the trigeminal	PSV	-5.16	5.34	-1.83	890
454	Principal sensory nucleus of the trigeminal	PSV	-5.16	5.29	-1.91	890
455	Principal sensory nucleus of the trigeminal	PSV	-5.17	5.1	-1.92	890
456	Koelliker-Fuse subnucleus	KF	-5.18	4.89	-1.99	892
457	Principal sensory nucleus of the trigeminal	PSV	-5.16	5.5	-2.02	890
458	Principal sensory nucleus of the trigeminal	PSV	-5.17	5.24	-2.03	890
459	Principal sensory nucleus of the trigeminal	PSV	-5.18	4.97	-2.04	890
460	Principal sensory nucleus of the trigeminal	PSV	-5.16	5.5	-2.09	890
461	Pons	P	-5.16	5.48	-2.18	884
462	Pons	P	-5.18	5.06	-2.31	884
463	Koelliker-Fuse subnucleus	KF	-5.11	4.82	2.25	892
464	Pons	P	-5.09	5.54	2.19	884
465	Principal sensory nucleus of the trigeminal	PSV	-5.12	4.81	2.1	890
466	Principal sensory nucleus of the trigeminal	PSV	-5.1	5.49	2.07	890
467	Koelliker-Fuse subnucleus	KF	-5.12	4.74	2.05	892
468	Principal sensory nucleus of the trigeminal	PSV	-5.12	4.86	2.02	890
469	Principal sensory nucleus of the trigeminal	PSV	-5.11	5.22	1.97	890
470	Principal sensory nucleus of the trigeminal	PSV	-5.1	5.54	1.94	890
471	Principal sensory nucleus of the trigeminal	PSV	-5.1	5.57	1.91	890
472	Intertrigeminal nucleus	I5	-5.11	5.36	1.81	924
473	Pons	P	-5.12	5.07	1.75	884
474	Parvicellular reticular nucleus	PARN	-5.11	5.55	1.66	989
475	Parvicellular reticular nucleus	PARN	-5.1	5.63	1.67	989
476	Motor nucleus of trigeminal	V	-5.11	5.39	1.63	920
477	Motor nucleus of trigeminal	V	-5.12	5.27	1.62	920
478	Parvicellular reticular nucleus	PARN	-5.11	5.55	1.59	989
479	Pons	P	-5.13	4.91	1.55	884
480	Parvicellular reticular nucleus	PARN	-5.11	5.5	1.55	989
481	Parvicellular reticular nucleus	PARN	-5.1	5.94	1.53	989
482	Motor nucleus of trigeminal	V	-5.12	5.43	1.53	920
483	Parvicellular reticular nucleus	PARN	-5.11	5.62	1.52	989
484	Parvicellular reticular nucleus	PARN	-5.12	5.49	1.49	989
485	Intermediate reticular nucleus	IRN	-5.1	6.11	1.43	979
486	Parvicellular reticular nucleus	PARN	-5.11	5.8	1.42	989
487	Parvicellular reticular nucleus	PARN	-5.11	5.72	1.41	989
488	Pons	P	-5.12	5.41	1.39	884
489	Parvicellular reticular nucleus	PARN	-5.12	5.51	1.39	989
490	Parvicellular reticular nucleus	PARN	-5.11	5.63	1.38	989
491	Intermediate reticular nucleus	IRN	-5.1	6.11	1.39	979
492	Pons	P	-5.13	5.32	1.35	884
493	Medulla	MY	-5.11	5.93	1.33	936
494	Medulla	MY	-5.12	5.63	1.27	936
495	Pontine reticular nucleus caudal part	PRNc	-5.11	6.39	0.85	914
496	medial lemniscus	ml	-5.13	6.83	-0.2	1160
497	Gigantocellular reticular nucleus	GRN	-5.15	6.74	-0.79	976
498	Intermediate reticular nucleus	IRN	-5.19	5.98	-1.03	979
499	Intermediate reticular nucleus	IRN	-5.18	6.15	-1.1	979
500	Intermediate reticular nucleus	IRN	-5.19	5.99	-1.12	979
501	Intermediate reticular nucleus	IRN	-5.2	5.78	-1.15	979
502	Intermediate reticular nucleus	IRN	-5.18	6.3	-1.28	979
503	Medulla	MY	-5.2	5.86	-1.29	936
504	Parvicellular reticular nucleus	PARN	-5.21	5.69	-1.36	989
505	Parvicellular reticular nucleus	PARN	-5.21	5.64	-1.37	989
506	Parvicellular reticular nucleus	PARN	-5.23	5.12	-1.38	989
507	Parvicellular reticular nucleus	PARN	-5.21	5.77	-1.46	989
508	Parvicellular reticular nucleus	PARN	-5.23	5.3	-1.5	989
509	Parvicellular reticular nucleus	PARN	-5.22	5.57	-1.5	989
510	Parvicellular reticular nucleus	PARN	-5.22	5.43	-1.51	989
511	Parvicellular reticular nucleus	PARN	-5.21	5.96	-1.55	989
512	Parvicellular reticular nucleus	PARN	-5.22	5.59	-1.57	989
513	Parvicellular reticular nucleus	PARN	-5.21	5.76	-1.59	989
514	Parvicellular reticular nucleus	PARN	-5.22	5.54	-1.61	989
515	Parvicellular reticular nucleus	PARN	-5.23	5.48	-1.63	989
516	Parvicellular reticular nucleus	PARN	-5.21	5.81	-1.63	989
517	Parvicellular reticular nucleus	PARN	-5.22	5.61	-1.65	989
518	Parvicellular reticular nucleus	PARN	-5.22	5.77	-1.67	989
519	Principal sensory nucleus of the trigeminal	PSV	-5.23	5.4	-1.79	890
520	Principal sensory nucleus of the trigeminal	PSV	-5.24	5.33	-1.91	890
521	Principal sensory nucleus of the trigeminal	PSV	-5.24	5.27	-1.99	890
522	Pons	P	-5.25	5.11	-2.09	884
523	Koelliker-Fuse subnucleus	KF	-5.19	4.95	2.22	892
524	Principal sensory nucleus of the trigeminal	PSV	-5.18	5.17	2.22	890
525	Principal sensory nucleus of the trigeminal	PSV	-5.18	5.26	2.17	890
526	Principal sensory nucleus of the trigeminal	PSV	-5.17	5.49	2.16	890
527	Principal sensory nucleus of the trigeminal	PSV	-5.2	5.0	1.98	890
528	Principal sensory nucleus of the trigeminal	PSV	-5.17	5.65	1.94	890
529	Principal sensory nucleus of the trigeminal	PSV	-5.19	5.15	1.91	890
530	Principal sensory nucleus of the trigeminal	PSV	-5.19	5.37	1.92	890
531	Principal sensory nucleus of the trigeminal	PSV	-5.19	5.32	1.83	890
532	Principal sensory nucleus of the trigeminal	PSV	-5.19	5.41	1.79	890
533	Parvicellular reticular nucleus	PARN	-5.2	5.21	1.69	989
534	Parvicellular reticular nucleus	PARN	-5.18	5.8	1.55	989
535	Parvicellular reticular nucleus	PARN	-5.21	5.14	1.52	989
536	Parvicellular reticular nucleus	PARN	-5.2	5.22	1.53	989
537	Parvicellular reticular nucleus	PARN	-5.19	5.71	1.51	989
538	Pons	P	-5.21	5.07	1.48	884
539	Parvicellular reticular nucleus	PARN	-5.19	5.67	1.44	989
540	Parvicellular reticular nucleus	PARN	-5.18	5.86	1.44	989
541	Medulla	MY	-5.18	6.09	1.42	936
542	Parvicellular reticular nucleus	PARN	-5.2	5.53	1.39	989
543	facial nerve	VIIn	-5.19	5.74	1.33	1131
544	Intermediate reticular nucleus	IRN	-5.18	6.27	1.23	979
545	Magnocellular reticular nucleus	MARN	-5.2	6.51	0.3	985
546	crossed tectospinal pathway	tspc	-5.22	6.01	0.17	1230
547	Gigantocellular reticular nucleus	GRN	-5.25	5.89	-0.42	976
548	Intermediate reticular nucleus	IRN	-5.27	5.88	-1.0	979
549	Parabrachial nucleus	PB	-5.33	4.21	-1.11	891
550	Intermediate reticular nucleus	IRN	-5.28	5.77	-1.11	979
551	Intermediate reticular nucleus	IRN	-5.27	5.95	-1.15	979
552	Intermediate reticular nucleus	IRN	-5.27	6.04	-1.16	979
553	Intermediate reticular nucleus	IRN	-5.28	5.83	-1.23	979
554	Intermediate reticular nucleus	IRN	-5.27	6.1	-1.32	979
555	Parvicellular reticular nucleus	PARN	-5.28	5.86	-1.32	989
556	Parvicellular reticular nucleus	PARN	-5.29	5.68	-1.35	989
557	Parvicellular reticular nucleus	PARN	-5.28	5.87	-1.4	989
558	Parvicellular reticular nucleus	PARN	-5.3	5.53	-1.46	989
559	Parvicellular reticular nucleus	PARN	-5.28	6.13	-1.54	989
560	Medial vestibular nucleus	MV	-5.32	5.11	-1.55	1004
561	Parvicellular reticular nucleus	PARN	-5.3	5.67	-1.59	989
562	Parvicellular reticular nucleus	PARN	-5.28	6.27	-1.59	989
563	Parvicellular reticular nucleus	PARN	-5.29	5.97	-1.65	989
564	Parvicellular reticular nucleus	PARN	-5.3	5.79	-1.67	989
565	Parvicellular reticular nucleus	PARN	-5.3	5.75	-1.68	989
566	Spinal nucleus of the trigeminal oral part	SPVO	-5.32	5.26	-1.71	957
567	Spinal nucleus of the trigeminal oral part	SPVO	-5.3	5.69	-1.82	957
568	Spinal nucleus of the trigeminal oral part	SPVO	-5.32	5.37	-1.86	957
569	Koelliker-Fuse subnucleus	KF	-5.27	5.06	1.99	892
570	Spinal nucleus of the trigeminal oral part	SPVO	-5.27	5.2	1.92	957
571	Spinal nucleus of the trigeminal oral part	SPVO	-5.27	5.19	1.86	957
572	Parvicellular reticular nucleus	PARN	-5.25	5.93	1.66	989
573	Parvicellular reticular nucleus	PARN	-5.26	5.78	1.65	989
574	Medial vestibular nucleus	MV	-5.29	4.99	1.59	1004
575	Parvicellular reticular nucleus	PARN	-5.25	6.1	1.57	989
576	Parvicellular reticular nucleus	PARN	-5.27	5.56	1.54	989
577	Parvicellular reticular nucleus	PARN	-5.28	5.47	1.52	989
578	Parvicellular reticular nucleus	PARN	-5.27	5.78	1.49	989
579	Parvicellular reticular nucleus	PARN	-5.28	5.48	1.44	989
580	Parvicellular reticular nucleus	PARN	-5.26	5.96	1.41	989
581	Parvicellular reticular nucleus	PARN	-5.27	5.64	1.39	989
582	Parvicellular reticular nucleus	PARN	-5.28	5.43	1.37	989
583	Parvicellular reticular nucleus	PARN	-5.28	5.54	1.37	989
584	Parvicellular reticular nucleus	PARN	-5.26	5.98	1.34	989
585	Parvicellular reticular nucleus	PARN	-5.29	5.37	1.32	989
586	Parvicellular reticular nucleus	PARN	-5.28	5.69	1.27	989
587	Parvicellular reticular nucleus	PARN	-5.28	5.5	1.25	989
588	Medulla	MY	-5.27	5.78	1.24	936
589	Parvicellular reticular nucleus	PARN	-5.28	5.71	1.23	989
590	Intermediate reticular nucleus	IRN	-5.27	5.9	1.21	979
591	Intermediate reticular nucleus	IRN	-5.27	5.87	1.16	979
592	Intermediate reticular nucleus	IRN	-5.27	5.99	1.11	979
593	Intermediate reticular nucleus	IRN	-5.28	5.9	1.1	979
594	Magnocellular reticular nucleus	MARN	-5.27	6.71	0.53	985
595	Magnocellular reticular nucleus	MARN	-5.29	6.49	0.17	985
596	Magnocellular reticular nucleus	MARN	-5.29	6.67	-0.18	985
597	Gigantocellular reticular nucleus	GRN	-5.33	5.98	-0.54	976
598	Gigantocellular reticular nucleus	GRN	-5.31	6.79	-0.71	976
599	Gigantocellular reticular nucleus	GRN	-5.33	6.28	-0.74	976
600	Intermediate reticular nucleus	IRN	-5.34	6.04	-0.89	979
601	Intermediate reticular nucleus	IRN	-5.34	5.94	-0.94	979
602	Intermediate reticular nucleus	IRN	-5.35	5.93	-1.0	979
603	Intermediate reticular nucleus	IRN	-5.35	5.87	-1.09	979
604	Intermediate reticular nucleus	IRN	-5.35	6.12	-1.12	979
605	Parvicellular reticular nucleus	PARN	-5.37	5.53	-1.13	989
606	Intermediate reticular nucleus	IRN	-5.35	5.91	-1.16	979
607	Intermediate reticular nucleus	IRN	-5.35	6.08	-1.24	979
608	Parvicellular reticular nucleus	PARN	-5.36	5.91	-1.28	989
609	Intermediate reticular nucleus	IRN	-5.34	6.32	-1.28	979
610	Parvicellular reticular nucleus	PARN	-5.36	5.98	-1.3	989
611	Parvicellular reticular nucleus	PARN	-5.36	6.02	-1.35	989
612	Parvicellular reticular nucleus	PARN	-5.38	5.4	-1.4	989
613	Parvicellular reticular nucleus	PARN	-5.37	5.64	-1.43	989
614	Intermediate reticular nucleus	IRN	-5.35	6.23	-1.41	979
615	Intermediate reticular nucleus	IRN	-5.35	6.35	-1.44	979
616	Parvicellular reticular nucleus	PARN	-5.38	5.41	-1.46	989
617	Parvicellular reticular nucleus	PARN	-5.38	5.59	-1.47	989
618	Parvicellular reticular nucleus	PARN	-5.37	5.69	-1.5	989
619	Parvicellular reticular nucleus	PARN	-5.36	5.99	-1.49	989
620	Parvicellular reticular nucleus	PARN	-5.37	5.84	-1.5	989
621	Parvicellular reticular nucleus	PARN	-5.36	6.14	-1.51	989
622	Parvicellular reticular nucleus	PARN	-5.39	5.34	-1.53	989
623	Parvicellular reticular nucleus	PARN	-5.36	6.08	-1.57	989
624	Parvicellular reticular nucleus	PARN	-5.38	5.68	-1.58	989
625	Parvicellular reticular nucleus	PARN	-5.37	5.9	-1.58	989
626	Parvicellular reticular nucleus	PARN	-5.37	5.96	-1.58	989
627	Parvicellular reticular nucleus	PARN	-5.39	5.42	-1.59	989
628	Parvicellular reticular nucleus	PARN	-5.37	6.02	-1.64	989
629	Parvicellular reticular nucleus	PARN	-5.37	6.02	-1.69	989
630	Parvicellular reticular nucleus	PARN	-5.37	5.94	-1.7	989
631	Spinal nucleus of the trigeminal oral part	SPVO	-5.39	5.31	-1.71	957
632	Medial vestibular nucleus	MV	-5.41	4.96	-1.72	1004
633	Spinal nucleus of the trigeminal oral part	SPVO	-5.39	5.49	-1.73	957
634	Spinal nucleus of the trigeminal oral part	SPVO	-5.4	5.55	-1.99	957
635	Spinal nucleus of the trigeminal oral part	SPVO	-5.34	5.42	1.97	957
636	Medulla	MY	-5.35	5.19	1.91	936
637	Parvicellular reticular nucleus	PARN	-5.33	5.93	1.69	989
638	Spinal nucleus of the trigeminal oral part	SPVO	-5.36	5.3	1.65	957
639	Parvicellular reticular nucleus	PARN	-5.33	5.98	1.62	989
640	Parvicellular reticular nucleus	PARN	-5.34	5.85	1.5	989
641	Parvicellular reticular nucleus	PARN	-5.33	6.1	1.51	989
642	Parvicellular reticular nucleus	PARN	-5.35	5.76	1.5	989
643	Parvicellular reticular nucleus	PARN	-5.34	6.04	1.49	989
644	Parvicellular reticular nucleus	PARN	-5.36	5.49	1.49	989
645	Parvicellular reticular nucleus	PARN	-5.35	5.7	1.48	989
646	Parvicellular reticular nucleus	PARN	-5.34	5.87	1.45	989
647	Parvicellular reticular nucleus	PARN	-5.35	5.73	1.4	989
648	Parvicellular reticular nucleus	PARN	-5.36	5.41	1.39	989
649	Parvicellular reticular nucleus	PARN	-5.36	5.6	1.32	989
650	Parvicellular reticular nucleus	PARN	-5.35	5.69	1.32	989
651	Parvicellular reticular nucleus	PARN	-5.35	5.76	1.27	989
652	Parvicellular reticular nucleus	PARN	-5.35	5.87	1.27	989
653	Parvicellular reticular nucleus	PARN	-5.36	5.72	1.21	989
654	Parvicellular reticular nucleus	PARN	-5.36	5.61	1.19	989
655	Intermediate reticular nucleus	IRN	-5.36	5.65	1.15	979
656	Intermediate reticular nucleus	IRN	-5.36	5.68	1.12	979
657	Gigantocellular reticular nucleus	GRN	-5.35	6.38	0.67	976
658	Gigantocellular reticular nucleus	GRN	-5.36	6.38	0.57	976
659	Magnocellular reticular nucleus	MARN	-5.34	6.75	0.57	985
660	Magnocellular reticular nucleus	MARN	-5.35	6.66	0.45	985
661	Gigantocellular reticular nucleus	GRN	-5.36	6.56	0.41	976
662	Magnocellular reticular nucleus	MARN	-5.37	6.51	0.16	985
663	Magnocellular reticular nucleus	MARN	-5.38	6.64	-0.22	985
664	Gigantocellular reticular nucleus	GRN	-5.41	5.94	-0.39	976
665	Intermediate reticular nucleus	IRN	-5.42	6.22	-0.97	979
666	Intermediate reticular nucleus	IRN	-5.43	6.01	-1.01	979
667	Intermediate reticular nucleus	IRN	-5.42	6.09	-1.05	979
668	Intermediate reticular nucleus	IRN	-5.44	5.69	-1.14	979
669	Intermediate reticular nucleus	IRN	-5.43	5.97	-1.15	979
670	Intermediate reticular nucleus	IRN	-5.43	6.13	-1.15	979
671	Intermediate reticular nucleus	IRN	-5.43	6.03	-1.16	979
672	Intermediate reticular nucleus	IRN	-5.43	6.15	-1.21	979
673	Parvicellular reticular nucleus	PARN	-5.44	5.83	-1.22	989
674	Intermediate reticular nucleus	IRN	-5.43	6.21	-1.23	979
675	Intermediate reticular nucleus	IRN	-5.43	6.25	-1.32	979
676	Intermediate reticular nucleus	IRN	-5.43	6.29	-1.41	979
677	Parvicellular reticular nucleus	PARN	-5.44	5.94	-1.45	989
678	Parvicellular reticular nucleus	PARN	-5.44	5.97	-1.51	989
679	Parvicellular reticular nucleus	PARN	-5.46	5.64	-1.56	989
680	Parvicellular reticular nucleus	PARN	-5.45	5.73	-1.57	989
681	Parvicellular reticular nucleus	PARN	-5.45	6.02	-1.65	989
682	Parvicellular reticular nucleus	PARN	-5.46	5.78	-1.66	989
683	Parvicellular reticular nucleus	PARN	-5.45	5.93	-1.67	989
684	Spinal nucleus of the trigeminal oral part	SPVO	-5.47	5.39	-1.69	957
685	Spinal nucleus of the trigeminal oral part	SPVO	-5.41	5.92	1.93	957
686	Spinal nucleus of the trigeminal oral part	SPVO	-5.4	6.17	1.84	957
687	Spinal nucleus of the trigeminal oral part	SPVO	-5.43	5.43	1.73	957
688	Spinal nucleus of the trigeminal oral part	SPVO	-5.44	5.29	1.69	957
689	Spinal nucleus of the trigeminal oral part	SPVO	-5.43	5.49	1.6	957
690	Spinal nucleus of the trigeminal oral part	SPVO	-5.44	5.39	1.58	957
691	Parvicellular reticular nucleus	PARN	-5.42	5.73	1.57	989
692	Parvicellular reticular nucleus	PARN	-5.41	6.04	1.55	989
693	Parvicellular reticular nucleus	PARN	-5.42	5.95	1.47	989
694	Parvicellular reticular nucleus	PARN	-5.44	5.49	1.46	989
695	Parvicellular reticular nucleus	PARN	-5.42	5.92	1.4	989
696	Parvicellular reticular nucleus	PARN	-5.43	5.86	1.37	989
697	Parvicellular reticular nucleus	PARN	-5.44	5.65	1.23	989
698	Parvicellular reticular nucleus	PARN	-5.44	5.6	1.21	989
699	Intermediate reticular nucleus	IRN	-5.43	5.94	1.19	979
700	Parvicellular reticular nucleus	PARN	-5.44	5.68	1.15	989
701	Intermediate reticular nucleus	IRN	-5.44	5.73	1.16	979
702	Intermediate reticular nucleus	IRN	-5.44	5.84	1.15	979
703	Intermediate reticular nucleus	IRN	-5.43	5.96	1.14	979
704	Intermediate reticular nucleus	IRN	-5.42	6.32	1.15	979
705	Intermediate reticular nucleus	IRN	-5.44	5.63	1.12	979
706	Intermediate reticular nucleus	IRN	-5.42	6.25	1.12	979
707	Intermediate reticular nucleus	IRN	-5.44	5.76	1.11	979
708	Intermediate reticular nucleus	IRN	-5.43	5.99	1.09	979
709	Intermediate reticular nucleus	IRN	-5.44	5.94	1.04	979
710	Intermediate reticular nucleus	IRN	-5.44	5.99	0.93	979
711	Intermediate reticular nucleus	IRN	-5.44	5.84	0.91	979
712	Gigantocellular reticular nucleus	GRN	-5.43	6.65	0.61	976
713	Gigantocellular reticular nucleus	GRN	-5.43	6.65	0.51	976
714	Gigantocellular reticular nucleus	GRN	-5.43	6.62	0.47	976
715	Magnocellular reticular nucleus	MARN	-5.43	6.7	0.35	985
716	Magnocellular reticular nucleus	MARN	-5.44	6.58	0.25	985
717	Gigantocellular reticular nucleus	GRN	-5.5	5.35	-0.17	976
718	Magnocellular reticular nucleus	MARN	-5.46	6.69	-0.32	985
719	Magnocellular reticular nucleus	MARN	-5.46	6.77	-0.59	985
720	Intermediate reticular nucleus	IRN	-5.51	5.75	-0.93	979
721	Intermediate reticular nucleus	IRN	-5.51	5.87	-0.97	979
722	Intermediate reticular nucleus	IRN	-5.51	6.01	-1.03	979
723	Intermediate reticular nucleus	IRN	-5.5	6.14	-1.06	979
724	Intermediate reticular nucleus	IRN	-5.51	5.96	-1.08	979
725	Intermediate reticular nucleus	IRN	-5.52	5.74	-1.12	979
726	Intermediate reticular nucleus	IRN	-5.51	6.04	-1.15	979
727	Intermediate reticular nucleus	IRN	-5.5	6.19	-1.15	979
728	Parvicellular reticular nucleus	PARN	-5.52	5.88	-1.25	989
729	Parvicellular reticular nucleus	PARN	-5.53	5.67	-1.29	989
730	Intermediate reticular nucleus	IRN	-5.51	6.19	-1.3	979
731	Parvicellular reticular nucleus	PARN	-5.52	5.93	-1.31	989
732	Intermediate reticular nucleus	IRN	-5.51	6.11	-1.33	979
733	Parvicellular reticular nucleus	PARN	-5.52	5.87	-1.36	989
734	Parvicellular reticular nucleus	PARN	-5.53	5.72	-1.38	989
735	Parvicellular reticular nucleus	PARN	-5.53	5.62	-1.47	989
736	Parvicellular reticular nucleus	PARN	-5.53	5.82	-1.52	989
737	Parvicellular reticular nucleus	PARN	-5.54	5.66	-1.55	989
738	Parvicellular reticular nucleus	PARN	-5.52	5.99	-1.56	989
739	Parvicellular reticular nucleus	PARN	-5.53	5.76	-1.58	989
740	Parvicellular reticular nucleus	PARN	-5.53	5.96	-1.63	989
741	Spinal nucleus of the trigeminal oral part	SPVO	-5.54	5.78	-1.66	957
742	Spinal nucleus of the trigeminal oral part	SPVO	-5.54	5.63	-1.78	957
743	Parvicellular reticular nucleus	PARN	-5.53	5.99	-1.77	989
744	Spinal nucleus of the trigeminal oral part	SPVO	-5.54	5.75	-1.8	957
745	Spinal nucleus of the trigeminal oral part	SPVO	-5.49	5.84	1.77	957
746	Spinal nucleus of the trigeminal oral part	SPVO	-5.51	5.56	1.73	957
747	Spinal nucleus of the trigeminal oral part	SPVO	-5.51	5.48	1.67	957
748	Intermediate reticular nucleus	IRN	-5.48	6.38	1.55	979
749	Parvicellular reticular nucleus	PARN	-5.51	5.64	1.54	989
750	Parvicellular reticular nucleus	PARN	-5.49	6.13	1.53	989
751	Parvicellular reticular nucleus	PARN	-5.51	5.73	1.46	989
752	Parvicellular reticular nucleus	PARN	-5.5	6.0	1.46	989
753	Parvicellular reticular nucleus	PARN	-5.5	6.13	1.45	989
754	Parvicellular reticular nucleus	PARN	-5.49	6.26	1.45	989
755	Parvicellular reticular nucleus	PARN	-5.51	5.69	1.42	989
756	Parvicellular reticular nucleus	PARN	-5.5	6.05	1.39	989
757	Parvicellular reticular nucleus	PARN	-5.51	5.89	1.38	989
758	Parvicellular reticular nucleus	PARN	-5.51	5.76	1.37	989
759	Parvicellular reticular nucleus	PARN	-5.51	5.91	1.34	989
760	Intermediate reticular nucleus	IRN	-5.5	6.13	1.34	979
761	Intermediate reticular nucleus	IRN	-5.5	6.08	1.31	979
762	Intermediate reticular nucleus	IRN	-5.5	6.19	1.28	979
763	Intermediate reticular nucleus	IRN	-5.51	6.03	1.21	979
764	Intermediate reticular nucleus	IRN	-5.5	6.15	1.22	979
765	Intermediate reticular nucleus	IRN	-5.51	5.84	1.17	979
766	Intermediate reticular nucleus	IRN	-5.51	6.08	1.18	979
767	Intermediate reticular nucleus	IRN	-5.51	5.93	1.15	979
768	Intermediate reticular nucleus	IRN	-5.52	5.79	1.13	979
769	Parvicellular reticular nucleus	PARN	-5.53	5.35	1.09	989
770	Intermediate reticular nucleus	IRN	-5.52	5.89	1.08	979
771	Intermediate reticular nucleus	IRN	-5.52	5.79	1.05	979
772	Intermediate reticular nucleus	IRN	-5.51	6.05	0.96	979
773	Intermediate reticular nucleus	IRN	-5.52	6.02	0.92	979
774	Magnocellular reticular nucleus	MARN	-5.51	6.66	0.47	985
775	Magnocellular reticular nucleus	MARN	-5.51	6.71	0.4	985
776	Magnocellular reticular nucleus	MARN	-5.51	6.75	0.32	985
777	Medulla	MY	-5.57	5.17	0.21	936
778	Gigantocellular reticular nucleus	GRN	-5.54	6.53	-0.33	976
779	Magnocellular reticular nucleus	MARN	-5.53	6.8	-0.36	985
780	Magnocellular reticular nucleus	MARN	-5.54	6.74	-0.44	985
781	Magnocellular reticular nucleus	MARN	-5.54	6.79	-0.43	985
782	Magnocellular reticular nucleus	MARN	-5.54	6.95	-0.58	985
783	Gigantocellular reticular nucleus	GRN	-5.56	6.37	-0.65	976
784	Medulla	MY	-5.54	6.95	-0.69	936
785	Intermediate reticular nucleus	IRN	-5.58	5.79	-0.77	979
786	Intermediate reticular nucleus	IRN	-5.57	6.13	-0.83	979
787	Intermediate reticular nucleus	IRN	-5.58	6.1	-0.95	979
788	Intermediate reticular nucleus	IRN	-5.58	6.02	-1.0	979
789	Parvicellular reticular nucleus	PARN	-5.6	5.53	-1.08	989
790	Intermediate reticular nucleus	IRN	-5.6	5.69	-1.13	979
791	Intermediate reticular nucleus	IRN	-5.6	5.75	-1.13	979
792	Intermediate reticular nucleus	IRN	-5.6	5.84	-1.13	979
793	Intermediate reticular nucleus	IRN	-5.59	5.9	-1.15	979
794	Intermediate reticular nucleus	IRN	-5.59	6.08	-1.16	979
795	Parvicellular reticular nucleus	PARN	-5.6	5.63	-1.2	989
796	Intermediate reticular nucleus	IRN	-5.59	5.96	-1.23	979
797	Parvicellular reticular nucleus	PARN	-5.6	5.8	-1.26	989
798	Parvicellular reticular nucleus	PARN	-5.6	5.88	-1.26	989
799	Parvicellular reticular nucleus	PARN	-5.6	5.73	-1.27	989
800	Facial motor nucleus	VII	-5.58	6.5	-1.27	968
801	Intermediate reticular nucleus	IRN	-5.59	6.11	-1.28	979
802	Intermediate reticular nucleus	IRN	-5.59	6.16	-1.35	979
803	Parvicellular reticular nucleus	PARN	-5.61	5.63	-1.36	989
804	Parvicellular reticular nucleus	PARN	-5.6	5.92	-1.38	989
805	Parvicellular reticular nucleus	PARN	-5.62	5.56	-1.42	989
806	Parvicellular reticular nucleus	PARN	-5.6	6.03	-1.42	989
807	Parvicellular reticular nucleus	PARN	-5.61	5.65	-1.45	989
808	Parvicellular reticular nucleus	PARN	-5.6	5.98	-1.48	989
809	Parvicellular reticular nucleus	PARN	-5.6	5.95	-1.51	989
810	Spinal nucleus of the trigeminal oral part	SPVO	-5.62	5.6	-1.58	957
811	Parvicellular reticular nucleus	PARN	-5.61	6.07	-1.66	989
812	Spinal nucleus of the trigeminal oral part	SPVO	-5.63	5.49	-1.68	957
813	Spinal nucleus of the trigeminal oral part	SPVO	-5.62	6.03	-1.93	957
814	Spinal nucleus of the trigeminal oral part	SPVO	-5.55	6.34	1.88	957
815	Spinal nucleus of the trigeminal oral part	SPVO	-5.59	5.44	1.78	957
816	Parvicellular reticular nucleus	PARN	-5.57	6.07	1.61	989
817	Spinal nucleus of the trigeminal oral part	SPVO	-5.59	5.59	1.57	957
818	Parvicellular reticular nucleus	PARN	-5.58	5.91	1.55	989
819	Parvicellular reticular nucleus	PARN	-5.58	5.82	1.48	989
820	Parvicellular reticular nucleus	PARN	-5.58	5.99	1.46	989
821	Parvicellular reticular nucleus	PARN	-5.58	5.99	1.41	989
822	Parvicellular reticular nucleus	PARN	-5.59	5.86	1.38	989
823	Intermediate reticular nucleus	IRN	-5.57	6.24	1.36	979
824	Parvicellular reticular nucleus	PARN	-5.59	5.76	1.32	989
825	Parvicellular reticular nucleus	PARN	-5.61	5.36	1.24	989
826	Intermediate reticular nucleus	IRN	-5.59	6.0	1.21	979
827	Intermediate reticular nucleus	IRN	-5.58	6.15	1.22	979
828	Intermediate reticular nucleus	IRN	-5.58	6.22	1.22	979
829	Intermediate reticular nucleus	IRN	-5.6	5.74	1.14	979
830	Parvicellular reticular nucleus	PARN	-5.61	5.49	1.15	989
831	Intermediate reticular nucleus	IRN	-5.59	6.07	1.14	979
832	Parvicellular reticular nucleus	PARN	-5.61	5.57	1.1	989
833	Intermediate reticular nucleus	IRN	-5.59	5.96	1.05	979
834	Intermediate reticular nucleus	IRN	-5.59	6.16	1.03	979
835	Intermediate reticular nucleus	IRN	-5.61	5.56	0.98	979
836	Intermediate reticular nucleus	IRN	-5.6	5.82	0.97	979
837	Intermediate reticular nucleus	IRN	-5.61	5.59	0.89	979
838	Intermediate reticular nucleus	IRN	-5.6	6.03	0.82	979
839	Magnocellular reticular nucleus	MARN	-5.59	6.69	0.45	985
840	Magnocellular reticular nucleus	MARN	-5.59	6.83	0.36	985
841	Paragigantocellular reticular nucleus dorsal part	PGRNd	-5.64	5.28	0.35	992
842	Paragigantocellular reticular nucleus dorsal part	PGRNd	-5.65	5.24	0.33	992
843	Gigantocellular reticular nucleus	GRN	-5.61	6.35	0.32	976
844	Magnocellular reticular nucleus	MARN	-5.6	6.63	0.24	985
845	Gigantocellular reticular nucleus	GRN	-5.61	6.4	0.21	976
846	Medulla	MY	-5.65	5.15	0.19	936
847	Nucleus prepositus	PRP	-5.66	5.13	0.12	997
848	Magnocellular reticular nucleus	MARN	-5.62	6.75	-0.34	985
849	Magnocellular reticular nucleus	MARN	-5.62	6.83	-0.43	985
850	Gigantocellular reticular nucleus	GRN	-5.62	6.72	-0.57	976
851	Intermediate reticular nucleus	IRN	-5.66	5.77	-0.71	979
852	Intermediate reticular nucleus	IRN	-5.66	6.04	-0.77	979
853	Intermediate reticular nucleus	IRN	-5.66	5.92	-0.85	979
854	Intermediate reticular nucleus	IRN	-5.67	5.83	-0.87	979
855	Intermediate reticular nucleus	IRN	-5.67	5.71	-0.89	979
856	Intermediate reticular nucleus	IRN	-5.66	5.94	-0.9	979
857	Intermediate reticular nucleus	IRN	-5.66	6.09	-0.9	979
858	Intermediate reticular nucleus	IRN	-5.68	5.69	-1.07	979
859	Intermediate reticular nucleus	IRN	-5.66	6.15	-1.07	979
860	Intermediate reticular nucleus	IRN	-5.67	5.95	-1.09	979
861	Intermediate reticular nucleus	IRN	-5.67	6.14	-1.14	979
862	Parvicellular reticular nucleus	PARN	-5.68	5.72	-1.15	989
863	Intermediate reticular nucleus	IRN	-5.68	5.87	-1.2	979
864	Intermediate reticular nucleus	IRN	-5.67	6.09	-1.22	979
865	Intermediate reticular nucleus	IRN	-5.67	6.13	-1.24	979
866	Parvicellular reticular nucleus	PARN	-5.69	5.64	-1.26	989
867	Intermediate reticular nucleus	IRN	-5.67	6.23	-1.25	979
868	Intermediate reticular nucleus	IRN	-5.66	6.33	-1.25	979
869	Parvicellular reticular nucleus	PARN	-5.68	5.73	-1.28	989
870	Parvicellular reticular nucleus	PARN	-5.68	5.8	-1.33	989
871	Parvicellular reticular nucleus	PARN	-5.68	5.85	-1.39	989
872	Medulla	MY	-5.7	5.51	-1.48	936
873	Parvicellular reticular nucleus	PARN	-5.69	5.72	-1.52	989
874	Spinal nucleus of the trigeminal oral part	SPVO	-5.7	5.68	-1.61	957
875	Parvicellular reticular nucleus	PARN	-5.69	5.95	-1.69	989
876	Spinal nucleus of the trigeminal oral part	SPVO	-5.71	5.58	-1.73	957
877	Spinal nucleus of the trigeminal oral part	SPVO	-5.7	5.72	-1.83	957
878	Spinal nucleus of the trigeminal oral part	SPVO	-5.7	5.97	-1.83	957
879	Dentate nucleus	DN	-5.79	3.91	-2.48	1100
880	arbor vitae	arb	-5.7	4.08	2.27	1189
881	Parvicellular reticular nucleus	PARN	-5.66	5.95	1.62	989
882	Spinal nucleus of the trigeminal oral part	SPVO	-5.67	5.67	1.59	957
883	Medulla	MY	-5.68	5.39	1.56	936
884	Parvicellular reticular nucleus	PARN	-5.67	5.72	1.39	989
885	Parvicellular reticular nucleus	PARN	-5.67	5.67	1.38	989
886	Parvicellular reticular nucleus	PARN	-5.67	5.81	1.38	989
887	Parvicellular reticular nucleus	PARN	-5.66	6.0	1.35	989
888	Intermediate reticular nucleus	IRN	-5.66	6.08	1.3	979
889	Intermediate reticular nucleus	IRN	-5.66	6.22	1.27	979
890	Intermediate reticular nucleus	IRN	-5.66	6.28	1.27	979
891	Intermediate reticular nucleus	IRN	-5.66	6.18	1.2	979
892	Intermediate reticular nucleus	IRN	-5.67	6.12	1.15	979
893	Intermediate reticular nucleus	IRN	-5.66	6.24	1.14	979
894	Parvicellular reticular nucleus	PARN	-5.68	5.61	1.13	989
895	Intermediate reticular nucleus	IRN	-5.66	6.19	1.13	979
896	Intermediate reticular nucleus	IRN	-5.67	6.2	1.07	979
897	Intermediate reticular nucleus	IRN	-5.67	6.27	0.98	979
898	Intermediate reticular nucleus	IRN	-5.66	6.42	0.94	979
899	Intermediate reticular nucleus	IRN	-5.68	6.02	0.93	979
900	Intermediate reticular nucleus	IRN	-5.68	5.85	0.91	979
901	Intermediate reticular nucleus	IRN	-5.68	6.06	0.91	979
902	Intermediate reticular nucleus	IRN	-5.68	6.12	0.8	979
903	Intermediate reticular nucleus	IRN	-5.68	5.95	0.77	979
904	Magnocellular reticular nucleus	MARN	-5.66	6.91	0.52	985
905	Magnocellular reticular nucleus	MARN	-5.66	6.89	0.46	985
906	Magnocellular reticular nucleus	MARN	-5.66	7.05	0.46	985
907	Magnocellular reticular nucleus	MARN	-5.67	6.79	0.4	985
908	Magnocellular reticular nucleus	MARN	-5.67	6.81	0.3	985
909	Paragigantocellular reticular nucleus dorsal part	PGRNd	-5.72	5.44	0.29	992
910	Paragigantocellular reticular nucleus dorsal part	PGRNd	-5.73	5.37	0.19	992
911	Paragigantocellular reticular nucleus dorsal part	PGRNd	-5.72	5.42	0.19	992
912	Paragigantocellular reticular nucleus dorsal part	PGRNd	-5.72	5.51	0.14	992
913	medial longitudinal fascicle	mlf	-5.73	5.27	0.03	1121
914	Magnocellular reticular nucleus	MARN	-5.69	6.86	-0.2	985
915	Magnocellular reticular nucleus	MARN	-5.69	6.76	-0.24	985
916	Magnocellular reticular nucleus	MARN	-5.69	6.92	-0.34	985
917	Magnocellular reticular nucleus	MARN	-5.69	6.99	-0.45	985
918	Gigantocellular reticular nucleus	GRN	-5.71	6.67	-0.53	976
919	Magnocellular reticular nucleus	MARN	-5.7	6.87	-0.53	985
920	Intermediate reticular nucleus	IRN	-5.75	5.86	-0.86	979
921	Intermediate reticular nucleus	IRN	-5.74	6.1	-0.9	979
922	Intermediate reticular nucleus	IRN	-5.75	5.83	-0.92	979
923	Intermediate reticular nucleus	IRN	-5.72	6.62	-0.94	979
924	Intermediate reticular nucleus	IRN	-5.75	5.84	-0.96	979
925	Intermediate reticular nucleus	IRN	-5.74	6.23	-0.96	979
926	Intermediate reticular nucleus	IRN	-5.73	6.31	-0.98	979
927	Intermediate reticular nucleus	IRN	-5.75	6.01	-1.03	979
928	Intermediate reticular nucleus	IRN	-5.74	6.08	-1.03	979
929	Intermediate reticular nucleus	IRN	-5.74	6.12	-1.08	979
930	Intermediate reticular nucleus	IRN	-5.76	5.69	-1.09	979
931	Intermediate reticular nucleus	IRN	-5.74	6.34	-1.1	979
932	Intermediate reticular nucleus	IRN	-5.75	5.84	-1.11	979
933	Intermediate reticular nucleus	IRN	-5.76	5.79	-1.14	979
934	Intermediate reticular nucleus	IRN	-5.75	5.91	-1.15	979
935	Intermediate reticular nucleus	IRN	-5.74	6.26	-1.15	979
936	Facial motor nucleus	VII	-5.73	6.51	-1.18	968
937	Intermediate reticular nucleus	IRN	-5.74	6.27	-1.19	979
938	Intermediate reticular nucleus	IRN	-5.75	6.13	-1.21	979
939	Intermediate reticular nucleus	IRN	-5.75	5.95	-1.22	979
940	Intermediate reticular nucleus	IRN	-5.75	6.05	-1.27	979
941	Intermediate reticular nucleus	IRN	-5.74	6.3	-1.28	979
942	Parvicellular reticular nucleus	PARN	-5.76	5.76	-1.29	989
943	Parvicellular reticular nucleus	PARN	-5.77	5.69	-1.3	989
944	Intermediate reticular nucleus	IRN	-5.75	6.22	-1.3	979
945	Intermediate reticular nucleus	IRN	-5.75	6.12	-1.32	979
946	Parvicellular reticular nucleus	PARN	-5.76	6.01	-1.36	989
947	Parvicellular reticular nucleus	PARN	-5.77	5.67	-1.4	989
948	Parvicellular reticular nucleus	PARN	-5.76	6.11	-1.42	989
949	Parvicellular reticular nucleus	PARN	-5.77	5.83	-1.48	989
950	Parvicellular reticular nucleus	PARN	-5.76	5.95	-1.52	989
951	Spinal nucleus of the trigeminal oral part	SPVO	-5.78	5.61	-1.64	957
952	Parvicellular reticular nucleus	PARN	-5.77	6.18	-1.76	989
953	Spinal nucleus of the trigeminal oral part	SPVO	-5.79	5.56	-1.8	957
954	Spinal nucleus of the trigeminal oral part	SPVO	-5.78	5.76	-1.87	957
955	Spinal nucleus of the trigeminal oral part	SPVO	-5.77	6.04	-1.88	957
956	Spinal nucleus of the trigeminal oral part	SPVO	-5.78	5.83	-1.93	957
957	Spinal nucleus of the trigeminal oral part	SPVO	-5.77	6.17	-1.98	957
958	arbor vitae	arb	-5.88	3.76	-2.51	1189
959	Spinal nucleus of the trigeminal oral part	SPVO	-5.75	5.51	1.77	957
960	Intermediate reticular nucleus	IRN	-5.73	6.24	1.38	979
961	Intermediate reticular nucleus	IRN	-5.73	6.32	1.36	979
962	Parvicellular reticular nucleus	PARN	-5.75	5.94	1.33	989
963	Intermediate reticular nucleus	IRN	-5.74	6.18	1.28	979
964	Parvicellular reticular nucleus	PARN	-5.76	5.76	1.23	989
965	Intermediate reticular nucleus	IRN	-5.74	6.07	1.23	979
966	Intermediate reticular nucleus	IRN	-5.74	6.22	1.23	979
967	Facial motor nucleus	VII	-5.73	6.55	1.23	968
968	Parvicellular reticular nucleus	PARN	-5.76	5.72	1.2	989
969	Intermediate reticular nucleus	IRN	-5.74	6.14	1.18	979
970	Intermediate reticular nucleus	IRN	-5.74	6.25	1.17	979
971	Intermediate reticular nucleus	IRN	-5.75	6.01	1.16	979
972	Intermediate reticular nucleus	IRN	-5.76	5.85	1.13	979
973	Parvicellular reticular nucleus	PARN	-5.76	5.65	1.11	989
974	Parvicellular reticular nucleus	PARN	-5.77	5.59	1.1	989
975	Intermediate reticular nucleus	IRN	-5.74	6.33	1.1	979
976	Intermediate reticular nucleus	IRN	-5.76	5.79	1.07	979
977	Parvicellular reticular nucleus	PARN	-5.77	5.57	1.06	989
978	Intermediate reticular nucleus	IRN	-5.76	5.7	1.06	979
979	Intermediate reticular nucleus	IRN	-5.77	5.7	0.97	979
980	Intermediate reticular nucleus	IRN	-5.76	5.85	0.94	979
981	Intermediate reticular nucleus	IRN	-5.76	6.01	0.95	979
982	Intermediate reticular nucleus	IRN	-5.77	5.54	0.91	979
983	Intermediate reticular nucleus	IRN	-5.76	5.94	0.9	979
984	Intermediate reticular nucleus	IRN	-5.77	5.64	0.89	979
985	Intermediate reticular nucleus	IRN	-5.77	5.59	0.87	979
986	Intermediate reticular nucleus	IRN	-5.77	5.74	0.87	979
987	Intermediate reticular nucleus	IRN	-5.76	6.06	0.87	979
988	Intermediate reticular nucleus	IRN	-5.77	5.64	0.85	979
989	Intermediate reticular nucleus	IRN	-5.77	5.69	0.85	979
990	Intermediate reticular nucleus	IRN	-5.77	5.87	0.81	979
991	Paragigantocellular reticular nucleus lateral part	PGRNl	-5.73	6.8	0.81	993
992	Gigantocellular reticular nucleus	GRN	-5.76	6.26	0.72	976
993	Intermediate reticular nucleus	IRN	-5.78	5.46	0.71	979
994	Paragigantocellular reticular nucleus lateral part	PGRNl	-5.74	6.75	0.64	993
995	Gigantocellular reticular nucleus	GRN	-5.76	6.4	0.6	976
996	Magnocellular reticular nucleus	MARN	-5.74	6.9	0.58	985
997	Gigantocellular reticular nucleus	GRN	-5.77	5.96	0.53	976
998	Magnocellular reticular nucleus	MARN	-5.74	6.86	0.5	985
999	Magnocellular reticular nucleus	MARN	-5.74	6.96	0.45	985
1000	Magnocellular reticular nucleus	MARN	-5.75	6.76	0.42	985
1001	Magnocellular reticular nucleus	MARN	-5.75	6.83	0.41	985
1002	Paragigantocellular reticular nucleus dorsal part	PGRNd	-5.8	5.45	0.19	992
1003	Magnocellular reticular nucleus	MARN	-5.77	6.6	0.1	985
1004	Medulla	MY	-5.8	5.52	0.1	936
1005	Nucleus raphe magnus	RM	-5.76	6.86	0.02	1012
1006	Gigantocellular reticular nucleus	GRN	-5.81	5.58	-0.24	976
1007	Paragigantocellular reticular nucleus dorsal part	PGRNd	-5.82	5.42	-0.25	992
1008	Gigantocellular reticular nucleus	GRN	-5.81	5.62	-0.25	976
1009	Paragigantocellular reticular nucleus dorsal part	PGRNd	-5.82	5.45	-0.38	992
1010	Gigantocellular reticular nucleus	GRN	-5.8	6.13	-0.39	976
1011	Paragigantocellular reticular nucleus dorsal part	PGRNd	-5.82	5.49	-0.41	992
1012	Magnocellular reticular nucleus	MARN	-5.78	6.85	-0.41	985
1013	Magnocellular reticular nucleus	MARN	-5.77	7.03	-0.58	985
1014	Paragigantocellular reticular nucleus lateral part	PGRNl	-5.79	6.77	-0.64	993
1015	Intermediate reticular nucleus	IRN	-5.83	5.49	-0.64	979
1016	Gigantocellular reticular nucleus	GRN	-5.8	6.49	-0.72	976
1017	Intermediate reticular nucleus	IRN	-5.81	6.11	-0.76	979
1018	Intermediate reticular nucleus	IRN	-5.84	5.47	-0.8	979
1019	Intermediate reticular nucleus	IRN	-5.83	5.73	-0.81	979
1020	Intermediate reticular nucleus	IRN	-5.82	6.1	-0.84	979
1021	Intermediate reticular nucleus	IRN	-5.83	5.82	-0.88	979
1022	Intermediate reticular nucleus	IRN	-5.82	5.94	-0.92	979
1023	Intermediate reticular nucleus	IRN	-5.83	5.73	-0.95	979
1024	Intermediate reticular nucleus	IRN	-5.84	5.65	-0.98	979
1025	Intermediate reticular nucleus	IRN	-5.83	5.9	-0.98	979
1026	Intermediate reticular nucleus	IRN	-5.84	5.52	-0.99	979
1027	Intermediate reticular nucleus	IRN	-5.83	5.97	-0.99	979
1028	Intermediate reticular nucleus	IRN	-5.84	5.7	-1.01	979
1029	Intermediate reticular nucleus	IRN	-5.84	5.62	-1.01	979
1030	Intermediate reticular nucleus	IRN	-5.82	6.31	-1.04	979
1031	Intermediate reticular nucleus	IRN	-5.83	6.03	-1.05	979
1032	Intermediate reticular nucleus	IRN	-5.81	6.43	-1.05	979
1033	Intermediate reticular nucleus	IRN	-5.83	5.96	-1.07	979
1034	Intermediate reticular nucleus	IRN	-5.82	6.14	-1.07	979
1035	Intermediate reticular nucleus	IRN	-5.84	5.74	-1.08	979
1036	Intermediate reticular nucleus	IRN	-5.83	5.84	-1.09	979
1037	Parvicellular reticular nucleus	PARN	-5.84	5.66	-1.11	989
1038	Intermediate reticular nucleus	IRN	-5.83	5.94	-1.12	979
1039	Intermediate reticular nucleus	IRN	-5.82	6.21	-1.11	979
1040	Intermediate reticular nucleus	IRN	-5.83	6.14	-1.17	979
1041	Parvicellular reticular nucleus	PARN	-5.84	5.64	-1.16	989
1042	Intermediate reticular nucleus	IRN	-5.83	6.02	-1.19	979
1043	Parvicellular reticular nucleus	PARN	-5.84	5.82	-1.22	989
1044	Parvicellular reticular nucleus	PARN	-5.85	5.65	-1.23	989
1045	Intermediate reticular nucleus	IRN	-5.83	6.03	-1.23	979
1046	Intermediate reticular nucleus	IRN	-5.82	6.33	-1.25	979
1047	Parvicellular reticular nucleus	PARN	-5.83	6.03	-1.27	989
1048	Intermediate reticular nucleus	IRN	-5.83	6.23	-1.26	979
1049	Parvicellular reticular nucleus	PARN	-5.84	5.78	-1.27	989
1050	Intermediate reticular nucleus	IRN	-5.83	6.08	-1.27	979
1051	Parvicellular reticular nucleus	PARN	-5.84	5.91	-1.31	989
1052	Intermediate reticular nucleus	IRN	-5.83	6.16	-1.31	979
1053	Parvicellular reticular nucleus	PARN	-5.85	5.49	-1.32	989
1054	Parvicellular reticular nucleus	PARN	-5.84	6.01	-1.33	989
1055	Parvicellular reticular nucleus	PARN	-5.85	5.62	-1.45	989
1056	Parvicellular reticular nucleus	PARN	-5.85	5.83	-1.46	989
1057	Inferior salivatory nucleus	ISN	-5.86	5.52	-1.51	980
1058	Spinal nucleus of the trigeminal oral part	SPVO	-5.87	5.52	-1.76	957
1059	Interposed nucleus	IP	-5.93	4.04	-2.11	1099
1060	arbor vitae	arb	-5.96	3.81	-2.56	1189
1061	Spinal nucleus of the trigeminal oral part	SPVO	-5.83	5.39	1.63	957
1062	Spinal nucleus of the trigeminal oral part	SPVO	-5.84	5.4	1.6	957
1063	Nucleus of the solitary tract	NTS	-5.84	5.38	1.51	949
1064	Parvicellular reticular nucleus	PARN	-5.82	5.99	1.4	989
1065	Parvicellular reticular nucleus	PARN	-5.84	5.47	1.33	989
1066	Parvicellular reticular nucleus	PARN	-5.83	5.86	1.32	989
1067	Parvicellular reticular nucleus	PARN	-5.83	5.78	1.28	989
1068	Parvicellular reticular nucleus	PARN	-5.83	5.93	1.28	989
1069	Parvicellular reticular nucleus	PARN	-5.82	6.08	1.3	989
1070	Parvicellular reticular nucleus	PARN	-5.84	5.51	1.28	989
1071	Intermediate reticular nucleus	IRN	-5.82	6.05	1.27	979
1072	Intermediate reticular nucleus	IRN	-5.82	6.15	1.27	979
1073	Parvicellular reticular nucleus	PARN	-5.84	5.74	1.25	989
1074	Intermediate reticular nucleus	IRN	-5.82	6.21	1.24	979
1075	Parvicellular reticular nucleus	PARN	-5.83	5.9	1.24	989
1076	Intermediate reticular nucleus	IRN	-5.82	6.34	1.23	979
1077	Parvicellular reticular nucleus	PARN	-5.84	5.75	1.2	989
1078	Parvicellular reticular nucleus	PARN	-5.84	5.53	1.2	989
1079	Intermediate reticular nucleus	IRN	-5.84	5.87	1.12	979
1080	Intermediate reticular nucleus	IRN	-5.82	6.31	1.17	979
1081	Parvicellular reticular nucleus	PARN	-5.84	5.62	1.18	989
1082	Intermediate reticular nucleus	IRN	-5.83	5.96	1.18	979
1083	Intermediate reticular nucleus	IRN	-5.83	6.03	1.16	979
1084	Intermediate reticular nucleus	IRN	-5.82	6.14	1.16	979
1085	Parvicellular reticular nucleus	PARN	-5.84	5.66	1.15	989
1086	Parvicellular reticular nucleus	PARN	-5.84	5.78	1.15	989
1087	Intermediate reticular nucleus	IRN	-5.83	5.96	1.14	979
1088	Parvicellular reticular nucleus	PARN	-5.85	5.52	1.13	989
1089	Intermediate reticular nucleus	IRN	-5.83	6.09	1.13	979
1090	Intermediate reticular nucleus	IRN	-5.84	5.66	1.07	979
1091	Intermediate reticular nucleus	IRN	-5.83	5.97	1.1	979
1092	Parvicellular reticular nucleus	PARN	-5.85	5.46	1.09	989
1093	Intermediate reticular nucleus	IRN	-5.82	6.26	1.09	979
1094	Intermediate reticular nucleus	IRN	-5.84	5.87	1.02	979
1095	Intermediate reticular nucleus	IRN	-5.82	6.34	1.01	979
1096	Intermediate reticular nucleus	IRN	-5.84	5.92	1.01	979
1097	Intermediate reticular nucleus	IRN	-5.84	5.78	0.97	979
1098	Intermediate reticular nucleus	IRN	-5.83	6.03	0.99	979
1099	Intermediate reticular nucleus	IRN	-5.85	5.47	0.97	979
1100	Intermediate reticular nucleus	IRN	-5.85	5.53	0.95	979
1101	Intermediate reticular nucleus	IRN	-5.84	5.97	0.95	979
1102	Intermediate reticular nucleus	IRN	-5.83	6.14	0.93	979
1103	Intermediate reticular nucleus	IRN	-5.84	5.82	0.91	979
1104	Intermediate reticular nucleus	IRN	-5.84	6.07	0.9	979
1105	Intermediate reticular nucleus	IRN	-5.85	5.62	0.87	979
1106	Intermediate reticular nucleus	IRN	-5.85	5.71	0.88	979
1107	Intermediate reticular nucleus	IRN	-5.86	5.45	0.87	979
1108	Intermediate reticular nucleus	IRN	-5.85	5.81	0.85	979
1109	Gigantocellular reticular nucleus	GRN	-5.82	6.6	0.85	976
1110	Intermediate reticular nucleus	IRN	-5.86	5.5	0.82	979
1111	Intermediate reticular nucleus	IRN	-5.86	5.61	0.81	979
1112	Intermediate reticular nucleus	IRN	-5.85	5.87	0.81	979
1113	Intermediate reticular nucleus	IRN	-5.85	5.78	0.79	979
1114	Gigantocellular reticular nucleus	GRN	-5.82	6.67	0.78	976
1115	Paragigantocellular reticular nucleus lateral part	PGRNl	-5.82	6.77	0.78	993
1116	Intermediate reticular nucleus	IRN	-5.86	5.62	0.75	979
1117	Gigantocellular reticular nucleus	GRN	-5.82	6.68	0.71	976
1118	Gigantocellular reticular nucleus	GRN	-5.84	6.07	0.67	976
1119	Medulla	MY	-5.87	5.35	0.66	936
1120	Intermediate reticular nucleus	IRN	-5.86	5.51	0.65	979
1121	Paragigantocellular reticular nucleus dorsal part	PGRNd	-5.87	5.35	0.58	992
1122	Gigantocellular reticular nucleus	GRN	-5.83	6.47	0.57	976
1123	Magnocellular reticular nucleus	MARN	-5.82	6.9	0.54	985
1124	Gigantocellular reticular nucleus	GRN	-5.85	6.11	0.54	976
1125	Gigantocellular reticular nucleus	GRN	-5.84	6.31	0.52	976
1126	Magnocellular reticular nucleus	MARN	-5.83	6.74	0.51	985
1127	Magnocellular reticular nucleus	MARN	-5.83	6.7	0.45	985
1128	Gigantocellular reticular nucleus	GRN	-5.84	6.52	0.37	976
1129	Medulla	MY	-5.82	7.06	0.32	936
1130	Magnocellular reticular nucleus	MARN	-5.83	6.81	0.25	985
1131	Paragigantocellular reticular nucleus dorsal part	PGRNd	-5.89	5.2	0.16	992
1132	crossed tectospinal pathway	tspc	-5.87	6.03	0.05	1230
1133	Nucleus raphe magnus	RM	-5.84	6.84	-0.01	1012
1134	Gigantocellular reticular nucleus	GRN	-5.87	6.17	-0.25	976
1135	Magnocellular reticular nucleus	MARN	-5.85	6.81	-0.36	985
1136	Gigantocellular reticular nucleus	GRN	-5.87	6.37	-0.45	976
1137	Gigantocellular reticular nucleus	GRN	-5.87	6.53	-0.5	976
1138	Magnocellular reticular nucleus	MARN	-5.86	6.86	-0.49	985
1139	Magnocellular reticular nucleus	MARN	-5.86	6.8	-0.5	985
1140	Paragigantocellular reticular nucleus dorsal part	PGRNd	-5.91	5.42	-0.57	992
1141	Gigantocellular reticular nucleus	GRN	-5.9	5.92	-0.64	976
1142	Magnocellular reticular nucleus	MARN	-5.86	6.91	-0.64	985
1143	Fastigial nucleus	FN	-5.97	3.67	-0.65	1098
1144	Gigantocellular reticular nucleus	GRN	-5.87	6.56	-0.69	976
1145	Medulla	MY	-5.92	5.33	-0.73	936
1146	Intermediate reticular nucleus	IRN	-5.9	5.92	-0.73	979
1147	Paragigantocellular reticular nucleus lateral part	PGRNl	-5.87	6.71	-0.74	993
1148	Intermediate reticular nucleus	IRN	-5.91	5.49	-0.77	979
1149	Intermediate reticular nucleus	IRN	-5.91	5.56	-0.77	979
1150	Intermediate reticular nucleus	IRN	-5.91	5.66	-0.79	979
1151	Intermediate reticular nucleus	IRN	-5.91	5.73	-0.79	979
1152	Intermediate reticular nucleus	IRN	-5.9	6.01	-0.79	979
1153	Intermediate reticular nucleus	IRN	-5.91	5.6	-0.8	979
1154	Intermediate reticular nucleus	IRN	-5.91	5.79	-0.81	979
1155	Intermediate reticular nucleus	IRN	-5.92	5.42	-0.85	979
1156	Intermediate reticular nucleus	IRN	-5.91	5.7	-0.84	979
1157	Intermediate reticular nucleus	IRN	-5.92	5.36	-0.84	979
1158	Intermediate reticular nucleus	IRN	-5.91	5.56	-0.84	979
1159	Gigantocellular reticular nucleus	GRN	-5.88	6.59	-0.84	976
1160	Intermediate reticular nucleus	IRN	-5.92	5.48	-0.86	979
1161	Intermediate reticular nucleus	IRN	-5.91	5.64	-0.86	979
1162	Intermediate reticular nucleus	IRN	-5.9	5.88	-0.87	979
1163	Medulla	MY	-5.92	5.33	-0.88	936
1164	Intermediate reticular nucleus	IRN	-5.91	5.8	-0.89	979
1165	Intermediate reticular nucleus	IRN	-5.92	5.47	-0.92	979
1166	Intermediate reticular nucleus	IRN	-5.89	6.45	-0.92	979
1167	Intermediate reticular nucleus	IRN	-5.92	5.39	-0.94	979
1168	Intermediate reticular nucleus	IRN	-5.91	5.7	-0.94	979
1169	Intermediate reticular nucleus	IRN	-5.89	6.27	-0.96	979
1170	Intermediate reticular nucleus	IRN	-5.93	5.35	-0.97	979
1171	Parvicellular reticular nucleus	PARN	-5.93	5.39	-0.99	989
1172	Intermediate reticular nucleus	IRN	-5.91	5.85	-0.98	979
1173	Parvicellular reticular nucleus	PARN	-5.92	5.45	-1.01	989
1174	Intermediate reticular nucleus	IRN	-5.92	5.54	-1.02	979
1175	Intermediate reticular nucleus	IRN	-5.91	5.75	-1.03	979
1176	Intermediate reticular nucleus	IRN	-5.9	6.1	-1.05	979
1177	Intermediate reticular nucleus	IRN	-5.9	6.3	-1.04	979
1178	Intermediate reticular nucleus	IRN	-5.91	5.84	-1.05	979
1179	Parvicellular reticular nucleus	PARN	-5.93	5.47	-1.05	989
1180	Intermediate reticular nucleus	IRN	-5.91	5.93	-1.06	979
1181	Parvicellular reticular nucleus	PARN	-5.93	5.35	-1.07	989
1182	Parvicellular reticular nucleus	PARN	-5.92	5.54	-1.07	989
1183	Intermediate reticular nucleus	IRN	-5.92	5.65	-1.07	979
1184	Intermediate reticular nucleus	IRN	-5.92	5.77	-1.1	979
1185	Intermediate reticular nucleus	IRN	-5.91	5.98	-1.1	979
1186	Parvicellular reticular nucleus	PARN	-5.92	5.58	-1.12	989
1187	Intermediate reticular nucleus	IRN	-5.91	6.04	-1.15	979
1188	Parvicellular reticular nucleus	PARN	-5.92	5.73	-1.14	989
1189	Intermediate reticular nucleus	IRN	-5.9	6.15	-1.13	979
1190	Intermediate reticular nucleus	IRN	-5.9	6.27	-1.15	979
1191	Parvicellular reticular nucleus	PARN	-5.93	5.41	-1.16	989
1192	Intermediate reticular nucleus	IRN	-5.91	6.11	-1.18	979
1193	Intermediate reticular nucleus	IRN	-5.91	5.98	-1.18	979
1194	Parvicellular reticular nucleus	PARN	-5.92	5.67	-1.23	989
1195	Intermediate reticular nucleus	IRN	-5.91	6.06	-1.24	979
1196	Intermediate reticular nucleus	IRN	-5.91	6.12	-1.23	979
1197	Intermediate reticular nucleus	IRN	-5.91	6.26	-1.28	979
1198	Intermediate reticular nucleus	IRN	-5.91	6.16	-1.3	979
1199	Parvicellular reticular nucleus	PARN	-5.92	6.0	-1.3	989
1200	Intermediate reticular nucleus	IRN	-5.91	6.21	-1.33	979
1201	Parvicellular reticular nucleus	PARN	-5.92	5.78	-1.34	989
1202	Nucleus of the solitary tract	NTS	-5.95	5.35	-1.52	949
1203	Parvicellular reticular nucleus	PARN	-5.91	6.29	-1.56	989
1204	Nucleus of the solitary tract	NTS	-5.95	5.4	-1.59	949
1205	Spinal nucleus of the trigeminal oral part	SPVO	-5.94	5.77	-1.63	957
1206	Spinal nucleus of the trigeminal oral part	SPVO	-5.95	5.5	-1.65	957
1207	Spinal nucleus of the trigeminal oral part	SPVO	-5.95	5.54	-1.77	957
1208	Interposed nucleus	IP	-6.01	3.97	-1.91	1099
1209	arbor vitae	arb	-6.03	3.87	-2.53	1189
1210	arbor vitae	arb	-6.04	3.72	-2.54	1189
1211	Dentate nucleus	DN	-5.93	4.09	2.35	1100
1212	Spinal nucleus of the trigeminal oral part	SPVO	-5.91	5.45	1.74	957
1213	Spinal nucleus of the trigeminal oral part	SPVO	-5.91	5.51	1.71	957
1214	Spinal nucleus of the trigeminal oral part	SPVO	-5.91	5.54	1.61	957
1215	Spinal nucleus of the trigeminal oral part	SPVO	-5.92	5.42	1.58	957
1216	Parvicellular reticular nucleus	PARN	-5.9	5.91	1.55	989
1217	Nucleus of the solitary tract	NTS	-5.92	5.38	1.5	949
1218	Parvicellular reticular nucleus	PARN	-5.91	5.74	1.49	989
1219	Nucleus of the solitary tract	NTS	-5.92	5.46	1.48	949
1220	Parvicellular reticular nucleus	PARN	-5.89	6.33	1.43	989
1221	Parvicellular reticular nucleus	PARN	-5.89	6.21	1.4	989
1222	Parvicellular reticular nucleus	PARN	-5.89	6.23	1.36	989
1223	Intermediate reticular nucleus	IRN	-5.9	6.17	1.31	979
1224	Intermediate reticular nucleus	IRN	-5.9	6.21	1.29	979
1225	Intermediate reticular nucleus	IRN	-5.9	6.26	1.27	979
1226	Parvicellular reticular nucleus	PARN	-5.91	5.9	1.26	989
1227	Intermediate reticular nucleus	IRN	-5.9	6.17	1.25	979
1228	Parvicellular reticular nucleus	PARN	-5.91	5.94	1.24	989
1229	Intermediate reticular nucleus	IRN	-5.9	6.22	1.23	979
1230	Parvicellular reticular nucleus	PARN	-5.92	5.8	1.2	989
1231	Intermediate reticular nucleus	IRN	-5.9	6.27	1.19	979
1232	Parvicellular reticular nucleus	PARN	-5.93	5.41	1.18	989
1233	Intermediate reticular nucleus	IRN	-5.9	6.19	1.18	979
1234	Intermediate reticular nucleus	IRN	-5.9	6.3	1.18	979
1235	Intermediate reticular nucleus	IRN	-5.91	5.92	1.15	979
1236	Intermediate reticular nucleus	IRN	-5.91	6.1	1.16	979
1237	Parvicellular reticular nucleus	PARN	-5.92	5.76	1.13	989
1238	Intermediate reticular nucleus	IRN	-5.9	6.25	1.11	979
1239	Parvicellular reticular nucleus	PARN	-5.92	5.63	1.12	989
1240	Intermediate reticular nucleus	IRN	-5.9	6.33	1.11	979
1241	Intermediate reticular nucleus	IRN	-5.89	6.55	1.11	979
1242	Intermediate reticular nucleus	IRN	-5.92	5.82	1.09	979
1243	Parvicellular reticular nucleus	PARN	-5.93	5.55	1.09	989
1244	Intermediate reticular nucleus	IRN	-5.91	6.0	1.08	979
1245	Intermediate reticular nucleus	IRN	-5.91	6.2	1.07	979
1246	Intermediate reticular nucleus	IRN	-5.92	5.73	1.07	979
1247	Parvicellular reticular nucleus	PARN	-5.93	5.58	1.05	989
1248	Intermediate reticular nucleus	IRN	-5.93	5.66	1.03	979
1249	Intermediate reticular nucleus	IRN	-5.91	6.23	1.03	979
1250	Intermediate reticular nucleus	IRN	-5.92	5.92	1.01	979
1251	Intermediate reticular nucleus	IRN	-5.91	6.1	0.99	979
1252	Intermediate reticular nucleus	IRN	-5.92	5.83	0.96	979
1253	Intermediate reticular nucleus	IRN	-5.93	5.72	0.95	979
1254	Intermediate reticular nucleus	IRN	-5.94	5.47	0.95	979
1255	Intermediate reticular nucleus	IRN	-5.93	5.55	0.95	979
1256	Intermediate reticular nucleus	IRN	-5.92	5.97	0.93	979
1257	Intermediate reticular nucleus	IRN	-5.9	6.42	0.93	979
1258	Intermediate reticular nucleus	IRN	-5.94	5.45	0.92	979
1259	Intermediate reticular nucleus	IRN	-5.92	5.85	0.9	979
1260	Paragigantocellular reticular nucleus lateral part	PGRNl	-5.89	6.86	0.9	993
1261	Intermediate reticular nucleus	IRN	-5.93	5.75	0.89	979
1262	Intermediate reticular nucleus	IRN	-5.94	5.51	0.86	979
1263	Intermediate reticular nucleus	IRN	-5.94	5.44	0.86	979
1264	Intermediate reticular nucleus	IRN	-5.92	5.91	0.87	979
1265	Intermediate reticular nucleus	IRN	-5.93	5.86	0.85	979
1266	Gigantocellular reticular nucleus	GRN	-5.9	6.66	0.86	976
1267	Intermediate reticular nucleus	IRN	-5.93	5.7	0.82	979
1268	Intermediate reticular nucleus	IRN	-5.94	5.48	0.82	979
1269	Intermediate reticular nucleus	IRN	-5.93	5.63	0.81	979
1270	Intermediate reticular nucleus	IRN	-5.94	5.57	0.8	979
1271	Intermediate reticular nucleus	IRN	-5.93	5.86	0.77	979
1272	Intermediate reticular nucleus	IRN	-5.92	5.96	0.79	979
1273	Intermediate reticular nucleus	IRN	-5.92	5.99	0.76	979
1274	Gigantocellular reticular nucleus	GRN	-5.9	6.57	0.76	976
1275	Intermediate reticular nucleus	IRN	-5.94	5.44	0.76	979
1276	Intermediate reticular nucleus	IRN	-5.94	5.55	0.74	979
1277	Intermediate reticular nucleus	IRN	-5.94	5.63	0.72	979
1278	Intermediate reticular nucleus	IRN	-5.94	5.6	0.7	979
1279	Intermediate reticular nucleus	IRN	-5.94	5.72	0.7	979
1280	Paragigantocellular reticular nucleus lateral part	PGRNl	-5.89	6.95	0.72	993
1281	Paragigantocellular reticular nucleus lateral part	PGRNl	-5.9	6.85	0.68	993
1282	Paragigantocellular reticular nucleus lateral part	PGRNl	-5.9	6.9	0.67	993
1283	Intermediate reticular nucleus	IRN	-5.94	5.57	0.66	979
1284	Intermediate reticular nucleus	IRN	-5.94	5.66	0.66	979
1285	Gigantocellular reticular nucleus	GRN	-5.93	5.89	0.65	976
1286	Intermediate reticular nucleus	IRN	-5.94	5.71	0.64	979
1287	Magnocellular reticular nucleus	MARN	-5.89	6.98	0.65	985
1288	Intermediate reticular nucleus	IRN	-5.95	5.44	0.63	979
1289	Magnocellular reticular nucleus	MARN	-5.9	6.93	0.63	985
1290	Gigantocellular reticular nucleus	GRN	-5.92	6.16	0.59	976
1291	Gigantocellular reticular nucleus	GRN	-5.91	6.52	0.55	976
1292	Magnocellular reticular nucleus	MARN	-5.9	6.77	0.52	985
1293	Magnocellular reticular nucleus	MARN	-5.9	6.86	0.5	985
1294	Magnocellular reticular nucleus	MARN	-5.9	6.9	0.48	985
1295	Magnocellular reticular nucleus	MARN	-5.91	6.72	0.45	985
1296	Paragigantocellular reticular nucleus dorsal part	PGRNd	-5.96	5.4	0.35	992
1297	Gigantocellular reticular nucleus	GRN	-5.92	6.44	0.29	976
1298	Paragigantocellular reticular nucleus dorsal part	PGRNd	-5.96	5.5	0.22	992
1299	Medulla	MY	-5.97	5.29	0.12	936
1300	crossed tectospinal pathway	tspc	-5.94	6.2	0.02	1230
1301	crossed tectospinal pathway	tspc	-5.94	6.24	0.02	1230
1302	Nucleus raphe magnus	RM	-5.92	6.75	-0.01	1012
1303	Paragigantocellular reticular nucleus dorsal part	PGRNd	-5.98	5.38	-0.32	992
1304	Magnocellular reticular nucleus	MARN	-5.94	6.85	-0.55	985
1305	Gigantocellular reticular nucleus	GRN	-5.98	5.63	-0.56	976
1306	Gigantocellular reticular nucleus	GRN	-5.95	6.49	-0.57	976
1307	Intermediate reticular nucleus	IRN	-5.99	5.55	-0.61	979
1308	Gigantocellular reticular nucleus	GRN	-5.98	5.63	-0.59	976
1309	Magnocellular reticular nucleus	MARN	-5.94	6.87	-0.6	985
1310	Magnocellular reticular nucleus	MARN	-5.94	6.93	-0.61	985
1311	Intermediate reticular nucleus	IRN	-5.99	5.47	-0.63	979
1312	Intermediate reticular nucleus	IRN	-5.99	5.59	-0.65	979
1313	Gigantocellular reticular nucleus	GRN	-5.97	6.15	-0.63	976
1314	Intermediate reticular nucleus	IRN	-5.99	5.45	-0.65	979
1315	Intermediate reticular nucleus	IRN	-5.98	5.71	-0.68	979
1316	Intermediate reticular nucleus	IRN	-5.99	5.48	-0.68	979
1317	Intermediate reticular nucleus	IRN	-5.99	5.52	-0.69	979
1318	Intermediate reticular nucleus	IRN	-6.0	5.42	-0.71	979
1319	Intermediate reticular nucleus	IRN	-5.99	5.55	-0.72	979
1320	Paragigantocellular reticular nucleus lateral part	PGRNl	-5.94	6.96	-0.73	993
1321	Intermediate reticular nucleus	IRN	-5.99	5.47	-0.75	979
1322	Intermediate reticular nucleus	IRN	-5.99	5.65	-0.76	979
1323	Paragigantocellular reticular nucleus lateral part	PGRNl	-5.95	6.8	-0.76	993
1324	Intermediate reticular nucleus	IRN	-6.0	5.42	-0.78	979
1325	Intermediate reticular nucleus	IRN	-5.98	5.83	-0.79	979
1326	Intermediate reticular nucleus	IRN	-5.98	5.9	-0.79	979
1327	Intermediate reticular nucleus	IRN	-6.0	5.38	-0.82	979
1328	Intermediate reticular nucleus	IRN	-6.0	5.5	-0.82	979
1329	Intermediate reticular nucleus	IRN	-5.99	5.71	-0.82	979
1330	Intermediate reticular nucleus	IRN	-5.99	5.57	-0.83	979
1331	Intermediate reticular nucleus	IRN	-5.98	5.97	-0.84	979
1332	Paragigantocellular reticular nucleus lateral part	PGRNl	-5.96	6.67	-0.84	993
1333	Paragigantocellular reticular nucleus lateral part	PGRNl	-5.94	6.99	-0.83	993
1334	Intermediate reticular nucleus	IRN	-6.0	5.41	-0.85	979
1335	Intermediate reticular nucleus	IRN	-6.0	5.52	-0.87	979
1336	Intermediate reticular nucleus	IRN	-5.98	6.03	-0.88	979
1337	Intermediate reticular nucleus	IRN	-5.98	5.92	-0.89	979
1338	Paragigantocellular reticular nucleus lateral part	PGRNl	-5.96	6.75	-0.89	993
1339	Intermediate reticular nucleus	IRN	-6.0	5.57	-0.9	979
1340	Paragigantocellular reticular nucleus lateral part	PGRNl	-5.95	6.87	-0.9	993
1341	Intermediate reticular nucleus	IRN	-5.99	5.66	-0.91	979
1342	Intermediate reticular nucleus	IRN	-6.0	5.4	-0.92	979
1343	Intermediate reticular nucleus	IRN	-6.0	5.44	-0.93	979
1344	Intermediate reticular nucleus	IRN	-6.0	5.52	-0.93	979
1345	Intermediate reticular nucleus	IRN	-6.0	5.47	-0.98	979
1346	Intermediate reticular nucleus	IRN	-6.0	5.58	-1.04	979
1347	Intermediate reticular nucleus	IRN	-5.99	5.91	-1.01	979
1348	Intermediate reticular nucleus	IRN	-5.99	6.0	-1.01	979
1349	Intermediate reticular nucleus	IRN	-6.0	5.56	-1.02	979
1350	Intermediate reticular nucleus	IRN	-6.0	5.66	-1.03	979
1351	Parvicellular reticular nucleus	PARN	-6.0	5.51	-1.05	989
1352	Intermediate reticular nucleus	IRN	-5.99	5.82	-1.05	979
1353	Intermediate reticular nucleus	IRN	-5.97	6.43	-1.05	979
1354	Nucleus of the solitary tract	NTS	-6.01	5.37	-1.07	949
1355	Intermediate reticular nucleus	IRN	-6.0	5.68	-1.07	979
1356	Intermediate reticular nucleus	IRN	-6.0	5.78	-1.07	979
1357	Intermediate reticular nucleus	IRN	-5.99	5.98	-1.08	979
1358	Intermediate reticular nucleus	IRN	-5.98	6.12	-1.09	979
1359	Intermediate reticular nucleus	IRN	-6.0	5.84	-1.14	979
1360	Intermediate reticular nucleus	IRN	-5.98	6.15	-1.14	979
1361	Intermediate reticular nucleus	IRN	-5.99	5.92	-1.18	979
1362	Parvicellular reticular nucleus	PARN	-6.0	5.83	-1.2	989
1363	Intermediate reticular nucleus	IRN	-5.99	5.97	-1.2	979
1364	Intermediate reticular nucleus	IRN	-5.99	6.09	-1.22	979
1365	Intermediate reticular nucleus	IRN	-5.99	6.13	-1.23	979
1366	Parvicellular reticular nucleus	PARN	-6.0	5.84	-1.24	989
1367	Intermediate reticular nucleus	IRN	-5.99	6.2	-1.32	979
1368	Intermediate reticular nucleus	IRN	-5.99	6.32	-1.34	979
1369	Parvicellular reticular nucleus	PARN	-5.99	6.27	-1.37	989
1370	Intermediate reticular nucleus	IRN	-5.98	6.41	-1.37	979
1371	Parvicellular reticular nucleus	PARN	-6.01	5.62	-1.41	989
1372	Nucleus of the solitary tract	NTS	-6.02	5.38	-1.45	949
1373	Nucleus of the solitary tract	NTS	-6.03	5.32	-1.51	949
1374	Parvicellular reticular nucleus	PARN	-5.99	6.25	-1.52	989
1375	Nucleus of the solitary tract	NTS	-6.03	5.35	-1.53	949
1376	Spinal nucleus of the trigeminal oral part	SPVO	-6.02	5.5	-1.53	957
1377	Parvicellular reticular nucleus	PARN	-6.01	5.85	-1.6	989
1378	Spinal nucleus of the trigeminal oral part	SPVO	-6.03	5.49	-1.76	957
1379	Dentate nucleus	DN	-6.01	4.09	2.43	1100
1380	Interposed nucleus	IP	-6.03	3.94	2.11	1099
1381	Spinal nucleus of the trigeminal oral part	SPVO	-5.99	5.6	1.65	957
1382	Spinal nucleus of the trigeminal oral part	SPVO	-5.99	5.62	1.6	957
1383	Paragigantocellular reticular nucleus lateral part	PGRNl	-5.95	6.71	1.52	993
1384	Nucleus of the solitary tract	NTS	-6.0	5.4	1.5	949
1385	Medulla	MY	-6.0	5.48	1.48	936
1386	Spinal nucleus of the trigeminal oral part	SPVO	-5.99	5.57	1.46	957
1387	Intermediate reticular nucleus	IRN	-5.96	6.53	1.44	979
1388	Parvicellular reticular nucleus	PARN	-5.99	5.64	1.42	989
1389	Intermediate reticular nucleus	IRN	-5.97	6.41	1.41	979
1390	Facial motor nucleus	VII	-5.96	6.65	1.4	968
1391	Intermediate reticular nucleus	IRN	-5.97	6.44	1.35	979
1392	Parvicellular reticular nucleus	PARN	-5.99	5.67	1.36	989
1393	Intermediate reticular nucleus	IRN	-5.97	6.3	1.35	979
1394	Intermediate reticular nucleus	IRN	-5.97	6.5	1.34	979
1395	Intermediate reticular nucleus	IRN	-5.96	6.57	1.31	979
1396	Parvicellular reticular nucleus	PARN	-6.0	5.53	1.29	989
1397	Intermediate reticular nucleus	IRN	-5.98	6.18	1.29	979
1398	Intermediate reticular nucleus	IRN	-5.97	6.37	1.29	979
1399	Intermediate reticular nucleus	IRN	-5.97	6.46	1.26	979
1400	Parvicellular reticular nucleus	PARN	-5.99	5.88	1.25	989
1401	Intermediate reticular nucleus	IRN	-5.97	6.4	1.24	979
1402	Intermediate reticular nucleus	IRN	-5.98	6.27	1.22	979
1403	Intermediate reticular nucleus	IRN	-5.97	6.49	1.21	979
1404	Intermediate reticular nucleus	IRN	-5.99	5.97	1.15	979
1405	Intermediate reticular nucleus	IRN	-5.98	6.13	1.16	979
1406	Parvicellular reticular nucleus	PARN	-6.0	5.66	1.14	989
1407	Intermediate reticular nucleus	IRN	-5.98	6.22	1.12	979
1408	Intermediate reticular nucleus	IRN	-5.98	6.33	1.09	979
1409	Parvicellular reticular nucleus	PARN	-6.0	5.71	1.09	989
1410	Intermediate reticular nucleus	IRN	-5.99	6.14	1.07	979
1411	Intermediate reticular nucleus	IRN	-6.0	5.92	1.05	979
1412	Intermediate reticular nucleus	IRN	-5.97	6.62	1.04	979
1413	Parvicellular reticular nucleus	PARN	-6.01	5.54	1.03	989
1414	Intermediate reticular nucleus	IRN	-6.01	5.62	1.01	979
1415	Intermediate reticular nucleus	IRN	-6.0	5.76	1.03	979
1416	Intermediate reticular nucleus	IRN	-6.0	5.87	1.03	979
1417	Intermediate reticular nucleus	IRN	-6.0	5.78	0.98	979
1418	Intermediate reticular nucleus	IRN	-6.0	5.95	1.01	979
1419	Intermediate reticular nucleus	IRN	-5.99	6.28	1.01	979
1420	Intermediate reticular nucleus	IRN	-5.98	6.33	0.99	979
1421	Intermediate reticular nucleus	IRN	-6.0	5.86	0.97	979
1422	Intermediate reticular nucleus	IRN	-6.0	5.93	0.96	979
1423	Intermediate reticular nucleus	IRN	-5.99	6.13	0.93	979
1424	Intermediate reticular nucleus	IRN	-5.99	6.22	0.92	979
1425	Intermediate reticular nucleus	IRN	-6.01	5.57	0.88	979
1426	Intermediate reticular nucleus	IRN	-5.99	6.36	0.9	979
1427	Intermediate reticular nucleus	IRN	-6.0	6.05	0.89	979
1428	Intermediate reticular nucleus	IRN	-6.01	5.81	0.87	979
1429	Intermediate reticular nucleus	IRN	-6.0	5.92	0.88	979
1430	Intermediate reticular nucleus	IRN	-6.0	5.96	0.88	979
1431	Paragigantocellular reticular nucleus lateral part	PGRNl	-5.96	7.01	0.88	993
1432	Intermediate reticular nucleus	IRN	-6.0	6.09	0.85	979
1433	Intermediate reticular nucleus	IRN	-5.99	6.16	0.86	979
1434	Intermediate reticular nucleus	IRN	-6.01	5.74	0.8	979
1435	Intermediate reticular nucleus	IRN	-5.99	6.35	0.85	979
1436	Intermediate reticular nucleus	IRN	-6.02	5.5	0.84	979
1437	Intermediate reticular nucleus	IRN	-6.01	5.67	0.84	979
1438	Gigantocellular reticular nucleus	GRN	-5.98	6.57	0.84	976
1439	Paragigantocellular reticular nucleus lateral part	PGRNl	-5.97	6.95	0.83	993
1440	Intermediate reticular nucleus	IRN	-6.02	5.58	0.83	979
1441	Intermediate reticular nucleus	IRN	-5.98	6.51	0.83	979
1442	Paragigantocellular reticular nucleus lateral part	PGRNl	-5.97	6.86	0.83	993
1443	Intermediate reticular nucleus	IRN	-6.02	5.62	0.77	979
1444	Intermediate reticular nucleus	IRN	-6.0	6.01	0.8	979
1445	Intermediate reticular nucleus	IRN	-6.02	5.55	0.8	979
1446	Paragigantocellular reticular nucleus lateral part	PGRNl	-5.97	6.81	0.8	993
1447	Paragigantocellular reticular nucleus lateral part	PGRNl	-5.97	6.9	0.79	993
1448	Intermediate reticular nucleus	IRN	-6.0	5.95	0.79	979
1449	Paragigantocellular reticular nucleus lateral part	PGRNl	-5.97	7.04	0.8	993
1450	Intermediate reticular nucleus	IRN	-6.0	6.22	0.78	979
1451	Gigantocellular reticular nucleus	GRN	-5.99	6.35	0.77	976
1452	Paragigantocellular reticular nucleus lateral part	PGRNl	-5.97	6.98	0.77	993
1453	Gigantocellular reticular nucleus	GRN	-5.98	6.6	0.76	976
1454	Intermediate reticular nucleus	IRN	-6.01	5.8	0.74	979
1455	Intermediate reticular nucleus	IRN	-6.01	5.85	0.73	979
1456	Intermediate reticular nucleus	IRN	-6.01	5.78	0.72	979
1457	Intermediate reticular nucleus	IRN	-6.01	5.96	0.73	979
1458	Medulla	MY	-5.97	7.13	0.73	936
1459	Gigantocellular reticular nucleus	GRN	-5.98	6.6	0.71	976
1460	Intermediate reticular nucleus	IRN	-6.02	5.67	0.68	979
1461	Intermediate reticular nucleus	IRN	-6.02	5.71	0.68	979
1462	Gigantocellular reticular nucleus	GRN	-6.01	6.03	0.66	976
1463	Intermediate reticular nucleus	IRN	-6.02	5.61	0.67	979
1464	Intermediate reticular nucleus	IRN	-6.01	5.81	0.67	979
1465	Paragigantocellular reticular nucleus lateral part	PGRNl	-5.98	6.83	0.67	993
1466	Intermediate reticular nucleus	IRN	-6.02	5.69	0.63	979
1467	Magnocellular reticular nucleus	MARN	-5.97	7.02	0.65	985
1468	Intermediate reticular nucleus	IRN	-6.02	5.75	0.63	979
1469	Intermediate reticular nucleus	IRN	-6.01	5.84	0.62	979
1470	Gigantocellular reticular nucleus	GRN	-5.99	6.41	0.62	976
1471	Gigantocellular reticular nucleus	GRN	-6.01	5.93	0.61	976
1472	Gigantocellular reticular nucleus	GRN	-6.02	5.76	0.6	976
1473	Gigantocellular reticular nucleus	GRN	-6.01	6.0	0.59	976
1474	Magnocellular reticular nucleus	MARN	-5.98	7.05	0.51	985
1475	Magnocellular reticular nucleus	MARN	-5.98	6.89	0.41	985
1476	Magnocellular reticular nucleus	MARN	-5.99	6.83	0.29	985
1477	Magnocellular reticular nucleus	MARN	-5.99	6.96	0.28	985
1478	Gigantocellular reticular nucleus	GRN	-6.04	5.58	0.25	976
1479	Gigantocellular reticular nucleus	GRN	-6.04	5.52	0.25	976
1480	Gigantocellular reticular nucleus	GRN	-6.04	5.55	0.17	976
1481	Medulla	MY	-6.05	5.47	0.09	936
1482	Nucleus raphe pallidus	RPA	-6.0	7.03	-0.06	1013
1483	Magnocellular reticular nucleus	MARN	-6.01	7.01	-0.53	985
1484	Magnocellular reticular nucleus	MARN	-6.02	6.81	-0.57	985
1485	Magnocellular reticular nucleus	MARN	-6.02	6.9	-0.57	985
1486	Intermediate reticular nucleus	IRN	-6.06	5.63	-0.59	979
1487	Intermediate reticular nucleus	IRN	-6.06	5.68	-0.67	979
1488	Gigantocellular reticular nucleus	GRN	-6.03	6.77	-0.63	976
1489	Magnocellular reticular nucleus	MARN	-6.02	6.98	-0.63	985
1490	Intermediate reticular nucleus	IRN	-6.06	5.8	-0.65	979
1491	Magnocellular reticular nucleus	MARN	-6.02	6.89	-0.65	985
1492	Intermediate reticular nucleus	IRN	-6.06	5.75	-0.71	979
1493	Gigantocellular reticular nucleus	GRN	-6.04	6.33	-0.7	976
1494	Intermediate reticular nucleus	IRN	-6.06	5.84	-0.73	979
1495	Intermediate reticular nucleus	IRN	-6.05	6.08	-0.71	979
1496	Paragigantocellular reticular nucleus lateral part	PGRNl	-6.02	6.89	-0.73	993
1497	Intermediate reticular nucleus	IRN	-6.07	5.49	-0.75	979
1498	Intermediate reticular nucleus	IRN	-6.07	5.59	-0.77	979
1499	Paragigantocellular reticular nucleus lateral part	PGRNl	-6.02	6.96	-0.75	993
1500	Medulla	MY	-6.02	7.08	-0.76	936
1501	Intermediate reticular nucleus	IRN	-6.07	5.68	-0.8	979
1502	Intermediate reticular nucleus	IRN	-6.06	5.89	-0.79	979
1503	Intermediate reticular nucleus	IRN	-6.06	5.94	-0.78	979
1504	Paragigantocellular reticular nucleus lateral part	PGRNl	-6.02	6.98	-0.8	993
1505	Intermediate reticular nucleus	IRN	-6.07	5.75	-0.81	979
1506	Intermediate reticular nucleus	IRN	-6.07	5.8	-0.83	979
1507	Intermediate reticular nucleus	IRN	-6.08	5.54	-0.85	979
1508	Intermediate reticular nucleus	IRN	-6.07	5.63	-0.85	979
1509	Paragigantocellular reticular nucleus lateral part	PGRNl	-6.03	6.97	-0.85	993
1510	Intermediate reticular nucleus	IRN	-6.05	6.15	-0.86	979
1511	Gigantocellular reticular nucleus	GRN	-6.04	6.61	-0.86	976
1512	Intermediate reticular nucleus	IRN	-6.08	5.4	-0.87	979
1513	Intermediate reticular nucleus	IRN	-6.06	5.92	-0.87	979
1514	Paragigantocellular reticular nucleus lateral part	PGRNl	-6.04	6.74	-0.88	993
1515	Intermediate reticular nucleus	IRN	-6.08	5.48	-0.89	979
1516	Intermediate reticular nucleus	IRN	-6.07	5.73	-0.91	979
1517	Intermediate reticular nucleus	IRN	-6.07	5.83	-0.9	979
1518	Intermediate reticular nucleus	IRN	-6.06	6.03	-0.89	979
1519	Intermediate reticular nucleus	IRN	-6.08	5.63	-0.93	979
1520	Intermediate reticular nucleus	IRN	-6.08	5.56	-0.92	979
1521	Paragigantocellular reticular nucleus lateral part	PGRNl	-6.04	6.72	-0.92	993
1522	Paragigantocellular reticular nucleus lateral part	PGRNl	-6.03	6.96	-0.92	993
1523	Intermediate reticular nucleus	IRN	-6.07	5.8	-0.95	979
1524	Intermediate reticular nucleus	IRN	-6.06	6.05	-0.97	979
1525	Intermediate reticular nucleus	IRN	-6.08	5.51	-0.96	979
1526	Intermediate reticular nucleus	IRN	-6.04	6.54	-0.97	979
1527	Paragigantocellular reticular nucleus lateral part	PGRNl	-6.03	6.91	-0.97	993
1528	Intermediate reticular nucleus	IRN	-6.06	6.12	-0.98	979
1529	Paragigantocellular reticular nucleus lateral part	PGRNl	-6.03	6.86	-0.99	993
1530	Intermediate reticular nucleus	IRN	-6.07	5.87	-1.01	979
1531	Intermediate reticular nucleus	IRN	-6.08	5.55	-1.01	979
1532	Parvicellular reticular nucleus	PARN	-6.08	5.48	-1.02	989
1533	Intermediate reticular nucleus	IRN	-6.07	5.79	-1.01	979
1534	Intermediate reticular nucleus	IRN	-6.07	5.92	-1.01	979
1535	Paragigantocellular reticular nucleus lateral part	PGRNl	-6.03	7.01	-1.01	993
1536	Intermediate reticular nucleus	IRN	-6.06	6.23	-1.04	979
1537	Intermediate reticular nucleus	IRN	-6.08	5.66	-1.04	979
1538	Intermediate reticular nucleus	IRN	-6.08	5.72	-1.05	979
1539	Intermediate reticular nucleus	IRN	-6.06	6.05	-1.05	979
1540	Intermediate reticular nucleus	IRN	-6.06	6.1	-1.05	979
1541	Paragigantocellular reticular nucleus lateral part	PGRNl	-6.03	7.03	-1.06	993
1542	Parvicellular reticular nucleus	PARN	-6.09	5.47	-1.07	989
1543	Intermediate reticular nucleus	IRN	-6.07	5.9	-1.1	979
1544	Intermediate reticular nucleus	IRN	-6.07	5.96	-1.09	979
1545	Intermediate reticular nucleus	IRN	-6.06	6.31	-1.09	979
1546	Parvicellular reticular nucleus	PARN	-6.08	5.75	-1.11	989
1547	Parvicellular reticular nucleus	PARN	-6.08	5.62	-1.12	989
1548	Intermediate reticular nucleus	IRN	-6.07	6.02	-1.12	979
1549	Intermediate reticular nucleus	IRN	-6.08	5.86	-1.15	979
1550	Intermediate reticular nucleus	IRN	-6.07	5.96	-1.13	979
1551	Intermediate reticular nucleus	IRN	-6.06	6.15	-1.13	979
1552	Intermediate reticular nucleus	IRN	-6.05	6.44	-1.13	979
1553	Paragigantocellular reticular nucleus lateral part	PGRNl	-6.03	7.11	-1.13	993
1554	Intermediate reticular nucleus	IRN	-6.07	5.93	-1.15	979
1555	Intermediate reticular nucleus	IRN	-6.06	6.28	-1.15	979
1556	Intermediate reticular nucleus	IRN	-6.06	6.17	-1.16	979
1557	Intermediate reticular nucleus	IRN	-6.07	6.03	-1.17	979
1558	Intermediate reticular nucleus	IRN	-6.07	5.96	-1.18	979
1559	Parvicellular reticular nucleus	PARN	-6.08	5.63	-1.19	989
1560	Parvicellular reticular nucleus	PARN	-6.08	5.76	-1.19	989
1561	Intermediate reticular nucleus	IRN	-6.07	6.04	-1.21	979
1562	Intermediate reticular nucleus	IRN	-6.07	6.19	-1.23	979
1563	Paragigantocellular reticular nucleus lateral part	PGRNl	-6.04	6.86	-1.24	993
1564	Intermediate reticular nucleus	IRN	-6.06	6.42	-1.27	979
1565	Intermediate reticular nucleus	IRN	-6.06	6.46	-1.32	979
1566	Intermediate reticular nucleus	IRN	-6.07	6.36	-1.38	979
1567	Intermediate reticular nucleus	IRN	-6.06	6.47	-1.38	979
1568	Parvicellular reticular nucleus	PARN	-6.09	5.85	-1.43	989
1569	Parvicellular reticular nucleus	PARN	-6.07	6.42	-1.43	989
1570	Spinal nucleus of the trigeminal oral part	SPVO	-6.1	5.56	-1.46	957
1571	Nucleus ambiguus dorsal division	AMBd	-6.06	6.51	-1.47	972
1572	Spinal nucleus of the trigeminal oral part	SPVO	-6.1	5.51	-1.52	957
1573	Spinal nucleus of the trigeminal oral part	SPVO	-6.1	5.6	-1.58	957
1574	Spinal nucleus of the trigeminal oral part	SPVO	-6.11	5.43	-1.59	957
1575	Spinal nucleus of the trigeminal oral part	SPVO	-6.1	5.48	-1.59	957
1576	Spinal nucleus of the trigeminal oral part	SPVO	-6.11	5.54	-1.71	957
1577	Spinal nucleus of the trigeminal oral part	SPVO	-6.09	6.27	-1.96	957
1578	Spinal nucleus of the trigeminal oral part	SPVO	-6.03	6.4	1.86	957
1579	Spinal nucleus of the trigeminal oral part	SPVO	-6.06	5.71	1.83	957
1580	Spinal nucleus of the trigeminal oral part	SPVO	-6.07	5.46	1.68	957
1581	Spinal nucleus of the trigeminal oral part	SPVO	-6.08	5.46	1.5	957
1582	Nucleus of the solitary tract	NTS	-6.08	5.31	1.49	949
1583	Parvicellular reticular nucleus	PARN	-6.07	5.72	1.46	989
1584	Nucleus ambiguus dorsal division	AMBd	-6.04	6.61	1.46	972
1585	Nucleus of the solitary tract	NTS	-6.08	5.31	1.45	949
1586	Nucleus ambiguus dorsal division	AMBd	-6.04	6.51	1.41	972
1587	Nucleus ambiguus dorsal division	AMBd	-6.04	6.55	1.4	972
1588	Intermediate reticular nucleus	IRN	-6.05	6.44	1.36	979
1589	Intermediate reticular nucleus	IRN	-6.05	6.49	1.32	979
1590	Intermediate reticular nucleus	IRN	-6.05	6.37	1.3	979
1591	Paragigantocellular reticular nucleus lateral part	PGRNl	-6.03	6.95	1.3	993
1592	Parvicellular reticular nucleus	PARN	-6.08	5.52	1.28	989
1593	Intermediate reticular nucleus	IRN	-6.05	6.31	1.28	979
1594	Intermediate reticular nucleus	IRN	-6.05	6.41	1.27	979
1595	Intermediate reticular nucleus	IRN	-6.06	6.21	1.21	979
1596	Nucleus of the solitary tract	NTS	-6.09	5.39	1.23	949
1597	Parvicellular reticular nucleus	PARN	-6.07	6.01	1.22	989
1598	Intermediate reticular nucleus	IRN	-6.05	6.46	1.21	979
1599	Parvicellular reticular nucleus	PARN	-6.07	5.91	1.19	989
1600	Parvicellular reticular nucleus	PARN	-6.08	5.6	1.18	989
1601	Parvicellular reticular nucleus	PARN	-6.08	5.67	1.16	989
1602	Intermediate reticular nucleus	IRN	-6.06	6.18	1.14	979
1603	Intermediate reticular nucleus	IRN	-6.06	6.41	1.13	979
1604	Intermediate reticular nucleus	IRN	-6.07	5.94	1.12	979
1605	Intermediate reticular nucleus	IRN	-6.06	6.33	1.12	979
1606	Intermediate reticular nucleus	IRN	-6.08	5.87	1.09	979
1607	Intermediate reticular nucleus	IRN	-6.07	5.91	1.1	979
1608	Intermediate reticular nucleus	IRN	-6.07	6.12	1.08	979
1609	Intermediate reticular nucleus	IRN	-6.06	6.37	1.09	979
1610	Intermediate reticular nucleus	IRN	-6.06	6.26	1.08	979
1611	Parvicellular reticular nucleus	PARN	-6.09	5.6	1.07	989
1612	Intermediate reticular nucleus	IRN	-6.07	5.96	1.07	979
1613	Intermediate reticular nucleus	IRN	-6.07	6.0	1.07	979
1614	Intermediate reticular nucleus	IRN	-6.07	6.16	1.04	979
1615	Intermediate reticular nucleus	IRN	-6.09	5.64	1.03	979
1616	Intermediate reticular nucleus	IRN	-6.06	6.32	1.03	979
1617	Intermediate reticular nucleus	IRN	-6.06	6.38	1.02	979
1618	Intermediate reticular nucleus	IRN	-6.08	5.8	1.02	979
1619	Intermediate reticular nucleus	IRN	-6.07	6.07	0.99	979
1620	Intermediate reticular nucleus	IRN	-6.07	6.22	1.01	979
1621	Intermediate reticular nucleus	IRN	-6.09	5.61	1.0	979
1622	Intermediate reticular nucleus	IRN	-6.09	5.53	0.99	979
1623	Intermediate reticular nucleus	IRN	-6.09	5.71	0.97	979
1624	Intermediate reticular nucleus	IRN	-6.08	5.82	0.94	979
1625	Intermediate reticular nucleus	IRN	-6.07	6.24	0.95	979
1626	Intermediate reticular nucleus	IRN	-6.08	6.03	0.94	979
1627	Intermediate reticular nucleus	IRN	-6.08	5.96	0.93	979
1628	Intermediate reticular nucleus	IRN	-6.07	6.1	0.93	979
1629	Intermediate reticular nucleus	IRN	-6.08	5.91	0.92	979
1630	Paragigantocellular reticular nucleus lateral part	PGRNl	-6.04	6.97	0.93	993
1631	Intermediate reticular nucleus	IRN	-6.09	5.77	0.88	979
1632	Intermediate reticular nucleus	IRN	-6.09	5.57	0.9	979
1633	Intermediate reticular nucleus	IRN	-6.09	5.69	0.9	979
1634	Paragigantocellular reticular nucleus lateral part	PGRNl	-6.05	6.93	0.9	993
1635	Intermediate reticular nucleus	IRN	-6.08	6.11	0.89	979
1636	Paragigantocellular reticular nucleus lateral part	PGRNl	-6.05	6.81	0.88	993
1637	Paragigantocellular reticular nucleus lateral part	PGRNl	-6.05	6.9	0.89	993
1638	Intermediate reticular nucleus	IRN	-6.1	5.51	0.87	979
1639	Intermediate reticular nucleus	IRN	-6.09	5.7	0.86	979
1640	Intermediate reticular nucleus	IRN	-6.07	6.25	0.86	979
1641	Paragigantocellular reticular nucleus lateral part	PGRNl	-6.05	6.73	0.86	993
1642	Medulla	MY	-6.04	7.13	0.87	936
1643	Intermediate reticular nucleus	IRN	-6.08	5.98	0.84	979
1644	Paragigantocellular reticular nucleus lateral part	PGRNl	-6.04	7.02	0.85	993
1645	Intermediate reticular nucleus	IRN	-6.1	5.55	0.83	979
1646	Intermediate reticular nucleus	IRN	-6.09	5.83	0.83	979
1647	Intermediate reticular nucleus	IRN	-6.08	5.92	0.82	979
1648	Intermediate reticular nucleus	IRN	-6.08	6.13	0.79	979
1649	Gigantocellular reticular nucleus	GRN	-6.07	6.44	0.79	976
1650	Medulla	MY	-6.04	7.11	0.79	936
1651	Intermediate reticular nucleus	IRN	-6.09	5.66	0.78	979
1652	Intermediate reticular nucleus	IRN	-6.09	5.81	0.78	979
1653	Intermediate reticular nucleus	IRN	-6.08	6.05	0.77	979
1654	Paragigantocellular reticular nucleus lateral part	PGRNl	-6.05	6.94	0.76	993
1655	Intermediate reticular nucleus	IRN	-6.1	5.54	0.75	979
1656	Intermediate reticular nucleus	IRN	-6.09	5.89	0.75	979
1657	Intermediate reticular nucleus	IRN	-6.08	6.01	0.75	979
1658	Intermediate reticular nucleus	IRN	-6.09	5.71	0.73	979
1659	Intermediate reticular nucleus	IRN	-6.1	5.65	0.73	979
1660	Gigantocellular reticular nucleus	GRN	-6.08	6.25	0.73	976
1661	Intermediate reticular nucleus	IRN	-6.09	5.83	0.71	979
1662	Intermediate reticular nucleus	IRN	-6.08	6.1	0.72	979
1663	Medulla	MY	-6.05	7.09	0.72	936
1664	Intermediate reticular nucleus	IRN	-6.1	5.53	0.7	979
1665	Intermediate reticular nucleus	IRN	-6.1	5.65	0.68	979
1666	Medulla	MY	-6.05	6.97	0.69	936
1667	Intermediate reticular nucleus	IRN	-6.1	5.6	0.67	979
1668	Gigantocellular reticular nucleus	GRN	-6.08	6.1	0.67	976
1669	Intermediate reticular nucleus	IRN	-6.09	5.77	0.66	979
1670	Medulla	MY	-6.04	7.31	0.67	936
1671	Intermediate reticular nucleus	IRN	-6.09	5.94	0.65	979
1672	Intermediate reticular nucleus	IRN	-6.09	5.82	0.64	979
1673	Intermediate reticular nucleus	IRN	-6.1	5.65	0.61	979
1674	Intermediate reticular nucleus	IRN	-6.1	5.7	0.63	979
1675	Magnocellular reticular nucleus	MARN	-6.06	6.88	0.64	985
1676	Intermediate reticular nucleus	IRN	-6.09	5.87	0.62	979
1677	Intermediate reticular nucleus	IRN	-6.1	5.6	0.61	979
1678	Intermediate reticular nucleus	IRN	-6.1	5.57	0.6	979
1679	Gigantocellular reticular nucleus	GRN	-6.1	5.77	0.57	976
1680	Magnocellular reticular nucleus	MARN	-6.06	6.79	0.57	985
1681	Gigantocellular reticular nucleus	GRN	-6.1	5.85	0.56	976
1682	Gigantocellular reticular nucleus	GRN	-6.12	5.62	0.22	976
1683	Gigantocellular reticular nucleus	GRN	-6.12	5.62	0.19	976
1684	Nucleus raphe obscurus	RO	-6.08	6.74	0.04	1014
1685	Gigantocellular reticular nucleus	GRN	-6.1	6.18	-0.02	976
1686	Magnocellular reticular nucleus	MARN	-6.1	6.84	-0.55	985
1687	Gigantocellular reticular nucleus	GRN	-6.12	6.41	-0.58	976
1688	Magnocellular reticular nucleus	MARN	-6.1	6.98	-0.59	985
1689	Intermediate reticular nucleus	IRN	-6.14	5.63	-0.6	979
1690	Gigantocellular reticular nucleus	GRN	-6.1	6.82	-0.63	976
1691	Gigantocellular reticular nucleus	GRN	-6.12	6.37	-0.64	976
1692	Intermediate reticular nucleus	IRN	-6.14	5.66	-0.65	979
1693	Gigantocellular reticular nucleus	GRN	-6.13	6.12	-0.64	976
1694	Intermediate reticular nucleus	IRN	-6.15	5.56	-0.68	979
1695	Intermediate reticular nucleus	IRN	-6.15	5.61	-0.69	979
1696	Medulla	MY	-6.1	7.06	-0.68	936
1697	Intermediate reticular nucleus	IRN	-6.15	5.66	-0.73	979
1698	Medulla	MY	-6.1	7.02	-0.71	936
1699	Intermediate reticular nucleus	IRN	-6.15	5.53	-0.73	979
1700	Intermediate reticular nucleus	IRN	-6.15	5.6	-0.75	979
1701	Intermediate reticular nucleus	IRN	-6.14	5.81	-0.75	979
1702	Intermediate reticular nucleus	IRN	-6.14	5.94	-0.76	979
1703	Intermediate reticular nucleus	IRN	-6.14	5.86	-0.75	979
1704	Paragigantocellular reticular nucleus lateral part	PGRNl	-6.11	6.79	-0.75	993
1705	Paragigantocellular reticular nucleus lateral part	PGRNl	-6.1	6.91	-0.75	993
1706	Intermediate reticular nucleus	IRN	-6.15	5.77	-0.77	979
1707	Intermediate reticular nucleus	IRN	-6.15	5.53	-0.79	979
1708	Intermediate reticular nucleus	IRN	-6.15	5.72	-0.8	979
1709	Paragigantocellular reticular nucleus lateral part	PGRNl	-6.11	6.89	-0.79	993
1710	Intermediate reticular nucleus	IRN	-6.12	6.4	-0.81	979
1711	Intermediate reticular nucleus	IRN	-6.15	5.67	-0.82	979
1712	Intermediate reticular nucleus	IRN	-6.14	5.82	-0.82	979
1713	Intermediate reticular nucleus	IRN	-6.16	5.56	-0.85	979
1714	Intermediate reticular nucleus	IRN	-6.14	5.88	-0.83	979
1715	Intermediate reticular nucleus	IRN	-6.16	5.37	-0.84	979
1716	Intermediate reticular nucleus	IRN	-6.13	6.13	-0.84	979
1717	Intermediate reticular nucleus	IRN	-6.14	6.04	-0.85	979
1718	Intermediate reticular nucleus	IRN	-6.15	5.73	-0.88	979
1719	Intermediate reticular nucleus	IRN	-6.16	5.42	-0.87	979
1720	Intermediate reticular nucleus	IRN	-6.15	5.82	-0.89	979
1721	Intermediate reticular nucleus	IRN	-6.14	5.89	-0.87	979
1722	Intermediate reticular nucleus	IRN	-6.15	5.65	-0.89	979
1723	Paragigantocellular reticular nucleus lateral part	PGRNl	-6.11	6.95	-0.9	993
1724	Intermediate reticular nucleus	IRN	-6.12	6.49	-0.91	979
1725	Intermediate reticular nucleus	IRN	-6.16	5.46	-0.92	979
1726	Intermediate reticular nucleus	IRN	-6.14	6.06	-0.93	979
1727	Paragigantocellular reticular nucleus lateral part	PGRNl	-6.11	7.02	-0.92	993
1728	Intermediate reticular nucleus	IRN	-6.12	6.61	-0.94	979
1729	Intermediate reticular nucleus	IRN	-6.16	5.49	-0.95	979
1730	Intermediate reticular nucleus	IRN	-6.16	5.57	-0.95	979
1731	Intermediate reticular nucleus	IRN	-6.14	6.01	-0.95	979
1732	Intermediate reticular nucleus	IRN	-6.14	6.14	-0.95	979
1733	Intermediate reticular nucleus	IRN	-6.15	5.78	-0.97	979
1734	Nucleus of the solitary tract	NTS	-6.17	5.36	-0.96	949
1735	Paragigantocellular reticular nucleus lateral part	PGRNl	-6.11	6.93	-0.97	993
1736	Parvicellular reticular nucleus	PARN	-6.16	5.49	-0.98	989
1737	Intermediate reticular nucleus	IRN	-6.15	5.87	-0.98	979
1738	Intermediate reticular nucleus	IRN	-6.16	5.59	-0.99	979
1739	Paragigantocellular reticular nucleus lateral part	PGRNl	-6.12	6.79	-0.99	993
1740	Nucleus of the solitary tract	NTS	-6.17	5.28	-1.0	949
1741	Parvicellular reticular nucleus	PARN	-6.16	5.56	-1.01	989
1742	Intermediate reticular nucleus	IRN	-6.13	6.56	-1.01	979
1743	Intermediate reticular nucleus	IRN	-6.14	6.31	-1.02	979
1744	Paragigantocellular reticular nucleus lateral part	PGRNl	-6.12	6.83	-1.02	993
1745	Parvicellular reticular nucleus	PARN	-6.16	5.61	-1.03	989
1746	Intermediate reticular nucleus	IRN	-6.15	5.88	-1.03	979
1747	Intermediate reticular nucleus	IRN	-6.15	6.0	-1.05	979
1748	Parvicellular reticular nucleus	PARN	-6.16	5.67	-1.05	989
1749	Intermediate reticular nucleus	IRN	-6.16	5.72	-1.06	979
1750	Intermediate reticular nucleus	IRN	-6.15	5.94	-1.07	979
1751	Intermediate reticular nucleus	IRN	-6.15	6.04	-1.08	979
1752	Intermediate reticular nucleus	IRN	-6.14	6.15	-1.07	979
1753	Intermediate reticular nucleus	IRN	-6.14	6.23	-1.07	979
1754	Parvicellular reticular nucleus	PARN	-6.16	5.61	-1.08	989
1755	Intermediate reticular nucleus	IRN	-6.16	5.78	-1.1	979
1756	Intermediate reticular nucleus	IRN	-6.14	6.2	-1.1	979
1757	Paragigantocellular reticular nucleus lateral part	PGRNl	-6.11	6.96	-1.1	993
1758	Nucleus of the solitary tract	NTS	-6.17	5.41	-1.12	949
1759	Parvicellular reticular nucleus	PARN	-6.16	5.75	-1.12	989
1760	Intermediate reticular nucleus	IRN	-6.16	5.83	-1.12	979
1761	Paragigantocellular reticular nucleus lateral part	PGRNl	-6.12	6.75	-1.13	993
1762	Intermediate reticular nucleus	IRN	-6.15	5.9	-1.14	979
1763	Intermediate reticular nucleus	IRN	-6.15	6.13	-1.14	979
1764	Intermediate reticular nucleus	IRN	-6.14	6.17	-1.14	979
1765	Intermediate reticular nucleus	IRN	-6.14	6.41	-1.14	979
1766	Parvicellular reticular nucleus	PARN	-6.16	5.68	-1.14	989
1767	Paragigantocellular reticular nucleus lateral part	PGRNl	-6.13	6.6	-1.15	993
1768	Intermediate reticular nucleus	IRN	-6.15	5.99	-1.18	979
1769	Intermediate reticular nucleus	IRN	-6.14	6.24	-1.17	979
1770	Intermediate reticular nucleus	IRN	-6.14	6.36	-1.18	979
1771	Parvicellular reticular nucleus	PARN	-6.16	5.71	-1.19	989
1772	Intermediate reticular nucleus	IRN	-6.13	6.48	-1.19	979
1773	Parvicellular reticular nucleus	PARN	-6.16	5.9	-1.22	989
1774	Intermediate reticular nucleus	IRN	-6.14	6.25	-1.22	979
1775	Nucleus of the solitary tract	NTS	-6.17	5.41	-1.24	949
1776	Parvicellular reticular nucleus	PARN	-6.17	5.49	-1.24	989
1777	Intermediate reticular nucleus	IRN	-6.15	6.2	-1.24	979
1778	Parvicellular reticular nucleus	PARN	-6.15	6.02	-1.26	989
1779	Intermediate reticular nucleus	IRN	-6.15	6.24	-1.26	979
1780	Paragigantocellular reticular nucleus lateral part	PGRNl	-6.13	6.79	-1.26	993
1781	Intermediate reticular nucleus	IRN	-6.15	6.19	-1.29	979
1782	Paragigantocellular reticular nucleus lateral part	PGRNl	-6.13	6.71	-1.27	993
1783	Nucleus of the solitary tract	NTS	-6.18	5.36	-1.3	949
1784	Intermediate reticular nucleus	IRN	-6.15	6.25	-1.3	979
1785	Parvicellular reticular nucleus	PARN	-6.17	5.56	-1.31	989
1786	Intermediate reticular nucleus	IRN	-6.14	6.33	-1.33	979
1787	Intermediate reticular nucleus	IRN	-6.14	6.46	-1.34	979
1788	Nucleus of the solitary tract	NTS	-6.18	5.46	-1.35	949
1789	Nucleus of the solitary tract	NTS	-6.18	5.3	-1.36	949
1790	Nucleus ambiguus dorsal division	AMBd	-6.14	6.58	-1.37	972
1791	Nucleus of the solitary tract	NTS	-6.18	5.48	-1.38	949
1792	Intermediate reticular nucleus	IRN	-6.15	6.38	-1.39	979
1793	Nucleus ambiguus dorsal division	AMBd	-6.14	6.5	-1.39	972
1794	Paragigantocellular reticular nucleus lateral part	PGRNl	-6.14	6.65	-1.39	993
1795	Parvicellular reticular nucleus	PARN	-6.16	6.05	-1.4	989
1796	Intermediate reticular nucleus	IRN	-6.14	6.43	-1.41	979
1797	Nucleus of the solitary tract	NTS	-6.18	5.39	-1.44	949
1798	Nucleus ambiguus dorsal division	AMBd	-6.14	6.56	-1.42	972
1799	Nucleus of the solitary tract	NTS	-6.19	5.27	-1.43	949
1800	Paragigantocellular reticular nucleus lateral part	PGRNl	-6.14	6.66	-1.43	993
1801	Nucleus ambiguus dorsal division	AMBd	-6.14	6.52	-1.44	972
1802	Nucleus of the solitary tract	NTS	-6.18	5.48	-1.45	949
1803	Parvicellular reticular nucleus	PARN	-6.16	6.06	-1.48	989
1804	Nucleus of the solitary tract	NTS	-6.18	5.4	-1.51	949
1805	Spinal nucleus of the trigeminal oral part	SPVO	-6.18	5.46	-1.5	957
1806	Parvicellular reticular nucleus	PARN	-6.16	6.2	-1.52	989
1807	Spinal nucleus of the trigeminal oral part	SPVO	-6.18	5.44	-1.58	957
1808	Spinal nucleus of the trigeminal oral part	SPVO	-6.18	5.59	-1.58	957
1809	Medulla	MY	-6.19	5.3	-1.63	936
1810	arbor vitae	arb	-6.26	3.39	-1.66	1189
1811	Medulla	MY	-6.19	5.35	-1.66	936
1812	Spinal nucleus of the trigeminal oral part	SPVO	-6.19	5.41	-1.68	957
1813	arbor vitae	arb	-6.26	3.39	-1.76	1189
1814	Interposed nucleus	IP	-6.19	3.88	2.17	1099
1815	Interposed nucleus	IP	-6.19	3.88	2.1	1099
1816	Parvicellular reticular nucleus	PARN	-6.12	6.57	1.5	989
1817	Paragigantocellular reticular nucleus lateral part	PGRNl	-6.11	6.79	1.44	993
1818	Paragigantocellular reticular nucleus lateral part	PGRNl	-6.12	6.64	1.43	993
1819	Nucleus ambiguus dorsal division	AMBd	-6.12	6.51	1.41	972
1820	Nucleus ambiguus dorsal division	AMBd	-6.12	6.54	1.36	972
1821	Nucleus of the solitary tract	NTS	-6.17	5.27	1.37	949
1822	Paragigantocellular reticular nucleus lateral part	PGRNl	-6.12	6.72	1.37	993
1823	Intermediate reticular nucleus	IRN	-6.13	6.46	1.36	979
1824	Intermediate reticular nucleus	IRN	-6.13	6.33	1.31	979
1825	Intermediate reticular nucleus	IRN	-6.13	6.5	1.29	979
1826	Parvicellular reticular nucleus	PARN	-6.16	5.54	1.28	989
1827	Intermediate reticular nucleus	IRN	-6.13	6.37	1.28	979
1828	Intermediate reticular nucleus	IRN	-6.13	6.43	1.29	979
1829	Parvicellular reticular nucleus	PARN	-6.16	5.49	1.26	989
1830	Nucleus of the solitary tract	NTS	-6.17	5.39	1.17	949
1831	Intermediate reticular nucleus	IRN	-6.14	6.23	1.21	979
1832	Intermediate reticular nucleus	IRN	-6.14	6.17	1.2	979
1833	Paragigantocellular reticular nucleus lateral part	PGRNl	-6.12	6.88	1.18	993
1834	Intermediate reticular nucleus	IRN	-6.15	6.07	1.18	979
1835	Paragigantocellular reticular nucleus lateral part	PGRNl	-6.13	6.62	1.17	993
1836	Paragigantocellular reticular nucleus lateral part	PGRNl	-6.11	7.06	1.16	993
1837	Intermediate reticular nucleus	IRN	-6.14	6.31	1.13	979
1838	Nucleus of the solitary tract	NTS	-6.18	5.25	1.15	949
1839	Intermediate reticular nucleus	IRN	-6.13	6.48	1.14	979
1840	Nucleus of the solitary tract	NTS	-6.17	5.33	1.14	949
1841	Intermediate reticular nucleus	IRN	-6.15	6.03	1.12	979
1842	Intermediate reticular nucleus	IRN	-6.15	6.12	1.11	979
1843	Intermediate reticular nucleus	IRN	-6.15	6.16	1.11	979
1844	Intermediate reticular nucleus	IRN	-6.14	6.43	1.1	979
1845	Parvicellular reticular nucleus	PARN	-6.16	5.74	1.08	989
1846	Intermediate reticular nucleus	IRN	-6.14	6.38	1.08	979
1847	Parvicellular reticular nucleus	PARN	-6.17	5.45	1.07	989
1848	Intermediate reticular nucleus	IRN	-6.15	6.11	1.06	979
1849	Intermediate reticular nucleus	IRN	-6.15	6.19	1.04	979
1850	Intermediate reticular nucleus	IRN	-6.14	6.34	1.04	979
1851	Intermediate reticular nucleus	IRN	-6.13	6.63	1.04	979
1852	Intermediate reticular nucleus	IRN	-6.14	6.47	1.02	979
1853	Intermediate reticular nucleus	IRN	-6.16	5.97	1.02	979
1854	Intermediate reticular nucleus	IRN	-6.15	6.27	1.0	979
1855	Intermediate reticular nucleus	IRN	-6.14	6.39	1.0	979
1856	Intermediate reticular nucleus	IRN	-6.14	6.44	1.0	979
1857	Intermediate reticular nucleus	IRN	-6.15	6.07	0.99	979
1858	Intermediate reticular nucleus	IRN	-6.16	5.91	0.97	979
1859	Intermediate reticular nucleus	IRN	-6.15	6.23	0.99	979
1860	Intermediate reticular nucleus	IRN	-6.16	5.82	0.97	979
1861	Intermediate reticular nucleus	IRN	-6.15	6.31	0.95	979
1862	Intermediate reticular nucleus	IRN	-6.14	6.46	0.95	979
1863	Intermediate reticular nucleus	IRN	-6.16	5.98	0.93	979
1864	Intermediate reticular nucleus	IRN	-6.15	6.26	0.94	979
1865	Intermediate reticular nucleus	IRN	-6.15	6.35	0.94	979
1866	Intermediate reticular nucleus	IRN	-6.16	6.01	0.93	979
1867	Intermediate reticular nucleus	IRN	-6.16	6.05	0.91	979
1868	Intermediate reticular nucleus	IRN	-6.14	6.39	0.92	979
1869	Paragigantocellular reticular nucleus lateral part	PGRNl	-6.13	6.95	0.92	993
1870	Intermediate reticular nucleus	IRN	-6.17	5.64	0.9	979
1871	Intermediate reticular nucleus	IRN	-6.16	5.84	0.9	979
1872	Intermediate reticular nucleus	IRN	-6.15	6.16	0.9	979
1873	Intermediate reticular nucleus	IRN	-6.16	5.88	0.87	979
1874	Intermediate reticular nucleus	IRN	-6.16	5.95	0.87	979
1875	Intermediate reticular nucleus	IRN	-6.18	5.39	0.87	979
1876	Intermediate reticular nucleus	IRN	-6.17	5.77	0.86	979
1877	Intermediate reticular nucleus	IRN	-6.15	6.24	0.86	979
1878	Intermediate reticular nucleus	IRN	-6.16	6.07	0.82	979
1879	Intermediate reticular nucleus	IRN	-6.15	6.18	0.84	979
1880	Intermediate reticular nucleus	IRN	-6.18	5.55	0.84	979
1881	Gigantocellular reticular nucleus	GRN	-6.14	6.61	0.84	976
1882	Intermediate reticular nucleus	IRN	-6.17	5.74	0.81	979
1883	Intermediate reticular nucleus	IRN	-6.17	5.82	0.82	979
1884	Nucleus of the solitary tract	NTS	-6.19	5.24	0.81	949
1885	Medulla	MY	-6.12	7.15	0.81	936
1886	Intermediate reticular nucleus	IRN	-6.16	6.19	0.8	979
1887	Intermediate reticular nucleus	IRN	-6.18	5.62	0.79	979
1888	Intermediate reticular nucleus	IRN	-6.17	5.76	0.78	979
1889	Intermediate reticular nucleus	IRN	-6.17	5.84	0.77	979
1890	Medulla	MY	-6.13	7.05	0.78	936
1891	Intermediate reticular nucleus	IRN	-6.16	6.12	0.76	979
1892	Intermediate reticular nucleus	IRN	-6.18	5.47	0.75	979
1893	Intermediate reticular nucleus	IRN	-6.18	5.51	0.74	979
1894	Intermediate reticular nucleus	IRN	-6.17	5.77	0.74	979
1895	Intermediate reticular nucleus	IRN	-6.19	5.4	0.74	979
1896	Intermediate reticular nucleus	IRN	-6.18	5.66	0.69	979
1897	Intermediate reticular nucleus	IRN	-6.17	5.87	0.7	979
1898	Intermediate reticular nucleus	IRN	-6.16	6.11	0.7	979
1899	Medulla	MY	-6.13	7.01	0.71	936
1900	Intermediate reticular nucleus	IRN	-6.17	5.82	0.67	979
1901	Medulla	MY	-6.13	7.09	0.67	936
1902	Intermediate reticular nucleus	IRN	-6.18	5.47	0.68	979
1903	Intermediate reticular nucleus	IRN	-6.18	5.74	0.67	979
1904	Intermediate reticular nucleus	IRN	-6.18	5.52	0.64	979
1905	Intermediate reticular nucleus	IRN	-6.18	5.77	0.63	979
1906	Magnocellular reticular nucleus	MARN	-6.14	6.86	0.63	985
1907	Intermediate reticular nucleus	IRN	-6.19	5.49	0.6	979
1908	Magnocellular reticular nucleus	MARN	-6.13	7.01	0.62	985
1909	Gigantocellular reticular nucleus	GRN	-6.17	6.01	0.61	976
1910	Intermediate reticular nucleus	IRN	-6.18	5.76	0.57	979
1911	Intermediate reticular nucleus	IRN	-6.18	5.66	0.57	979
1912	Intermediate reticular nucleus	IRN	-6.18	5.82	0.59	979
1913	Medulla	MY	-6.13	7.05	0.58	936
1914	Intermediate reticular nucleus	IRN	-6.19	5.59	0.54	979
1915	Intermediate reticular nucleus	IRN	-6.18	5.72	0.56	979
1916	Gigantocellular reticular nucleus	GRN	-6.17	6.1	0.56	976
1917	Gigantocellular reticular nucleus	GRN	-6.17	6.03	0.55	976
1918	Gigantocellular reticular nucleus	GRN	-6.18	5.8	0.53	976
1919	Gigantocellular reticular nucleus	GRN	-6.16	6.4	0.54	976
1920	Intermediate reticular nucleus	IRN	-6.19	5.51	0.52	979
1921	Gigantocellular reticular nucleus	GRN	-6.18	5.71	0.53	976
1922	Gigantocellular reticular nucleus	GRN	-6.18	5.67	0.49	976
1923	Gigantocellular reticular nucleus	GRN	-6.18	5.71	0.48	976
1924	Gigantocellular reticular nucleus	GRN	-6.17	6.03	0.43	976
1925	Gigantocellular reticular nucleus	GRN	-6.18	6.01	0.23	976
1926	crossed tectospinal pathway	tspc	-6.18	6.31	-0.09	1230
1927	Inferior olivary complex	IO	-6.16	7.01	-0.11	978
1928	Gigantocellular reticular nucleus	GRN	-6.19	6.21	-0.34	976
1929	Magnocellular reticular nucleus	MARN	-6.18	6.88	-0.48	985
1930	Gigantocellular reticular nucleus	GRN	-6.19	6.63	-0.62	976
1931	Gigantocellular reticular nucleus	GRN	-6.2	6.47	-0.7	976
1932	Intermediate reticular nucleus	IRN	-6.23	5.54	-0.74	979
1933	Gigantocellular reticular nucleus	GRN	-6.2	6.47	-0.73	976
1934	Intermediate reticular nucleus	IRN	-6.23	5.61	-0.75	979
1935	Intermediate reticular nucleus	IRN	-6.22	5.85	-0.75	979
1936	Intermediate reticular nucleus	IRN	-6.21	6.24	-0.74	979
1937	Intermediate reticular nucleus	IRN	-6.24	5.49	-0.78	979
1938	Gigantocellular reticular nucleus	GRN	-6.2	6.44	-0.77	976
1939	Intermediate reticular nucleus	IRN	-6.22	5.89	-0.8	979
1940	Intermediate reticular nucleus	IRN	-6.22	6.07	-0.8	979
1941	Intermediate reticular nucleus	IRN	-6.23	5.64	-0.8	979
1942	Intermediate reticular nucleus	IRN	-6.22	5.94	-0.82	979
1943	Medulla	MY	-6.18	7.14	-0.81	936
1944	Intermediate reticular nucleus	IRN	-6.24	5.52	-0.82	979
1945	Intermediate reticular nucleus	IRN	-6.23	5.69	-0.82	979
1946	Intermediate reticular nucleus	IRN	-6.23	5.81	-0.82	979
1947	Nucleus of the solitary tract	NTS	-6.25	5.25	-0.83	949
1948	Intermediate reticular nucleus	IRN	-6.23	5.64	-0.84	979
1949	Intermediate reticular nucleus	IRN	-6.24	5.5	-0.87	979
1950	Intermediate reticular nucleus	IRN	-6.24	5.39	-0.86	979
1951	Intermediate reticular nucleus	IRN	-6.24	5.56	-0.86	979
1952	Intermediate reticular nucleus	IRN	-6.23	5.61	-0.85	979
1953	Intermediate reticular nucleus	IRN	-6.23	5.8	-0.86	979
1954	Intermediate reticular nucleus	IRN	-6.22	6.03	-0.86	979
1955	Intermediate reticular nucleus	IRN	-6.23	5.68	-0.87	979
1956	Intermediate reticular nucleus	IRN	-6.22	5.99	-0.88	979
1957	Intermediate reticular nucleus	IRN	-6.23	5.74	-0.9	979
1958	Medulla	MY	-6.18	7.06	-0.88	936
1959	Intermediate reticular nucleus	IRN	-6.24	5.43	-0.9	979
1960	Intermediate reticular nucleus	IRN	-6.23	5.81	-0.92	979
1961	Intermediate reticular nucleus	IRN	-6.22	5.92	-0.92	979
1962	Intermediate reticular nucleus	IRN	-6.24	5.5	-0.93	979
1963	Parvicellular reticular nucleus	PARN	-6.24	5.5	-0.99	989
1964	Intermediate reticular nucleus	IRN	-6.23	5.7	-0.95	979
1965	Intermediate reticular nucleus	IRN	-6.22	6.23	-0.94	979
1966	Intermediate reticular nucleus	IRN	-6.23	5.83	-0.95	979
1967	Intermediate reticular nucleus	IRN	-6.21	6.27	-0.95	979
1968	Intermediate reticular nucleus	IRN	-6.24	5.62	-0.95	979
1969	Intermediate reticular nucleus	IRN	-6.23	5.94	-0.96	979
1970	Intermediate reticular nucleus	IRN	-6.21	6.48	-0.96	979
1971	Parvicellular reticular nucleus	PARN	-6.24	5.44	-0.96	989
1972	Parvicellular reticular nucleus	PARN	-6.24	5.57	-0.98	989
1973	Intermediate reticular nucleus	IRN	-6.22	6.02	-0.96	979
1974	Intermediate reticular nucleus	IRN	-6.23	5.78	-0.99	979
1975	Nucleus of the solitary tract	NTS	-6.25	5.4	-0.99	949
1976	Intermediate reticular nucleus	IRN	-6.22	6.25	-0.99	979
1977	Intermediate reticular nucleus	IRN	-6.22	6.06	-1.01	979
1978	Intermediate reticular nucleus	IRN	-6.23	5.91	-1.02	979
1979	Intermediate reticular nucleus	IRN	-6.22	6.2	-1.02	979
1980	Paragigantocellular reticular nucleus lateral part	PGRNl	-6.2	6.78	-1.02	993
1981	Intermediate reticular nucleus	IRN	-6.22	6.15	-1.03	979
1982	Nucleus of the solitary tract	NTS	-6.25	5.4	-1.03	949
1983	Intermediate reticular nucleus	IRN	-6.23	5.76	-1.04	979
1984	Nucleus of the solitary tract	NTS	-6.25	5.43	-1.06	949
1985	Parvicellular reticular nucleus	PARN	-6.24	5.56	-1.05	989
1986	Intermediate reticular nucleus	IRN	-6.22	6.31	-1.05	979
1987	Paragigantocellular reticular nucleus lateral part	PGRNl	-6.2	6.82	-1.04	993
1988	Parvicellular reticular nucleus	PARN	-6.24	5.69	-1.07	989
1989	Paragigantocellular reticular nucleus lateral part	PGRNl	-6.2	6.91	-1.07	993
1990	Intermediate reticular nucleus	IRN	-6.24	5.8	-1.09	979
1991	Intermediate reticular nucleus	IRN	-6.23	5.88	-1.09	979
1992	Intermediate reticular nucleus	IRN	-6.23	6.0	-1.09	979
1993	Intermediate reticular nucleus	IRN	-6.23	6.08	-1.1	979
1994	Paragigantocellular reticular nucleus lateral part	PGRNl	-6.2	6.73	-1.09	993
1995	Parvicellular reticular nucleus	PARN	-6.24	5.64	-1.09	989
1996	Intermediate reticular nucleus	IRN	-6.22	6.26	-1.1	979
1997	Parvicellular reticular nucleus	PARN	-6.25	5.5	-1.1	989
1998	Intermediate reticular nucleus	IRN	-6.23	6.03	-1.12	979
[truncated: 3,277 more rows]
