# Supplementary material for: Constructing an adult orofacial premotor atlas in Allen mouse CCF
Source: eLife. 2021 Apr 27;10:e67291. doi: 10.7554/eLife.67291 (PMC8137149; doi:10.7554/eLife.67291)
Supplement: Figure 5—source data 1 — Vibrissa premotor neurons from four mice (v1, v2, v3, v4), genioglossus premotor neurons from four mice (g1, g2, g3, g4), and masseter premotor neurons from four mice (m1, m2, m3, m4). Coordinates are relative to Bregma (in millimeters). Those coordinates can be converted into Allen common coordinate framework (CCF) coordinates by the following equations: AP in CCF = –1 × AP coordinates × 1000 + 5400; DV in CCF = DV coordinates × 1000; ML in CCF = ML coordinates × 1000 + 5700. [file elife-67291-fig5-data1.zip › g3.csv]

	name	acronym	AP_location	DV_location	ML_location	avIndex
0	Periaqueductal gray	PAG	-4.32	2.58	-0.1	839
1	Pontine reticular nucleus	PRNr	-4.06	5.35	-0.41	932
2	Pontine reticular nucleus	PRNr	-4.04	5.42	-0.73	932
3	Midbrain reticular nucleus	MRN	-4.17	3.67	-1.04	827
4	Anterior tegmental nucleus	AT	-4.25	4.55	0.29	861
5	Pontine reticular nucleus	PRNr	-4.26	5.66	0.88	932
6	Pontine reticular nucleus	PRNr	-4.27	5.56	0.85	932
7	Midbrain	MB	-4.32	4.35	-0.14	807
8	Midbrain reticular nucleus	MRN	-4.32	3.98	-0.77	827
9	Pons	P	-4.42	5.24	1.77	884
10	Periaqueductal gray	PAG	-4.56	3.27	1.04	839
11	Dorsal nucleus raphe	DR	-4.48	3.49	-0.09	882
12	Midbrain	MB	-4.43	3.94	-0.37	807
13	Superior colliculus motor related deep gray layer	SCdg	-4.54	2.33	-0.87	832
14	Midbrain	MB	-4.47	3.0	-1.05	807
15	Pontine reticular nucleus	PRNr	-4.26	5.24	-1.33	932
16	Pontine reticular nucleus	PRNr	-4.25	5.22	-1.5	932
17	Peritrigeminal zone	P5	-4.47	5.44	1.4	921
18	Pontine reticular nucleus	PRNr	-4.46	5.37	1.16	932
19	Pontine reticular nucleus	PRNr	-4.47	5.12	0.86	932
20	Pontine reticular nucleus	PRNr	-4.43	5.48	0.79	932
21	Pontine reticular nucleus	PRNr	-4.43	5.51	0.74	932
22	Pontine reticular nucleus	PRNr	-4.4	5.74	0.59	932
23	Pontine reticular nucleus	PRNr	-4.42	5.48	0.51	932
24	Midbrain	MB	-4.53	4.07	0.23	807
25	Pontine reticular nucleus caudal part	PRNc	-4.28	6.37	-0.71	914
26	Periaqueductal gray	PAG	-4.54	3.2	-0.87	839
27	Midbrain	MB	-4.56	2.83	-1.12	807
28	Pontine reticular nucleus	PRNr	-4.36	5.05	-1.32	932
29	Pontine reticular nucleus	PRNr	-4.29	5.77	-1.4	932
30	Peritrigeminal zone	P5	-4.33	5.31	-1.46	921
31	Motor nucleus of trigeminal	V	-4.57	5.4	1.72	920
32	Motor nucleus of trigeminal	V	-4.55	5.6	1.68	920
33	Motor nucleus of trigeminal	V	-4.57	5.35	1.65	920
34	Pons	P	-4.52	5.82	1.59	884
35	Pontine reticular nucleus	PRNr	-4.56	5.14	1.09	932
36	Periaqueductal gray	PAG	-4.71	3.36	1.06	839
37	Midbrain	MB	-4.63	3.99	0.52	807
38	Tegmental reticular nucleus	TRN	-4.43	5.85	-0.24	919
39	Midbrain	MB	-4.58	3.98	-0.44	807
40	Pontine reticular nucleus	PRNr	-4.5	4.84	-0.56	932
41	Periaqueductal gray	PAG	-4.6	3.32	-1.05	839
42	Supratrigeminal nucleus	SUT	-4.46	4.8	-1.39	918
43	spinal tract of the trigeminal nerve	sptV	-4.67	5.58	2.46	1130
44	Supratrigeminal nucleus	SUT	-4.69	4.96	1.76	918
45	Motor nucleus of trigeminal	V	-4.67	5.14	1.68	920
46	Motor nucleus of trigeminal	V	-4.68	5.04	1.67	920
47	Peritrigeminal zone	P5	-4.61	5.58	1.38	921
48	Parabrachial nucleus	PB	-4.69	4.65	1.32	891
49	Peritrigeminal zone	P5	-4.62	5.48	1.3	921
50	Pontine reticular nucleus caudal part	PRNc	-4.61	5.45	1.08	914
51	Pontine reticular nucleus	PRNr	-4.63	5.17	1.07	932
52	Pontine reticular nucleus	PRNr	-4.64	5.0	0.95	932
53	Pontine reticular nucleus caudal part	PRNc	-4.54	6.02	0.8	914
54	Pontine reticular nucleus caudal part	PRNc	-4.57	5.59	0.52	914
55	Pontine reticular nucleus caudal part	PRNc	-4.54	5.95	0.5	914
56	Pons	P	-4.5	5.97	-0.16	884
57	Pontine reticular nucleus caudal part	PRNc	-4.49	5.73	-0.65	914
58	Periaqueductal gray	PAG	-4.71	3.3	-0.69	839
59	Pontine reticular nucleus caudal part	PRNc	-4.45	6.22	-0.75	914
60	Supratrigeminal nucleus	SUT	-4.53	4.88	-1.34	918
61	Peritrigeminal zone	P5	-4.5	5.15	-1.45	921
62	Motor nucleus of trigeminal	V	-4.49	5.21	-1.59	920
63	Supratrigeminal nucleus	SUT	-4.52	4.82	-1.62	918
64	Motor nucleus of trigeminal	V	-4.49	5.14	-1.67	920
65	Motor nucleus of trigeminal	V	-4.45	5.55	-1.71	920
66	Principal sensory nucleus of the trigeminal	PSV	-4.78	5.26	2.39	890
67	Motor nucleus of trigeminal	V	-4.73	5.42	1.78	920
68	Motor nucleus of trigeminal	V	-4.76	5.11	1.76	920
69	Motor nucleus of trigeminal	V	-4.73	5.31	1.68	920
70	Motor nucleus of trigeminal	V	-4.75	5.11	1.61	920
71	Motor nucleus of trigeminal	V	-4.75	5.06	1.59	920
72	Parabrachial nucleus	PB	-4.79	4.6	1.57	891
73	Motor nucleus of trigeminal	V	-4.75	5.0	1.48	920
74	Peritrigeminal zone	P5	-4.68	5.79	1.45	921
75	Peritrigeminal zone	P5	-4.71	5.35	1.38	921
76	Parabrachial nucleus	PB	-4.78	4.63	1.37	891
77	Peritrigeminal zone	P5	-4.72	5.3	1.35	921
78	Peritrigeminal zone	P5	-4.73	5.13	1.32	921
79	Peritrigeminal zone	P5	-4.7	5.43	1.26	921
80	Pontine reticular nucleus caudal part	PRNc	-4.64	6.09	1.13	914
81	Pontine reticular nucleus caudal part	PRNc	-4.63	6.11	0.96	914
82	Pontine reticular nucleus caudal part	PRNc	-4.58	6.51	0.7	914
83	Pontine reticular nucleus	PRNr	-4.69	5.01	0.46	932
84	Pontine reticular nucleus caudal part	PRNc	-4.62	5.26	-0.5	914
85	Pontine reticular nucleus caudal part	PRNc	-4.58	5.7	-0.59	914
86	Pontine reticular nucleus	PRNr	-4.62	5.13	-0.84	932
87	Pontine reticular nucleus caudal part	PRNc	-4.54	5.99	-0.88	914
88	Pontine reticular nucleus	PRNr	-4.61	5.08	-0.99	932
89	lateral lemniscus	ll	-4.5	6.23	-1.24	1141
90	Supratrigeminal nucleus	SUT	-4.61	4.87	-1.41	918
91	Parabrachial nucleus	PB	-4.67	4.16	-1.43	891
92	Peritrigeminal zone	P5	-4.57	5.32	-1.46	921
93	Motor nucleus of trigeminal	V	-4.57	5.27	-1.57	920
94	Supratrigeminal nucleus	SUT	-4.59	5.0	-1.58	918
95	Parabrachial nucleus	PB	-4.62	4.63	-1.67	891
96	Motor nucleus of trigeminal	V	-4.54	5.55	-1.67	920
97	Motor nucleus of trigeminal	V	-4.54	5.42	-1.73	920
98	Supratrigeminal nucleus	SUT	-4.59	4.89	-1.8	918
99	Principal sensory nucleus of the trigeminal	PSV	-4.85	5.32	2.35	890
100	Supratrigeminal nucleus	SUT	-4.85	4.87	1.73	918
101	Motor nucleus of trigeminal	V	-4.84	5.06	1.73	920
102	Parabrachial nucleus	PB	-4.88	4.58	1.68	891
103	Motor nucleus of trigeminal	V	-4.84	5.03	1.62	920
104	Supratrigeminal nucleus	SUT	-4.85	4.86	1.57	918
105	Parabrachial nucleus	PB	-4.88	4.52	1.55	891
106	Pons	P	-4.75	5.9	1.52	884
107	Supratrigeminal nucleus	SUT	-4.84	4.85	1.47	918
108	Supratrigeminal nucleus	SUT	-4.84	4.89	1.41	918
109	Pons	P	-4.75	5.9	1.42	884
110	Accessory trigeminal nucleus	Acs5	-4.77	5.58	1.37	922
111	Peritrigeminal zone	P5	-4.81	5.13	1.32	921
112	Peritrigeminal zone	P5	-4.83	4.88	1.3	921
113	Peritrigeminal zone	P5	-4.79	5.37	1.26	921
114	Accessory trigeminal nucleus	Acs5	-4.77	5.56	1.24	922
115	Supratrigeminal nucleus	SUT	-4.83	4.88	1.23	918
116	Peritrigeminal zone	P5	-4.78	5.37	1.21	921
117	Peritrigeminal zone	P5	-4.81	5.04	1.18	921
118	Accessory trigeminal nucleus	Acs5	-4.77	5.54	1.18	922
119	Pons	P	-4.84	4.69	1.11	884
120	Pons	P	-4.84	4.59	0.97	884
121	Pontine reticular nucleus caudal part	PRNc	-4.73	5.62	0.71	914
122	Pontine reticular nucleus caudal part	PRNc	-4.75	5.41	0.56	914
123	Pontine reticular nucleus caudal part	PRNc	-4.63	6.42	0.13	914
124	Nucleus raphe magnus	RM	-4.62	6.46	-0.01	1012
125	Pons	P	-4.74	4.68	-0.78	884
126	Pontine reticular nucleus caudal part	PRNc	-4.65	5.66	-0.84	914
127	Peritrigeminal zone	P5	-4.69	4.98	-1.16	921
128	Peritrigeminal zone	P5	-4.67	5.23	-1.16	921
129	Supratrigeminal nucleus	SUT	-4.7	4.85	-1.18	918
130	Pontine reticular nucleus caudal part	PRNc	-4.64	5.63	-1.19	914
131	Peritrigeminal zone	P5	-4.68	5.12	-1.24	921
132	Peritrigeminal zone	P5	-4.67	5.21	-1.25	921
133	Peritrigeminal zone	P5	-4.63	5.68	-1.27	921
134	Peritrigeminal zone	P5	-4.66	5.25	-1.38	921
135	Pons	P	-4.6	5.88	-1.45	884
136	Motor nucleus of trigeminal	V	-4.66	5.1	-1.62	920
137	Motor nucleus of trigeminal	V	-4.63	5.39	-1.67	920
138	Supratrigeminal nucleus	SUT	-4.68	4.86	-1.7	918
139	Motor nucleus of trigeminal	V	-4.63	5.39	-1.73	920
140	Motor nucleus of trigeminal	V	-4.61	5.53	-1.75	920
141	Principal sensory nucleus of the trigeminal	PSV	-4.92	5.22	2.06	890
142	Principal sensory nucleus of the trigeminal	PSV	-4.93	5.06	2.05	890
143	Intertrigeminal nucleus	I5	-4.92	5.07	1.83	924
144	Supratrigeminal nucleus	SUT	-4.93	4.89	1.7	918
145	Motor nucleus of trigeminal	V	-4.92	4.96	1.6	920
146	Supratrigeminal nucleus	SUT	-4.93	4.75	1.49	918
147	Motor nucleus of trigeminal	V	-4.89	5.14	1.4	920
148	Peritrigeminal zone	P5	-4.85	5.6	1.34	921
149	Peritrigeminal zone	P5	-4.89	5.13	1.31	921
150	Accessory trigeminal nucleus	Acs5	-4.85	5.62	1.28	922
151	Pontine reticular nucleus caudal part	PRNc	-4.82	5.62	0.84	914
152	Pontine reticular nucleus caudal part	PRNc	-4.81	5.46	0.4	914
153	Nucleus raphe pontis	RPO	-4.8	5.37	-0.03	933
154	Pontine reticular nucleus caudal part	PRNc	-4.69	6.42	-0.39	914
155	Pontine reticular nucleus caudal part	PRNc	-4.68	6.47	-0.43	914
156	Pontine reticular nucleus caudal part	PRNc	-4.75	5.62	-0.49	914
157	Pontine reticular nucleus caudal part	PRNc	-4.77	5.38	-0.52	914
158	Pontine reticular nucleus caudal part	PRNc	-4.67	6.43	-0.68	914
159	Pontine reticular nucleus caudal part	PRNc	-4.77	5.06	-1.09	914
160	Supratrigeminal nucleus	SUT	-4.78	4.92	-1.17	918
161	Peritrigeminal zone	P5	-4.74	5.3	-1.22	921
162	Accessory trigeminal nucleus	Acs5	-4.71	5.6	-1.25	922
163	Peritrigeminal zone	P5	-4.76	4.96	-1.37	921
164	Peritrigeminal zone	P5	-4.75	5.11	-1.39	921
165	Motor nucleus of trigeminal	V	-4.74	5.17	-1.43	920
166	Peritrigeminal zone	P5	-4.77	4.9	-1.43	921
167	Motor nucleus of trigeminal	V	-4.74	5.11	-1.6	920
168	Motor nucleus of trigeminal	V	-4.73	5.17	-1.72	920
169	Parvicellular motor 5 nucleus	PC5	-4.69	5.58	-1.76	923
170	Supratrigeminal nucleus	SUT	-4.75	4.9	-1.82	918
171	Principal sensory nucleus of the trigeminal	PSV	-5.04	4.91	2.29	890
172	Principal sensory nucleus of the trigeminal	PSV	-4.99	5.46	2.26	890
173	Principal sensory nucleus of the trigeminal	PSV	-5.01	5.14	2.19	890
174	Principal sensory nucleus of the trigeminal	PSV	-5.03	4.85	1.97	890
175	Koelliker-Fuse subnucleus	KF	-5.03	4.77	1.91	892
176	Pons	P	-5.02	4.84	1.86	884
177	Pons	P	-5.01	4.97	1.86	884
178	Pons	P	-5.03	4.79	1.82	884
179	Motor nucleus of trigeminal	V	-4.97	5.35	1.77	920
180	Supratrigeminal nucleus	SUT	-5.01	4.96	1.74	918
181	Motor nucleus of trigeminal	V	-5.0	5.01	1.72	920
182	Supratrigeminal nucleus	SUT	-5.01	4.92	1.72	918
183	Motor nucleus of trigeminal	V	-4.99	5.13	1.7	920
184	Motor nucleus of trigeminal	V	-5.0	4.99	1.68	920
185	Supratrigeminal nucleus	SUT	-5.02	4.71	1.65	918
186	superior cerebelar peduncles	scp	-5.05	4.4	1.61	1175
187	Motor nucleus of trigeminal	V	-5.0	4.97	1.58	920
188	Supratrigeminal nucleus	SUT	-5.01	4.75	1.53	918
189	Supratrigeminal nucleus	SUT	-5.01	4.69	1.42	918
190	Peritrigeminal zone	P5	-4.93	5.65	1.4	921
191	Peritrigeminal zone	P5	-4.96	5.22	1.18	921
192	Pons	P	-4.88	6.09	1.18	884
193	Pontine reticular nucleus caudal part	PRNc	-4.9	5.72	1.02	914
194	Pontine reticular nucleus caudal part	PRNc	-4.95	5.18	0.93	914
195	Pontine reticular nucleus caudal part	PRNc	-4.95	5.05	0.85	914
196	Pontine reticular nucleus caudal part	PRNc	-4.83	6.46	0.79	914
197	Pontine reticular nucleus caudal part	PRNc	-4.94	5.14	0.7	914
198	Pontine reticular nucleus caudal part	PRNc	-4.92	5.24	0.56	914
199	Pontine reticular nucleus caudal part	PRNc	-4.8	6.51	0.38	914
200	Pons	P	-4.82	6.03	-0.06	884
201	Pontine reticular nucleus caudal part	PRNc	-4.73	6.54	-0.83	914
202	Pontine reticular nucleus caudal part	PRNc	-4.89	4.78	-0.85	914
203	Peritrigeminal zone	P5	-4.83	5.27	-1.14	921
204	Pontine reticular nucleus caudal part	PRNc	-4.75	6.11	-1.17	914
205	Pons	P	-4.79	5.68	-1.27	884
206	Peritrigeminal zone	P5	-4.8	5.48	-1.3	921
207	Peritrigeminal zone	P5	-4.85	4.91	-1.37	921
208	Supratrigeminal nucleus	SUT	-4.85	4.83	-1.47	918
209	Motor nucleus of trigeminal	V	-4.82	5.05	-1.6	920
210	Motor nucleus of trigeminal	V	-4.77	5.61	-1.71	920
211	Motor nucleus of trigeminal	V	-4.82	4.98	-1.74	920
212	Motor nucleus of trigeminal	V	-4.81	5.06	-1.77	920
213	Motor nucleus of trigeminal	V	-4.79	5.33	-1.78	920
214	Motor nucleus of trigeminal	V	-4.82	5.02	-1.8	920
215	Motor nucleus of trigeminal	V	-4.81	5.13	-1.8	920
216	Intertrigeminal nucleus	I5	-4.8	5.17	-1.92	924
217	Principal sensory nucleus of the trigeminal	PSV	-4.79	5.06	-2.3	890
218	Koelliker-Fuse subnucleus	KF	-5.12	4.77	2.14	892
219	Principal sensory nucleus of the trigeminal	PSV	-5.06	5.41	2.02	890
220	Principal sensory nucleus of the trigeminal	PSV	-5.04	5.66	1.94	890
221	Koelliker-Fuse subnucleus	KF	-5.11	4.83	1.87	892
222	Intertrigeminal nucleus	I5	-5.07	5.24	1.87	924
223	Intertrigeminal nucleus	I5	-5.06	5.31	1.86	924
224	Intertrigeminal nucleus	I5	-5.06	5.27	1.81	924
225	Intertrigeminal nucleus	I5	-5.07	5.22	1.8	924
226	Pons	P	-5.09	4.94	1.78	884
227	Pons	P	-5.1	4.74	1.69	884
228	Parvicellular reticular nucleus	PARN	-5.01	5.81	1.65	989
229	Motor nucleus of trigeminal	V	-5.08	4.98	1.62	920
230	Parvicellular reticular nucleus	PARN	-5.0	5.89	1.63	989
231	Supratrigeminal nucleus	SUT	-5.08	4.88	1.55	918
232	Motor nucleus of trigeminal	V	-5.07	4.98	1.55	920
233	Motor nucleus of trigeminal	V	-5.06	5.08	1.5	920
234	Motor nucleus of trigeminal	V	-5.07	5.04	1.49	920
235	Supratrigeminal nucleus	SUT	-5.08	4.88	1.45	918
236	Pons	P	-4.99	5.87	1.43	884
237	Pons	P	-4.96	6.15	1.35	884
238	Peritrigeminal zone	P5	-5.04	5.29	1.3	921
239	Pons	P	-5.01	5.6	1.31	884
240	Peritrigeminal zone	P5	-5.03	5.38	1.27	921
241	Pontine reticular nucleus caudal part	PRNc	-5.01	5.33	0.98	914
242	Superior olivary complex medial part	SOCm	-4.88	6.79	0.87	905
243	Pontine reticular nucleus caudal part	PRNc	-4.96	5.79	0.65	914
244	Pontine reticular nucleus caudal part	PRNc	-4.96	5.75	0.56	914
245	Pontine reticular nucleus caudal part	PRNc	-4.88	6.53	0.5	914
246	Pontine reticular nucleus caudal part	PRNc	-4.86	6.69	0.34	914
247	crossed tectospinal pathway	tspc	-4.93	5.87	0.23	1230
248	Nucleus raphe magnus	RM	-4.87	6.39	-0.06	1012
249	Pons	P	-4.96	5.33	-0.15	884
250	Pontine reticular nucleus caudal part	PRNc	-4.94	5.47	-0.22	914
251	Pontine reticular nucleus caudal part	PRNc	-4.9	5.69	-0.56	914
252	Pontine reticular nucleus caudal part	PRNc	-4.84	6.37	-0.58	914
253	Pontine reticular nucleus caudal part	PRNc	-4.89	5.77	-0.62	914
254	Pontine reticular nucleus caudal part	PRNc	-4.8	6.7	-0.8	914
255	Pontine reticular nucleus caudal part	PRNc	-4.96	4.85	-0.85	914
256	Pontine reticular nucleus caudal part	PRNc	-4.92	5.33	-0.86	914
257	Pontine reticular nucleus caudal part	PRNc	-4.9	5.47	-0.88	914
258	Pontine reticular nucleus caudal part	PRNc	-4.93	5.15	-0.96	914
259	Pontine reticular nucleus caudal part	PRNc	-4.95	4.93	-1.0	914
260	Pontine reticular nucleus caudal part	PRNc	-4.91	5.39	-1.0	914
261	Pontine reticular nucleus caudal part	PRNc	-4.84	6.17	-1.02	914
262	Pontine reticular nucleus caudal part	PRNc	-4.95	4.89	-1.07	914
263	Pons	P	-4.95	4.85	-1.11	884
264	Pontine reticular nucleus caudal part	PRNc	-4.83	6.17	-1.13	914
265	Peritrigeminal zone	P5	-4.92	5.1	-1.16	921
266	Pontine reticular nucleus caudal part	PRNc	-4.82	6.28	-1.16	914
267	Superior olivary complex lateral part	SOCl	-4.79	6.62	-1.23	906
268	Peritrigeminal zone	P5	-4.92	5.04	-1.29	921
269	Peritrigeminal zone	P5	-4.93	4.92	-1.28	921
270	Motor nucleus of trigeminal	V	-4.92	4.99	-1.42	920
271	Motor nucleus of trigeminal	V	-4.91	5.08	-1.45	920
272	Motor nucleus of trigeminal	V	-4.9	5.16	-1.46	920
273	Pons	P	-4.84	5.82	-1.46	884
274	Pons	P	-4.8	6.34	-1.5	884
275	Motor nucleus of trigeminal	V	-4.9	5.05	-1.59	920
276	Motor nucleus of trigeminal	V	-4.86	5.54	-1.6	920
277	Motor nucleus of trigeminal	V	-4.9	5.1	-1.63	920
278	Intertrigeminal nucleus	I5	-4.87	5.21	-1.89	924
279	Principal sensory nucleus of the trigeminal	PSV	-4.9	4.89	-2.02	890
280	Principal sensory nucleus of the trigeminal	PSV	-4.83	5.56	-2.21	890
281	Pons	P	-5.13	5.61	2.18	884
282	Principal sensory nucleus of the trigeminal	PSV	-5.14	5.52	2.15	890
283	Principal sensory nucleus of the trigeminal	PSV	-5.14	5.49	2.05	890
284	Koelliker-Fuse subnucleus	KF	-5.18	4.86	1.9	892
285	Koelliker-Fuse subnucleus	KF	-5.19	4.78	1.86	892
286	Principal sensory nucleus of the trigeminal	PSV	-5.12	5.61	1.86	890
287	Principal sensory nucleus of the trigeminal	PSV	-5.1	5.82	1.87	890
288	Parvicellular reticular nucleus	PARN	-5.09	5.79	1.71	989
289	Pons	P	-5.18	4.74	1.57	884
290	Motor nucleus of trigeminal	V	-5.11	5.46	1.55	920
291	Parvicellular reticular nucleus	PARN	-5.11	5.52	1.51	989
292	Pons	P	-5.18	4.61	1.49	884
293	Parvicellular reticular nucleus	PARN	-5.08	5.76	1.44	989
294	Pons	P	-5.16	4.87	1.4	884
295	Pons	P	-5.15	4.99	1.4	884
296	Pons	P	-5.12	5.25	1.34	884
297	Medulla	MY	-5.07	5.83	1.34	936
298	Medulla	MY	-5.07	5.77	1.3	936
299	Pons	P	-5.15	4.88	1.28	884
300	Pons	P	-5.09	5.55	1.28	884
301	Pons	P	-5.08	5.67	1.26	884
302	Pons	P	-5.06	5.82	1.23	884
303	Pons	P	-5.11	5.25	1.08	884
304	Pontine reticular nucleus caudal part	PRNc	-5.0	6.45	1.06	914
305	Pontine reticular nucleus caudal part	PRNc	-5.05	5.82	0.92	914
306	Pontine reticular nucleus caudal part	PRNc	-5.0	6.31	0.83	914
307	Nucleus raphe magnus	RM	-4.96	6.35	0.05	1012
308	Pontine reticular nucleus caudal part	PRNc	-4.94	6.34	-0.22	914
309	Pontine reticular nucleus caudal part	PRNc	-4.91	6.67	-0.33	914
310	Pontine reticular nucleus caudal part	PRNc	-4.97	5.96	-0.43	914
311	Pontine reticular nucleus caudal part	PRNc	-5.02	5.24	-0.65	914
312	Pons	P	-5.06	4.63	-0.84	884
313	Pontine reticular nucleus caudal part	PRNc	-4.93	6.1	-0.85	914
314	Pons	P	-5.04	4.8	-0.92	884
315	Parabrachial nucleus	PB	-5.09	4.18	-0.95	891
316	Pontine reticular nucleus caudal part	PRNc	-4.9	6.41	-0.96	914
317	Peritrigeminal zone	P5	-4.99	5.24	-1.12	921
318	Pons	P	-5.04	4.71	-1.17	884
319	Pons	P	-4.92	6.06	-1.22	884
320	Pons	P	-4.9	6.25	-1.23	884
321	Pons	P	-4.95	5.68	-1.26	884
322	Pons	P	-4.93	5.87	-1.31	884
323	Peritrigeminal zone	P5	-4.95	5.6	-1.33	921
324	Pons	P	-4.93	5.79	-1.36	884
325	Pons	P	-4.89	6.24	-1.42	884
326	Motor nucleus of trigeminal	V	-4.93	5.68	-1.49	920
327	Supratrigeminal nucleus	SUT	-5.01	4.84	-1.53	918
328	Motor nucleus of trigeminal	V	-4.93	5.64	-1.55	920
329	Motor nucleus of trigeminal	V	-4.97	5.23	-1.6	920
330	Motor nucleus of trigeminal	V	-4.94	5.58	-1.61	920
331	Supratrigeminal nucleus	SUT	-5.01	4.69	-1.63	918
332	Motor nucleus of trigeminal	V	-4.96	5.31	-1.71	920
333	Motor nucleus of trigeminal	V	-4.94	5.44	-1.71	920
334	Supratrigeminal nucleus	SUT	-5.0	4.77	-1.74	918
335	Pons	P	-4.91	5.8	-1.72	884
336	Motor nucleus of trigeminal	V	-4.94	5.52	-1.74	920
337	Parabrachial nucleus	PB	-5.01	4.61	-1.79	891
338	Motor nucleus of trigeminal	V	-4.96	5.2	-1.8	920
339	Intertrigeminal nucleus	I5	-4.97	5.11	-1.83	924
340	Koelliker-Fuse subnucleus	KF	-5.0	4.67	-1.9	892
341	Koelliker-Fuse subnucleus	KF	-5.0	4.64	-1.94	892
342	Koelliker-Fuse subnucleus	KF	-4.99	4.79	-1.94	892
343	Principal sensory nucleus of the trigeminal	PSV	-4.98	4.76	-2.1	890
344	Principal sensory nucleus of the trigeminal	PSV	-4.93	5.32	-2.13	890
345	Principal sensory nucleus of the trigeminal	PSV	-4.94	5.11	-2.39	890
346	spinal tract of the trigeminal nerve	sptV	-5.22	5.55	2.17	1130
347	Principal sensory nucleus of the trigeminal	PSV	-5.21	5.51	2.0	890
348	Koelliker-Fuse subnucleus	KF	-5.28	4.78	2.0	892
349	Koelliker-Fuse subnucleus	KF	-5.27	4.91	1.99	892
350	Principal sensory nucleus of the trigeminal	PSV	-5.2	5.64	1.95	890
351	Medulla	MY	-5.11	6.54	1.77	936
352	Parvicellular reticular nucleus	PARN	-5.22	5.17	1.64	989
353	Parvicellular reticular nucleus	PARN	-5.2	5.35	1.56	989
354	Parvicellular reticular nucleus	PARN	-5.19	5.45	1.55	989
355	Parvicellular reticular nucleus	PARN	-5.17	5.76	1.56	989
356	Medial vestibular nucleus	MV	-5.23	4.99	1.49	1004
357	Parvicellular reticular nucleus	PARN	-5.15	5.85	1.46	989
358	Parvicellular reticular nucleus	PARN	-5.21	5.22	1.43	989
359	Intermediate reticular nucleus	IRN	-5.13	6.11	1.43	979
360	facial nerve	VIIn	-5.15	5.79	1.33	1131
361	Parvicellular reticular nucleus	PARN	-5.19	5.39	1.31	989
362	facial nerve	VIIn	-5.15	5.84	1.3	1131
363	Parvicellular reticular nucleus	PARN	-5.18	5.41	1.26	989
364	Medulla	MY	-5.15	5.75	1.21	936
365	Intermediate reticular nucleus	IRN	-5.08	6.46	1.12	979
366	Subceruleus nucleus	SLC	-5.24	4.65	1.03	934
367	Gigantocellular reticular nucleus	GRN	-5.04	6.33	0.13	976
368	Nucleus raphe magnus	RM	-5.01	6.63	0.01	1012
369	Gigantocellular reticular nucleus	GRN	-5.02	6.45	-0.14	976
370	Pontine reticular nucleus caudal part	PRNc	-5.05	5.95	-0.3	914
371	Pons	P	-5.0	5.98	-1.23	884
372	Pons	P	-5.12	4.65	-1.29	884
373	Pons	P	-5.0	5.93	-1.3	884
374	Pons	P	-4.99	6.01	-1.33	884
375	Pons	P	-5.03	5.59	-1.39	884
376	Motor nucleus of trigeminal	V	-5.05	5.26	-1.58	920
377	Motor nucleus of trigeminal	V	-5.07	5.03	-1.6	920
378	Motor nucleus of trigeminal	V	-5.04	5.32	-1.61	920
379	Parabrachial nucleus	PB	-5.1	4.62	-1.68	891
380	Motor nucleus of trigeminal	V	-5.03	5.32	-1.73	920
381	Parabrachial nucleus	PB	-5.09	4.61	-1.78	891
382	Intertrigeminal nucleus	I5	-5.02	5.43	-1.82	924
383	Koelliker-Fuse subnucleus	KF	-5.07	4.8	-1.86	892
384	Intertrigeminal nucleus	I5	-5.02	5.41	-1.89	924
385	Principal sensory nucleus of the trigeminal	PSV	-5.05	5.06	-1.92	890
386	Principal sensory nucleus of the trigeminal	PSV	-5.06	4.83	-2.1	890
387	Principal sensory nucleus of the trigeminal	PSV	-4.98	5.6	-2.2	890
388	spinal tract of the trigeminal nerve	sptV	-5.32	5.35	2.18	1130
389	Medulla	MY	-5.34	5.03	2.15	936
390	spinal tract of the trigeminal nerve	sptV	-5.3	5.53	2.14	1130
391	Medulla	MY	-5.33	5.12	1.99	936
392	Pons	P	-5.33	5.07	1.97	884
393	Spinal nucleus of the trigeminal oral part	SPVO	-5.31	5.3	1.95	957
394	Spinal nucleus of the trigeminal oral part	SPVO	-5.31	5.26	1.85	957
395	Parvicellular reticular nucleus	PARN	-5.29	5.33	1.69	989
396	Medial vestibular nucleus	MV	-5.31	5.12	1.68	1004
397	Parvicellular reticular nucleus	PARN	-5.26	5.65	1.64	989
398	Parvicellular reticular nucleus	PARN	-5.25	5.72	1.61	989
399	Parvicellular reticular nucleus	PARN	-5.29	5.33	1.6	989
400	Parvicellular reticular nucleus	PARN	-5.29	5.23	1.55	989
401	Parvicellular reticular nucleus	PARN	-5.3	5.14	1.52	989
402	Parvicellular reticular nucleus	PARN	-5.29	5.2	1.5	989
403	Parvicellular reticular nucleus	PARN	-5.28	5.3	1.49	989
404	Parvicellular reticular nucleus	PARN	-5.23	5.84	1.45	989
405	Parvicellular reticular nucleus	PARN	-5.27	5.41	1.41	989
406	Parvicellular reticular nucleus	PARN	-5.26	5.47	1.41	989
407	Parvicellular reticular nucleus	PARN	-5.25	5.66	1.4	989
408	Parabrachial nucleus	PB	-5.36	4.34	1.35	891
409	Parvicellular reticular nucleus	PARN	-5.25	5.65	1.35	989
410	Parvicellular reticular nucleus	PARN	-5.28	5.24	1.32	989
411	Intermediate reticular nucleus	IRN	-5.22	5.95	1.27	979
412	Intermediate reticular nucleus	IRN	-5.19	6.18	1.26	979
413	Intermediate reticular nucleus	IRN	-5.21	5.9	1.09	979
414	Medial vestibular nucleus	MV	-5.32	4.62	1.06	1004
415	Intermediate reticular nucleus	IRN	-5.21	5.84	1.04	979
416	Medulla	MY	-5.27	5.08	0.88	936
417	Sublaterodorsal nucleus	SLD	-5.3	4.65	0.77	935
418	Pontine reticular nucleus caudal part	PRNc	-5.23	5.27	0.47	914
419	Pontine reticular nucleus caudal part	PRNc	-5.16	5.92	0.25	914
420	Gigantocellular reticular nucleus	GRN	-5.13	6.35	0.23	976
421	Pontine reticular nucleus caudal part	PRNc	-5.15	5.72	-0.36	914
422	Pontine reticular nucleus caudal part	PRNc	-5.17	5.42	-0.54	914
423	Pontine reticular nucleus caudal part	PRNc	-5.18	5.25	-0.61	914
424	Pontine reticular nucleus caudal part	PRNc	-5.12	5.87	-0.66	914
425	Pontine reticular nucleus caudal part	PRNc	-5.09	6.15	-0.84	914
426	Pontine reticular nucleus caudal part	PRNc	-5.13	5.64	-0.86	914
427	Subceruleus nucleus	SLC	-5.21	4.75	-0.93	934
428	Parabrachial nucleus	PB	-5.23	4.42	-1.08	891
429	Pons	P	-5.15	5.25	-1.09	884
430	Intermediate reticular nucleus	IRN	-5.09	5.95	-1.09	979
431	Pons	P	-5.12	5.58	-1.2	884
432	Intermediate reticular nucleus	IRN	-5.04	6.46	-1.25	979
433	Pons	P	-5.12	5.47	-1.28	884
434	Medulla	MY	-5.1	5.74	-1.31	936
435	Pons	P	-5.13	5.37	-1.35	884
436	Intermediate reticular nucleus	IRN	-5.05	6.3	-1.35	979
437	Parvicellular reticular nucleus	PARN	-5.11	5.59	-1.4	989
438	Parvicellular reticular nucleus	PARN	-5.09	5.77	-1.46	989
439	Parvicellular reticular nucleus	PARN	-5.07	5.87	-1.54	989
440	Parvicellular reticular nucleus	PARN	-5.1	5.55	-1.58	989
441	Parvicellular reticular nucleus	PARN	-5.09	5.7	-1.6	989
442	Parvicellular reticular nucleus	PARN	-5.07	5.83	-1.67	989
443	Intertrigeminal nucleus	I5	-5.11	5.33	-1.75	924
444	Intertrigeminal nucleus	I5	-5.11	5.38	-1.76	924
445	Intertrigeminal nucleus	I5	-5.1	5.5	-1.76	924
446	Principal sensory nucleus of the trigeminal	PSV	-5.12	5.08	-2.04	890
447	Principal sensory nucleus of the trigeminal	PSV	-5.1	5.31	-2.04	890
448	Principal sensory nucleus of the trigeminal	PSV	-5.13	4.91	-2.06	890
449	Principal sensory nucleus of the trigeminal	PSV	-5.13	4.88	-2.19	890
450	Medial vestibular nucleus	MV	-5.41	4.92	1.76	1004
451	Parvicellular reticular nucleus	PARN	-5.33	5.87	1.71	989
452	Spinal nucleus of the trigeminal oral part	SPVO	-5.36	5.45	1.69	957
453	Spinal nucleus of the trigeminal oral part	SPVO	-5.37	5.3	1.68	957
454	Parvicellular reticular nucleus	PARN	-5.31	6.02	1.62	989
455	Parvicellular reticular nucleus	PARN	-5.29	6.14	1.57	989
456	Parvicellular reticular nucleus	PARN	-5.37	5.28	1.56	989
457	Parvicellular reticular nucleus	PARN	-5.34	5.53	1.5	989
458	Parvicellular reticular nucleus	PARN	-5.32	5.79	1.47	989
459	Parvicellular reticular nucleus	PARN	-5.34	5.52	1.44	989
460	Parvicellular reticular nucleus	PARN	-5.33	5.68	1.39	989
461	Parvicellular reticular nucleus	PARN	-5.3	5.96	1.3	989
462	Parvicellular reticular nucleus	PARN	-5.33	5.56	1.29	989
463	Parvicellular reticular nucleus	PARN	-5.34	5.38	1.22	989
464	Intermediate reticular nucleus	IRN	-5.26	6.28	1.07	979
465	Intermediate reticular nucleus	IRN	-5.26	6.22	1.04	979
466	Gigantocellular reticular nucleus	GRN	-5.3	5.57	0.74	976
467	Gigantocellular reticular nucleus	GRN	-5.25	6.08	0.68	976
468	Magnocellular reticular nucleus	MARN	-5.19	6.58	0.33	985
469	crossed tectospinal pathway	tspc	-5.21	6.06	-0.13	1230
470	Gigantocellular reticular nucleus	GRN	-5.24	5.6	-0.31	976
471	Gigantocellular reticular nucleus	GRN	-5.2	6.01	-0.37	976
472	Pontine reticular nucleus caudal part	PRNc	-5.23	5.63	-0.42	914
473	Pontine reticular nucleus caudal part	PRNc	-5.23	5.65	-0.58	914
474	Pontine reticular nucleus caudal part	PRNc	-5.23	5.52	-0.78	914
475	Pontine reticular nucleus caudal part	PRNc	-5.2	5.84	-0.79	914
476	Pontine reticular nucleus caudal part	PRNc	-5.13	6.63	-0.84	914
477	Medial vestibular nucleus	MV	-5.27	4.82	-1.03	1004
478	Accessory facial motor nucleus	ACVII	-5.14	6.35	-1.07	969
479	Accessory facial motor nucleus	ACVII	-5.13	6.37	-1.14	969
480	Intermediate reticular nucleus	IRN	-5.18	5.79	-1.17	979
481	Intermediate reticular nucleus	IRN	-5.17	5.89	-1.19	979
482	Medial vestibular nucleus	MV	-5.24	5.03	-1.29	1004
483	Parvicellular reticular nucleus	PARN	-5.19	5.61	-1.36	989
484	Intermediate reticular nucleus	IRN	-5.14	6.12	-1.38	979
485	Parvicellular reticular nucleus	PARN	-5.18	5.63	-1.4	989
486	Intermediate reticular nucleus	IRN	-5.15	6.03	-1.39	979
487	Parvicellular reticular nucleus	PARN	-5.22	5.18	-1.43	989
488	Parvicellular reticular nucleus	PARN	-5.18	5.68	-1.44	989
489	Parvicellular reticular nucleus	PARN	-5.16	5.9	-1.47	989
490	Parvicellular reticular nucleus	PARN	-5.2	5.44	-1.49	989
491	Facial motor nucleus	VII	-5.08	6.67	-1.6	968
492	Medulla	MY	-5.1	6.4	-1.63	936
493	Principal sensory nucleus of the trigeminal	PSV	-5.2	5.15	-1.89	890
494	Principal sensory nucleus of the trigeminal	PSV	-5.21	5.05	-1.92	890
495	Principal sensory nucleus of the trigeminal	PSV	-5.16	5.51	-1.99	890
496	Principal sensory nucleus of the trigeminal	PSV	-5.2	5.08	-2.06	890
497	Koelliker-Fuse subnucleus	KF	-5.2	4.98	-2.13	892
498	Principal sensory nucleus of the trigeminal	PSV	-5.15	5.58	-2.17	890
499	Spinal nucleus of the trigeminal oral part	SPVO	-5.43	5.63	1.78	957
500	Parvicellular reticular nucleus	PARN	-5.37	6.32	1.76	989
501	Spinal nucleus of the trigeminal oral part	SPVO	-5.42	5.78	1.75	957
502	Parvicellular reticular nucleus	PARN	-5.4	5.94	1.65	989
503	Parvicellular reticular nucleus	PARN	-5.4	5.89	1.63	989
504	Parvicellular reticular nucleus	PARN	-5.4	5.9	1.56	989
505	Parvicellular reticular nucleus	PARN	-5.44	5.43	1.55	989
506	Parvicellular reticular nucleus	PARN	-5.43	5.5	1.51	989
507	Parvicellular reticular nucleus	PARN	-5.42	5.61	1.48	989
508	Parvicellular reticular nucleus	PARN	-5.4	5.77	1.46	989
509	Parvicellular reticular nucleus	PARN	-5.38	5.99	1.46	989
510	Parvicellular reticular nucleus	PARN	-5.45	5.27	1.45	989
511	Parvicellular reticular nucleus	PARN	-5.38	6.01	1.42	989
512	Parvicellular reticular nucleus	PARN	-5.43	5.39	1.38	989
513	Parvicellular reticular nucleus	PARN	-5.41	5.64	1.37	989
514	Intermediate reticular nucleus	IRN	-5.35	6.28	1.34	979
515	Parvicellular reticular nucleus	PARN	-5.43	5.38	1.32	989
516	Parvicellular reticular nucleus	PARN	-5.41	5.5	1.26	989
517	Parvicellular reticular nucleus	PARN	-5.39	5.77	1.27	989
518	Cerebellum	CB	-5.57	3.77	1.25	1015
519	Parvicellular reticular nucleus	PARN	-5.38	5.86	1.25	989
520	Parvicellular reticular nucleus	PARN	-5.42	5.4	1.23	989
521	Intermediate reticular nucleus	IRN	-5.39	5.77	1.17	979
522	Parvicellular reticular nucleus	PARN	-5.41	5.46	1.15	989
523	Intermediate reticular nucleus	IRN	-5.37	5.92	1.15	979
524	Intermediate reticular nucleus	IRN	-5.35	6.17	1.11	979
525	Intermediate reticular nucleus	IRN	-5.38	5.83	1.1	979
526	Intermediate reticular nucleus	IRN	-5.34	6.22	1.07	979
527	Medulla	MY	-5.43	5.21	0.98	936
528	Intermediate reticular nucleus	IRN	-5.32	6.35	0.95	979
529	Intermediate reticular nucleus	IRN	-5.35	6.01	0.89	979
530	Intermediate reticular nucleus	IRN	-5.34	6.17	0.88	979
531	Gigantocellular reticular nucleus	GRN	-5.36	5.78	0.72	976
532	Gigantocellular reticular nucleus	GRN	-5.29	6.54	0.64	976
533	Pontine central gray	PCG	-5.41	5.01	0.45	912
534	Gigantocellular reticular nucleus	GRN	-5.34	5.88	0.43	976
535	Gigantocellular reticular nucleus	GRN	-5.32	6.08	0.4	976
536	Gigantocellular reticular nucleus	GRN	-5.28	6.44	0.28	976
537	Gigantocellular reticular nucleus	GRN	-5.27	6.44	0.12	976
538	Gigantocellular reticular nucleus	GRN	-5.26	6.42	-0.17	976
539	Posterodorsal tegmental nucleus	PDTg	-5.4	4.73	-0.22	911
540	Gigantocellular reticular nucleus	GRN	-5.25	6.43	-0.24	976
541	Gigantocellular reticular nucleus	GRN	-5.26	6.29	-0.28	976
542	Pons	P	-5.37	4.91	-0.55	884
543	Gigantocellular reticular nucleus	GRN	-5.28	5.8	-0.74	976
544	Medial vestibular nucleus	MV	-5.35	4.92	-0.86	1004
545	Medial vestibular nucleus	MV	-5.36	4.78	-1.05	1004
546	Intermediate reticular nucleus	IRN	-5.25	5.96	-1.1	979
547	Intermediate reticular nucleus	IRN	-5.25	5.89	-1.13	979
548	Parvicellular reticular nucleus	PARN	-5.27	5.62	-1.33	989
549	Parvicellular reticular nucleus	PARN	-5.23	5.96	-1.4	989
550	Parvicellular reticular nucleus	PARN	-5.27	5.58	-1.42	989
551	Intermediate reticular nucleus	IRN	-5.2	6.32	-1.42	979
552	Parvicellular reticular nucleus	PARN	-5.25	5.81	-1.43	989
553	Parvicellular reticular nucleus	PARN	-5.23	6.03	-1.43	989
554	Parvicellular reticular nucleus	PARN	-5.3	5.21	-1.46	989
555	Parvicellular reticular nucleus	PARN	-5.27	5.46	-1.51	989
556	Intermediate reticular nucleus	IRN	-5.2	6.28	-1.51	979
557	Parvicellular reticular nucleus	PARN	-5.26	5.6	-1.53	989
558	Parvicellular reticular nucleus	PARN	-5.23	5.93	-1.53	989
559	Parvicellular reticular nucleus	PARN	-5.22	6.04	-1.56	989
560	Parvicellular reticular nucleus	PARN	-5.23	5.93	-1.6	989
561	Parvicellular reticular nucleus	PARN	-5.26	5.5	-1.62	989
562	Pons	P	-5.34	4.63	-1.67	884
563	Spinal nucleus of the trigeminal oral part	SPVO	-5.28	5.22	-1.83	957
564	Principal sensory nucleus of the trigeminal	PSV	-5.19	6.22	-1.83	890
565	Pons	P	-5.26	5.25	-2.18	884
566	Spinal nucleus of the trigeminal oral part	SPVO	-5.52	5.45	1.7	957
567	Spinal nucleus of the trigeminal oral part	SPVO	-5.52	5.4	1.64	957
568	Parvicellular reticular nucleus	PARN	-5.49	5.82	1.62	989
569	Parvicellular reticular nucleus	PARN	-5.48	5.87	1.62	989
570	Superior vestibular nucleus	SUV	-5.62	4.31	1.58	1006
571	Parvicellular reticular nucleus	PARN	-5.5	5.65	1.55	989
572	Parvicellular reticular nucleus	PARN	-5.5	5.55	1.53	989
573	Parvicellular reticular nucleus	PARN	-5.51	5.43	1.52	989
574	Parvicellular reticular nucleus	PARN	-5.48	5.88	1.53	989
575	Parvicellular reticular nucleus	PARN	-5.48	5.73	1.46	989
576	Parvicellular reticular nucleus	PARN	-5.47	5.94	1.45	989
577	Parvicellular reticular nucleus	PARN	-5.5	5.59	1.44	989
578	Parvicellular reticular nucleus	PARN	-5.49	5.68	1.39	989
579	Parvicellular reticular nucleus	PARN	-5.48	5.68	1.32	989
580	Intermediate reticular nucleus	IRN	-5.45	6.07	1.29	979
581	Parvicellular reticular nucleus	PARN	-5.5	5.4	1.28	989
582	Parvicellular reticular nucleus	PARN	-5.46	5.91	1.25	989
583	Parvicellular reticular nucleus	PARN	-5.47	5.78	1.25	989
584	Intermediate reticular nucleus	IRN	-5.45	6.02	1.25	979
585	Intermediate reticular nucleus	IRN	-5.42	6.31	1.25	979
586	Parvicellular reticular nucleus	PARN	-5.48	5.62	1.21	989
587	Parvicellular reticular nucleus	PARN	-5.47	5.74	1.2	989
588	Intermediate reticular nucleus	IRN	-5.47	5.71	1.15	979
589	Intermediate reticular nucleus	IRN	-5.46	5.86	1.15	979
590	Parvicellular reticular nucleus	PARN	-5.48	5.63	1.12	989
591	Intermediate reticular nucleus	IRN	-5.46	5.77	1.08	979
592	Parvicellular reticular nucleus	PARN	-5.49	5.46	1.06	989
593	Intermediate reticular nucleus	IRN	-5.43	6.02	0.97	979
594	Intermediate reticular nucleus	IRN	-5.43	6.05	0.91	979
595	Intermediate reticular nucleus	IRN	-5.42	6.06	0.86	979
596	Intermediate reticular nucleus	IRN	-5.47	5.5	0.85	979
597	Intermediate reticular nucleus	IRN	-5.44	5.86	0.85	979
598	Medial vestibular nucleus	MV	-5.51	5.03	0.84	1004
599	Medulla	MY	-5.5	5.17	0.83	936
600	Medulla	MY	-5.48	5.37	0.77	936
601	Intermediate reticular nucleus	IRN	-5.47	5.46	0.74	979
602	Gigantocellular reticular nucleus	GRN	-5.38	6.55	0.75	976
603	Gigantocellular reticular nucleus	GRN	-5.45	5.62	0.66	976
604	Gigantocellular reticular nucleus	GRN	-5.4	6.12	0.52	976
605	Gigantocellular reticular nucleus	GRN	-5.39	6.11	0.38	976
606	Magnocellular reticular nucleus	MARN	-5.34	6.71	0.3	985
607	Gigantocellular reticular nucleus	GRN	-5.39	6.06	0.23	976
608	Medulla	MY	-5.45	5.31	0.14	936
609	Gigantocellular reticular nucleus	GRN	-5.38	6.12	0.03	976
610	Magnocellular reticular nucleus	MARN	-5.33	6.56	-0.08	985
611	Gigantocellular reticular nucleus	GRN	-5.37	5.96	-0.4	976
612	Gigantocellular reticular nucleus	GRN	-5.34	6.26	-0.46	976
613	Magnocellular reticular nucleus	MARN	-5.3	6.68	-0.54	985
614	Gigantocellular reticular nucleus	GRN	-5.36	5.99	-0.55	976
615	Medial vestibular nucleus	MV	-5.45	4.88	-0.7	1004
616	Parapyramidal nucleus	PPY	-5.27	6.89	-0.72	999
617	Gigantocellular reticular nucleus	GRN	-5.34	6.11	-0.75	976
618	Gigantocellular reticular nucleus	GRN	-5.3	6.42	-0.84	976
619	Intermediate reticular nucleus	IRN	-5.38	5.52	-0.88	979
620	Intermediate reticular nucleus	IRN	-5.37	5.57	-1.02	979
621	Intermediate reticular nucleus	IRN	-5.34	5.94	-1.04	979
622	Medulla	MY	-5.37	5.53	-1.11	936
623	Medial vestibular nucleus	MV	-5.4	5.18	-1.14	1004
624	Parvicellular reticular nucleus	PARN	-5.37	5.51	-1.18	989
625	Parvicellular reticular nucleus	PARN	-5.35	5.64	-1.25	989
626	Intermediate reticular nucleus	IRN	-5.33	5.87	-1.23	979
627	Medial vestibular nucleus	MV	-5.47	4.32	-1.26	1004
628	Parvicellular reticular nucleus	PARN	-5.34	5.74	-1.37	989
629	Parvicellular reticular nucleus	PARN	-5.37	5.4	-1.37	989
630	Parvicellular reticular nucleus	PARN	-5.31	5.93	-1.5	989
631	Parvicellular reticular nucleus	PARN	-5.31	5.99	-1.5	989
632	Parvicellular reticular nucleus	PARN	-5.34	5.62	-1.52	989
633	Parvicellular reticular nucleus	PARN	-5.28	6.21	-1.56	989
634	Parvicellular reticular nucleus	PARN	-5.32	5.84	-1.58	989
635	Medulla	MY	-5.42	4.61	-1.63	936
636	Parvicellular reticular nucleus	PARN	-5.33	5.63	-1.65	989
637	Spinal nucleus of the trigeminal oral part	SPVO	-5.36	5.27	-1.7	957
638	Spinal nucleus of the trigeminal oral part	SPVO	-5.33	5.49	-1.96	957
639	Spinal nucleus of the trigeminal oral part	SPVO	-5.56	5.97	1.84	957
640	Parvicellular reticular nucleus	PARN	-5.52	6.41	1.81	989
641	Spinal nucleus of the trigeminal oral part	SPVO	-5.58	5.69	1.68	957
642	Spinal nucleus of the trigeminal oral part	SPVO	-5.59	5.52	1.66	957
643	Parvicellular reticular nucleus	PARN	-5.56	5.83	1.62	989
644	Parvicellular reticular nucleus	PARN	-5.57	5.73	1.56	989
645	Parvicellular reticular nucleus	PARN	-5.54	6.06	1.51	989
646	Medial vestibular nucleus	MV	-5.62	5.15	1.5	1004
647	Parvicellular reticular nucleus	PARN	-5.57	5.68	1.44	989
648	Parvicellular reticular nucleus	PARN	-5.56	5.78	1.41	989
649	Parvicellular reticular nucleus	PARN	-5.56	5.69	1.35	989
650	Intermediate reticular nucleus	IRN	-5.53	6.08	1.31	979
651	Parvicellular reticular nucleus	PARN	-5.56	5.75	1.31	989
652	Intermediate reticular nucleus	IRN	-5.51	6.26	1.3	979
653	Intermediate reticular nucleus	IRN	-5.53	6.04	1.27	979
654	Parvicellular reticular nucleus	PARN	-5.56	5.66	1.25	989
655	Intermediate reticular nucleus	IRN	-5.53	5.96	1.22	979
656	Parvicellular reticular nucleus	PARN	-5.54	5.82	1.2	989
657	Parvicellular reticular nucleus	PARN	-5.56	5.62	1.19	989
658	Parvicellular reticular nucleus	PARN	-5.55	5.69	1.18	989
659	Parvicellular reticular nucleus	PARN	-5.55	5.77	1.17	989
660	Intermediate reticular nucleus	IRN	-5.53	5.97	1.13	979
661	Intermediate reticular nucleus	IRN	-5.55	5.73	1.11	979
662	Intermediate reticular nucleus	IRN	-5.55	5.63	1.07	979
663	Medial vestibular nucleus	MV	-5.59	5.18	1.02	1004
664	Intermediate reticular nucleus	IRN	-5.56	5.48	1.03	979
665	Intermediate reticular nucleus	IRN	-5.54	5.72	1.03	979
666	Medial vestibular nucleus	MV	-5.61	4.96	1.0	1004
667	Intermediate reticular nucleus	IRN	-5.53	5.86	1.0	979
668	Medial vestibular nucleus	MV	-5.6	4.97	0.94	1004
669	Medial vestibular nucleus	MV	-5.62	4.72	0.91	1004
670	Medial vestibular nucleus	MV	-5.61	4.88	0.89	1004
671	Intermediate reticular nucleus	IRN	-5.54	5.72	0.9	979
672	Intermediate reticular nucleus	IRN	-5.51	6.0	0.86	979
673	Medulla	MY	-5.57	5.24	0.82	936
674	Medial vestibular nucleus	MV	-5.6	4.94	0.77	1004
675	Gigantocellular reticular nucleus	GRN	-5.49	6.14	0.75	976
676	Gigantocellular reticular nucleus	GRN	-5.51	5.89	0.69	976
677	Medulla	MY	-5.55	5.44	0.68	936
678	Gigantocellular reticular nucleus	GRN	-5.52	5.69	0.6	976
679	Medial vestibular nucleus	MV	-5.6	4.81	0.58	1004
680	Gigantocellular reticular nucleus	GRN	-5.5	5.97	0.59	976
681	Magnocellular reticular nucleus	MARN	-5.42	6.82	0.5	985
682	Medulla	MY	-5.55	5.31	0.43	936
683	Pons	P	-5.58	4.91	0.39	884
684	Pons	P	-5.57	4.97	0.35	884
685	Paragigantocellular reticular nucleus dorsal part	PGRNd	-5.54	5.38	0.31	992
686	Gigantocellular reticular nucleus	GRN	-5.53	5.41	0.29	976
687	Magnocellular reticular nucleus	MARN	-5.43	6.54	0.27	985
688	Gigantocellular reticular nucleus	GRN	-5.44	6.36	0.07	976
689	Magnocellular reticular nucleus	MARN	-5.4	6.62	-0.23	985
690	Magnocellular reticular nucleus	MARN	-5.39	6.63	-0.31	985
691	Abducens nucleus	VI	-5.51	5.21	-0.38	966
692	Gigantocellular reticular nucleus	GRN	-5.5	5.38	-0.42	976
693	Magnocellular reticular nucleus	MARN	-5.39	6.64	-0.41	985
694	Medial vestibular nucleus	MV	-5.54	4.82	-0.52	1004
695	Gigantocellular reticular nucleus	GRN	-5.38	6.66	-0.57	976
696	Gigantocellular reticular nucleus	GRN	-5.42	6.15	-0.64	976
697	Intermediate reticular nucleus	IRN	-5.42	6.04	-0.82	979
698	Intermediate reticular nucleus	IRN	-5.39	6.27	-0.96	979
699	Medial vestibular nucleus	MV	-5.5	4.98	-0.97	1004
700	Intermediate reticular nucleus	IRN	-5.45	5.6	-0.97	979
701	Medulla	MY	-5.47	5.3	-1.0	936
702	Intermediate reticular nucleus	IRN	-5.42	5.9	-1.04	979
703	Intermediate reticular nucleus	IRN	-5.44	5.69	-1.08	979
704	Intermediate reticular nucleus	IRN	-5.42	5.92	-1.08	979
705	Intermediate reticular nucleus	IRN	-5.41	6.01	-1.09	979
706	Intermediate reticular nucleus	IRN	-5.44	5.59	-1.09	979
707	Intermediate reticular nucleus	IRN	-5.39	6.19	-1.09	979
708	Parvicellular reticular nucleus	PARN	-5.44	5.59	-1.14	989
709	Parvicellular reticular nucleus	PARN	-5.44	5.53	-1.17	989
710	Parvicellular reticular nucleus	PARN	-5.43	5.69	-1.27	989
711	Parvicellular reticular nucleus	PARN	-5.42	5.74	-1.31	989
712	Parvicellular reticular nucleus	PARN	-5.45	5.38	-1.36	989
713	Intermediate reticular nucleus	IRN	-5.37	6.26	-1.36	979
714	Parvicellular reticular nucleus	PARN	-5.38	6.17	-1.38	989
715	Parvicellular reticular nucleus	PARN	-5.42	5.66	-1.4	989
716	Parvicellular reticular nucleus	PARN	-5.41	5.81	-1.4	989
717	Parvicellular reticular nucleus	PARN	-5.44	5.48	-1.41	989
718	Parvicellular reticular nucleus	PARN	-5.38	6.07	-1.43	989
719	Parvicellular reticular nucleus	PARN	-5.41	5.77	-1.44	989
720	Parvicellular reticular nucleus	PARN	-5.4	5.8	-1.52	989
721	Parvicellular reticular nucleus	PARN	-5.38	6.05	-1.57	989
722	Spinal nucleus of the trigeminal oral part	SPVO	-5.42	5.45	-1.69	957
723	Parvicellular reticular nucleus	PARN	-5.37	6.07	-1.71	989
724	Medulla	MY	-5.44	5.24	-1.8	936
725	Spinal nucleus of the trigeminal oral part	SPVO	-5.34	6.26	-2.01	957
726	Interposed nucleus	IP	-5.84	3.95	2.28	1099
727	Spinal nucleus of the trigeminal oral part	SPVO	-5.66	5.78	1.87	957
728	Spinal nucleus of the trigeminal oral part	SPVO	-5.67	5.59	1.62	957
729	Spinal nucleus of the trigeminal oral part	SPVO	-5.66	5.62	1.57	957
730	Parvicellular reticular nucleus	PARN	-5.67	5.45	1.43	989
731	Parvicellular reticular nucleus	PARN	-5.63	5.85	1.43	989
732	Parvicellular reticular nucleus	PARN	-5.66	5.56	1.41	989
733	Parvicellular reticular nucleus	PARN	-5.64	5.78	1.37	989
734	Parvicellular reticular nucleus	PARN	-5.65	5.62	1.35	989
735	Parvicellular reticular nucleus	PARN	-5.63	5.81	1.31	989
736	Intermediate reticular nucleus	IRN	-5.59	6.22	1.3	979
737	Parvicellular reticular nucleus	PARN	-5.65	5.54	1.29	989
738	Medial vestibular nucleus	MV	-5.7	5.05	1.28	1004
739	Parvicellular reticular nucleus	PARN	-5.62	5.86	1.27	989
740	Intermediate reticular nucleus	IRN	-5.6	6.14	1.25	979
741	Medial vestibular nucleus	MV	-5.69	5.11	1.23	1004
742	Parvicellular reticular nucleus	PARN	-5.64	5.55	1.15	989
743	Parvicellular reticular nucleus	PARN	-5.63	5.71	1.15	989
744	Intermediate reticular nucleus	IRN	-5.59	6.15	1.15	979
745	Parvicellular reticular nucleus	PARN	-5.64	5.61	1.12	989
746	Intermediate reticular nucleus	IRN	-5.6	6.02	1.11	979
747	Fastigial nucleus	FN	-5.78	3.99	1.04	1098
748	Intermediate reticular nucleus	IRN	-5.62	5.82	1.04	979
749	Intermediate reticular nucleus	IRN	-5.61	5.83	0.98	979
750	Intermediate reticular nucleus	IRN	-5.59	6.08	0.98	979
751	Intermediate reticular nucleus	IRN	-5.61	5.86	0.95	979
752	Intermediate reticular nucleus	IRN	-5.6	5.99	0.94	979
753	Intermediate reticular nucleus	IRN	-5.57	6.27	0.91	979
754	Intermediate reticular nucleus	IRN	-5.6	5.88	0.88	979
755	Intermediate reticular nucleus	IRN	-5.58	6.13	0.86	979
756	Medial vestibular nucleus	MV	-5.7	4.76	0.84	1004
757	Intermediate reticular nucleus	IRN	-5.6	5.93	0.85	979
758	Intermediate reticular nucleus	IRN	-5.59	6.01	0.83	979
759	Intermediate reticular nucleus	IRN	-5.61	5.68	0.8	979
760	Intermediate reticular nucleus	IRN	-5.6	5.87	0.81	979
761	Medial vestibular nucleus	MV	-5.69	4.78	0.76	1004
762	Medial vestibular nucleus	MV	-5.65	5.2	0.74	1004
763	Medial vestibular nucleus	MV	-5.66	5.12	0.71	1004
764	Medial vestibular nucleus	MV	-5.65	5.18	0.71	1004
765	Gigantocellular reticular nucleus	GRN	-5.58	6.05	0.69	976
766	Medial vestibular nucleus	MV	-5.65	5.1	0.59	1004
767	Gigantocellular reticular nucleus	GRN	-5.55	6.26	0.52	976
768	Gigantocellular reticular nucleus	GRN	-5.57	5.99	0.47	976
769	Gigantocellular reticular nucleus	GRN	-5.55	6.12	0.36	976
770	Paragigantocellular reticular nucleus dorsal part	PGRNd	-5.63	5.19	0.28	992
771	Paragigantocellular reticular nucleus dorsal part	PGRNd	-5.63	5.23	0.3	992
772	Paragigantocellular reticular nucleus dorsal part	PGRNd	-5.63	5.24	0.26	992
773	Paragigantocellular reticular nucleus dorsal part	PGRNd	-5.61	5.35	0.21	992
774	Paragigantocellular reticular nucleus dorsal part	PGRNd	-5.63	5.18	0.21	992
775	Medulla	MY	-5.63	5.14	0.15	936
776	Magnocellular reticular nucleus	MARN	-5.51	6.52	0.12	985
777	medial longitudinal fascicle	mlf	-5.62	5.23	0.07	1121
778	Nucleus prepositus	PRP	-5.62	5.1	-0.08	997
779	Paragigantocellular reticular nucleus dorsal part	PGRNd	-5.58	5.36	-0.3	992
780	Medulla	MY	-5.6	5.16	-0.3	936
781	Medial vestibular nucleus	MV	-5.62	4.86	-0.53	1004
782	Gigantocellular reticular nucleus	GRN	-5.49	6.3	-0.53	976
783	Gigantocellular reticular nucleus	GRN	-5.49	6.34	-0.55	976
784	Gigantocellular reticular nucleus	GRN	-5.54	5.68	-0.55	976
785	Gigantocellular reticular nucleus	GRN	-5.47	6.52	-0.58	976
786	Gigantocellular reticular nucleus	GRN	-5.45	6.69	-0.7	976
787	Intermediate reticular nucleus	IRN	-5.52	5.82	-0.8	979
788	Medial vestibular nucleus	MV	-5.58	5.12	-0.82	1004
789	Medulla	MY	-5.55	5.39	-0.88	936
790	Medulla	MY	-5.56	5.3	-0.88	936
791	Intermediate reticular nucleus	IRN	-5.47	6.3	-0.88	979
792	Intermediate reticular nucleus	IRN	-5.47	6.25	-0.93	979
793	Medial vestibular nucleus	MV	-5.61	4.69	-0.98	1004
794	Medulla	MY	-5.55	5.35	-0.98	936
795	Intermediate reticular nucleus	IRN	-5.5	5.9	-1.02	979
796	Medial vestibular nucleus	MV	-5.57	5.13	-1.03	1004
797	Intermediate reticular nucleus	IRN	-5.53	5.61	-1.02	979
798	Intermediate reticular nucleus	IRN	-5.52	5.65	-1.06	979
799	Intermediate reticular nucleus	IRN	-5.51	5.74	-1.07	979
800	Intermediate reticular nucleus	IRN	-5.51	5.69	-1.09	979
801	Parvicellular reticular nucleus	PARN	-5.53	5.54	-1.09	989
802	Parvicellular reticular nucleus	PARN	-5.52	5.65	-1.13	989
803	Parvicellular reticular nucleus	PARN	-5.51	5.66	-1.18	989
804	Medial vestibular nucleus	MV	-5.59	4.81	-1.2	1004
805	Parvicellular reticular nucleus	PARN	-5.51	5.71	-1.21	989
806	Parvicellular reticular nucleus	PARN	-5.49	5.87	-1.24	989
807	Parvicellular reticular nucleus	PARN	-5.47	6.06	-1.32	989
808	Intermediate reticular nucleus	IRN	-5.46	6.17	-1.34	979
809	Medial vestibular nucleus	MV	-5.56	4.96	-1.37	1004
810	Intermediate reticular nucleus	IRN	-5.44	6.33	-1.36	979
811	Parvicellular reticular nucleus	PARN	-5.48	5.88	-1.38	989
812	Parvicellular reticular nucleus	PARN	-5.51	5.51	-1.39	989
813	Parvicellular reticular nucleus	PARN	-5.48	5.95	-1.41	989
814	Parvicellular reticular nucleus	PARN	-5.49	5.8	-1.42	989
815	Parvicellular reticular nucleus	PARN	-5.51	5.58	-1.44	989
816	Parvicellular reticular nucleus	PARN	-5.49	5.76	-1.45	989
817	Parvicellular reticular nucleus	PARN	-5.51	5.56	-1.49	989
818	Parvicellular reticular nucleus	PARN	-5.47	5.97	-1.5	989
819	Parvicellular reticular nucleus	PARN	-5.48	5.83	-1.51	989
820	Superior vestibular nucleus	SUV	-5.6	4.41	-1.56	1006
821	Parvicellular reticular nucleus	PARN	-5.49	5.7	-1.59	989
822	Spinal nucleus of the trigeminal oral part	SPVO	-5.49	5.65	-1.61	957
823	Spinal nucleus of the trigeminal oral part	SPVO	-5.5	5.47	-1.71	957
824	Spinal nucleus of the trigeminal oral part	SPVO	-5.48	5.72	-1.72	957
825	Spinal nucleus of the trigeminal oral part	SPVO	-5.49	5.62	-1.76	957
826	ventral spinocerebellar tract	sctv	-5.36	7.06	-1.8	1179
827	Spinal nucleus of the trigeminal oral part	SPVO	-5.48	5.63	-1.84	957
828	Interposed nucleus	IP	-5.94	3.75	2.22	1099
829	Parvicellular reticular nucleus	PARN	-5.68	6.43	1.84	989
830	Parvicellular reticular nucleus	PARN	-5.71	6.07	1.76	989
831	Parvicellular reticular nucleus	PARN	-5.7	6.1	1.6	989
832	Parvicellular reticular nucleus	PARN	-5.72	5.76	1.48	989
833	Lateral vestibular nucleus	LAV	-5.82	4.67	1.43	1003
834	Parvicellular reticular nucleus	PARN	-5.72	5.72	1.36	989
835	Intermediate reticular nucleus	IRN	-5.68	6.23	1.35	979
836	Parvicellular reticular nucleus	PARN	-5.73	5.62	1.34	989
837	Parvicellular reticular nucleus	PARN	-5.74	5.49	1.28	989
838	Parvicellular reticular nucleus	PARN	-5.71	5.75	1.28	989
839	Medial vestibular nucleus	MV	-5.76	5.19	1.24	1004
840	Parvicellular reticular nucleus	PARN	-5.7	5.8	1.2	989
841	Intermediate reticular nucleus	IRN	-5.66	6.29	1.17	979
842	Intermediate reticular nucleus	IRN	-5.69	5.89	1.14	979
843	Intermediate reticular nucleus	IRN	-5.69	5.97	1.14	979
844	Parvicellular reticular nucleus	PARN	-5.71	5.66	1.13	989
845	Intermediate reticular nucleus	IRN	-5.67	6.15	1.01	979
846	Medial vestibular nucleus	MV	-5.78	4.81	0.94	1004
847	Intermediate reticular nucleus	IRN	-5.67	6.03	0.94	979
848	Intermediate reticular nucleus	IRN	-5.71	5.58	0.92	979
849	Intermediate reticular nucleus	IRN	-5.71	5.56	0.86	979
850	Intermediate reticular nucleus	IRN	-5.68	5.8	0.8	979
851	Gigantocellular reticular nucleus	GRN	-5.66	5.98	0.73	976
852	Gigantocellular reticular nucleus	GRN	-5.67	5.86	0.7	976
853	Medial vestibular nucleus	MV	-5.75	5.03	0.68	1004
854	Gigantocellular reticular nucleus	GRN	-5.68	5.73	0.66	976
855	Gigantocellular reticular nucleus	GRN	-5.67	5.93	0.67	976
856	Medial vestibular nucleus	MV	-5.74	5.05	0.56	1004
857	Medial vestibular nucleus	MV	-5.73	5.11	0.55	1004
858	Magnocellular reticular nucleus	MARN	-5.58	6.75	0.48	985
859	Gigantocellular reticular nucleus	GRN	-5.66	5.86	0.47	976
860	Gigantocellular reticular nucleus	GRN	-5.64	6.06	0.45	976
861	Magnocellular reticular nucleus	MARN	-5.58	6.75	0.43	985
862	Paragigantocellular reticular nucleus dorsal part	PGRNd	-5.72	5.19	0.37	992
863	Paragigantocellular reticular nucleus dorsal part	PGRNd	-5.71	5.19	0.34	992
864	Paragigantocellular reticular nucleus dorsal part	PGRNd	-5.71	5.23	0.29	992
865	Paragigantocellular reticular nucleus dorsal part	PGRNd	-5.7	5.28	0.31	992
866	Paragigantocellular reticular nucleus dorsal part	PGRNd	-5.7	5.28	0.23	992
867	Medulla	MY	-5.71	5.14	0.2	936
868	Gigantocellular reticular nucleus	GRN	-5.66	5.67	0.19	976
869	Paragigantocellular reticular nucleus dorsal part	PGRNd	-5.69	5.35	0.18	992
870	Medulla	MY	-5.71	5.14	0.12	936
871	Paragigantocellular reticular nucleus dorsal part	PGRNd	-5.69	5.37	0.13	992
872	Magnocellular reticular nucleus	MARN	-5.58	6.59	0.11	985
873	Nucleus prepositus	PRP	-5.7	5.11	-0.07	997
874	medial longitudinal fascicle	mlf	-5.69	5.24	-0.07	1121
875	Medulla	MY	-5.69	5.17	-0.13	936
876	Magnocellular reticular nucleus	MARN	-5.56	6.66	-0.12	985
877	Paragigantocellular reticular nucleus dorsal part	PGRNd	-5.68	5.25	-0.16	992
878	Medulla	MY	-5.69	5.15	-0.21	936
879	Paragigantocellular reticular nucleus dorsal part	PGRNd	-5.68	5.26	-0.21	992
880	Paragigantocellular reticular nucleus dorsal part	PGRNd	-5.68	5.21	-0.23	992
881	Paragigantocellular reticular nucleus dorsal part	PGRNd	-5.68	5.17	-0.25	992
882	Paragigantocellular reticular nucleus dorsal part	PGRNd	-5.67	5.3	-0.26	992
883	Paragigantocellular reticular nucleus dorsal part	PGRNd	-5.68	5.22	-0.29	992
884	Paragigantocellular reticular nucleus dorsal part	PGRNd	-5.67	5.26	-0.3	992
885	Gigantocellular reticular nucleus	GRN	-5.62	5.89	-0.33	976
886	Paragigantocellular reticular nucleus dorsal part	PGRNd	-5.66	5.38	-0.38	992
887	Paragigantocellular reticular nucleus dorsal part	PGRNd	-5.67	5.18	-0.42	992
888	Gigantocellular reticular nucleus	GRN	-5.61	5.85	-0.56	976
889	Gigantocellular reticular nucleus	GRN	-5.52	6.79	-0.62	976
890	Medial vestibular nucleus	MV	-5.67	5.01	-0.72	1004
891	Medial vestibular nucleus	MV	-5.65	5.25	-0.83	1004
892	Intermediate reticular nucleus	IRN	-5.58	5.93	-0.93	979
893	Intermediate reticular nucleus	IRN	-5.57	5.99	-0.97	979
894	Intermediate reticular nucleus	IRN	-5.56	6.11	-1.02	979
895	Medial vestibular nucleus	MV	-5.65	5.1	-1.03	1004
896	Medial vestibular nucleus	MV	-5.64	5.12	-1.09	1004
897	Intermediate reticular nucleus	IRN	-5.56	6.07	-1.09	979
898	Parvicellular reticular nucleus	PARN	-5.61	5.43	-1.19	989
899	Parvicellular reticular nucleus	PARN	-5.58	5.81	-1.22	989
900	Intermediate reticular nucleus	IRN	-5.54	6.25	-1.23	979
901	Intermediate reticular nucleus	IRN	-5.56	5.97	-1.26	979
902	Parvicellular reticular nucleus	PARN	-5.6	5.5	-1.28	989
903	Intermediate reticular nucleus	IRN	-5.54	6.16	-1.33	979
904	Medial vestibular nucleus	MV	-5.64	4.97	-1.36	1004
905	Parvicellular reticular nucleus	PARN	-5.6	5.5	-1.36	989
906	Parvicellular reticular nucleus	PARN	-5.58	5.71	-1.41	989
907	Parvicellular reticular nucleus	PARN	-5.59	5.58	-1.42	989
908	Parvicellular reticular nucleus	PARN	-5.55	6.0	-1.42	989
909	Parvicellular reticular nucleus	PARN	-5.55	6.04	-1.44	989
910	Parvicellular reticular nucleus	PARN	-5.55	5.9	-1.52	989
911	Parvicellular reticular nucleus	PARN	-5.54	5.96	-1.63	989
912	Parvicellular reticular nucleus	PARN	-5.52	6.15	-1.69	989
913	Spinal nucleus of the trigeminal oral part	SPVO	-5.58	5.5	-1.72	957
914	Spinal nucleus of the trigeminal oral part	SPVO	-5.57	5.6	-1.77	957
915	Spinal nucleus of the trigeminal oral part	SPVO	-5.83	5.76	1.93	957
916	Spinal nucleus of the trigeminal oral part	SPVO	-5.81	5.82	1.7	957
917	Parvicellular reticular nucleus	PARN	-5.77	6.21	1.62	989
918	Medulla	MY	-5.84	5.38	1.61	936
919	Spinal nucleus of the trigeminal oral part	SPVO	-5.83	5.56	1.61	957
920	Spinal nucleus of the trigeminal oral part	SPVO	-5.81	5.68	1.57	957
921	Parvicellular reticular nucleus	PARN	-5.79	5.91	1.57	989
922	Parvicellular reticular nucleus	PARN	-5.78	6.03	1.55	989
923	Parvicellular reticular nucleus	PARN	-5.77	6.19	1.5	989
924	Parvicellular reticular nucleus	PARN	-5.77	6.08	1.41	989
925	Parvicellular reticular nucleus	PARN	-5.81	5.6	1.39	989
926	Parvicellular reticular nucleus	PARN	-5.77	6.08	1.37	989
927	Parvicellular reticular nucleus	PARN	-5.79	5.88	1.36	989
928	Parvicellular reticular nucleus	PARN	-5.77	6.04	1.34	989
929	Spinal vestibular nucleus	SPIV	-5.87	4.89	1.3	1005
930	Spinal vestibular nucleus	SPIV	-5.87	4.83	1.27	1005
931	Parvicellular reticular nucleus	PARN	-5.82	5.48	1.27	989
932	Intermediate reticular nucleus	IRN	-5.75	6.25	1.26	979
933	Parvicellular reticular nucleus	PARN	-5.79	5.73	1.21	989
934	Intermediate reticular nucleus	IRN	-5.77	6.03	1.21	979
935	Intermediate reticular nucleus	IRN	-5.76	6.12	1.2	979
936	Medial vestibular nucleus	MV	-5.86	4.86	1.14	1004
937	Parvicellular reticular nucleus	PARN	-5.79	5.7	1.15	989
938	Intermediate reticular nucleus	IRN	-5.76	6.03	1.14	979
939	Intermediate reticular nucleus	IRN	-5.76	6.09	1.15	979
940	Intermediate reticular nucleus	IRN	-5.75	6.07	1.08	979
941	Intermediate reticular nucleus	IRN	-5.79	5.67	1.07	979
942	Medial vestibular nucleus	MV	-5.83	5.21	1.06	1004
943	Intermediate reticular nucleus	IRN	-5.8	5.53	1.03	979
944	Intermediate reticular nucleus	IRN	-5.74	6.22	1.01	979
945	Intermediate reticular nucleus	IRN	-5.73	6.37	1.01	979
946	Intermediate reticular nucleus	IRN	-5.77	5.83	1.0	979
947	Medial vestibular nucleus	MV	-5.86	4.86	0.99	1004
948	Medial vestibular nucleus	MV	-5.89	4.47	0.92	1004
949	Intermediate reticular nucleus	IRN	-5.76	5.86	0.87	979
950	Intermediate reticular nucleus	IRN	-5.78	5.64	0.85	979
951	Intermediate reticular nucleus	IRN	-5.74	6.06	0.85	979
952	Intermediate reticular nucleus	IRN	-5.79	5.57	0.84	979
953	Intermediate reticular nucleus	IRN	-5.75	5.99	0.77	979
954	Paragigantocellular reticular nucleus lateral part	PGRNl	-5.68	6.73	0.72	993
955	Gigantocellular reticular nucleus	GRN	-5.74	6.04	0.7	976
956	Medulla	MY	-5.79	5.38	0.65	936
957	Gigantocellular reticular nucleus	GRN	-5.69	6.58	0.63	976
958	Paragigantocellular reticular nucleus dorsal part	PGRNd	-5.79	5.41	0.58	992
959	Medial vestibular nucleus	MV	-5.84	4.83	0.56	1004
960	Paragigantocellular reticular nucleus dorsal part	PGRNd	-5.8	5.22	0.42	992
961	Magnocellular reticular nucleus	MARN	-5.66	6.71	0.41	985
962	Paragigantocellular reticular nucleus dorsal part	PGRNd	-5.79	5.28	0.35	992
963	Paragigantocellular reticular nucleus dorsal part	PGRNd	-5.79	5.25	0.33	992
964	Gigantocellular reticular nucleus	GRN	-5.68	6.47	0.32	976
965	Paragigantocellular reticular nucleus dorsal part	PGRNd	-5.78	5.32	0.3	992
966	Gigantocellular reticular nucleus	GRN	-5.74	5.75	0.3	976
967	Paragigantocellular reticular nucleus dorsal part	PGRNd	-5.77	5.37	0.28	992
968	Magnocellular reticular nucleus	MARN	-5.66	6.71	0.28	985
969	Nucleus prepositus	PRP	-5.8	5.12	0.26	997
970	Paragigantocellular reticular nucleus dorsal part	PGRNd	-5.79	5.2	0.27	992
971	Paragigantocellular reticular nucleus dorsal part	PGRNd	-5.78	5.28	0.25	992
972	Paragigantocellular reticular nucleus dorsal part	PGRNd	-5.76	5.47	0.26	992
973	Gigantocellular reticular nucleus	GRN	-5.75	5.57	0.21	976
974	Paragigantocellular reticular nucleus dorsal part	PGRNd	-5.78	5.2	0.18	992
975	Medulla	MY	-5.79	5.15	0.16	936
976	Paragigantocellular reticular nucleus dorsal part	PGRNd	-5.77	5.34	0.12	992
977	Nucleus prepositus	PRP	-5.79	5.06	0.13	997
978	Paragigantocellular reticular nucleus dorsal part	PGRNd	-5.76	5.44	0.13	992
979	Medulla	MY	-5.79	5.14	0.1	936
980	Nucleus prepositus	PRP	-5.79	5.11	0.06	997
981	medial longitudinal fascicle	mlf	-5.78	5.22	0.04	1121
982	Gigantocellular reticular nucleus	GRN	-5.68	6.24	-0.04	976
983	Nucleus raphe magnus	RM	-5.66	6.46	-0.05	1012
984	Nucleus prepositus	PRP	-5.78	5.12	-0.11	997
985	Medulla	MY	-5.76	5.3	-0.11	936
986	Paragigantocellular reticular nucleus dorsal part	PGRNd	-5.76	5.26	-0.16	992
987	Paragigantocellular reticular nucleus dorsal part	PGRNd	-5.76	5.24	-0.29	992
988	Paragigantocellular reticular nucleus dorsal part	PGRNd	-5.75	5.28	-0.29	992
989	Paragigantocellular reticular nucleus dorsal part	PGRNd	-5.76	5.23	-0.33	992
990	Paragigantocellular reticular nucleus dorsal part	PGRNd	-5.74	5.42	-0.36	992
991	Magnocellular reticular nucleus	MARN	-5.62	6.71	-0.37	985
992	Magnocellular reticular nucleus	MARN	-5.61	6.83	-0.37	985
993	Medial vestibular nucleus	MV	-5.79	4.85	-0.38	1004
994	Paragigantocellular reticular nucleus dorsal part	PGRNd	-5.75	5.23	-0.46	992
995	Paragigantocellular reticular nucleus dorsal part	PGRNd	-5.73	5.44	-0.46	992
996	Gigantocellular reticular nucleus	GRN	-5.65	6.29	-0.5	976
997	Gigantocellular reticular nucleus	GRN	-5.62	6.7	-0.54	976
998	Gigantocellular reticular nucleus	GRN	-5.62	6.59	-0.58	976
999	Magnocellular reticular nucleus	MARN	-5.61	6.78	-0.58	985
1000	Gigantocellular reticular nucleus	GRN	-5.62	6.63	-0.62	976
1001	Medial vestibular nucleus	MV	-5.74	5.18	-0.7	1004
1002	Medial vestibular nucleus	MV	-5.76	4.81	-0.89	1004
1003	Medial vestibular nucleus	MV	-5.72	5.25	-0.92	1004
1004	Intermediate reticular nucleus	IRN	-5.69	5.64	-0.93	979
1005	Intermediate reticular nucleus	IRN	-5.68	5.74	-0.94	979
1006	Intermediate reticular nucleus	IRN	-5.65	6.09	-0.95	979
1007	Intermediate reticular nucleus	IRN	-5.65	6.01	-1.0	979
1008	Intermediate reticular nucleus	IRN	-5.67	5.77	-1.02	979
1009	Intermediate reticular nucleus	IRN	-5.63	6.22	-1.04	979
1010	Intermediate reticular nucleus	IRN	-5.67	5.79	-1.07	979
1011	Intermediate reticular nucleus	IRN	-5.61	6.41	-1.08	979
1012	Medial vestibular nucleus	MV	-5.79	4.32	-1.12	1004
1013	Parvicellular reticular nucleus	PARN	-5.69	5.54	-1.1	989
1014	Intermediate reticular nucleus	IRN	-5.64	6.0	-1.19	979
1015	Medial vestibular nucleus	MV	-5.71	5.28	-1.19	1004
1016	Medial vestibular nucleus	MV	-5.72	5.1	-1.21	1004
1017	Parvicellular reticular nucleus	PARN	-5.66	5.74	-1.26	989
1018	Intermediate reticular nucleus	IRN	-5.62	6.2	-1.25	979
1019	Parvicellular reticular nucleus	PARN	-5.66	5.73	-1.34	989
1020	Parvicellular reticular nucleus	PARN	-5.65	5.83	-1.34	989
1021	Parvicellular reticular nucleus	PARN	-5.63	6.09	-1.34	989
1022	Parvicellular reticular nucleus	PARN	-5.66	5.7	-1.38	989
1023	Parvicellular reticular nucleus	PARN	-5.64	5.87	-1.4	989
1024	Spinal nucleus of the trigeminal oral part	SPVO	-5.6	6.01	-1.91	957
1025	Spinal nucleus of the trigeminal oral part	SPVO	-5.88	6.07	1.84	957
1026	Spinal nucleus of the trigeminal oral part	SPVO	-5.88	6.0	1.82	957
1027	Spinal nucleus of the trigeminal oral part	SPVO	-5.88	6.04	1.81	957
1028	Nucleus of the solitary tract	NTS	-5.93	5.34	1.61	949
1029	Parvicellular reticular nucleus	PARN	-5.88	5.82	1.53	989
1030	Infracerebellar nucleus	ICB	-6.04	3.97	1.47	977
1031	Nucleus of the solitary tract	NTS	-5.92	5.34	1.42	949
1032	Parvicellular reticular nucleus	PARN	-5.85	6.08	1.42	989
1033	Parvicellular reticular nucleus	PARN	-5.87	5.84	1.37	989
1034	Parvicellular reticular nucleus	PARN	-5.85	6.04	1.31	989
1035	Parvicellular reticular nucleus	PARN	-5.89	5.59	1.3	989
1036	Intermediate reticular nucleus	IRN	-5.84	6.19	1.3	979
1037	Spinal vestibular nucleus	SPIV	-5.95	4.88	1.29	1005
1038	Intermediate reticular nucleus	IRN	-5.84	6.14	1.22	979
1039	Parvicellular reticular nucleus	PARN	-5.88	5.67	1.22	989
1040	Intermediate reticular nucleus	IRN	-5.85	5.94	1.16	979
1041	Parvicellular reticular nucleus	PARN	-5.86	5.8	1.15	989
1042	Intermediate reticular nucleus	IRN	-5.85	6.0	1.15	979
1043	Parvicellular reticular nucleus	PARN	-5.87	5.67	1.1	989
1044	Intermediate reticular nucleus	IRN	-5.86	5.78	1.1	979
1045	Parvicellular reticular nucleus	PARN	-5.88	5.51	1.09	989
1046	Medial vestibular nucleus	MV	-5.91	5.22	1.08	1004
1047	Intermediate reticular nucleus	IRN	-5.84	6.05	1.08	979
1048	Parvicellular reticular nucleus	PARN	-5.88	5.56	1.07	989
1049	Intermediate reticular nucleus	IRN	-5.84	6.01	1.06	979
1050	Intermediate reticular nucleus	IRN	-5.85	5.89	1.04	979
1051	Intermediate reticular nucleus	IRN	-5.82	6.18	1.01	979
1052	Intermediate reticular nucleus	IRN	-5.87	5.63	0.96	979
1053	Intermediate reticular nucleus	IRN	-5.86	5.77	0.96	979
1054	Medial vestibular nucleus	MV	-5.91	5.13	0.93	1004
1055	Medial vestibular nucleus	MV	-5.94	4.82	0.9	1004
1056	Medial vestibular nucleus	MV	-5.92	4.95	0.89	1004
1057	Intermediate reticular nucleus	IRN	-5.86	5.68	0.89	979
1058	Intermediate reticular nucleus	IRN	-5.84	5.92	0.89	979
1059	Intermediate reticular nucleus	IRN	-5.85	5.8	0.88	979
1060	Intermediate reticular nucleus	IRN	-5.82	6.08	0.88	979
1061	Intermediate reticular nucleus	IRN	-5.86	5.61	0.86	979
1062	Intermediate reticular nucleus	IRN	-5.86	5.71	0.86	979
1063	Intermediate reticular nucleus	IRN	-5.83	6.01	0.85	979
1064	Intermediate reticular nucleus	IRN	-5.83	5.97	0.84	979
1065	Medial vestibular nucleus	MV	-5.91	5.11	0.82	1004
1066	Intermediate reticular nucleus	IRN	-5.87	5.48	0.81	979
1067	Intermediate reticular nucleus	IRN	-5.85	5.73	0.78	979
1068	Intermediate reticular nucleus	IRN	-5.84	5.81	0.78	979
1069	Intermediate reticular nucleus	IRN	-5.86	5.64	0.76	979
1070	Intermediate reticular nucleus	IRN	-5.82	6.02	0.75	979
1071	Gigantocellular reticular nucleus	GRN	-5.78	6.46	0.74	976
1072	Gigantocellular reticular nucleus	GRN	-5.82	6.05	0.7	976
1073	Gigantocellular reticular nucleus	GRN	-5.81	6.12	0.69	976
1074	Intermediate reticular nucleus	IRN	-5.85	5.62	0.67	979
1075	Parapyramidal nucleus	PPY	-5.73	7.02	0.68	999
1076	Medial vestibular nucleus	MV	-5.89	5.19	0.66	1004
1077	Gigantocellular reticular nucleus	GRN	-5.78	6.48	0.67	976
1078	Gigantocellular reticular nucleus	GRN	-5.77	6.53	0.62	976
1079	Gigantocellular reticular nucleus	GRN	-5.76	6.65	0.59	976
1080	Magnocellular reticular nucleus	MARN	-5.74	6.9	0.56	985
1081	Magnocellular reticular nucleus	MARN	-5.75	6.71	0.46	985
1082	Paragigantocellular reticular nucleus dorsal part	PGRNd	-5.87	5.28	0.42	992
1083	Gigantocellular reticular nucleus	GRN	-5.77	6.44	0.42	976
1084	Gigantocellular reticular nucleus	GRN	-5.78	6.34	0.41	976
1085	Magnocellular reticular nucleus	MARN	-5.74	6.79	0.4	985
1086	fourth ventricle	V4	-5.93	4.6	0.39	1302
1087	Paragigantocellular reticular nucleus dorsal part	PGRNd	-5.86	5.29	0.33	992
1088	Gigantocellular reticular nucleus	GRN	-5.8	6.0	0.32	976
1089	Paragigantocellular reticular nucleus dorsal part	PGRNd	-5.86	5.33	0.32	992
1090	Paragigantocellular reticular nucleus dorsal part	PGRNd	-5.85	5.38	0.29	992
1091	Gigantocellular reticular nucleus	GRN	-5.78	6.21	0.28	976
1092	Paragigantocellular reticular nucleus dorsal part	PGRNd	-5.86	5.25	0.27	992
1093	Paragigantocellular reticular nucleus dorsal part	PGRNd	-5.86	5.33	0.25	992
1094	Magnocellular reticular nucleus	MARN	-5.74	6.7	0.27	985
1095	Paragigantocellular reticular nucleus dorsal part	PGRNd	-5.86	5.25	0.22	992
1096	Paragigantocellular reticular nucleus dorsal part	PGRNd	-5.86	5.3	0.2	992
1097	Paragigantocellular reticular nucleus dorsal part	PGRNd	-5.84	5.42	0.12	992
1098	Gigantocellular reticular nucleus	GRN	-5.82	5.59	0.06	976
1099	Nucleus prepositus	PRP	-5.86	5.14	0.05	997
1100	Nucleus raphe magnus	RM	-5.76	6.3	-0.0	1012
1101	Nucleus raphe magnus	RM	-5.75	6.42	-0.03	1012
1102	Medulla	MY	-5.86	5.15	-0.08	936
1103	Nucleus raphe magnus	RM	-5.72	6.67	-0.05	1012
1104	Medulla	MY	-5.84	5.27	-0.11	936
1105	medial longitudinal fascicle	mlf	-5.85	5.21	-0.12	1121
1106	Paragigantocellular reticular nucleus dorsal part	PGRNd	-5.83	5.36	-0.14	992
1107	Paragigantocellular reticular nucleus dorsal part	PGRNd	-5.83	5.37	-0.18	992
1108	Paragigantocellular reticular nucleus dorsal part	PGRNd	-5.83	5.33	-0.21	992
1109	Paragigantocellular reticular nucleus dorsal part	PGRNd	-5.84	5.24	-0.28	992
1110	Gigantocellular reticular nucleus	GRN	-5.77	6.07	-0.25	976
1111	Paragigantocellular reticular nucleus dorsal part	PGRNd	-5.83	5.3	-0.31	992
1112	Magnocellular reticular nucleus	MARN	-5.69	6.84	-0.35	985
1113	Gigantocellular reticular nucleus	GRN	-5.76	6.07	-0.36	976
1114	Paragigantocellular reticular nucleus dorsal part	PGRNd	-5.82	5.4	-0.4	992
1115	Paragigantocellular reticular nucleus dorsal part	PGRNd	-5.82	5.31	-0.51	992
1116	Gigantocellular reticular nucleus	GRN	-5.78	5.7	-0.55	976
1117	Gigantocellular reticular nucleus	GRN	-5.7	6.61	-0.56	976
1118	Medial vestibular nucleus	MV	-5.85	4.89	-0.58	1004
1119	Gigantocellular reticular nucleus	GRN	-5.79	5.54	-0.58	976
1120	arbor vitae	arb	-5.92	4.05	-0.6	1189
1121	Medulla	MY	-5.82	5.28	-0.6	936
1122	Intermediate reticular nucleus	IRN	-5.79	5.52	-0.66	979
1123	Fastigial nucleus	FN	-5.93	3.94	-0.67	1098
1124	Gigantocellular reticular nucleus	GRN	-5.76	5.86	-0.68	976
1125	Gigantocellular reticular nucleus	GRN	-5.73	6.19	-0.69	976
1126	Gigantocellular reticular nucleus	GRN	-5.72	6.31	-0.69	976
1127	Intermediate reticular nucleus	IRN	-5.78	5.65	-0.73	979
1128	Gigantocellular reticular nucleus	GRN	-5.74	6.1	-0.74	976
1129	Gigantocellular reticular nucleus	GRN	-5.71	6.44	-0.73	976
1130	Intermediate reticular nucleus	IRN	-5.75	5.96	-0.8	979
1131	Intermediate reticular nucleus	IRN	-5.78	5.59	-0.84	979
1132	Intermediate reticular nucleus	IRN	-5.75	5.9	-0.85	979
1133	Intermediate reticular nucleus	IRN	-5.76	5.75	-0.86	979
1134	Intermediate reticular nucleus	IRN	-5.78	5.53	-0.89	979
1135	Intermediate reticular nucleus	IRN	-5.71	6.31	-0.94	979
1136	Intermediate reticular nucleus	IRN	-5.75	5.77	-0.96	979
1137	Medial vestibular nucleus	MV	-5.83	4.89	-0.99	1004
1138	Intermediate reticular nucleus	IRN	-5.74	5.94	-0.99	979
1139	Medial vestibular nucleus	MV	-5.82	5.03	-1.0	1004
1140	Intermediate reticular nucleus	IRN	-5.73	6.03	-1.01	979
1141	Intermediate reticular nucleus	IRN	-5.76	5.66	-1.03	979
1142	Intermediate reticular nucleus	IRN	-5.7	6.29	-1.05	979
1143	Parvicellular reticular nucleus	PARN	-5.77	5.5	-1.08	989
1144	Intermediate reticular nucleus	IRN	-5.73	5.95	-1.09	979
1145	Parvicellular reticular nucleus	PARN	-5.76	5.59	-1.13	989
1146	Parvicellular reticular nucleus	PARN	-5.75	5.66	-1.18	989
1147	Medial vestibular nucleus	MV	-5.8	5.05	-1.21	1004
1148	Medial vestibular nucleus	MV	-5.8	5.11	-1.21	1004
1149	Intermediate reticular nucleus	IRN	-5.7	6.29	-1.21	979
1150	Parvicellular reticular nucleus	PARN	-5.75	5.67	-1.26	989
1151	Intermediate reticular nucleus	IRN	-5.72	5.99	-1.26	979
1152	Intermediate reticular nucleus	IRN	-5.69	6.33	-1.27	979
1153	Parvicellular reticular nucleus	PARN	-5.76	5.51	-1.3	989
1154	Parvicellular reticular nucleus	PARN	-5.73	5.8	-1.3	989
1155	Parvicellular reticular nucleus	PARN	-5.72	5.93	-1.34	989
1156	Intermediate reticular nucleus	IRN	-5.69	6.34	-1.33	979
1157	Parvicellular reticular nucleus	PARN	-5.7	6.16	-1.42	989
1158	Lateral vestibular nucleus	LAV	-5.79	5.01	-1.46	1003
1159	Inferior salivatory nucleus	ISN	-5.75	5.51	-1.47	980
1160	Parvicellular reticular nucleus	PARN	-5.69	6.23	-1.49	989
1161	Parvicellular reticular nucleus	PARN	-5.7	6.11	-1.5	989
1162	Parvicellular reticular nucleus	PARN	-5.72	5.79	-1.52	989
1163	Parvicellular reticular nucleus	PARN	-5.7	6.06	-1.53	989
1164	Parvicellular reticular nucleus	PARN	-5.68	6.22	-1.56	989
1165	Spinal nucleus of the trigeminal oral part	SPVO	-5.75	5.43	-1.67	957
1166	Parvicellular reticular nucleus	PARN	-5.68	6.24	-1.67	989
1167	Lateral vestibular nucleus	LAV	-5.78	5.0	-1.68	1003
1168	Spinal nucleus of the trigeminal oral part	SPVO	-5.73	5.5	-1.81	957
1169	Medulla	MY	-5.8	4.54	-2.07	936
1170	Spinal nucleus of the trigeminal oral part	SPVO	-5.68	6.01	-2.08	957
1171	Interposed nucleus	IP	-6.18	3.74	2.29	1099
1172	Spinal nucleus of the trigeminal oral part	SPVO	-5.98	5.83	1.83	957
1173	Spinal nucleus of the trigeminal oral part	SPVO	-5.95	6.07	1.83	957
1174	Spinal vestibular nucleus	SPIV	-6.01	5.29	1.56	1005
1175	Nucleus of the solitary tract	NTS	-5.99	5.41	1.45	949
1176	Parvicellular reticular nucleus	PARN	-5.97	5.63	1.43	989
1177	Infracerebellar nucleus	ICB	-6.12	4.0	1.42	977
1178	Parvicellular reticular nucleus	PARN	-5.92	6.16	1.35	989
1179	Parvicellular reticular nucleus	PARN	-5.93	6.08	1.32	989
1180	Parvicellular reticular nucleus	PARN	-5.96	5.64	1.28	989
1181	Intermediate reticular nucleus	IRN	-5.91	6.2	1.27	979
1182	Parvicellular reticular nucleus	PARN	-5.93	5.99	1.25	989
1183	Parvicellular reticular nucleus	PARN	-5.95	5.8	1.23	989
1184	Parvicellular reticular nucleus	PARN	-5.96	5.64	1.22	989
1185	Intermediate reticular nucleus	IRN	-5.91	6.18	1.2	979
1186	Intermediate reticular nucleus	IRN	-5.9	6.36	1.2	979
1187	Intermediate reticular nucleus	IRN	-5.93	5.91	1.19	979
1188	Parvicellular reticular nucleus	PARN	-5.95	5.71	1.18	989
1189	Intermediate reticular nucleus	IRN	-5.93	6.0	1.18	979
1190	Intermediate reticular nucleus	IRN	-5.92	6.1	1.18	979
1191	Parvicellular reticular nucleus	PARN	-5.96	5.66	1.17	989
1192	Intermediate reticular nucleus	IRN	-5.92	6.04	1.17	979
1193	Parvicellular reticular nucleus	PARN	-5.97	5.49	1.15	989
1194	Intermediate reticular nucleus	IRN	-5.92	6.06	1.13	979
1195	Intermediate reticular nucleus	IRN	-5.91	6.12	1.1	979
1196	Intermediate reticular nucleus	IRN	-5.93	5.89	1.09	979
1197	Parvicellular reticular nucleus	PARN	-5.96	5.51	1.08	989
1198	Parvicellular reticular nucleus	PARN	-5.96	5.56	1.08	989
1199	Parvicellular reticular nucleus	PARN	-5.95	5.62	1.08	989
1200	Intermediate reticular nucleus	IRN	-5.92	5.98	1.07	979
1201	Nucleus of the solitary tract	NTS	-5.98	5.31	1.07	949
1202	Parvicellular reticular nucleus	PARN	-5.97	5.43	1.07	989
1203	Intermediate reticular nucleus	IRN	-5.88	6.41	1.06	979
1204	Intermediate reticular nucleus	IRN	-5.91	6.15	1.04	979
1205	Parvicellular reticular nucleus	PARN	-5.97	5.39	1.02	989
1206	Intermediate reticular nucleus	IRN	-5.94	5.79	1.01	979
1207	Intermediate reticular nucleus	IRN	-5.95	5.6	0.99	979
1208	Intermediate reticular nucleus	IRN	-5.94	5.73	0.98	979
1209	Intermediate reticular nucleus	IRN	-5.86	6.59	0.92	979
1210	Intermediate reticular nucleus	IRN	-5.96	5.44	0.91	979
1211	Intermediate reticular nucleus	IRN	-5.95	5.54	0.89	979
1212	Intermediate reticular nucleus	IRN	-5.96	5.41	0.9	979
1213	Intermediate reticular nucleus	IRN	-5.93	5.8	0.88	979
1214	Intermediate reticular nucleus	IRN	-5.92	5.95	0.9	979
1215	Intermediate reticular nucleus	IRN	-5.89	6.31	0.9	979
1216	Intermediate reticular nucleus	IRN	-5.94	5.7	0.89	979
1217	Intermediate reticular nucleus	IRN	-5.92	5.85	0.88	979
1218	Intermediate reticular nucleus	IRN	-5.94	5.65	0.87	979
1219	Intermediate reticular nucleus	IRN	-5.92	5.9	0.87	979
1220	Intermediate reticular nucleus	IRN	-5.95	5.5	0.84	979
1221	Intermediate reticular nucleus	IRN	-5.93	5.71	0.83	979
1222	Intermediate reticular nucleus	IRN	-5.96	5.37	0.82	979
1223	Intermediate reticular nucleus	IRN	-5.92	5.86	0.82	979
1224	Medial vestibular nucleus	MV	-5.97	5.3	0.81	1004
1225	Intermediate reticular nucleus	IRN	-5.94	5.66	0.78	979
1226	Intermediate reticular nucleus	IRN	-5.94	5.6	0.8	979
1227	Gigantocellular reticular nucleus	GRN	-5.85	6.62	0.81	976
1228	Intermediate reticular nucleus	IRN	-5.93	5.76	0.79	979
1229	Gigantocellular reticular nucleus	GRN	-5.87	6.41	0.75	976
1230	Intermediate reticular nucleus	IRN	-5.89	6.18	0.74	979
1231	Paragigantocellular reticular nucleus lateral part	PGRNl	-5.82	6.91	0.74	993
1232	Intermediate reticular nucleus	IRN	-5.95	5.47	0.72	979
1233	Gigantocellular reticular nucleus	GRN	-5.88	6.31	0.71	976
1234	Gigantocellular reticular nucleus	GRN	-5.86	6.51	0.71	976
1235	Intermediate reticular nucleus	IRN	-5.92	5.72	0.68	979
1236	Intermediate reticular nucleus	IRN	-5.93	5.65	0.67	979
1237	Gigantocellular reticular nucleus	GRN	-5.9	5.95	0.67	976
1238	Paragigantocellular reticular nucleus lateral part	PGRNl	-5.83	6.84	0.68	993
1239	Paragigantocellular reticular nucleus lateral part	PGRNl	-5.82	6.88	0.67	993
1240	Intermediate reticular nucleus	IRN	-5.92	5.76	0.65	979
1241	Gigantocellular reticular nucleus	GRN	-5.89	6.05	0.66	976
1242	Gigantocellular reticular nucleus	GRN	-5.83	6.71	0.62	976
1243	Gigantocellular reticular nucleus	GRN	-5.9	5.95	0.57	976
1244	Magnocellular reticular nucleus	MARN	-5.82	6.84	0.56	985
1245	Medial vestibular nucleus	MV	-5.96	5.19	0.54	1004
1246	Gigantocellular reticular nucleus	GRN	-5.84	6.59	0.54	976
1247	Magnocellular reticular nucleus	MARN	-5.81	6.84	0.44	985
1248	Paragigantocellular reticular nucleus dorsal part	PGRNd	-5.95	5.31	0.42	992
1249	Gigantocellular reticular nucleus	GRN	-5.88	6.04	0.41	976
1250	Magnocellular reticular nucleus	MARN	-5.82	6.76	0.41	985
1251	Paragigantocellular reticular nucleus dorsal part	PGRNd	-5.93	5.45	0.39	992
1252	Gigantocellular reticular nucleus	GRN	-5.92	5.61	0.39	976
1253	Paragigantocellular reticular nucleus dorsal part	PGRNd	-5.93	5.41	0.34	992
1254	Paragigantocellular reticular nucleus dorsal part	PGRNd	-5.94	5.28	0.33	992
1255	Paragigantocellular reticular nucleus dorsal part	PGRNd	-5.94	5.31	0.31	992
1256	Paragigantocellular reticular nucleus dorsal part	PGRNd	-5.94	5.34	0.26	992
1257	Magnocellular reticular nucleus	MARN	-5.82	6.71	0.26	985
1258	Paragigantocellular reticular nucleus dorsal part	PGRNd	-5.94	5.29	0.24	992
1259	Paragigantocellular reticular nucleus dorsal part	PGRNd	-5.93	5.4	0.22	992
1260	Paragigantocellular reticular nucleus dorsal part	PGRNd	-5.94	5.23	0.2	992
1261	Paragigantocellular reticular nucleus dorsal part	PGRNd	-5.94	5.32	0.21	992
1262	Paragigantocellular reticular nucleus dorsal part	PGRNd	-5.93	5.35	0.16	992
1263	Nucleus prepositus	PRP	-5.96	5.02	0.12	997
1264	Medulla	MY	-5.92	5.41	0.08	936
1265	Nucleus prepositus	PRP	-5.94	5.13	0.04	997
1266	Nucleus raphe magnus	RM	-5.79	6.83	0.03	1012
1267	Nucleus raphe magnus	RM	-5.8	6.76	-0.01	1012
1268	Nucleus raphe magnus	RM	-5.8	6.7	-0.02	1012
1269	Nucleus prepositus	PRP	-5.94	5.08	-0.12	997
1270	Magnocellular reticular nucleus	MARN	-5.79	6.76	-0.11	985
1271	Medulla	MY	-5.93	5.2	-0.13	936
1272	Paragigantocellular reticular nucleus dorsal part	PGRNd	-5.91	5.41	-0.15	992
1273	Paragigantocellular reticular nucleus dorsal part	PGRNd	-5.9	5.4	-0.25	992
1274	Magnocellular reticular nucleus	MARN	-5.79	6.73	-0.25	985
1275	Paragigantocellular reticular nucleus dorsal part	PGRNd	-5.92	5.25	-0.27	992
1276	Paragigantocellular reticular nucleus dorsal part	PGRNd	-5.91	5.32	-0.3	992
1277	Paragigantocellular reticular nucleus dorsal part	PGRNd	-5.91	5.31	-0.37	992
1278	Paragigantocellular reticular nucleus dorsal part	PGRNd	-5.9	5.42	-0.37	992
1279	Gigantocellular reticular nucleus	GRN	-5.83	6.11	-0.48	976
1280	Magnocellular reticular nucleus	MARN	-5.77	6.75	-0.51	985
1281	Gigantocellular reticular nucleus	GRN	-5.78	6.63	-0.55	976
1282	Medial vestibular nucleus	MV	-5.93	4.91	-0.59	1004
1283	Paragigantocellular reticular nucleus dorsal part	PGRNd	-5.89	5.41	-0.59	992
1284	Intermediate reticular nucleus	IRN	-5.87	5.48	-0.67	979
1285	Intermediate reticular nucleus	IRN	-5.86	5.69	-0.69	979
1286	Paragigantocellular reticular nucleus lateral part	PGRNl	-5.75	6.92	-0.69	993
1287	Intermediate reticular nucleus	IRN	-5.84	5.83	-0.75	979
1288	Intermediate reticular nucleus	IRN	-5.85	5.7	-0.77	979
1289	Intermediate reticular nucleus	IRN	-5.87	5.42	-0.8	979
1290	Intermediate reticular nucleus	IRN	-5.86	5.57	-0.81	979
1291	Paragigantocellular reticular nucleus lateral part	PGRNl	-5.76	6.75	-0.82	993
1292	Intermediate reticular nucleus	IRN	-5.84	5.78	-0.85	979
1293	Intermediate reticular nucleus	IRN	-5.87	5.42	-0.88	979
1294	Paragigantocellular reticular nucleus lateral part	PGRNl	-5.75	6.76	-0.9	993
1295	Intermediate reticular nucleus	IRN	-5.86	5.47	-0.95	979
1296	Intermediate reticular nucleus	IRN	-5.82	5.88	-0.96	979
1297	Intermediate reticular nucleus	IRN	-5.85	5.53	-0.97	979
1298	Intermediate reticular nucleus	IRN	-5.81	6.05	-0.96	979
1299	Intermediate reticular nucleus	IRN	-5.85	5.58	-0.99	979
1300	Intermediate reticular nucleus	IRN	-5.82	5.97	-0.99	979
1301	Intermediate reticular nucleus	IRN	-5.81	6.02	-1.07	979
1302	Medial vestibular nucleus	MV	-5.9	5.0	-1.05	1004
1303	Intermediate reticular nucleus	IRN	-5.81	5.94	-1.06	979
1304	Parvicellular reticular nucleus	PARN	-5.86	5.46	-1.08	989
1305	Parvicellular reticular nucleus	PARN	-5.85	5.52	-1.09	989
1306	Parvicellular reticular nucleus	PARN	-5.84	5.59	-1.09	989
1307	Parvicellular reticular nucleus	PARN	-5.84	5.63	-1.12	989
1308	Medial vestibular nucleus	MV	-5.93	4.61	-1.14	1004
1309	Intermediate reticular nucleus	IRN	-5.79	6.17	-1.14	979
1310	Parvicellular reticular nucleus	PARN	-5.84	5.53	-1.16	989
1311	Intermediate reticular nucleus	IRN	-5.77	6.35	-1.15	979
1312	Intermediate reticular nucleus	IRN	-5.78	6.3	-1.17	979
1313	Parvicellular reticular nucleus	PARN	-5.82	5.74	-1.19	989
1314	Intermediate reticular nucleus	IRN	-5.79	6.11	-1.18	979
1315	Intermediate reticular nucleus	IRN	-5.8	5.98	-1.21	979
1316	Intermediate reticular nucleus	IRN	-5.78	6.17	-1.26	979
1317	Intermediate reticular nucleus	IRN	-5.78	6.24	-1.29	979
1318	Intermediate reticular nucleus	IRN	-5.77	6.35	-1.29	979
1319	Parvicellular reticular nucleus	PARN	-5.8	5.91	-1.3	989
1320	Parvicellular reticular nucleus	PARN	-5.81	5.82	-1.31	989
1321	Parvicellular reticular nucleus	PARN	-5.79	6.06	-1.31	989
1322	Parvicellular reticular nucleus	PARN	-5.8	5.98	-1.33	989
1323	Intermediate reticular nucleus	IRN	-5.77	6.23	-1.36	979
1324	Parvicellular reticular nucleus	PARN	-5.8	5.91	-1.37	989
1325	Parvicellular reticular nucleus	PARN	-5.82	5.73	-1.39	989
1326	Parvicellular reticular nucleus	PARN	-5.78	6.16	-1.44	989
1327	Parvicellular reticular nucleus	PARN	-5.78	6.11	-1.51	989
1328	Spinal nucleus of the trigeminal oral part	SPVO	-5.83	5.49	-1.55	957
1329	Spinal vestibular nucleus	SPIV	-5.86	5.07	-1.71	1005
1330	Medulla	MY	-5.88	4.54	-2.08	936
1331	Interposed nucleus	IP	-6.26	3.73	2.31	1099
1332	Spinal nucleus of the trigeminal oral part	SPVO	-6.04	6.02	1.94	957
1333	Spinal nucleus of the trigeminal oral part	SPVO	-6.04	5.91	1.75	957
1334	Spinal nucleus of the trigeminal oral part	SPVO	-6.07	5.52	1.63	957
1335	Spinal nucleus of the trigeminal oral part	SPVO	-6.08	5.4	1.61	957
1336	Nucleus of the solitary tract	NTS	-6.08	5.38	1.49	949
1337	Parvicellular reticular nucleus	PARN	-6.0	6.3	1.47	989
1338	Spinal nucleus of the trigeminal oral part	SPVO	-6.06	5.56	1.45	957
1339	Intermediate reticular nucleus	IRN	-5.98	6.39	1.4	979
1340	Parvicellular reticular nucleus	PARN	-6.01	6.14	1.38	989
1341	Intermediate reticular nucleus	IRN	-5.99	6.31	1.36	979
1342	Intermediate reticular nucleus	IRN	-5.99	6.36	1.36	979
1343	Intermediate reticular nucleus	IRN	-5.99	6.28	1.31	979
1344	Intermediate reticular nucleus	IRN	-6.0	6.15	1.28	979
1345	Intermediate reticular nucleus	IRN	-5.99	6.29	1.25	979
1346	Intermediate reticular nucleus	IRN	-5.98	6.37	1.25	979
1347	Intermediate reticular nucleus	IRN	-5.99	6.18	1.21	979
1348	Intermediate reticular nucleus	IRN	-6.0	6.08	1.2	979
1349	Parvicellular reticular nucleus	PARN	-6.02	5.82	1.2	989
1350	Intermediate reticular nucleus	IRN	-6.01	5.91	1.18	979
1351	Intermediate reticular nucleus	IRN	-5.97	6.39	1.17	979
1352	Intermediate reticular nucleus	IRN	-5.98	6.26	1.15	979
1353	Parvicellular reticular nucleus	PARN	-6.04	5.62	1.15	989
1354	Intermediate reticular nucleus	IRN	-6.01	5.94	1.14	979
1355	Intermediate reticular nucleus	IRN	-5.99	6.19	1.13	979
1356	Intermediate reticular nucleus	IRN	-6.02	5.83	1.12	979
1357	Intermediate reticular nucleus	IRN	-5.99	6.1	1.08	979
1358	Parvicellular reticular nucleus	PARN	-6.04	5.51	1.07	989
1359	Intermediate reticular nucleus	IRN	-6.03	5.71	1.07	979
1360	Intermediate reticular nucleus	IRN	-6.02	5.78	1.06	979
1361	Intermediate reticular nucleus	IRN	-6.0	5.98	1.06	979
1362	Intermediate reticular nucleus	IRN	-6.0	6.02	1.06	979
1363	Intermediate reticular nucleus	IRN	-5.99	6.15	1.05	979
1364	Intermediate reticular nucleus	IRN	-5.99	6.09	1.04	979
1365	Intermediate reticular nucleus	IRN	-5.98	6.26	1.03	979
1366	Intermediate reticular nucleus	IRN	-6.04	5.55	1.01	979
1367	Intermediate reticular nucleus	IRN	-6.0	5.96	0.99	979
1368	Intermediate reticular nucleus	IRN	-6.04	5.51	0.97	979
1369	Intermediate reticular nucleus	IRN	-6.03	5.55	0.94	979
1370	Intermediate reticular nucleus	IRN	-6.04	5.51	0.92	979
1371	Intermediate reticular nucleus	IRN	-6.03	5.56	0.91	979
1372	Intermediate reticular nucleus	IRN	-5.93	6.65	0.9	979
1373	Intermediate reticular nucleus	IRN	-5.99	6.07	0.89	979
1374	Intermediate reticular nucleus	IRN	-6.03	5.52	0.84	979
1375	Intermediate reticular nucleus	IRN	-5.99	5.94	0.85	979
1376	Paragigantocellular reticular nucleus lateral part	PGRNl	-5.93	6.72	0.85	993
1377	Intermediate reticular nucleus	IRN	-6.01	5.78	0.81	979
1378	Paragigantocellular reticular nucleus lateral part	PGRNl	-5.91	6.88	0.83	993
1379	Intermediate reticular nucleus	IRN	-6.01	5.7	0.79	979
1380	Paragigantocellular reticular nucleus lateral part	PGRNl	-5.92	6.78	0.8	993
1381	Intermediate reticular nucleus	IRN	-5.98	6.02	0.78	979
1382	Intermediate reticular nucleus	IRN	-5.98	6.08	0.78	979
1383	Intermediate reticular nucleus	IRN	-6.02	5.63	0.75	979
1384	Paragigantocellular reticular nucleus lateral part	PGRNl	-5.92	6.72	0.76	993
1385	Intermediate reticular nucleus	IRN	-6.01	5.66	0.73	979
1386	Intermediate reticular nucleus	IRN	-5.97	6.15	0.74	979
1387	Medial vestibular nucleus	MV	-6.04	5.3	0.7	1004
1388	Intermediate reticular nucleus	IRN	-6.02	5.57	0.7	979
1389	Intermediate reticular nucleus	IRN	-6.0	5.77	0.66	979
1390	Intermediate reticular nucleus	IRN	-6.0	5.71	0.63	979
1391	Gigantocellular reticular nucleus	GRN	-5.92	6.69	0.62	976
1392	Gigantocellular reticular nucleus	GRN	-5.93	6.5	0.62	976
1393	Magnocellular reticular nucleus	MARN	-5.9	6.89	0.56	985
1394	Gigantocellular reticular nucleus	GRN	-5.91	6.68	0.51	976
1395	Magnocellular reticular nucleus	MARN	-5.89	6.89	0.48	985
1396	Magnocellular reticular nucleus	MARN	-5.89	6.96	0.46	985
1397	Paragigantocellular reticular nucleus dorsal part	PGRNd	-6.01	5.5	0.44	992
1398	Magnocellular reticular nucleus	MARN	-5.91	6.62	0.38	985
1399	Paragigantocellular reticular nucleus dorsal part	PGRNd	-6.02	5.35	0.34	992
1400	Gigantocellular reticular nucleus	GRN	-5.92	6.46	0.28	976
1401	Paragigantocellular reticular nucleus dorsal part	PGRNd	-6.02	5.35	0.27	992
1402	Paragigantocellular reticular nucleus dorsal part	PGRNd	-6.02	5.33	0.25	992
1403	Paragigantocellular reticular nucleus dorsal part	PGRNd	-6.01	5.34	0.19	992
1404	Paragigantocellular reticular nucleus dorsal part	PGRNd	-6.0	5.41	0.15	992
1405	Paragigantocellular reticular nucleus dorsal part	PGRNd	-6.0	5.5	0.16	992
1406	Medulla	MY	-6.01	5.29	0.12	936
1407	Medulla	MY	-6.01	5.3	0.09	936
1408	medial longitudinal fascicle	mlf	-6.01	5.3	0.03	1121
1409	Paragigantocellular reticular nucleus dorsal part	PGRNd	-5.98	5.49	-0.16	992
1410	Gigantocellular reticular nucleus	GRN	-5.9	6.42	-0.19	976
1411	Paragigantocellular reticular nucleus dorsal part	PGRNd	-5.98	5.42	-0.26	992
1412	Magnocellular reticular nucleus	MARN	-5.86	6.82	-0.24	985
1413	Paragigantocellular reticular nucleus dorsal part	PGRNd	-5.99	5.37	-0.26	992
1414	Paragigantocellular reticular nucleus dorsal part	PGRNd	-5.98	5.41	-0.32	992
1415	Paragigantocellular reticular nucleus dorsal part	PGRNd	-5.98	5.37	-0.38	992
1416	Paragigantocellular reticular nucleus dorsal part	PGRNd	-5.98	5.44	-0.36	992
1417	Magnocellular reticular nucleus	MARN	-5.85	6.88	-0.35	985
1418	Paragigantocellular reticular nucleus dorsal part	PGRNd	-5.98	5.33	-0.4	992
1419	Paragigantocellular reticular nucleus dorsal part	PGRNd	-5.97	5.48	-0.39	992
1420	Magnocellular reticular nucleus	MARN	-5.85	6.84	-0.39	985
1421	Gigantocellular reticular nucleus	GRN	-5.9	6.29	-0.41	976
1422	Magnocellular reticular nucleus	MARN	-5.87	6.64	-0.4	985
1423	Gigantocellular reticular nucleus	GRN	-5.96	5.56	-0.46	976
1424	Gigantocellular reticular nucleus	GRN	-5.86	6.67	-0.52	976
1425	Medulla	MY	-5.99	5.21	-0.53	936
1426	Gigantocellular reticular nucleus	GRN	-5.87	6.54	-0.53	976
1427	Paragigantocellular reticular nucleus dorsal part	PGRNd	-5.97	5.38	-0.56	992
1428	Gigantocellular reticular nucleus	GRN	-5.84	6.8	-0.62	976
1429	Gigantocellular reticular nucleus	GRN	-5.87	6.43	-0.64	976
1430	Medulla	MY	-5.83	6.91	-0.66	936
1431	Intermediate reticular nucleus	IRN	-5.93	5.8	-0.67	979
1432	Intermediate reticular nucleus	IRN	-5.93	5.7	-0.73	979
1433	Intermediate reticular nucleus	IRN	-5.94	5.56	-0.73	979
1434	Gigantocellular reticular nucleus	GRN	-5.89	6.18	-0.72	976
1435	Intermediate reticular nucleus	IRN	-5.91	5.9	-0.73	979
1436	Intermediate reticular nucleus	IRN	-5.92	5.79	-0.75	979
1437	Intermediate reticular nucleus	IRN	-5.95	5.52	-0.77	979
1438	Intermediate reticular nucleus	IRN	-5.94	5.59	-0.77	979
1439	Intermediate reticular nucleus	IRN	-5.93	5.68	-0.77	979
1440	Intermediate reticular nucleus	IRN	-5.92	5.86	-0.76	979
1441	Paragigantocellular reticular nucleus lateral part	PGRNl	-5.84	6.79	-0.77	993
1442	Intermediate reticular nucleus	IRN	-5.95	5.44	-0.8	979
1443	Intermediate reticular nucleus	IRN	-5.94	5.58	-0.82	979
1444	Intermediate reticular nucleus	IRN	-5.95	5.47	-0.82	979
1445	Paragigantocellular reticular nucleus lateral part	PGRNl	-5.84	6.73	-0.82	993
1446	Intermediate reticular nucleus	IRN	-5.93	5.64	-0.85	979
1447	Intermediate reticular nucleus	IRN	-5.89	6.08	-0.85	979
1448	Paragigantocellular reticular nucleus lateral part	PGRNl	-5.83	6.79	-0.84	993
1449	Intermediate reticular nucleus	IRN	-5.94	5.51	-0.86	979
1450	Intermediate reticular nucleus	IRN	-5.93	5.61	-0.87	979
1451	Intermediate reticular nucleus	IRN	-5.94	5.56	-0.87	979
1452	Intermediate reticular nucleus	IRN	-5.86	6.48	-0.89	979
1453	Intermediate reticular nucleus	IRN	-5.93	5.66	-0.91	979
1454	Intermediate reticular nucleus	IRN	-5.91	5.88	-0.92	979
1455	Intermediate reticular nucleus	IRN	-5.88	6.13	-0.93	979
1456	Intermediate reticular nucleus	IRN	-5.85	6.56	-0.92	979
1457	Intermediate reticular nucleus	IRN	-5.84	6.62	-0.92	979
1458	Intermediate reticular nucleus	IRN	-5.9	5.94	-0.94	979
1459	Medial vestibular nucleus	MV	-5.96	5.2	-0.98	1004
1460	Intermediate reticular nucleus	IRN	-5.91	5.79	-0.98	979
1461	Medulla	MY	-5.95	5.31	-0.98	936
1462	Intermediate reticular nucleus	IRN	-5.89	6.03	-0.99	979
1463	Vestibulocerebellar nucleus	VeCB	-6.06	4.09	-1.02	1101
1464	Intermediate reticular nucleus	IRN	-5.92	5.7	-1.02	979
1465	Intermediate reticular nucleus	IRN	-5.87	6.2	-1.02	979
1466	Fastigial nucleus	FN	-6.07	3.91	-1.07	1098
1467	Intermediate reticular nucleus	IRN	-5.9	5.9	-1.07	979
1468	Intermediate reticular nucleus	IRN	-5.87	6.17	-1.07	979
1469	Intermediate reticular nucleus	IRN	-5.89	5.94	-1.1	979
1470	Intermediate reticular nucleus	IRN	-5.88	6.12	-1.1	979
1471	Intermediate reticular nucleus	IRN	-5.86	6.25	-1.11	979
1472	Intermediate reticular nucleus	IRN	-5.89	5.96	-1.14	979
1473	Medial vestibular nucleus	MV	-5.95	5.25	-1.15	1004
1474	Intermediate reticular nucleus	IRN	-5.88	6.04	-1.14	979
1475	Parvicellular reticular nucleus	PARN	-5.9	5.79	-1.16	989
1476	Parvicellular reticular nucleus	PARN	-5.92	5.56	-1.17	989
1477	Spinal vestibular nucleus	SPIV	-5.98	4.95	-1.17	1005
1478	Parvicellular reticular nucleus	PARN	-5.9	5.75	-1.21	989
1479	Intermediate reticular nucleus	IRN	-5.87	6.11	-1.2	979
1480	Intermediate reticular nucleus	IRN	-5.85	6.37	-1.19	979
1481	Parvicellular reticular nucleus	PARN	-5.9	5.83	-1.22	989
1482	Intermediate reticular nucleus	IRN	-5.84	6.51	-1.22	979
1483	Parvicellular reticular nucleus	PARN	-5.91	5.7	-1.25	989
1484	Intermediate reticular nucleus	IRN	-5.86	6.27	-1.26	979
1485	Intermediate reticular nucleus	IRN	-5.86	6.17	-1.28	979
1486	Parvicellular reticular nucleus	PARN	-5.89	5.8	-1.29	989
1487	Intermediate reticular nucleus	IRN	-5.85	6.36	-1.29	979
1488	Intermediate reticular nucleus	IRN	-5.85	6.34	-1.31	979
1489	Intermediate reticular nucleus	IRN	-5.86	6.15	-1.32	979
1490	Intermediate reticular nucleus	IRN	-5.84	6.44	-1.32	979
1491	Intermediate reticular nucleus	IRN	-5.83	6.45	-1.37	979
1492	Parvicellular reticular nucleus	PARN	-5.84	6.33	-1.51	989
1493	Spinal nucleus of the trigeminal oral part	SPVO	-5.91	5.43	-1.59	957
1494	Parvicellular reticular nucleus	PARN	-6.11	5.9	1.55	989
1495	Parvicellular reticular nucleus	PARN	-6.06	6.5	1.55	989
1496	Parvicellular reticular nucleus	PARN	-6.08	6.24	1.52	989
1497	Spinal vestibular nucleus	SPIV	-6.17	5.22	1.5	1005
1498	Parvicellular reticular nucleus	PARN	-6.07	6.39	1.5	989
1499	Parvicellular reticular nucleus	PARN	-6.13	5.7	1.43	989
1500	Nucleus of the solitary tract	NTS	-6.16	5.26	1.42	949
1501	Intermediate reticular nucleus	IRN	-6.06	6.44	1.4	979
1502	Parvicellular reticular nucleus	PARN	-6.07	6.29	1.36	989
1503	Intermediate reticular nucleus	IRN	-6.06	6.38	1.34	979
1504	Parvicellular reticular nucleus	PARN	-6.1	5.98	1.31	989
1505	Parvicellular reticular nucleus	PARN	-6.09	6.08	1.31	989
1506	Intermediate reticular nucleus	IRN	-6.06	6.34	1.3	979
1507	Nucleus of the solitary tract	NTS	-6.14	5.43	1.3	949
1508	Intermediate reticular nucleus	IRN	-6.08	6.19	1.3	979
1509	Parvicellular reticular nucleus	PARN	-6.09	6.03	1.29	989
1510	Intermediate reticular nucleus	IRN	-6.05	6.51	1.29	979
1511	Intermediate reticular nucleus	IRN	-6.08	6.16	1.26	979
1512	Nucleus of the solitary tract	NTS	-6.15	5.36	1.25	949
1513	Intermediate reticular nucleus	IRN	-6.07	6.2	1.24	979
1514	Parvicellular reticular nucleus	PARN	-6.12	5.66	1.21	989
1515	Parvicellular reticular nucleus	PARN	-6.1	5.83	1.22	989
1516	Parvicellular reticular nucleus	PARN	-6.1	5.88	1.22	989
1517	Parvicellular reticular nucleus	PARN	-6.09	5.93	1.22	989
1518	Intermediate reticular nucleus	IRN	-6.06	6.35	1.22	979
1519	Intermediate reticular nucleus	IRN	-6.06	6.31	1.21	979
1520	Intermediate reticular nucleus	IRN	-6.04	6.48	1.18	979
1521	Intermediate reticular nucleus	IRN	-6.07	6.22	1.16	979
1522	Parvicellular reticular nucleus	PARN	-6.11	5.66	1.14	989
1523	Intermediate reticular nucleus	IRN	-6.09	5.88	1.13	979
1524	Parvicellular reticular nucleus	PARN	-6.12	5.53	1.11	989
1525	Parvicellular reticular nucleus	PARN	-6.12	5.62	1.1	989
1526	Intermediate reticular nucleus	IRN	-6.08	6.01	1.08	979
1527	Parvicellular reticular nucleus	PARN	-6.13	5.44	1.07	989
1528	Intermediate reticular nucleus	IRN	-6.1	5.83	1.06	979
1529	Intermediate reticular nucleus	IRN	-6.09	5.89	1.06	979
1530	Parvicellular reticular nucleus	PARN	-6.12	5.57	1.04	989
1531	Intermediate reticular nucleus	IRN	-6.03	6.51	1.05	979
1532	Intermediate reticular nucleus	IRN	-6.11	5.65	1.03	979
1533	Intermediate reticular nucleus	IRN	-6.07	6.09	1.04	979
1534	Parvicellular reticular nucleus	PARN	-6.12	5.48	1.03	989
1535	Nucleus of the solitary tract	NTS	-6.14	5.33	1.01	949
1536	Nucleus of the solitary tract	NTS	-6.13	5.39	1.01	949
1537	Intermediate reticular nucleus	IRN	-6.1	5.72	1.0	979
1538	Intermediate reticular nucleus	IRN	-6.06	6.16	0.98	979
1539	Intermediate reticular nucleus	IRN	-6.03	6.57	0.99	979
1540	Intermediate reticular nucleus	IRN	-6.12	5.51	0.93	979
1541	Intermediate reticular nucleus	IRN	-6.03	6.49	0.96	979
1542	Intermediate reticular nucleus	IRN	-6.09	5.77	0.94	979
1543	Medial vestibular nucleus	MV	-6.18	4.79	0.91	1004
1544	Intermediate reticular nucleus	IRN	-6.06	6.12	0.93	979
1545	Intermediate reticular nucleus	IRN	-6.08	5.86	0.91	979
1546	Intermediate reticular nucleus	IRN	-6.08	5.96	0.91	979
1547	Intermediate reticular nucleus	IRN	-6.09	5.78	0.89	979
1548	Intermediate reticular nucleus	IRN	-6.12	5.41	0.88	979
1549	Intermediate reticular nucleus	IRN	-6.07	6.01	0.87	979
1550	Intermediate reticular nucleus	IRN	-6.11	5.51	0.86	979
1551	Intermediate reticular nucleus	IRN	-6.1	5.69	0.86	979
1552	Intermediate reticular nucleus	IRN	-6.09	5.75	0.87	979
1553	Paragigantocellular reticular nucleus lateral part	PGRNl	-6.0	6.78	0.87	993
1554	Intermediate reticular nucleus	IRN	-6.11	5.56	0.85	979
1555	Intermediate reticular nucleus	IRN	-6.1	5.63	0.85	979
1556	Paragigantocellular reticular nucleus lateral part	PGRNl	-6.0	6.83	0.85	993
1557	Paragigantocellular reticular nucleus lateral part	PGRNl	-5.99	6.87	0.85	993
1558	Medial vestibular nucleus	MV	-6.17	4.84	0.8	1004
1559	Paragigantocellular reticular nucleus lateral part	PGRNl	-5.99	6.87	0.8	993
1560	Intermediate reticular nucleus	IRN	-6.12	5.42	0.77	979
1561	Intermediate reticular nucleus	IRN	-6.11	5.54	0.76	979
1562	Intermediate reticular nucleus	IRN	-6.1	5.58	0.77	979
1563	Intermediate reticular nucleus	IRN	-6.07	5.89	0.77	979
1564	Intermediate reticular nucleus	IRN	-6.09	5.7	0.75	979
1565	Intermediate reticular nucleus	IRN	-6.08	5.77	0.75	979
1566	Gigantocellular reticular nucleus	GRN	-6.0	6.67	0.75	976
1567	Intermediate reticular nucleus	IRN	-6.1	5.56	0.72	979
1568	Medial vestibular nucleus	MV	-6.19	4.58	0.71	1004
1569	Gigantocellular reticular nucleus	GRN	-6.05	6.19	0.71	976
1570	Intermediate reticular nucleus	IRN	-6.09	5.68	0.7	979
1571	Intermediate reticular nucleus	IRN	-6.11	5.44	0.69	979
1572	Medulla	MY	-5.97	7.01	0.7	936
1573	Intermediate reticular nucleus	IRN	-6.09	5.63	0.65	979
1574	Magnocellular reticular nucleus	MARN	-5.98	6.89	0.62	985
1575	Gigantocellular reticular nucleus	GRN	-6.02	6.37	0.62	976
1576	Gigantocellular reticular nucleus	GRN	-6.04	6.11	0.56	976
1577	Intermediate reticular nucleus	IRN	-6.09	5.59	0.54	979
1578	Gigantocellular reticular nucleus	GRN	-6.02	6.36	0.51	976
1579	Magnocellular reticular nucleus	MARN	-5.97	6.86	0.44	985
1580	Paragigantocellular reticular nucleus dorsal part	PGRNd	-6.1	5.37	0.34	992
1581	Paragigantocellular reticular nucleus dorsal part	PGRNd	-6.09	5.46	0.32	992
1582	Paragigantocellular reticular nucleus dorsal part	PGRNd	-6.1	5.35	0.29	992
1583	Gigantocellular reticular nucleus	GRN	-6.03	6.07	0.26	976
1584	Paragigantocellular reticular nucleus dorsal part	PGRNd	-6.09	5.35	0.19	992
1585	Nucleus prepositus	PRP	-6.13	4.95	0.21	997
1586	Paragigantocellular reticular nucleus dorsal part	PGRNd	-6.1	5.3	0.19	992
1587	Medulla	MY	-6.1	5.23	0.1	936
1588	Gigantocellular reticular nucleus	GRN	-6.05	5.74	0.11	976
1589	Nucleus prepositus	PRP	-6.11	5.06	0.06	997
1590	Nucleus prepositus	PRP	-6.1	5.16	0.02	997
1591	Nucleus raphe magnus	RM	-5.96	6.78	0.01	1012
1592	Nucleus raphe magnus	RM	-5.95	6.82	0.02	1012
1593	Nucleus raphe magnus	RM	-5.94	6.93	-0.01	1012
1594	Gigantocellular reticular nucleus	GRN	-6.01	6.15	-0.02	976
1595	Nucleus raphe magnus	RM	-5.97	6.59	-0.02	1012
1596	Nucleus prepositus	PRP	-6.09	5.17	-0.08	997
1597	Paragigantocellular reticular nucleus dorsal part	PGRNd	-6.07	5.4	-0.13	992
1598	Paragigantocellular reticular nucleus dorsal part	PGRNd	-6.08	5.26	-0.2	992
1599	Paragigantocellular reticular nucleus dorsal part	PGRNd	-6.06	5.48	-0.2	992
1600	Paragigantocellular reticular nucleus dorsal part	PGRNd	-6.07	5.3	-0.22	992
1601	Paragigantocellular reticular nucleus dorsal part	PGRNd	-6.06	5.43	-0.23	992
1602	Paragigantocellular reticular nucleus dorsal part	PGRNd	-6.07	5.38	-0.26	992
1603	Paragigantocellular reticular nucleus dorsal part	PGRNd	-6.07	5.29	-0.3	992
1604	Nucleus prepositus	PRP	-6.09	5.13	-0.3	997
1605	Paragigantocellular reticular nucleus dorsal part	PGRNd	-6.06	5.36	-0.32	992
1606	Magnocellular reticular nucleus	MARN	-5.95	6.65	-0.33	985
1607	Magnocellular reticular nucleus	MARN	-5.94	6.71	-0.38	985
1608	Paragigantocellular reticular nucleus dorsal part	PGRNd	-6.06	5.32	-0.38	992
1609	Magnocellular reticular nucleus	MARN	-5.93	6.9	-0.4	985
1610	Gigantocellular reticular nucleus	GRN	-5.96	6.48	-0.46	976
1611	Magnocellular reticular nucleus	MARN	-5.92	6.89	-0.47	985
1612	Magnocellular reticular nucleus	MARN	-5.91	6.93	-0.54	985
1613	Magnocellular reticular nucleus	MARN	-5.92	6.84	-0.58	985
1614	Intermediate reticular nucleus	IRN	-6.02	5.65	-0.62	979
1615	Gigantocellular reticular nucleus	GRN	-5.93	6.76	-0.62	976
1616	Intermediate reticular nucleus	IRN	-6.03	5.57	-0.64	979
1617	Intermediate reticular nucleus	IRN	-6.02	5.61	-0.65	979
1618	Gigantocellular reticular nucleus	GRN	-5.92	6.83	-0.63	976
1619	Magnocellular reticular nucleus	MARN	-5.9	7.01	-0.67	985
1620	Intermediate reticular nucleus	IRN	-6.03	5.55	-0.7	979
1621	Intermediate reticular nucleus	IRN	-6.02	5.67	-0.69	979
1622	Intermediate reticular nucleus	IRN	-6.01	5.73	-0.7	979
1623	Gigantocellular reticular nucleus	GRN	-5.96	6.32	-0.71	976
1624	Intermediate reticular nucleus	IRN	-6.03	5.45	-0.73	979
1625	Intermediate reticular nucleus	IRN	-6.01	5.76	-0.75	979
1626	Gigantocellular reticular nucleus	GRN	-5.95	6.42	-0.73	976
1627	Intermediate reticular nucleus	IRN	-6.02	5.65	-0.76	979
1628	Intermediate reticular nucleus	IRN	-5.99	5.95	-0.74	979
1629	Paragigantocellular reticular nucleus lateral part	PGRNl	-5.92	6.72	-0.73	993
1630	Parapyramidal nucleus	PPY	-5.89	7.09	-0.72	999
1631	Paragigantocellular reticular nucleus lateral part	PGRNl	-5.9	6.98	-0.76	993
1632	Intermediate reticular nucleus	IRN	-6.03	5.5	-0.79	979
1633	Intermediate reticular nucleus	IRN	-6.04	5.38	-0.8	979
1634	Intermediate reticular nucleus	IRN	-5.99	5.88	-0.8	979
1635	Intermediate reticular nucleus	IRN	-6.04	5.38	-0.84	979
1636	Intermediate reticular nucleus	IRN	-6.0	5.76	-0.85	979
1637	Paragigantocellular reticular nucleus lateral part	PGRNl	-5.91	6.79	-0.84	993
1638	Paragigantocellular reticular nucleus lateral part	PGRNl	-5.91	6.84	-0.84	993
1639	Intermediate reticular nucleus	IRN	-6.02	5.54	-0.86	979
1640	Intermediate reticular nucleus	IRN	-6.04	5.35	-0.87	979
1641	Intermediate reticular nucleus	IRN	-6.02	5.5	-0.87	979
1642	Paragigantocellular reticular nucleus lateral part	PGRNl	-5.9	6.95	-0.88	993
1643	Intermediate reticular nucleus	IRN	-6.02	5.47	-0.9	979
1644	Medial vestibular nucleus	MV	-6.08	4.83	-0.92	1004
1645	Paragigantocellular reticular nucleus lateral part	PGRNl	-5.9	6.82	-0.92	993
1646	Intermediate reticular nucleus	IRN	-6.03	5.41	-0.95	979
1647	Intermediate reticular nucleus	IRN	-5.95	6.34	-0.94	979
1648	Intermediate reticular nucleus	IRN	-6.0	5.75	-0.96	979
1649	Medial vestibular nucleus	MV	-6.05	5.1	-0.98	1004
1650	Intermediate reticular nucleus	IRN	-6.02	5.48	-0.97	979
1651	Intermediate reticular nucleus	IRN	-6.01	5.55	-0.98	979
1652	Intermediate reticular nucleus	IRN	-5.98	5.96	-0.97	979
1653	Intermediate reticular nucleus	IRN	-6.01	5.59	-1.02	979
1654	Intermediate reticular nucleus	IRN	-6.0	5.66	-1.02	979
1655	Parvicellular reticular nucleus	PARN	-6.02	5.49	-1.04	989
1656	Intermediate reticular nucleus	IRN	-5.92	6.58	-1.05	979
1657	Intermediate reticular nucleus	IRN	-5.95	6.22	-1.07	979
1658	Intermediate reticular nucleus	IRN	-5.98	5.85	-1.07	979
1659	Intermediate reticular nucleus	IRN	-5.97	5.99	-1.08	979
1660	Parvicellular reticular nucleus	PARN	-6.0	5.6	-1.09	989
1661	Intermediate reticular nucleus	IRN	-5.96	6.06	-1.09	979
1662	Parvicellular reticular nucleus	PARN	-6.01	5.47	-1.1	989
1663	Intermediate reticular nucleus	IRN	-5.93	6.47	-1.09	979
1664	Intermediate reticular nucleus	IRN	-5.98	5.87	-1.1	979
1665	Parvicellular reticular nucleus	PARN	-6.0	5.62	-1.12	989
1666	Parvicellular reticular nucleus	PARN	-6.0	5.66	-1.12	989
1667	Parvicellular reticular nucleus	PARN	-5.99	5.73	-1.13	989
1668	Intermediate reticular nucleus	IRN	-5.95	6.13	-1.13	979
1669	Intermediate reticular nucleus	IRN	-5.96	6.07	-1.15	979
1670	Parvicellular reticular nucleus	PARN	-6.01	5.42	-1.16	989
1671	Intermediate reticular nucleus	IRN	-5.97	5.9	-1.16	979
1672	Parvicellular reticular nucleus	PARN	-6.01	5.47	-1.17	989
1673	Parvicellular reticular nucleus	PARN	-6.0	5.61	-1.17	989
1674	Facial motor nucleus	VII	-5.89	6.76	-1.22	968
1675	Intermediate reticular nucleus	IRN	-5.93	6.34	-1.24	979
1676	Intermediate reticular nucleus	IRN	-5.95	6.1	-1.24	979
1677	Parvicellular reticular nucleus	PARN	-5.99	5.67	-1.26	989
1678	Parvicellular reticular nucleus	PARN	-5.96	6.04	-1.26	989
1679	Intermediate reticular nucleus	IRN	-5.93	6.26	-1.28	979
1680	Nucleus of the solitary tract	NTS	-6.01	5.34	-1.3	949
1681	Intermediate reticular nucleus	IRN	-5.92	6.41	-1.31	979
1682	Intermediate reticular nucleus	IRN	-5.93	6.31	-1.35	979
1683	Parvicellular reticular nucleus	PARN	-5.98	5.66	-1.38	989
1684	Intermediate reticular nucleus	IRN	-5.92	6.34	-1.39	979
1685	Intermediate reticular nucleus	IRN	-5.91	6.45	-1.45	979
1686	Parvicellular reticular nucleus	PARN	-5.92	6.32	-1.5	989
1687	Spinal nucleus of the trigeminal oral part	SPVO	-5.99	5.42	-1.62	957
1688	Spinal nucleus of the trigeminal oral part	SPVO	-5.99	5.42	-1.67	957
1689	Interposed nucleus	IP	-6.08	4.01	-2.25	1099
1690	Parvicellular reticular nucleus	PARN	-6.19	6.05	1.68	989
1691	Parvicellular reticular nucleus	PARN	-6.19	5.95	1.55	989
1692	Spinal nucleus of the trigeminal interpolar part	SPVI	-6.23	5.49	1.54	956
1693	Parvicellular reticular nucleus	PARN	-6.17	6.18	1.54	989
1694	Parvicellular reticular nucleus	PARN	-6.14	6.47	1.5	989
1695	Nucleus of the solitary tract	NTS	-6.23	5.41	1.48	949
1696	Parvicellular reticular nucleus	PARN	-6.14	6.53	1.49	989
1697	Paragigantocellular reticular nucleus lateral part	PGRNl	-6.12	6.68	1.49	993
1698	Spinal nucleus of the trigeminal interpolar part	SPVI	-6.23	5.49	1.47	956
1699	Nucleus of the solitary tract	NTS	-6.24	5.3	1.43	949
1700	Nucleus ambiguus dorsal division	AMBd	-6.14	6.49	1.44	972
1701	Nucleus ambiguus dorsal division	AMBd	-6.13	6.52	1.44	972
1702	Parvicellular reticular nucleus	PARN	-6.14	6.42	1.44	989
1703	Parvicellular reticular nucleus	PARN	-6.19	5.87	1.37	989
1704	Parvicellular reticular nucleus	PARN	-6.15	6.28	1.34	989
1705	Nucleus of the solitary tract	NTS	-6.24	5.29	1.33	949
1706	Intermediate reticular nucleus	IRN	-6.14	6.45	1.32	979
1707	Nucleus of the solitary tract	NTS	-6.22	5.41	1.3	949
1708	Intermediate reticular nucleus	IRN	-6.13	6.52	1.3	979
1709	Intermediate reticular nucleus	IRN	-6.14	6.38	1.28	979
1710	Intermediate reticular nucleus	IRN	-6.15	6.2	1.27	979
1711	Intermediate reticular nucleus	IRN	-6.13	6.47	1.26	979
1712	Paragigantocellular reticular nucleus lateral part	PGRNl	-6.08	7.06	1.28	993
1713	Nucleus of the solitary tract	NTS	-6.22	5.47	1.25	949
1714	Parvicellular reticular nucleus	PARN	-6.17	5.95	1.25	989
1715	Intermediate reticular nucleus	IRN	-6.16	6.1	1.25	979
1716	Intermediate reticular nucleus	IRN	-6.15	6.26	1.24	979
1717	Intermediate reticular nucleus	IRN	-6.15	6.2	1.22	979
1718	Paragigantocellular reticular nucleus lateral part	PGRNl	-6.07	7.09	1.22	993
1719	Parvicellular reticular nucleus	PARN	-6.2	5.6	1.18	989
1720	Parvicellular reticular nucleus	PARN	-6.18	5.83	1.18	989
1721	Intermediate reticular nucleus	IRN	-6.14	6.34	1.18	979
1722	Intermediate reticular nucleus	IRN	-6.17	6.0	1.17	979
1723	Parvicellular reticular nucleus	PARN	-6.18	5.79	1.15	989
1724	Parvicellular reticular nucleus	PARN	-6.18	5.87	1.15	989
1725	Intermediate reticular nucleus	IRN	-6.15	6.14	1.16	979
1726	Intermediate reticular nucleus	IRN	-6.17	5.93	1.15	979
1727	Intermediate reticular nucleus	IRN	-6.12	6.46	1.16	979
1728	Spinal vestibular nucleus	SPIV	-6.24	5.14	1.14	1005
1729	Nucleus of the solitary tract	NTS	-6.21	5.41	1.11	949
1730	Parvicellular reticular nucleus	PARN	-6.2	5.55	1.11	989
1731	Intermediate reticular nucleus	IRN	-6.18	5.83	1.1	979
1732	Parvicellular reticular nucleus	PARN	-6.18	5.74	1.09	989
1733	Intermediate reticular nucleus	IRN	-6.14	6.24	1.09	979
1734	Parvicellular reticular nucleus	PARN	-6.2	5.56	1.07	989
1735	Parvicellular reticular nucleus	PARN	-6.19	5.65	1.06	989
1736	Intermediate reticular nucleus	IRN	-6.17	5.91	1.06	979
1737	Intermediate reticular nucleus	IRN	-6.15	6.14	1.05	979
1738	Intermediate reticular nucleus	IRN	-6.12	6.48	1.06	979
1739	Paragigantocellular reticular nucleus lateral part	PGRNl	-6.08	6.92	1.06	993
1740	Intermediate reticular nucleus	IRN	-6.18	5.74	1.05	979
1741	Intermediate reticular nucleus	IRN	-6.16	6.01	1.05	979
1742	Intermediate reticular nucleus	IRN	-6.14	6.26	1.05	979
1743	Intermediate reticular nucleus	IRN	-6.15	6.06	1.04	979
1744	Paragigantocellular reticular nucleus lateral part	PGRNl	-6.08	6.94	1.04	993
1745	Paragigantocellular reticular nucleus lateral part	PGRNl	-6.07	7.06	1.04	993
1746	Parvicellular reticular nucleus	PARN	-6.2	5.56	1.02	989
1747	Intermediate reticular nucleus	IRN	-6.18	5.79	1.02	979
1748	Intermediate reticular nucleus	IRN	-6.11	6.54	1.02	979
1749	Paragigantocellular reticular nucleus lateral part	PGRNl	-6.09	6.73	1.02	993
1750	Intermediate reticular nucleus	IRN	-6.17	5.86	1.01	979
1751	Intermediate reticular nucleus	IRN	-6.15	6.1	1.01	979
1752	Intermediate reticular nucleus	IRN	-6.17	5.91	1.0	979
1753	Intermediate reticular nucleus	IRN	-6.11	6.51	1.0	979
1754	Intermediate reticular nucleus	IRN	-6.19	5.61	0.99	979
1755	Medial vestibular nucleus	MV	-6.25	4.89	0.97	1004
1756	Intermediate reticular nucleus	IRN	-6.18	5.77	0.98	979
1757	Intermediate reticular nucleus	IRN	-6.18	5.66	0.96	979
1758	Parvicellular reticular nucleus	PARN	-6.2	5.48	0.96	989
1759	Intermediate reticular nucleus	IRN	-6.18	5.72	0.94	979
1760	Paragigantocellular reticular nucleus lateral part	PGRNl	-6.07	6.96	0.96	993
1761	Intermediate reticular nucleus	IRN	-6.17	5.87	0.94	979
1762	Nucleus of the solitary tract	NTS	-6.21	5.41	0.93	949
1763	Intermediate reticular nucleus	IRN	-6.19	5.58	0.91	979
1764	Intermediate reticular nucleus	IRN	-6.14	6.18	0.91	979
1765	Intermediate reticular nucleus	IRN	-6.13	6.24	0.9	979
1766	Paragigantocellular reticular nucleus lateral part	PGRNl	-6.08	6.8	0.89	993
1767	Intermediate reticular nucleus	IRN	-6.18	5.65	0.88	979
1768	Intermediate reticular nucleus	IRN	-6.2	5.47	0.86	979
1769	Intermediate reticular nucleus	IRN	-6.1	6.59	0.88	979
1770	Intermediate reticular nucleus	IRN	-6.19	5.59	0.87	979
1771	Intermediate reticular nucleus	IRN	-6.17	5.8	0.86	979
1772	Intermediate reticular nucleus	IRN	-6.14	6.12	0.86	979
1773	Intermediate reticular nucleus	IRN	-6.2	5.42	0.82	979
1774	Intermediate reticular nucleus	IRN	-6.19	5.53	0.83	979
1775	Intermediate reticular nucleus	IRN	-6.11	6.5	0.86	979
1776	Paragigantocellular reticular nucleus lateral part	PGRNl	-6.07	6.86	0.85	993
1777	Intermediate reticular nucleus	IRN	-6.17	5.73	0.84	979
1778	Paragigantocellular reticular nucleus lateral part	PGRNl	-6.06	6.97	0.85	993
1779	Paragigantocellular reticular nucleus lateral part	PGRNl	-6.09	6.7	0.83	993
1780	Intermediate reticular nucleus	IRN	-6.18	5.63	0.81	979
1781	Intermediate reticular nucleus	IRN	-6.19	5.49	0.8	979
1782	Intermediate reticular nucleus	IRN	-6.17	5.68	0.79	979
1783	Paragigantocellular reticular nucleus lateral part	PGRNl	-6.06	6.95	0.8	993
1784	Intermediate reticular nucleus	IRN	-6.15	5.95	0.78	979
1785	Gigantocellular reticular nucleus	GRN	-6.09	6.63	0.79	976
1786	Intermediate reticular nucleus	IRN	-6.19	5.54	0.77	979
1787	Intermediate reticular nucleus	IRN	-6.18	5.62	0.77	979
1788	Medial vestibular nucleus	MV	-6.26	4.7	0.75	1004
1789	Intermediate reticular nucleus	IRN	-6.17	5.65	0.74	979
1790	Intermediate reticular nucleus	IRN	-6.18	5.56	0.73	979
1791	Intermediate reticular nucleus	IRN	-6.2	5.37	0.72	979
1792	Paragigantocellular reticular nucleus lateral part	PGRNl	-6.08	6.75	0.72	993
1793	Paragigantocellular reticular nucleus lateral part	PGRNl	-6.06	6.93	0.73	993
1794	Intermediate reticular nucleus	IRN	-6.15	5.95	0.71	979
1795	Intermediate reticular nucleus	IRN	-6.16	5.79	0.7	979
1796	Intermediate reticular nucleus	IRN	-6.17	5.63	0.67	979
1797	Gigantocellular reticular nucleus	GRN	-6.12	6.23	0.68	976
1798	Intermediate reticular nucleus	IRN	-6.18	5.57	0.67	979
1799	Intermediate reticular nucleus	IRN	-6.17	5.69	0.67	979
1800	Intermediate reticular nucleus	IRN	-6.16	5.77	0.67	979
1801	Medulla	MY	-6.06	6.94	0.67	936
1802	Intermediate reticular nucleus	IRN	-6.18	5.53	0.65	979
1803	Intermediate reticular nucleus	IRN	-6.19	5.43	0.65	979
1804	Intermediate reticular nucleus	IRN	-6.14	6.0	0.64	979
1805	Gigantocellular reticular nucleus	GRN	-6.11	6.34	0.6	976
1806	Gigantocellular reticular nucleus	GRN	-6.1	6.35	0.49	976
1807	Gigantocellular reticular nucleus	GRN	-6.08	6.58	0.47	976
1808	Gigantocellular reticular nucleus	GRN	-6.17	5.58	0.45	976
1809	Paragigantocellular reticular nucleus dorsal part	PGRNd	-6.17	5.42	0.35	992
1810	Paragigantocellular reticular nucleus dorsal part	PGRNd	-6.18	5.38	0.33	992
1811	Gigantocellular reticular nucleus	GRN	-6.13	5.92	0.28	976
1812	Paragigantocellular reticular nucleus dorsal part	PGRNd	-6.18	5.33	0.27	992
1813	Paragigantocellular reticular nucleus dorsal part	PGRNd	-6.17	5.41	0.23	992
1814	Paragigantocellular reticular nucleus dorsal part	PGRNd	-6.16	5.46	0.24	992
1815	Paragigantocellular reticular nucleus dorsal part	PGRNd	-6.17	5.34	0.23	992
1816	Paragigantocellular reticular nucleus dorsal part	PGRNd	-6.17	5.34	0.17	992
1817	Paragigantocellular reticular nucleus dorsal part	PGRNd	-6.16	5.46	0.14	992
1818	Medulla	MY	-6.16	5.41	0.09	936
1819	Nucleus prepositus	PRP	-6.18	5.19	0.05	997
1820	crossed tectospinal pathway	tspc	-6.08	6.28	0.06	1230
1821	Nucleus raphe obscurus	RO	-6.06	6.54	0.01	1014
1822	Nucleus raphe obscurus	RO	-6.08	6.33	-0.0	1014
1823	Nucleus raphe obscurus	RO	-6.07	6.41	-0.0	1014
1824	Nucleus raphe pallidus	RPA	-6.02	7.01	-0.01	1013
1825	Nucleus raphe obscurus	RO	-6.03	6.8	-0.02	1014
1826	Medulla	MY	-6.03	6.77	-0.06	936
1827	Nucleus prepositus	PRP	-6.18	5.09	-0.08	997
1828	Medulla	MY	-6.17	5.25	-0.1	936
1829	Magnocellular reticular nucleus	MARN	-6.05	6.6	-0.11	985
1830	Medulla	MY	-6.15	5.42	-0.13	936
1831	Gigantocellular reticular nucleus	GRN	-6.13	5.65	-0.14	976
1832	Paragigantocellular reticular nucleus dorsal part	PGRNd	-6.15	5.42	-0.18	992
1833	Paragigantocellular reticular nucleus dorsal part	PGRNd	-6.15	5.39	-0.22	992
1834	Paragigantocellular reticular nucleus dorsal part	PGRNd	-6.15	5.37	-0.27	992
1835	Paragigantocellular reticular nucleus dorsal part	PGRNd	-6.15	5.31	-0.28	992
1836	Paragigantocellular reticular nucleus dorsal part	PGRNd	-6.14	5.46	-0.28	992
1837	Gigantocellular reticular nucleus	GRN	-6.07	6.25	-0.27	976
1838	Paragigantocellular reticular nucleus dorsal part	PGRNd	-6.14	5.38	-0.35	992
1839	Paragigantocellular reticular nucleus dorsal part	PGRNd	-6.13	5.45	-0.37	992
1840	Paragigantocellular reticular nucleus dorsal part	PGRNd	-6.14	5.38	-0.39	992
1841	Paragigantocellular reticular nucleus dorsal part	PGRNd	-6.13	5.51	-0.41	992
1842	Gigantocellular reticular nucleus	GRN	-6.03	6.63	-0.45	976
1843	Gigantocellular reticular nucleus	GRN	-6.06	6.15	-0.53	976
1844	Magnocellular reticular nucleus	MARN	-5.98	7.04	-0.58	985
1845	Gigantocellular reticular nucleus	GRN	-6.02	6.62	-0.63	976
1846	Intermediate reticular nucleus	IRN	-6.12	5.43	-0.64	979
1847	Magnocellular reticular nucleus	MARN	-5.98	7.01	-0.65	985
1848	Gigantocellular reticular nucleus	GRN	-6.03	6.5	-0.66	976
1849	Intermediate reticular nucleus	IRN	-6.07	5.99	-0.68	979
1850	Intermediate reticular nucleus	IRN	-6.11	5.47	-0.7	979
1851	Intermediate reticular nucleus	IRN	-6.08	5.84	-0.69	979
1852	Intermediate reticular nucleus	IRN	-6.11	5.51	-0.7	979
1853	Intermediate reticular nucleus	IRN	-6.1	5.67	-0.7	979
1854	Intermediate reticular nucleus	IRN	-6.11	5.45	-0.74	979
1855	Intermediate reticular nucleus	IRN	-6.1	5.56	-0.73	979
1856	Intermediate reticular nucleus	IRN	-6.07	5.9	-0.74	979
1857	Intermediate reticular nucleus	IRN	-6.08	5.84	-0.75	979
1858	Medulla	MY	-5.98	7.01	-0.74	936
1859	Intermediate reticular nucleus	IRN	-6.09	5.72	-0.76	979
1860	Medulla	MY	-5.96	7.14	-0.76	936
1861	Intermediate reticular nucleus	IRN	-6.12	5.34	-0.78	979
1862	Intermediate reticular nucleus	IRN	-6.1	5.63	-0.78	979
1863	Intermediate reticular nucleus	IRN	-6.11	5.42	-0.79	979
1864	Intermediate reticular nucleus	IRN	-6.11	5.5	-0.79	979
1865	Paragigantocellular reticular nucleus lateral part	PGRNl	-5.99	6.89	-0.78	993
1866	Medulla	MY	-5.97	7.07	-0.78	936
1867	Intermediate reticular nucleus	IRN	-6.1	5.58	-0.83	979
1868	Paragigantocellular reticular nucleus lateral part	PGRNl	-5.98	6.98	-0.81	993
1869	Medulla	MY	-5.97	7.06	-0.81	936
1870	Medial vestibular nucleus	MV	-6.14	5.13	-0.84	1004
1871	Intermediate reticular nucleus	IRN	-6.09	5.68	-0.87	979
1872	Intermediate reticular nucleus	IRN	-6.11	5.45	-0.88	979
1873	Paragigantocellular reticular nucleus lateral part	PGRNl	-5.97	7.04	-0.85	993
1874	Intermediate reticular nucleus	IRN	-6.1	5.53	-0.88	979
1875	Intermediate reticular nucleus	IRN	-6.07	5.9	-0.9	979
1876	Paragigantocellular reticular nucleus lateral part	PGRNl	-5.99	6.78	-0.88	993
1877	Paragigantocellular reticular nucleus lateral part	PGRNl	-5.97	6.97	-0.89	993
1878	Nucleus of the solitary tract	NTS	-6.12	5.31	-0.92	949
1879	Intermediate reticular nucleus	IRN	-6.11	5.38	-0.92	979
1880	Intermediate reticular nucleus	IRN	-6.1	5.44	-0.94	979
1881	Paragigantocellular reticular nucleus lateral part	PGRNl	-5.99	6.72	-0.92	993
1882	Intermediate reticular nucleus	IRN	-6.08	5.74	-0.94	979
1883	Intermediate reticular nucleus	IRN	-6.05	6.06	-0.94	979
1884	Paragigantocellular reticular nucleus lateral part	PGRNl	-5.98	6.86	-0.93	993
1885	Paragigantocellular reticular nucleus lateral part	PGRNl	-5.97	6.96	-0.94	993
1886	Paragigantocellular reticular nucleus lateral part	PGRNl	-5.97	7.0	-0.94	993
1887	Intermediate reticular nucleus	IRN	-6.09	5.56	-0.96	979
1888	Intermediate reticular nucleus	IRN	-6.07	5.82	-0.96	979
1889	Intermediate reticular nucleus	IRN	-6.08	5.64	-0.98	979
1890	Intermediate reticular nucleus	IRN	-6.03	6.26	-0.97	979
1891	Intermediate reticular nucleus	IRN	-6.06	5.89	-0.99	979
1892	Intermediate reticular nucleus	IRN	-6.05	6.0	-1.01	979
1893	Paragigantocellular reticular nucleus lateral part	PGRNl	-5.98	6.85	-0.99	993
1894	Nucleus of the solitary tract	NTS	-6.11	5.36	-1.01	949
1895	Intermediate reticular nucleus	IRN	-6.08	5.72	-1.01	979
1896	Nucleus of the solitary tract	NTS	-6.11	5.29	-1.02	949
1897	Parvicellular reticular nucleus	PARN	-6.09	5.57	-1.03	989
1898	Intermediate reticular nucleus	IRN	-6.0	6.64	-1.02	979
1899	Parvicellular reticular nucleus	PARN	-6.1	5.44	-1.04	989
1900	Parvicellular reticular nucleus	PARN	-6.09	5.52	-1.04	989
1901	Intermediate reticular nucleus	IRN	-6.06	5.84	-1.05	979
1902	Intermediate reticular nucleus	IRN	-6.05	5.95	-1.08	979
1903	Parvicellular reticular nucleus	PARN	-6.08	5.67	-1.08	989
1904	Intermediate reticular nucleus	IRN	-6.04	6.06	-1.08	979
1905	Intermediate reticular nucleus	IRN	-6.03	6.25	-1.09	979
1906	Parvicellular reticular nucleus	PARN	-6.07	5.74	-1.1	989
1907	Nucleus of the solitary tract	NTS	-6.1	5.35	-1.11	949
1908	Intermediate reticular nucleus	IRN	-6.07	5.79	-1.11	979
1909	Intermediate reticular nucleus	IRN	-6.01	6.38	-1.12	979
1910	Parvicellular reticular nucleus	PARN	-6.06	5.82	-1.15	989
1911	Intermediate reticular nucleus	IRN	-6.05	5.94	-1.14	979
1912	Intermediate reticular nucleus	IRN	-6.03	6.2	-1.15	979
1913	Intermediate reticular nucleus	IRN	-6.04	6.01	-1.15	979
1914	Intermediate reticular nucleus	IRN	-6.04	6.09	-1.18	979
1915	Spinal vestibular nucleus	SPIV	-6.11	5.17	-1.2	1005
1916	Intermediate reticular nucleus	IRN	-6.02	6.26	-1.2	979
1917	Intermediate reticular nucleus	IRN	-6.01	6.34	-1.21	979
1918	Intermediate reticular nucleus	IRN	-6.04	6.04	-1.22	979
1919	Intermediate reticular nucleus	IRN	-6.0	6.46	-1.22	979
1920	Intermediate reticular nucleus	IRN	-6.02	6.25	-1.25	979
1921	Intermediate reticular nucleus	IRN	-6.01	6.3	-1.26	979
1922	Intermediate reticular nucleus	IRN	-6.02	6.16	-1.27	979
1923	Intermediate reticular nucleus	IRN	-6.0	6.46	-1.28	979
1924	Intermediate reticular nucleus	IRN	-6.0	6.41	-1.3	979
1925	Parvicellular reticular nucleus	PARN	-6.04	5.94	-1.3	989
1926	Nucleus of the solitary tract	NTS	-6.08	5.5	-1.35	949
1927	Intermediate reticular nucleus	IRN	-5.99	6.5	-1.35	979
1928	Paragigantocellular reticular nucleus lateral part	PGRNl	-5.97	6.73	-1.35	993
1929	Intermediate reticular nucleus	IRN	-6.0	6.37	-1.37	979
1930	Intermediate reticular nucleus	IRN	-5.99	6.49	-1.4	979
1931	Parvicellular reticular nucleus	PARN	-6.02	6.07	-1.44	989
1932	Nucleus ambiguus dorsal division	AMBd	-5.98	6.53	-1.45	972
1933	Nucleus of the solitary tract	NTS	-6.08	5.36	-1.46	949
1934	Parvicellular reticular nucleus	PARN	-6.0	6.37	-1.47	989
1935	Intermediate reticular nucleus	IRN	-5.99	6.48	-1.46	979
1936	Nucleus of the solitary tract	NTS	-6.09	5.28	-1.5	949
1937	Spinal nucleus of the trigeminal oral part	SPVO	-6.06	5.56	-1.53	957
1938	Nucleus of the solitary tract	NTS	-6.09	5.27	-1.55	949
1939	Spinal vestibular nucleus	SPIV	-6.11	4.95	-1.65	1005
1940	Interposed nucleus	IP	-6.18	3.91	-2.03	1099
1941	Parvicellular reticular nucleus	PARN	-6.21	6.61	1.56	989
1942	Parvicellular reticular nucleus	PARN	-6.22	6.54	1.53	989
1943	Nucleus of the solitary tract	NTS	-6.33	5.28	1.5	949
1944	Paragigantocellular reticular nucleus lateral part	PGRNl	-6.19	6.8	1.51	993
1945	Medulla	MY	-6.33	5.23	1.48	936
1946	Paragigantocellular reticular nucleus lateral part	PGRNl	-6.2	6.65	1.46	993
1947	Parvicellular reticular nucleus	PARN	-6.28	5.83	1.45	989
1948	Parvicellular reticular nucleus	PARN	-6.22	6.44	1.45	989
1949	Nucleus of the solitary tract	NTS	-6.32	5.32	1.44	949
1950	Parvicellular reticular nucleus	PARN	-6.29	5.7	1.43	989
1951	Spinal vestibular nucleus	SPIV	-6.35	5.0	1.41	1005
1952	Paragigantocellular reticular nucleus lateral part	PGRNl	-6.19	6.73	1.41	993
1953	Nucleus of the solitary tract	NTS	-6.32	5.32	1.37	949
1954	Parvicellular reticular nucleus	PARN	-6.25	6.14	1.39	989
1955	Parvicellular reticular nucleus	PARN	-6.23	6.3	1.39	989
1956	Nucleus ambiguus dorsal division	AMBd	-6.21	6.53	1.39	972
1957	Paragigantocellular reticular nucleus lateral part	PGRNl	-6.17	6.98	1.39	993
1958	Nucleus of the solitary tract	NTS	-6.31	5.44	1.36	949
1959	Parvicellular reticular nucleus	PARN	-6.29	5.62	1.35	989
1960	Nucleus of the solitary tract	NTS	-6.32	5.23	1.34	949
1961	Intermediate reticular nucleus	IRN	-6.22	6.43	1.33	979
1962	Nucleus ambiguus dorsal division	AMBd	-6.2	6.57	1.33	972
1963	Intermediate reticular nucleus	IRN	-6.21	6.49	1.32	979
1964	Nucleus of the solitary tract	NTS	-6.31	5.36	1.3	949
1965	Nucleus of the solitary tract	NTS	-6.31	5.41	1.31	949
1966	Parvicellular reticular nucleus	PARN	-6.28	5.75	1.31	989
1967	Intermediate reticular nucleus	IRN	-6.22	6.31	1.28	979
1968	Nucleus of the solitary tract	NTS	-6.32	5.2	1.29	949
1969	Parvicellular reticular nucleus	PARN	-6.24	6.19	1.29	989
1970	Intermediate reticular nucleus	IRN	-6.21	6.45	1.29	979
1971	Parvicellular reticular nucleus	PARN	-6.29	5.58	1.27	989
1972	Intermediate reticular nucleus	IRN	-6.21	6.5	1.28	979
1973	Nucleus of the solitary tract	NTS	-6.3	5.42	1.27	949
1974	Intermediate reticular nucleus	IRN	-6.23	6.25	1.27	979
1975	Paragigantocellular reticular nucleus lateral part	PGRNl	-6.16	6.99	1.27	993
1976	Paragigantocellular reticular nucleus lateral part	PGRNl	-6.17	6.95	1.26	993
1977	Nucleus of the solitary tract	NTS	-6.3	5.39	1.22	949
1978	Intermediate reticular nucleus	IRN	-6.23	6.26	1.23	979
1979	Intermediate reticular nucleus	IRN	-6.23	6.2	1.21	979
1980	Intermediate reticular nucleus	IRN	-6.21	6.43	1.2	979
1981	Intermediate reticular nucleus	IRN	-6.2	6.57	1.2	979
1982	Intermediate reticular nucleus	IRN	-6.23	6.23	1.19	979
1983	Nucleus of the solitary tract	NTS	-6.3	5.44	1.17	949
1984	Intermediate reticular nucleus	IRN	-6.26	5.8	1.07	979
1985	Parvicellular reticular nucleus	PARN	-6.25	5.9	1.14	989
1986	Intermediate reticular nucleus	IRN	-6.22	6.29	1.14	979
1987	Spinal vestibular nucleus	SPIV	-6.32	5.1	1.13	1005
1988	Parvicellular reticular nucleus	PARN	-6.28	5.55	1.13	989
1989	Intermediate reticular nucleus	IRN	-6.24	6.04	1.12	979
1990	Nucleus of the solitary tract	NTS	-6.3	5.41	1.12	949
1991	Intermediate reticular nucleus	IRN	-6.23	6.16	1.11	979
1992	Intermediate reticular nucleus	IRN	-6.22	6.27	1.1	979
1993	Intermediate reticular nucleus	IRN	-6.2	6.46	1.11	979
1994	Intermediate reticular nucleus	IRN	-6.24	6.0	1.06	979
1995	Intermediate reticular nucleus	IRN	-6.21	6.34	1.09	979
1996	Nucleus of the solitary tract	NTS	-6.3	5.35	1.06	949
1997	Parvicellular reticular nucleus	PARN	-6.27	5.69	1.07	989
1998	Intermediate reticular nucleus	IRN	-6.23	6.08	1.06	979
[truncated: 3,346 more rows]
