# Supplementary material for: Constructing an adult orofacial premotor atlas in Allen mouse CCF
Source: eLife. 2021 Apr 27;10:e67291. doi: 10.7554/eLife.67291 (PMC8137149; doi:10.7554/eLife.67291)
Supplement: Figure 5—source data 1 — Vibrissa premotor neurons from four mice (v1, v2, v3, v4), genioglossus premotor neurons from four mice (g1, g2, g3, g4), and masseter premotor neurons from four mice (m1, m2, m3, m4). Coordinates are relative to Bregma (in millimeters). Those coordinates can be converted into Allen common coordinate framework (CCF) coordinates by the following equations: AP in CCF = –1 × AP coordinates × 1000 + 5400; DV in CCF = DV coordinates × 1000; ML in CCF = ML coordinates × 1000 + 5700. [file elife-67291-fig5-data1.zip › g4.csv]

	name	acronym	AP_location	DV_location	ML_location	avIndex
0	Intermediate reticular nucleus	IRN	-7.69	6.29	-0.78	979
1	Medullary reticular nucleus dorsal part	MDRNd	-7.67	6.03	-0.67	987
2	Intermediate reticular nucleus	IRN	-7.62	6.2	0.66	979
3	Nucleus of the solitary tract	NTS	-7.6	5.55	0.5	949
4	Medulla	MY	-7.61	5.62	0.5	936
5	Medulla	MY	-7.59	5.51	0.75	936
6	Medullary reticular nucleus dorsal part	MDRNd	-7.6	5.63	0.79	987
7	Medullary reticular nucleus dorsal part	MDRNd	-7.6	5.67	0.8	987
8	Spinal nucleus of the trigeminal caudal part	SPVC	-7.58	5.64	1.16	955
9	Intermediate reticular nucleus	IRN	-7.53	6.3	-0.84	979
10	Intermediate reticular nucleus	IRN	-7.53	6.27	-0.77	979
11	Medullary reticular nucleus ventral part	MDRNv	-7.52	6.24	-0.63	988
12	Medullary reticular nucleus ventral part	MDRNv	-7.48	6.58	0.65	988
13	Medullary reticular nucleus dorsal part	MDRNd	-7.45	6.49	1.37	987
14	Medullary reticular nucleus dorsal part	MDRNd	-7.42	5.69	1.2	987
15	Medullary reticular nucleus ventral part	MDRNv	-7.52	6.27	-0.53	988
16	Medullary reticular nucleus ventral part	MDRNv	-7.52	6.3	-0.56	988
17	Medullary reticular nucleus ventral part	MDRNv	-7.48	6.29	0.45	988
18	Medullary reticular nucleus ventral part	MDRNv	-7.47	6.24	0.51	988
19	Medullary reticular nucleus ventral part	MDRNv	-7.47	6.25	0.66	988
20	Intermediate reticular nucleus	IRN	-7.45	5.98	0.68	979
21	Intermediate reticular nucleus	IRN	-7.45	6.12	0.83	979
22	Medullary reticular nucleus dorsal part	MDRNd	-7.45	6.13	0.94	987
23	Medullary reticular nucleus dorsal part	MDRNd	-7.44	5.91	1.07	987
24	Medullary reticular nucleus dorsal part	MDRNd	-7.43	5.6	0.81	987
25	Spinal nucleus of the trigeminal caudal part	SPVC	-7.43	5.15	-1.24	955
26	Intermediate reticular nucleus	IRN	-7.46	6.03	-0.69	979
27	Hypoglossal nucleus	XII	-7.42	5.9	0.02	1008
28	Medullary reticular nucleus ventral part	MDRNv	-7.41	6.18	0.54	988
29	Medullary reticular nucleus ventral part	MDRNv	-7.41	6.28	0.75	988
30	Medullary reticular nucleus dorsal part	MDRNd	-7.39	6.27	1.09	987
31	Medulla	MY	-7.39	5.74	0.43	936
32	Nucleus of the solitary tract	NTS	-7.38	5.51	0.56	949
33	Medullary reticular nucleus dorsal part	MDRNd	-7.36	5.7	1.09	987
34	Nucleus of the solitary tract	NTS	-7.38	5.17	0.09	949
35	Medulla	MY	-7.35	5.42	-1.15	936
36	Medullary reticular nucleus dorsal part	MDRNd	-7.34	5.74	-0.71	987
37	Intermediate reticular nucleus	IRN	-7.34	5.85	-0.52	979
38	Intermediate reticular nucleus	IRN	-7.39	6.4	-1.12	979
39	Medullary reticular nucleus ventral part	MDRNv	-7.37	6.35	-0.66	988
40	Medullary reticular nucleus ventral part	MDRNv	-7.36	6.36	-0.58	988
41	Medullary reticular nucleus ventral part	MDRNv	-7.31	6.14	0.52	988
42	Medullary reticular nucleus ventral part	MDRNv	-7.31	6.16	0.51	988
43	Medullary reticular nucleus ventral part	MDRNv	-7.31	6.17	0.51	988
44	Medullary reticular nucleus ventral part	MDRNv	-7.31	6.23	0.54	988
45	Medullary reticular nucleus ventral part	MDRNv	-7.31	6.3	0.57	988
46	Medullary reticular nucleus ventral part	MDRNv	-7.31	6.37	0.67	988
47	Medullary reticular nucleus dorsal part	MDRNd	-7.29	6.24	1.09	987
48	Medullary reticular nucleus dorsal part	MDRNd	-7.26	5.48	1.12	987
49	Nucleus of the solitary tract	NTS	-7.27	5.41	0.76	949
50	Dorsal motor nucleus of the vagus nerve	DMX	-7.28	5.45	0.52	974
51	Dorsal motor nucleus of the vagus nerve	DMX	-7.3	5.53	0.13	974
52	Medulla	MY	-7.32	5.89	-0.01	936
53	Medullary reticular nucleus ventral part	MDRNv	-7.27	6.19	-0.46	988
54	Medullary reticular nucleus ventral part	MDRNv	-7.28	6.18	-0.57	988
55	Intermediate reticular nucleus	IRN	-7.27	6.01	-0.64	979
56	Intermediate reticular nucleus	IRN	-7.26	5.79	-0.67	979
57	Spinal nucleus of the trigeminal caudal part	SPVC	-7.27	5.45	-1.27	955
58	Medullary reticular nucleus ventral part	MDRNv	-7.23	6.16	0.43	988
59	Medullary reticular nucleus ventral part	MDRNv	-7.23	6.32	0.65	988
60	Intermediate reticular nucleus	IRN	-7.22	5.86	0.5	979
61	Medullary reticular nucleus dorsal part	MDRNd	-7.19	5.73	1.05	987
62	Intermediate reticular nucleus	IRN	-7.21	6.26	1.07	979
63	Medullary reticular nucleus dorsal part	MDRNd	-7.19	5.96	1.25	987
64	Medullary reticular nucleus dorsal part	MDRNd	-7.18	5.96	1.48	987
65	Medullary reticular nucleus ventral part	MDRNv	-7.2	6.21	-0.54	988
66	Medullary reticular nucleus ventral part	MDRNv	-7.2	6.33	-0.49	988
67	Medullary reticular nucleus ventral part	MDRNv	-7.18	5.91	-0.52	988
68	Intermediate reticular nucleus	IRN	-7.18	5.8	-0.56	979
69	Nucleus of the solitary tract	NTS	-7.17	5.32	-0.84	949
70	Hypoglossal nucleus	XII	-7.15	5.71	0.14	1008
71	Hypoglossal nucleus	XII	-7.14	5.74	0.2	1008
72	Intermediate reticular nucleus	IRN	-7.13	5.85	0.62	979
73	Medullary reticular nucleus ventral part	MDRNv	-7.15	6.23	0.59	988
74	Medullary reticular nucleus ventral part	MDRNv	-7.15	6.33	0.6	988
75	Medullary reticular nucleus ventral part	MDRNv	-7.14	6.46	0.93	988
76	Spinal nucleus of the trigeminal caudal part	SPVC	-7.09	5.83	1.61	955
77	Parasolitary nucleus	PAS	-7.09	5.09	0.83	990
78	Spinal nucleus of the trigeminal interpolar part	SPVI	-7.12	5.12	-1.68	956
79	Medullary reticular nucleus dorsal part	MDRNd	-7.11	5.48	-1.25	987
80	Medullary reticular nucleus dorsal part	MDRNd	-7.12	5.54	-1.26	987
81	Medullary reticular nucleus dorsal part	MDRNd	-7.13	5.63	-1.44	987
82	Medullary reticular nucleus dorsal part	MDRNd	-7.12	5.64	-1.3	987
83	Medullary reticular nucleus dorsal part	MDRNd	-7.13	5.98	-1.16	987
84	Intermediate reticular nucleus	IRN	-7.13	6.11	-1.0	979
85	Medullary reticular nucleus ventral part	MDRNv	-7.12	6.16	-0.62	988
86	Hypoglossal nucleus	XII	-7.06	5.7	0.23	1008
87	Hypoglossal nucleus	XII	-7.06	5.72	0.28	1008
88	Hypoglossal nucleus	XII	-7.06	5.77	0.23	1008
89	Medullary reticular nucleus ventral part	MDRNv	-7.07	6.15	0.6	988
90	Medullary reticular nucleus ventral part	MDRNv	-7.07	6.17	0.46	988
91	Medullary reticular nucleus ventral part	MDRNv	-7.07	6.23	0.54	988
92	Medullary reticular nucleus ventral part	MDRNv	-7.07	6.29	0.71	988
93	Medullary reticular nucleus ventral part	MDRNv	-7.06	6.42	0.88	988
94	Intermediate reticular nucleus	IRN	-7.06	6.63	1.2	979
95	Medulla	MY	-7.06	6.79	1.34	936
96	Intermediate reticular nucleus	IRN	-7.05	5.87	0.67	979
97	Intermediate reticular nucleus	IRN	-7.05	5.89	0.73	979
98	Intermediate reticular nucleus	IRN	-7.04	5.83	0.78	979
99	Medullary reticular nucleus dorsal part	MDRNd	-7.03	5.54	0.79	987
100	Medullary reticular nucleus dorsal part	MDRNd	-7.02	5.82	1.32	987
101	Medullary reticular nucleus dorsal part	MDRNd	-7.02	5.9	1.33	987
102	Medullary reticular nucleus dorsal part	MDRNd	-7.04	6.16	1.23	987
103	Medullary reticular nucleus dorsal part	MDRNd	-7.02	6.02	1.61	987
104	Nucleus of the solitary tract	NTS	-7.01	5.44	-0.73	949
105	Nucleus of the solitary tract	NTS	-7.01	5.47	-0.78	949
106	Intermediate reticular nucleus	IRN	-7.03	5.76	-0.8	979
107	Medullary reticular nucleus ventral part	MDRNv	-7.03	6.07	-0.52	988
108	Medullary reticular nucleus ventral part	MDRNv	-7.03	6.1	-0.47	988
109	Medullary reticular nucleus dorsal part	MDRNd	-7.04	5.74	-1.24	987
110	Medullary reticular nucleus dorsal part	MDRNd	-7.04	5.62	-1.31	987
111	Hypoglossal nucleus	XII	-6.98	5.69	0.25	1008
112	Hypoglossal nucleus	XII	-6.98	5.71	0.29	1008
113	Hypoglossal nucleus	XII	-6.98	5.74	0.33	1008
114	Hypoglossal nucleus	XII	-6.98	5.79	0.29	1008
115	Medullary reticular nucleus ventral part	MDRNv	-6.99	6.04	0.4	988
116	Medullary reticular nucleus ventral part	MDRNv	-6.99	6.1	0.39	988
117	Medullary reticular nucleus ventral part	MDRNv	-6.99	6.13	0.45	988
118	Medullary reticular nucleus ventral part	MDRNv	-6.98	6.11	0.58	988
119	Parvicellular reticular nucleus	PARN	-6.95	5.9	1.25	989
120	Intermediate reticular nucleus	IRN	-6.97	6.07	0.97	979
121	Intermediate reticular nucleus	IRN	-6.98	6.47	1.14	979
122	Parvicellular reticular nucleus	PARN	-6.94	5.91	1.37	989
123	Parvicellular reticular nucleus	PARN	-6.94	5.8	1.26	989
124	Spinal nucleus of the trigeminal interpolar part	SPVI	-6.93	5.55	1.27	956
125	Spinal nucleus of the trigeminal interpolar part	SPVI	-6.93	5.87	1.62	956
126	Parasolitary nucleus	PAS	-6.93	5.1	0.94	990
127	Nucleus of the solitary tract	NTS	-6.93	4.99	0.71	949
128	Nucleus of the solitary tract	NTS	-6.95	5.05	0.35	949
129	Nucleus of the solitary tract	NTS	-6.92	5.14	-0.84	949
130	Nucleus of the solitary tract	NTS	-6.92	5.26	-0.83	949
131	Spinal nucleus of the trigeminal interpolar part	SPVI	-6.96	5.55	-1.39	956
132	Intermediate reticular nucleus	IRN	-6.93	5.76	-0.62	979
133	Intermediate reticular nucleus	IRN	-6.95	6.11	-0.66	979
134	Medullary reticular nucleus ventral part	MDRNv	-6.95	6.21	-0.61	988
135	Medullary reticular nucleus ventral part	MDRNv	-6.95	6.24	-0.58	988
136	Intermediate reticular nucleus	IRN	-6.97	6.4	-0.97	979
137	Hypoglossal nucleus	XII	-6.9	5.68	0.22	1008
138	Hypoglossal nucleus	XII	-6.9	5.71	0.24	1008
139	Hypoglossal nucleus	XII	-6.89	5.73	0.3	1008
140	Hypoglossal nucleus	XII	-6.9	5.76	0.26	1008
141	Nucleus of Roller	NR	-6.89	5.77	0.41	996
142	Intermediate reticular nucleus	IRN	-6.88	5.73	0.56	979
143	Medulla	MY	-6.87	5.49	0.55	936
144	Medulla	MY	-6.88	5.53	0.53	936
145	Intermediate reticular nucleus	IRN	-6.88	5.66	0.62	979
146	Intermediate reticular nucleus	IRN	-6.88	5.78	0.68	979
147	Gigantocellular reticular nucleus	GRN	-6.9	6.19	0.58	976
148	Intermediate reticular nucleus	IRN	-6.9	6.22	0.71	979
149	Gigantocellular reticular nucleus	GRN	-6.91	6.6	0.67	976
150	Gigantocellular reticular nucleus	GRN	-6.91	6.66	0.7	976
151	Intermediate reticular nucleus	IRN	-6.88	5.97	0.8	979
152	Intermediate reticular nucleus	IRN	-6.88	5.99	0.94	979
153	Parvicellular reticular nucleus	PARN	-6.87	6.04	1.11	989
154	Parvicellular reticular nucleus	PARN	-6.87	6.12	1.17	989
155	Intermediate reticular nucleus	IRN	-6.88	6.19	1.1	979
156	Parvicellular reticular nucleus	PARN	-6.87	5.85	1.07	989
157	Parvicellular reticular nucleus	PARN	-6.86	5.9	1.19	989
158	Parvicellular reticular nucleus	PARN	-6.86	5.84	1.17	989
159	Parvicellular reticular nucleus	PARN	-6.86	5.68	1.15	989
160	Intermediate reticular nucleus	IRN	-6.87	5.62	0.8	979
161	Parvicellular reticular nucleus	PARN	-6.87	5.67	0.86	989
162	Parvicellular reticular nucleus	PARN	-6.85	5.65	1.26	989
163	Parvicellular reticular nucleus	PARN	-6.85	5.67	1.26	989
164	Spinal nucleus of the trigeminal interpolar part	SPVI	-6.85	5.67	1.32	956
165	Spinal nucleus of the trigeminal interpolar part	SPVI	-6.84	5.63	1.38	956
166	Spinal vestibular nucleus	SPIV	-6.84	5.09	1.09	1005
167	Spinal vestibular nucleus	SPIV	-6.83	5.0	1.25	1005
168	Nucleus of the solitary tract	NTS	-6.84	5.07	-0.91	949
169	Nucleus of the solitary tract	NTS	-6.84	5.09	-0.84	949
170	Nucleus of the solitary tract	NTS	-6.85	5.19	-0.88	949
171	Nucleus of the solitary tract	NTS	-6.84	5.19	-0.83	949
172	Nucleus of the solitary tract	NTS	-6.84	5.19	-0.72	949
173	Nucleus of the solitary tract	NTS	-6.86	5.32	-1.13	949
174	Nucleus of the solitary tract	NTS	-6.86	5.36	-1.12	949
175	Nucleus of the solitary tract	NTS	-6.85	5.49	-0.76	949
176	Nucleus of the solitary tract	NTS	-6.86	5.49	-0.84	949
177	Intermediate reticular nucleus	IRN	-6.86	5.77	-0.69	979
178	Intermediate reticular nucleus	IRN	-6.87	5.79	-0.75	979
179	Intermediate reticular nucleus	IRN	-6.87	5.77	-0.85	979
180	Parvicellular reticular nucleus	PARN	-6.87	5.75	-0.98	989
181	Parvicellular reticular nucleus	PARN	-6.88	5.71	-1.17	989
182	Parvicellular reticular nucleus	PARN	-6.89	5.81	-1.29	989
183	Parvicellular reticular nucleus	PARN	-6.9	5.86	-1.52	989
184	Parvicellular reticular nucleus	PARN	-6.89	5.99	-1.11	989
185	Intermediate reticular nucleus	IRN	-6.89	6.08	-1.06	979
186	Hypoglossal nucleus	XII	-6.82	5.58	0.17	1008
187	Hypoglossal nucleus	XII	-6.82	5.61	0.28	1008
188	Hypoglossal nucleus	XII	-6.81	5.61	0.34	1008
189	Medulla	MY	-6.81	5.62	0.42	936
190	Intermediate reticular nucleus	IRN	-6.81	5.62	0.47	979
191	Hypoglossal nucleus	XII	-6.82	5.68	0.3	1008
192	Intermediate reticular nucleus	IRN	-6.82	5.84	0.45	979
193	Intermediate reticular nucleus	IRN	-6.81	5.84	0.6	979
194	Medulla	MY	-6.8	5.46	0.5	936
195	Medulla	MY	-6.8	5.5	0.53	936
196	Medulla	MY	-6.8	5.48	0.56	936
197	Medulla	MY	-6.8	5.47	0.58	936
198	Medulla	MY	-6.8	5.44	0.59	936
199	Intermediate reticular nucleus	IRN	-6.81	5.8	0.7	979
200	Intermediate reticular nucleus	IRN	-6.81	5.85	0.72	979
201	Intermediate reticular nucleus	IRN	-6.8	5.75	0.8	979
202	Intermediate reticular nucleus	IRN	-6.8	5.89	0.94	979
203	Parvicellular reticular nucleus	PARN	-6.79	5.62	0.97	989
204	Parvicellular reticular nucleus	PARN	-6.79	5.62	0.88	989
205	Parvicellular reticular nucleus	PARN	-6.79	5.72	1.09	989
206	Parvicellular reticular nucleus	PARN	-6.79	5.86	1.14	989
207	Parvicellular reticular nucleus	PARN	-6.78	5.54	1.1	989
208	Nucleus of the solitary tract	NTS	-6.77	5.5	1.19	949
209	Parvicellular reticular nucleus	PARN	-6.78	5.66	1.25	989
210	Spinal nucleus of the trigeminal interpolar part	SPVI	-6.77	5.64	1.38	956
211	Spinal nucleus of the trigeminal interpolar part	SPVI	-6.77	5.7	1.39	956
212	Spinal nucleus of the trigeminal interpolar part	SPVI	-6.78	5.76	1.38	956
213	Spinal nucleus of the trigeminal interpolar part	SPVI	-6.77	5.8	1.45	956
214	Parvicellular reticular nucleus	PARN	-6.78	5.83	1.29	989
215	Nucleus of the solitary tract	NTS	-6.76	5.09	-0.81	949
216	Nucleus of the solitary tract	NTS	-6.77	5.14	-0.92	949
217	Spinal nucleus of the trigeminal interpolar part	SPVI	-6.8	5.54	-1.41	956
218	Spinal nucleus of the trigeminal interpolar part	SPVI	-6.8	5.57	-1.25	956
219	Spinal nucleus of the trigeminal interpolar part	SPVI	-6.8	5.64	-1.34	956
220	Spinal nucleus of the trigeminal interpolar part	SPVI	-6.81	5.63	-1.38	956
221	Parvicellular reticular nucleus	PARN	-6.79	5.55	-1.13	989
222	Parvicellular reticular nucleus	PARN	-6.79	5.53	-1.11	989
223	Parvicellular reticular nucleus	PARN	-6.79	5.56	-1.04	989
224	Parvicellular reticular nucleus	PARN	-6.79	5.57	-1.0	989
225	Parvicellular reticular nucleus	PARN	-6.78	5.54	-0.91	989
226	Intermediate reticular nucleus	IRN	-6.78	5.54	-0.74	979
227	Intermediate reticular nucleus	IRN	-6.78	5.63	-0.84	979
228	Parvicellular reticular nucleus	PARN	-6.79	5.64	-1.01	989
229	Parvicellular reticular nucleus	PARN	-6.79	5.72	-0.93	989
230	Parvicellular reticular nucleus	PARN	-6.79	5.75	-0.98	989
231	Parvicellular reticular nucleus	PARN	-6.8	5.81	-0.98	989
232	Intermediate reticular nucleus	IRN	-6.8	5.93	-1.03	979
233	Intermediate reticular nucleus	IRN	-6.81	6.04	-1.03	979
234	Intermediate reticular nucleus	IRN	-6.79	5.89	-0.83	979
235	Intermediate reticular nucleus	IRN	-6.79	5.9	-0.79	979
236	Intermediate reticular nucleus	IRN	-6.79	5.89	-0.67	979
237	Gigantocellular reticular nucleus	GRN	-6.82	6.54	-0.8	976
238	Lateral reticular nucleus magnocellular part	LRNm	-6.82	6.67	-0.76	983
239	Medulla	MY	-6.79	6.6	0.04	936
240	Intermediate reticular nucleus	IRN	-6.72	5.61	0.53	979
241	Intermediate reticular nucleus	IRN	-6.73	5.68	0.6	979
242	Intermediate reticular nucleus	IRN	-6.73	5.7	0.59	979
243	Intermediate reticular nucleus	IRN	-6.72	5.62	0.72	979
244	Medulla	MY	-6.72	5.44	0.54	936
245	Medulla	MY	-6.72	5.4	0.45	936
246	Parvicellular reticular nucleus	PARN	-6.7	5.56	1.04	989
247	Nucleus of the solitary tract	NTS	-6.69	5.47	1.18	949
248	Nucleus of the solitary tract	NTS	-6.69	5.27	1.14	949
249	Nucleus of the solitary tract	NTS	-6.7	5.29	0.91	949
250	Intermediate reticular nucleus	IRN	-6.71	5.64	0.83	979
251	Intermediate reticular nucleus	IRN	-6.72	5.8	0.88	979
252	Intermediate reticular nucleus	IRN	-6.73	6.15	1.05	979
253	Lateral reticular nucleus magnocellular part	LRNm	-6.75	6.67	1.0	983
254	Paragigantocellular reticular nucleus lateral part	PGRNl	-6.75	6.88	1.33	993
255	Lateral reticular nucleus magnocellular part	LRNm	-6.77	7.12	1.01	983
256	Medial vestibular nucleus	MV	-6.68	5.02	-0.9	1004
257	Medial vestibular nucleus	MV	-6.68	5.04	-0.93	1004
258	Nucleus of the solitary tract	NTS	-6.69	5.08	-0.96	949
259	Nucleus of the solitary tract	NTS	-6.68	5.12	-0.84	949
260	Nucleus of the solitary tract	NTS	-6.68	5.16	-0.79	949
261	Nucleus of the solitary tract	NTS	-6.7	5.32	-1.15	949
262	Nucleus of the solitary tract	NTS	-6.71	5.35	-1.26	949
263	Nucleus of the solitary tract	NTS	-6.71	5.38	-1.15	949
264	Nucleus of the solitary tract	NTS	-6.71	5.43	-1.13	949
265	Spinal nucleus of the trigeminal interpolar part	SPVI	-6.72	5.45	-1.35	956
266	Spinal nucleus of the trigeminal interpolar part	SPVI	-6.73	5.61	-1.47	956
267	Nucleus of the solitary tract	NTS	-6.7	5.44	-0.99	949
268	Nucleus of the solitary tract	NTS	-6.69	5.32	-0.86	949
269	Nucleus of the solitary tract	NTS	-6.69	5.37	-0.78	949
270	Intermediate reticular nucleus	IRN	-6.69	5.5	-0.68	979
271	Nucleus of the solitary tract	NTS	-6.7	5.45	-0.91	949
272	Nucleus of the solitary tract	NTS	-6.7	5.45	-0.89	949
273	Parvicellular reticular nucleus	PARN	-6.7	5.5	-0.85	989
274	Parvicellular reticular nucleus	PARN	-6.7	5.53	-0.86	989
275	Parvicellular reticular nucleus	PARN	-6.71	5.58	-1.03	989
276	Parvicellular reticular nucleus	PARN	-6.72	5.71	-1.13	989
277	Intermediate reticular nucleus	IRN	-6.71	5.78	-0.77	979
278	Intermediate reticular nucleus	IRN	-6.7	5.79	-0.62	979
279	Parvicellular reticular nucleus	PARN	-6.73	5.96	-1.11	989
280	Intermediate reticular nucleus	IRN	-6.74	6.1	-1.13	979
281	Intermediate reticular nucleus	IRN	-6.73	6.09	-0.99	979
282	Lateral reticular nucleus magnocellular part	LRNm	-6.74	6.61	-0.83	983
283	Medulla	MY	-6.7	7.11	0.78	936
284	Medulla	MY	-6.66	5.59	0.25	936
285	Medulla	MY	-6.64	5.49	0.48	936
286	Intermediate reticular nucleus	IRN	-6.64	5.49	0.5	979
287	Gigantocellular reticular nucleus	GRN	-6.66	5.95	0.45	976
288	Intermediate reticular nucleus	IRN	-6.64	5.64	0.6	979
289	Intermediate reticular nucleus	IRN	-6.64	5.61	0.74	979
290	Intermediate reticular nucleus	IRN	-6.64	5.52	0.68	979
291	Nucleus of the solitary tract	NTS	-6.63	5.42	0.81	949
292	Nucleus of the solitary tract	NTS	-6.62	5.38	0.87	949
293	Nucleus of the solitary tract	NTS	-6.62	5.22	0.81	949
294	Nucleus of the solitary tract	NTS	-6.61	5.38	1.12	949
295	Nucleus of the solitary tract	NTS	-6.62	5.42	0.96	949
296	Parvicellular reticular nucleus	PARN	-6.63	5.57	0.95	989
297	Parvicellular reticular nucleus	PARN	-6.62	5.5	0.97	989
298	Parvicellular reticular nucleus	PARN	-6.62	5.52	1.01	989
299	Parvicellular reticular nucleus	PARN	-6.62	5.49	1.05	989
300	Parvicellular reticular nucleus	PARN	-6.62	5.56	1.1	989
301	Nucleus of the solitary tract	NTS	-6.6	5.44	1.32	949
302	Spinal nucleus of the trigeminal interpolar part	SPVI	-6.61	5.6	1.45	956
303	Spinal nucleus of the trigeminal interpolar part	SPVI	-6.61	5.61	1.33	956
304	Parvicellular reticular nucleus	PARN	-6.62	5.69	1.11	989
305	Parvicellular reticular nucleus	PARN	-6.63	5.7	0.97	989
306	Parvicellular reticular nucleus	PARN	-6.62	5.71	1.16	989
307	Parvicellular reticular nucleus	PARN	-6.62	5.72	1.19	989
308	Parvicellular reticular nucleus	PARN	-6.63	5.81	1.08	989
309	Parvicellular reticular nucleus	PARN	-6.62	5.8	1.35	989
310	Intermediate reticular nucleus	IRN	-6.64	5.96	1.09	979
311	Intermediate reticular nucleus	IRN	-6.64	6.03	1.07	979
312	Intermediate reticular nucleus	IRN	-6.65	6.24	1.14	979
313	Dorsal motor nucleus of the vagus nerve	DMX	-6.75	5.17	-0.38	974
314	Nucleus of the solitary tract	NTS	-6.76	5.17	-0.69	949
315	Nucleus of the solitary tract	NTS	-6.76	5.15	-0.73	949
316	Nucleus of the solitary tract	NTS	-6.76	5.25	-0.65	949
317	Medulla	MY	-6.75	5.28	-0.38	936
318	Medulla	MY	-6.75	5.34	-0.35	936
319	Nucleus of the solitary tract	NTS	-6.76	5.37	-0.62	949
320	Hypoglossal nucleus	XII	-6.76	5.45	-0.46	1008
321	Nucleus of the solitary tract	NTS	-6.77	5.4	-0.68	949
322	Nucleus of the solitary tract	NTS	-6.77	5.35	-0.81	949
323	Nucleus of the solitary tract	NTS	-6.77	5.46	-0.74	949
324	Nucleus of the solitary tract	NTS	-6.77	5.47	-0.74	949
325	Intermediate reticular nucleus	IRN	-6.77	5.5	-0.73	979
326	Intermediate reticular nucleus	IRN	-6.77	5.53	-0.73	979
327	Intermediate reticular nucleus	IRN	-6.77	5.61	-0.51	979
328	Intermediate reticular nucleus	IRN	-6.78	5.63	-0.84	979
329	Parvicellular reticular nucleus	PARN	-6.79	5.57	-0.99	989
330	Parvicellular reticular nucleus	PARN	-6.79	5.59	-1.08	989
331	Parvicellular reticular nucleus	PARN	-6.79	5.66	-0.99	989
332	Parvicellular reticular nucleus	PARN	-6.8	5.76	-1.02	989
333	Parvicellular reticular nucleus	PARN	-6.84	6.29	-1.41	989
334	Lateral reticular nucleus magnocellular part	LRNm	-6.83	6.64	-0.94	983
335	medial longitudinal fascicle	mlf	-6.77	6.09	0.03	1121
336	Nucleus of the solitary tract	NTS	-6.7	5.42	0.83	949
337	Nucleus of the solitary tract	NTS	-6.7	5.46	0.93	949
338	Parvicellular reticular nucleus	PARN	-6.7	5.51	0.92	989
339	Nucleus of the solitary tract	NTS	-6.71	5.48	0.84	949
340	Nucleus of the solitary tract	NTS	-6.71	5.47	0.8	949
341	Intermediate reticular nucleus	IRN	-6.71	5.53	0.8	979
342	Intermediate reticular nucleus	IRN	-6.71	5.53	0.73	979
343	Intermediate reticular nucleus	IRN	-6.71	5.53	0.71	979
344	Intermediate reticular nucleus	IRN	-6.72	5.57	0.67	979
345	Intermediate reticular nucleus	IRN	-6.72	5.64	0.66	979
346	Intermediate reticular nucleus	IRN	-6.71	5.58	0.76	979
347	Intermediate reticular nucleus	IRN	-6.71	5.61	0.8	979
348	Parvicellular reticular nucleus	PARN	-6.71	5.56	0.87	989
349	Parvicellular reticular nucleus	PARN	-6.71	5.57	0.89	989
350	Parvicellular reticular nucleus	PARN	-6.71	5.6	0.94	989
351	Intermediate reticular nucleus	IRN	-6.72	5.73	0.87	979
352	Intermediate reticular nucleus	IRN	-6.72	5.77	0.84	979
353	Intermediate reticular nucleus	IRN	-6.73	5.89	0.77	979
354	Parvicellular reticular nucleus	PARN	-6.7	5.61	1.08	989
355	Parvicellular reticular nucleus	PARN	-6.71	5.72	1.1	989
356	Parvicellular reticular nucleus	PARN	-6.71	5.79	1.16	989
357	Parvicellular reticular nucleus	PARN	-6.71	5.82	1.17	989
358	Parvicellular reticular nucleus	PARN	-6.71	5.91	1.1	989
359	Parvicellular reticular nucleus	PARN	-6.72	6.01	1.16	989
360	Parvicellular reticular nucleus	PARN	-6.72	5.99	1.12	989
361	Spinal nucleus of the trigeminal interpolar part	SPVI	-6.69	5.54	1.28	956
362	Spinal nucleus of the trigeminal interpolar part	SPVI	-6.69	5.66	1.36	956
363	Spinal nucleus of the trigeminal interpolar part	SPVI	-6.69	5.76	1.43	956
364	Parvicellular reticular nucleus	PARN	-6.56	5.58	-1.21	989
365	Parvicellular reticular nucleus	PARN	-6.56	5.6	-1.24	989
366	Parvicellular reticular nucleus	PARN	-6.56	5.83	-1.11	989
367	Intermediate reticular nucleus	IRN	-6.57	6.02	-1.07	979
368	Intermediate reticular nucleus	IRN	-6.56	5.96	-0.79	979
369	Intermediate reticular nucleus	IRN	-6.55	5.8	-0.85	979
370	Intermediate reticular nucleus	IRN	-6.55	5.75	-0.99	979
371	Parvicellular reticular nucleus	PARN	-6.54	5.58	-0.92	989
372	Intermediate reticular nucleus	IRN	-6.54	5.59	-0.81	979
373	Intermediate reticular nucleus	IRN	-6.54	5.62	-0.79	979
374	Intermediate reticular nucleus	IRN	-6.54	5.64	-0.78	979
375	Intermediate reticular nucleus	IRN	-6.54	5.66	-0.81	979
376	Intermediate reticular nucleus	IRN	-6.54	5.54	-0.76	979
377	Nucleus of the solitary tract	NTS	-6.54	5.45	-0.84	949
378	Nucleus of the solitary tract	NTS	-6.53	5.25	-0.98	949
379	Medulla	MY	-6.52	5.42	-0.51	936
380	Intermediate reticular nucleus	IRN	-6.5	6.15	0.68	979
381	Paragigantocellular reticular nucleus lateral part	PGRNl	-6.51	7.08	1.32	993
382	Paragigantocellular reticular nucleus lateral part	PGRNl	-6.51	6.94	1.21	993
383	Paragigantocellular reticular nucleus lateral part	PGRNl	-6.52	6.93	1.1	993
384	Paragigantocellular reticular nucleus lateral part	PGRNl	-6.52	6.94	0.99	993
385	Paragigantocellular reticular nucleus lateral part	PGRNl	-6.52	6.95	1.02	993
386	Paragigantocellular reticular nucleus lateral part	PGRNl	-6.53	7.13	1.04	993
387	Medulla	MY	-6.53	7.12	0.98	936
388	Medulla	MY	-6.53	7.17	1.0	936
389	Linear nucleus of the medulla	LIN	-6.48	6.18	1.15	981
390	Parvicellular reticular nucleus	PARN	-6.47	5.93	1.18	989
391	Parvicellular reticular nucleus	PARN	-6.47	5.88	1.18	989
392	Intermediate reticular nucleus	IRN	-6.47	5.88	1.08	979
393	Intermediate reticular nucleus	IRN	-6.47	5.9	1.08	979
394	Intermediate reticular nucleus	IRN	-6.48	5.88	1.02	979
395	Intermediate reticular nucleus	IRN	-6.48	5.81	0.87	979
396	Intermediate reticular nucleus	IRN	-6.48	5.83	0.87	979
397	Intermediate reticular nucleus	IRN	-6.48	5.85	0.88	979
398	Parvicellular reticular nucleus	PARN	-6.47	5.74	1.01	989
399	Parvicellular reticular nucleus	PARN	-6.47	5.74	1.06	989
400	Intermediate reticular nucleus	IRN	-6.48	5.7	0.85	979
401	Intermediate reticular nucleus	IRN	-6.47	5.59	0.85	979
402	Intermediate reticular nucleus	IRN	-6.48	5.59	0.75	979
403	Parvicellular reticular nucleus	PARN	-6.47	5.52	0.91	989
404	Parvicellular reticular nucleus	PARN	-6.46	5.59	1.03	989
405	Parvicellular reticular nucleus	PARN	-6.46	5.6	1.13	989
406	Parvicellular reticular nucleus	PARN	-6.46	5.53	1.13	989
407	Nucleus of the solitary tract	NTS	-6.46	5.45	0.87	949
408	Nucleus of the solitary tract	NTS	-6.46	5.41	0.82	949
409	Intermediate reticular nucleus	IRN	-6.47	5.44	0.78	979
410	Intermediate reticular nucleus	IRN	-6.47	5.49	0.75	979
411	Intermediate reticular nucleus	IRN	-6.47	5.5	0.71	979
412	Intermediate reticular nucleus	IRN	-6.47	5.46	0.7	979
413	Intermediate reticular nucleus	IRN	-6.47	5.41	0.71	979
414	Intermediate reticular nucleus	IRN	-6.47	5.41	0.69	979
415	Intermediate reticular nucleus	IRN	-6.47	5.39	0.65	979
416	Medulla	MY	-6.47	5.39	0.59	936
417	Medulla	MY	-6.48	5.39	0.48	936
418	Nucleus of the solitary tract	NTS	-6.47	5.37	0.7	949
419	Dorsal motor nucleus of the vagus nerve	DMX	-6.47	5.27	0.62	974
420	Dorsal motor nucleus of the vagus nerve	DMX	-6.47	5.27	0.64	974
421	Nucleus of the solitary tract	NTS	-6.46	5.18	0.77	949
422	Nucleus of the solitary tract	NTS	-6.45	5.26	0.92	949
423	Intermediate reticular nucleus	IRN	-6.48	5.88	-0.99	979
424	Intermediate reticular nucleus	IRN	-6.48	5.94	-0.95	979
425	Intermediate reticular nucleus	IRN	-6.49	5.93	-1.07	979
426	Parvicellular reticular nucleus	PARN	-6.49	5.86	-1.12	989
427	Parvicellular reticular nucleus	PARN	-6.47	5.71	-1.03	989
428	Parvicellular reticular nucleus	PARN	-6.47	5.66	-1.06	989
429	Intermediate reticular nucleus	IRN	-6.46	5.74	-0.72	979
430	Intermediate reticular nucleus	IRN	-6.47	5.66	-0.86	979
431	Intermediate reticular nucleus	IRN	-6.46	5.6	-0.87	979
432	Intermediate reticular nucleus	IRN	-6.46	5.61	-0.85	979
433	Intermediate reticular nucleus	IRN	-6.46	5.59	-0.86	979
434	Intermediate reticular nucleus	IRN	-6.46	5.58	-0.75	979
435	Intermediate reticular nucleus	IRN	-6.46	5.6	-0.75	979
436	Intermediate reticular nucleus	IRN	-6.46	5.6	-0.73	979
437	Intermediate reticular nucleus	IRN	-6.46	5.53	-0.82	979
438	Intermediate reticular nucleus	IRN	-6.45	5.49	-0.74	979
439	Intermediate reticular nucleus	IRN	-6.45	5.47	-0.74	979
440	Nucleus of the solitary tract	NTS	-6.46	5.41	-0.88	949
441	Nucleus of the solitary tract	NTS	-6.45	5.39	-0.84	949
442	Nucleus of the solitary tract	NTS	-6.45	5.34	-0.81	949
443	Medulla	MY	-6.44	5.36	-0.55	936
444	Nucleus raphe obscurus	RO	-6.47	6.53	-0.01	1014
445	Paragigantocellular reticular nucleus lateral part	PGRNl	-6.53	7.04	-1.06	993
446	Paragigantocellular reticular nucleus lateral part	PGRNl	-6.45	7.06	1.02	993
447	Medulla	MY	-6.46	7.16	0.84	936
448	Intermediate reticular nucleus	IRN	-6.41	6.24	1.12	979
449	Intermediate reticular nucleus	IRN	-6.42	6.08	0.65	979
450	Parvicellular reticular nucleus	PARN	-6.39	5.83	1.17	989
451	Parvicellular reticular nucleus	PARN	-6.39	5.84	1.14	989
452	Intermediate reticular nucleus	IRN	-6.4	5.96	0.99	979
453	Intermediate reticular nucleus	IRN	-6.39	5.85	1.06	979
454	Parvicellular reticular nucleus	PARN	-6.39	5.82	1.08	989
455	Parvicellular reticular nucleus	PARN	-6.39	5.78	1.09	989
456	Intermediate reticular nucleus	IRN	-6.39	5.82	1.02	979
457	Intermediate reticular nucleus	IRN	-6.39	5.72	0.94	979
458	Intermediate reticular nucleus	IRN	-6.39	5.71	0.93	979
459	Intermediate reticular nucleus	IRN	-6.4	5.77	0.86	979
460	Parvicellular reticular nucleus	PARN	-6.39	5.69	1.05	989
461	Parvicellular reticular nucleus	PARN	-6.39	5.71	1.09	989
462	Parvicellular reticular nucleus	PARN	-6.38	5.68	1.24	989
463	Parvicellular reticular nucleus	PARN	-6.37	5.55	1.22	989
464	Intermediate reticular nucleus	IRN	-6.39	5.58	0.9	979
465	Intermediate reticular nucleus	IRN	-6.39	5.62	0.9	979
466	Intermediate reticular nucleus	IRN	-6.39	5.62	0.87	979
467	Intermediate reticular nucleus	IRN	-6.39	5.62	0.83	979
468	Intermediate reticular nucleus	IRN	-6.39	5.61	0.8	979
469	Intermediate reticular nucleus	IRN	-6.39	5.59	0.77	979
470	Intermediate reticular nucleus	IRN	-6.4	5.64	0.8	979
471	Intermediate reticular nucleus	IRN	-6.39	5.48	0.76	979
472	Intermediate reticular nucleus	IRN	-6.39	5.4	0.7	979
473	Intermediate reticular nucleus	IRN	-6.39	5.42	0.7	979
474	Medulla	MY	-6.39	5.31	0.58	936
475	Medulla	MY	-6.39	5.27	0.56	936
476	Medial vestibular nucleus	MV	-6.39	5.21	0.56	1004
477	Nucleus of the solitary tract	NTS	-6.38	5.3	0.71	949
478	Nucleus of the solitary tract	NTS	-6.39	5.31	0.71	949
479	Nucleus of the solitary tract	NTS	-6.38	5.39	0.8	949
480	Nucleus of the solitary tract	NTS	-6.38	5.4	0.98	949
481	Nucleus of the solitary tract	NTS	-6.38	5.35	0.99	949
482	Nucleus of the solitary tract	NTS	-6.37	5.19	0.85	949
483	Nucleus of the solitary tract	NTS	-6.37	5.17	0.83	949
484	Paragigantocellular reticular nucleus lateral part	PGRNl	-6.44	6.75	0.91	993
485	Intermediate reticular nucleus	IRN	-6.4	5.97	-0.98	979
486	Intermediate reticular nucleus	IRN	-6.4	5.82	-0.96	979
487	Parvicellular reticular nucleus	PARN	-6.4	5.83	-1.09	989
488	Parvicellular reticular nucleus	PARN	-6.39	5.62	-1.05	989
489	Intermediate reticular nucleus	IRN	-6.39	5.66	-0.93	979
490	Intermediate reticular nucleus	IRN	-6.39	5.71	-0.96	979
491	Intermediate reticular nucleus	IRN	-6.39	5.73	-0.85	979
492	Intermediate reticular nucleus	IRN	-6.39	5.75	-0.82	979
493	Intermediate reticular nucleus	IRN	-6.39	5.79	-0.85	979
494	Intermediate reticular nucleus	IRN	-6.39	5.8	-0.85	979
495	Intermediate reticular nucleus	IRN	-6.39	5.73	-0.77	979
496	Intermediate reticular nucleus	IRN	-6.39	5.76	-0.8	979
497	Intermediate reticular nucleus	IRN	-6.38	5.6	-0.8	979
498	Intermediate reticular nucleus	IRN	-6.38	5.57	-0.81	979
499	Intermediate reticular nucleus	IRN	-6.38	5.62	-0.74	979
500	Intermediate reticular nucleus	IRN	-6.38	5.61	-0.69	979
501	Intermediate reticular nucleus	IRN	-6.37	5.57	-0.66	979
502	Intermediate reticular nucleus	IRN	-6.37	5.54	-0.66	979
503	Intermediate reticular nucleus	IRN	-6.37	5.52	-0.72	979
504	Intermediate reticular nucleus	IRN	-6.37	5.5	-0.73	979
505	Intermediate reticular nucleus	IRN	-6.38	5.52	-0.76	979
506	Intermediate reticular nucleus	IRN	-6.37	5.49	-0.77	979
507	Intermediate reticular nucleus	IRN	-6.37	5.45	-0.79	979
508	Intermediate reticular nucleus	IRN	-6.37	5.44	-0.73	979
509	Intermediate reticular nucleus	IRN	-6.37	5.47	-0.66	979
510	Intermediate reticular nucleus	IRN	-6.37	5.5	-0.63	979
511	Nucleus raphe obscurus	RO	-6.38	6.42	0.02	1014
512	Medulla	MY	-6.38	7.05	0.74	936
513	Paragigantocellular reticular nucleus lateral part	PGRNl	-6.36	6.81	0.92	993
514	Nucleus of the solitary tract	NTS	-6.3	5.27	0.75	949
515	Intermediate reticular nucleus	IRN	-6.31	5.37	0.7	979
516	Intermediate reticular nucleus	IRN	-6.31	5.45	0.63	979
517	Intermediate reticular nucleus	IRN	-6.31	5.49	0.77	979
518	Intermediate reticular nucleus	IRN	-6.31	5.52	0.69	979
519	Intermediate reticular nucleus	IRN	-6.32	5.6	0.75	979
520	Intermediate reticular nucleus	IRN	-6.32	5.64	0.73	979
521	Intermediate reticular nucleus	IRN	-6.31	5.53	0.82	979
522	Intermediate reticular nucleus	IRN	-6.31	5.57	0.94	979
523	Intermediate reticular nucleus	IRN	-6.31	5.61	0.92	979
524	Intermediate reticular nucleus	IRN	-6.31	5.64	0.85	979
525	Intermediate reticular nucleus	IRN	-6.31	5.65	0.83	979
526	Intermediate reticular nucleus	IRN	-6.32	5.72	0.77	979
527	Intermediate reticular nucleus	IRN	-6.32	5.74	0.73	979
528	Intermediate reticular nucleus	IRN	-6.31	5.71	0.89	979
529	Parvicellular reticular nucleus	PARN	-6.31	5.65	1.02	989
530	Parvicellular reticular nucleus	PARN	-6.31	5.67	1.03	989
531	Parvicellular reticular nucleus	PARN	-6.31	5.7	1.05	989
532	Intermediate reticular nucleus	IRN	-6.31	5.76	1.0	979
533	Intermediate reticular nucleus	IRN	-6.31	5.78	1.01	979
534	Intermediate reticular nucleus	IRN	-6.32	5.87	0.9	979
535	Parvicellular reticular nucleus	PARN	-6.31	5.8	1.16	989
536	Parvicellular reticular nucleus	PARN	-6.31	5.8	1.11	989
537	Parvicellular reticular nucleus	PARN	-6.31	5.82	1.13	989
538	Intermediate reticular nucleus	IRN	-6.31	5.85	1.1	979
539	Intermediate reticular nucleus	IRN	-6.31	5.87	1.07	979
540	Intermediate reticular nucleus	IRN	-6.31	5.9	1.09	979
541	Intermediate reticular nucleus	IRN	-6.31	5.91	1.07	979
542	Intermediate reticular nucleus	IRN	-6.32	5.94	1.05	979
543	Intermediate reticular nucleus	IRN	-6.32	5.95	1.08	979
544	Intermediate reticular nucleus	IRN	-6.32	5.96	1.09	979
545	Intermediate reticular nucleus	IRN	-6.32	6.0	1.03	979
546	Intermediate reticular nucleus	IRN	-6.32	6.02	1.09	979
547	Intermediate reticular nucleus	IRN	-6.32	6.11	1.09	979
548	Intermediate reticular nucleus	IRN	-6.33	6.13	1.05	979
549	Intermediate reticular nucleus	IRN	-6.31	5.98	1.16	979
550	Parvicellular reticular nucleus	PARN	-6.31	5.93	1.17	989
551	Parvicellular reticular nucleus	PARN	-6.31	6.05	1.26	989
552	Intermediate reticular nucleus	IRN	-6.32	6.03	1.01	979
553	Parvicellular reticular nucleus	PARN	-6.3	5.55	1.09	989
554	Intermediate reticular nucleus	IRN	-6.3	5.52	0.93	979
555	Paragigantocellular reticular nucleus lateral part	PGRNl	-6.35	6.8	1.23	993
556	Nucleus of the solitary tract	NTS	-6.28	5.4	1.43	949
557	Nucleus of the solitary tract	NTS	-6.28	5.29	1.39	949
558	Intermediate reticular nucleus	IRN	-6.34	6.09	-1.19	979
559	Intermediate reticular nucleus	IRN	-6.33	6.0	-1.11	979
560	Intermediate reticular nucleus	IRN	-6.33	5.97	-1.09	979
561	Intermediate reticular nucleus	IRN	-6.33	5.89	-1.12	979
562	Parvicellular reticular nucleus	PARN	-6.33	5.86	-1.12	989
563	Intermediate reticular nucleus	IRN	-6.32	5.87	-1.07	979
564	Intermediate reticular nucleus	IRN	-6.32	5.92	-0.94	979
565	Intermediate reticular nucleus	IRN	-6.32	5.85	-1.0	979
566	Intermediate reticular nucleus	IRN	-6.32	5.91	-0.96	979
567	Intermediate reticular nucleus	IRN	-6.32	5.83	-0.94	979
568	Intermediate reticular nucleus	IRN	-6.31	5.76	-0.95	979
569	Intermediate reticular nucleus	IRN	-6.31	5.73	-0.88	979
570	Intermediate reticular nucleus	IRN	-6.31	5.7	-0.88	979
571	Intermediate reticular nucleus	IRN	-6.31	5.68	-0.93	979
572	Intermediate reticular nucleus	IRN	-6.31	5.66	-0.92	979
573	Intermediate reticular nucleus	IRN	-6.31	5.66	-0.93	979
574	Intermediate reticular nucleus	IRN	-6.31	5.69	-1.02	979
575	Intermediate reticular nucleus	IRN	-6.31	5.62	-0.94	979
576	Intermediate reticular nucleus	IRN	-6.31	5.6	-0.96	979
577	Parvicellular reticular nucleus	PARN	-6.31	5.57	-0.96	989
578	Intermediate reticular nucleus	IRN	-6.3	5.57	-0.92	979
579	Intermediate reticular nucleus	IRN	-6.3	5.55	-0.91	979
580	Intermediate reticular nucleus	IRN	-6.3	5.57	-0.9	979
581	Intermediate reticular nucleus	IRN	-6.3	5.6	-0.91	979
582	Intermediate reticular nucleus	IRN	-6.3	5.51	-0.87	979
583	Nucleus of the solitary tract	NTS	-6.29	5.35	-0.78	949
584	Intermediate reticular nucleus	IRN	-6.3	5.49	-0.78	979
585	Intermediate reticular nucleus	IRN	-6.29	5.51	-0.7	979
586	Intermediate reticular nucleus	IRN	-6.29	5.53	-0.66	979
587	Intermediate reticular nucleus	IRN	-6.3	5.55	-0.79	979
588	Intermediate reticular nucleus	IRN	-6.3	5.58	-0.83	979
589	Intermediate reticular nucleus	IRN	-6.3	5.58	-0.79	979
590	Intermediate reticular nucleus	IRN	-6.3	5.64	-0.83	979
591	Intermediate reticular nucleus	IRN	-6.3	5.68	-0.76	979
592	Intermediate reticular nucleus	IRN	-6.31	5.76	-0.8	979
593	Gigantocellular reticular nucleus	GRN	-6.34	6.74	-0.63	976
594	Intermediate reticular nucleus	IRN	-6.26	6.38	1.0	979
595	Paragigantocellular reticular nucleus lateral part	PGRNl	-6.28	7.0	1.07	993
596	Intermediate reticular nucleus	IRN	-6.25	6.48	1.25	979
597	Nucleus ambiguus dorsal division	AMBd	-6.25	6.54	1.38	972
598	Nucleus ambiguus dorsal division	AMBd	-6.25	6.53	1.41	972
599	Intermediate reticular nucleus	IRN	-6.23	5.49	0.74	979
600	Intermediate reticular nucleus	IRN	-6.23	5.56	0.74	979
601	Intermediate reticular nucleus	IRN	-6.23	5.55	0.82	979
602	Intermediate reticular nucleus	IRN	-6.23	5.57	0.77	979
603	Intermediate reticular nucleus	IRN	-6.24	5.68	0.74	979
604	Intermediate reticular nucleus	IRN	-6.24	5.68	0.77	979
605	Intermediate reticular nucleus	IRN	-6.23	5.6	0.8	979
606	Intermediate reticular nucleus	IRN	-6.23	5.59	0.83	979
607	Intermediate reticular nucleus	IRN	-6.23	5.58	0.84	979
608	Intermediate reticular nucleus	IRN	-6.23	5.57	0.86	979
609	Intermediate reticular nucleus	IRN	-6.23	5.57	0.89	979
610	Intermediate reticular nucleus	IRN	-6.23	5.61	0.89	979
611	Intermediate reticular nucleus	IRN	-6.23	5.62	0.88	979
612	Intermediate reticular nucleus	IRN	-6.23	5.63	0.84	979
613	Intermediate reticular nucleus	IRN	-6.23	5.67	0.84	979
614	Intermediate reticular nucleus	IRN	-6.24	5.73	0.86	979
615	Intermediate reticular nucleus	IRN	-6.23	5.67	0.9	979
616	Intermediate reticular nucleus	IRN	-6.23	5.7	0.96	979
617	Intermediate reticular nucleus	IRN	-6.24	5.82	0.94	979
618	Intermediate reticular nucleus	IRN	-6.24	5.9	1.0	979
619	Intermediate reticular nucleus	IRN	-6.23	5.85	1.07	979
620	Parvicellular reticular nucleus	PARN	-6.23	5.87	1.14	989
621	Intermediate reticular nucleus	IRN	-6.23	5.88	1.1	979
622	Intermediate reticular nucleus	IRN	-6.23	5.92	1.11	979
623	Intermediate reticular nucleus	IRN	-6.24	5.99	1.13	979
624	Intermediate reticular nucleus	IRN	-6.24	5.98	1.05	979
625	Intermediate reticular nucleus	IRN	-6.24	6.07	1.07	979
626	Intermediate reticular nucleus	IRN	-6.24	6.09	1.15	979
627	Intermediate reticular nucleus	IRN	-6.24	6.2	1.24	979
628	Intermediate reticular nucleus	IRN	-6.24	6.18	1.27	979
629	Parvicellular reticular nucleus	PARN	-6.23	5.98	1.22	989
630	Parvicellular reticular nucleus	PARN	-6.23	6.0	1.25	989
631	Parvicellular reticular nucleus	PARN	-6.23	5.92	1.23	989
632	Parvicellular reticular nucleus	PARN	-6.22	5.68	1.25	989
633	Parvicellular reticular nucleus	PARN	-6.22	5.6	1.21	989
634	Parvicellular reticular nucleus	PARN	-6.22	5.57	1.1	989
635	Parvicellular reticular nucleus	PARN	-6.22	5.57	1.01	989
636	Intermediate reticular nucleus	IRN	-6.22	5.49	0.91	979
637	Nucleus of the solitary tract	NTS	-6.21	5.31	1.03	949
638	Nucleus of the solitary tract	NTS	-6.21	5.32	0.98	949
639	Nucleus of the solitary tract	NTS	-6.21	5.26	0.93	949
640	Spinal vestibular nucleus	SPIV	-6.2	5.16	1.26	1005
641	Nucleus of the solitary tract	NTS	-6.2	5.25	1.19	949
642	Nucleus of the solitary tract	NTS	-6.2	5.27	1.37	949
643	Nucleus of the solitary tract	NTS	-6.2	5.32	1.33	949
644	Nucleus of the solitary tract	NTS	-6.2	5.36	1.4	949
645	Nucleus of the solitary tract	NTS	-6.2	5.4	1.38	949
646	Nucleus of the solitary tract	NTS	-6.2	5.39	1.46	949
647	Spinal nucleus of the trigeminal oral part	SPVO	-6.2	5.5	1.47	957
648	Spinal nucleus of the trigeminal oral part	SPVO	-6.19	5.43	1.57	957
649	Nucleus of the solitary tract	NTS	-6.21	5.36	-0.87	949
650	Intermediate reticular nucleus	IRN	-6.21	5.47	-0.76	979
651	Intermediate reticular nucleus	IRN	-6.22	5.44	-0.92	979
652	Intermediate reticular nucleus	IRN	-6.22	5.53	-0.87	979
653	Intermediate reticular nucleus	IRN	-6.22	5.56	-0.8	979
654	Intermediate reticular nucleus	IRN	-6.22	5.57	-0.82	979
655	Intermediate reticular nucleus	IRN	-6.22	5.58	-0.83	979
656	Intermediate reticular nucleus	IRN	-6.22	5.53	-0.92	979
657	Intermediate reticular nucleus	IRN	-6.22	5.55	-0.93	979
658	Intermediate reticular nucleus	IRN	-6.23	5.56	-0.97	979
659	Intermediate reticular nucleus	IRN	-6.23	5.59	-0.94	979
660	Intermediate reticular nucleus	IRN	-6.23	5.7	-0.85	979
661	Intermediate reticular nucleus	IRN	-6.23	5.68	-0.88	979
662	Intermediate reticular nucleus	IRN	-6.23	5.67	-1.01	979
663	Parvicellular reticular nucleus	PARN	-6.24	5.73	-1.08	989
664	Intermediate reticular nucleus	IRN	-6.23	5.74	-0.95	979
665	Intermediate reticular nucleus	IRN	-6.23	5.76	-0.97	979
666	Intermediate reticular nucleus	IRN	-6.24	5.88	-0.94	979
667	Intermediate reticular nucleus	IRN	-6.24	5.8	-1.06	979
668	Parvicellular reticular nucleus	PARN	-6.25	5.73	-1.25	989
669	Intermediate reticular nucleus	IRN	-6.24	5.91	-1.04	979
670	Intermediate reticular nucleus	IRN	-6.25	5.9	-1.1	979
671	Parvicellular reticular nucleus	PARN	-6.25	5.91	-1.18	989
672	Parvicellular reticular nucleus	PARN	-6.25	5.9	-1.25	989
673	Intermediate reticular nucleus	IRN	-6.27	6.5	-1.15	979
674	Paragigantocellular reticular nucleus lateral part	PGRNl	-6.3	6.74	-1.49	993
675	Gigantocellular reticular nucleus	GRN	-6.28	6.96	-0.79	976
676	Gigantocellular reticular nucleus	GRN	-6.26	6.72	-0.66	976
677	Nucleus raphe obscurus	RO	-6.24	6.79	-0.01	1014
678	Medial vestibular nucleus	MV	-6.13	5.15	0.88	1004
679	Medial vestibular nucleus	MV	-6.13	5.18	0.85	1004
680	Nucleus of the solitary tract	NTS	-6.14	5.38	0.96	949
681	Parvicellular reticular nucleus	PARN	-6.14	5.43	0.95	989
682	Intermediate reticular nucleus	IRN	-6.15	5.47	0.86	979
683	Intermediate reticular nucleus	IRN	-6.15	5.48	0.81	979
684	Intermediate reticular nucleus	IRN	-6.15	5.53	0.78	979
685	Intermediate reticular nucleus	IRN	-6.16	5.61	0.76	979
686	Intermediate reticular nucleus	IRN	-6.16	5.7	0.76	979
687	Intermediate reticular nucleus	IRN	-6.15	5.63	0.84	979
688	Intermediate reticular nucleus	IRN	-6.15	5.64	0.9	979
689	Intermediate reticular nucleus	IRN	-6.15	5.67	0.91	979
690	Intermediate reticular nucleus	IRN	-6.15	5.59	0.89	979
691	Intermediate reticular nucleus	IRN	-6.14	5.54	0.98	979
692	Parvicellular reticular nucleus	PARN	-6.14	5.51	1.02	989
693	Intermediate reticular nucleus	IRN	-6.16	5.76	0.86	979
694	Intermediate reticular nucleus	IRN	-6.16	5.73	0.89	979
695	Intermediate reticular nucleus	IRN	-6.15	5.71	0.91	979
696	Intermediate reticular nucleus	IRN	-6.15	5.75	0.94	979
697	Intermediate reticular nucleus	IRN	-6.16	5.79	0.9	979
698	Intermediate reticular nucleus	IRN	-6.16	5.77	0.92	979
699	Intermediate reticular nucleus	IRN	-6.16	5.83	0.92	979
700	Intermediate reticular nucleus	IRN	-6.15	5.8	1.0	979
701	Intermediate reticular nucleus	IRN	-6.17	6.0	0.92	979
702	Intermediate reticular nucleus	IRN	-6.16	5.94	0.98	979
703	Intermediate reticular nucleus	IRN	-6.16	5.93	1.0	979
704	Intermediate reticular nucleus	IRN	-6.16	5.91	1.02	979
705	Intermediate reticular nucleus	IRN	-6.15	5.82	1.04	979
706	Intermediate reticular nucleus	IRN	-6.15	5.81	1.1	979
707	Parvicellular reticular nucleus	PARN	-6.15	5.74	1.09	989
708	Intermediate reticular nucleus	IRN	-6.15	5.73	1.06	979
709	Parvicellular reticular nucleus	PARN	-6.14	5.69	1.12	989
710	Parvicellular reticular nucleus	PARN	-6.14	5.67	1.17	989
711	Parvicellular reticular nucleus	PARN	-6.14	5.78	1.21	989
712	Intermediate reticular nucleus	IRN	-6.15	5.89	1.14	979
713	Intermediate reticular nucleus	IRN	-6.16	5.97	1.12	979
714	Intermediate reticular nucleus	IRN	-6.16	6.01	1.1	979
715	Intermediate reticular nucleus	IRN	-6.16	6.01	1.14	979
716	Intermediate reticular nucleus	IRN	-6.16	6.06	1.2	979
717	Intermediate reticular nucleus	IRN	-6.16	6.12	1.1	979
718	Intermediate reticular nucleus	IRN	-6.17	6.27	1.19	979
719	Intermediate reticular nucleus	IRN	-6.17	6.35	1.26	979
720	Intermediate reticular nucleus	IRN	-6.16	6.33	1.28	979
721	Nucleus ambiguus dorsal division	AMBd	-6.17	6.51	1.37	972
722	Paragigantocellular reticular nucleus lateral part	PGRNl	-6.18	6.68	1.36	993
723	Parvicellular reticular nucleus	PARN	-6.14	5.58	1.08	989
724	Nucleus of the solitary tract	NTS	-6.13	5.33	1.21	949
725	Nucleus of the solitary tract	NTS	-6.12	5.47	1.36	949
726	Nucleus of the solitary tract	NTS	-6.12	5.39	1.35	949
727	Nucleus of the solitary tract	NTS	-6.12	5.33	1.39	949
728	Nucleus of the solitary tract	NTS	-6.11	5.34	1.47	949
729	Nucleus of the solitary tract	NTS	-6.11	5.3	1.58	949
730	Spinal nucleus of the trigeminal oral part	SPVO	-6.12	5.63	1.64	957
731	Nucleus of the solitary tract	NTS	-6.14	5.36	-0.91	949
732	Parvicellular reticular nucleus	PARN	-6.14	5.48	-0.98	989
733	Intermediate reticular nucleus	IRN	-6.14	5.54	-0.97	979
734	Intermediate reticular nucleus	IRN	-6.14	5.52	-0.98	979
735	Parvicellular reticular nucleus	PARN	-6.15	5.55	-1.17	989
736	Intermediate reticular nucleus	IRN	-6.15	5.6	-0.99	979
737	Intermediate reticular nucleus	IRN	-6.15	5.65	-0.97	979
738	Intermediate reticular nucleus	IRN	-6.15	5.66	-1.01	979
739	Intermediate reticular nucleus	IRN	-6.15	5.65	-1.03	979
740	Intermediate reticular nucleus	IRN	-6.15	5.72	-0.99	979
741	Intermediate reticular nucleus	IRN	-6.16	5.71	-1.06	979
742	Intermediate reticular nucleus	IRN	-6.16	5.75	-1.07	979
743	Intermediate reticular nucleus	IRN	-6.14	5.52	-0.87	979
744	Intermediate reticular nucleus	IRN	-6.15	5.6	-0.92	979
745	Intermediate reticular nucleus	IRN	-6.14	5.58	-0.89	979
746	Intermediate reticular nucleus	IRN	-6.14	5.62	-0.86	979
747	Intermediate reticular nucleus	IRN	-6.15	5.68	-0.86	979
748	Intermediate reticular nucleus	IRN	-6.15	5.79	-0.81	979
749	Intermediate reticular nucleus	IRN	-6.16	5.95	-0.85	979
750	Intermediate reticular nucleus	IRN	-6.17	5.9	-1.12	979
751	Intermediate reticular nucleus	IRN	-6.18	6.08	-1.17	979
752	Intermediate reticular nucleus	IRN	-6.17	6.11	-1.1	979
753	Intermediate reticular nucleus	IRN	-6.19	6.3	-1.26	979
754	Intermediate reticular nucleus	IRN	-6.2	6.45	-1.33	979
755	Paragigantocellular reticular nucleus lateral part	PGRNl	-6.2	6.62	-1.29	993
756	Nucleus ambiguus dorsal division	AMBd	-6.21	6.6	-1.43	972
757	Paragigantocellular reticular nucleus lateral part	PGRNl	-6.22	7.1	-1.24	993
758	Paragigantocellular reticular nucleus lateral part	PGRNl	-6.21	6.95	-1.12	993
759	Paragigantocellular reticular nucleus lateral part	PGRNl	-6.2	6.96	-0.94	993
760	Paragigantocellular reticular nucleus lateral part	PGRNl	-6.2	6.87	-0.85	993
761	Medulla	MY	-6.2	7.0	-0.71	936
762	crossed tectospinal pathway	tspc	-6.15	6.56	-0.06	1230
763	Gigantocellular reticular nucleus	GRN	-6.13	6.17	0.02	976
764	Paragigantocellular reticular nucleus dorsal part	PGRNd	-6.1	5.29	-0.22	992
765	Gigantocellular reticular nucleus	GRN	-6.12	6.58	0.61	976
766	Paragigantocellular reticular nucleus lateral part	PGRNl	-6.13	6.9	0.74	993
767	Medial vestibular nucleus	MV	-6.05	5.13	0.83	1004
768	Medial vestibular nucleus	MV	-6.06	5.3	0.76	1004
769	Intermediate reticular nucleus	IRN	-6.07	5.39	0.75	979
770	Intermediate reticular nucleus	IRN	-6.07	5.46	0.76	979
771	Intermediate reticular nucleus	IRN	-6.07	5.43	0.67	979
772	Intermediate reticular nucleus	IRN	-6.08	5.56	0.72	979
773	Intermediate reticular nucleus	IRN	-6.06	5.43	0.94	979
774	Intermediate reticular nucleus	IRN	-6.06	5.5	0.95	979
775	Intermediate reticular nucleus	IRN	-6.06	5.52	0.97	979
776	Intermediate reticular nucleus	IRN	-6.07	5.55	0.93	979
777	Intermediate reticular nucleus	IRN	-6.07	5.65	0.89	979
778	Intermediate reticular nucleus	IRN	-6.08	5.71	0.84	979
779	Intermediate reticular nucleus	IRN	-6.08	5.73	0.82	979
780	Intermediate reticular nucleus	IRN	-6.08	5.74	0.84	979
781	Intermediate reticular nucleus	IRN	-6.08	5.74	0.86	979
782	Intermediate reticular nucleus	IRN	-6.08	5.86	0.84	979
783	Intermediate reticular nucleus	IRN	-6.08	5.82	0.95	979
784	Intermediate reticular nucleus	IRN	-6.08	5.86	0.94	979
785	Intermediate reticular nucleus	IRN	-6.07	5.75	1.02	979
786	Intermediate reticular nucleus	IRN	-6.07	5.72	1.03	979
787	Intermediate reticular nucleus	IRN	-6.07	5.74	1.05	979
788	Parvicellular reticular nucleus	PARN	-6.06	5.61	1.14	989
789	Parvicellular reticular nucleus	PARN	-6.06	5.71	1.2	989
790	Intermediate reticular nucleus	IRN	-6.07	5.91	1.1	979
791	Intermediate reticular nucleus	IRN	-6.08	6.05	1.08	979
792	Intermediate reticular nucleus	IRN	-6.08	6.15	1.09	979
793	Intermediate reticular nucleus	IRN	-6.08	6.02	1.16	979
794	Intermediate reticular nucleus	IRN	-6.08	6.1	1.15	979
795	Intermediate reticular nucleus	IRN	-6.08	6.11	1.18	979
796	Intermediate reticular nucleus	IRN	-6.08	6.23	1.22	979
797	Intermediate reticular nucleus	IRN	-6.08	6.23	1.27	979
798	Intermediate reticular nucleus	IRN	-6.09	6.32	1.15	979
799	Spinal nucleus of the trigeminal oral part	SPVO	-6.04	5.57	1.57	957
800	Nucleus of the solitary tract	NTS	-6.03	5.29	1.54	949
801	Paragigantocellular reticular nucleus lateral part	PGRNl	-6.09	6.65	1.4	993
802	Spinal vestibular nucleus	SPIV	-6.07	5.19	-1.55	1005
803	Nucleus of the solitary tract	NTS	-6.08	5.42	-1.42	949
804	Nucleus of the solitary tract	NTS	-6.08	5.48	-1.42	949
805	Intermediate reticular nucleus	IRN	-6.06	5.37	-0.94	979
806	Medulla	MY	-6.06	5.37	-0.96	936
807	Intermediate reticular nucleus	IRN	-6.05	5.38	-0.8	979
808	Intermediate reticular nucleus	IRN	-6.05	5.38	-0.85	979
809	Intermediate reticular nucleus	IRN	-6.06	5.49	-0.79	979
810	Intermediate reticular nucleus	IRN	-6.06	5.49	-0.92	979
811	Parvicellular reticular nucleus	PARN	-6.07	5.51	-1.03	989
812	Intermediate reticular nucleus	IRN	-6.06	5.6	-0.8	979
813	Intermediate reticular nucleus	IRN	-6.07	5.73	-0.78	979
814	Intermediate reticular nucleus	IRN	-6.07	5.66	-0.92	979
815	Intermediate reticular nucleus	IRN	-6.07	5.68	-0.94	979
816	Intermediate reticular nucleus	IRN	-6.07	5.69	-0.96	979
817	Intermediate reticular nucleus	IRN	-6.08	5.79	-1.09	979
818	Intermediate reticular nucleus	IRN	-6.08	5.85	-1.07	979
819	Intermediate reticular nucleus	IRN	-6.09	6.01	-1.07	979
820	Intermediate reticular nucleus	IRN	-6.1	6.13	-1.24	979
821	Parvicellular reticular nucleus	PARN	-6.13	6.45	-1.5	989
822	Nucleus ambiguus dorsal division	AMBd	-6.13	6.54	-1.41	972
823	Paragigantocellular reticular nucleus lateral part	PGRNl	-6.12	6.93	-0.86	993
824	Paragigantocellular reticular nucleus lateral part	PGRNl	-6.12	6.92	-0.87	993
825	Paragigantocellular reticular nucleus dorsal part	PGRNd	-6.03	5.37	-0.2	992
826	Gigantocellular reticular nucleus	GRN	-6.04	5.54	-0.31	976
827	Paragigantocellular reticular nucleus lateral part	PGRNl	-6.04	7.08	1.23	993
828	Paragigantocellular reticular nucleus lateral part	PGRNl	-6.04	6.93	0.93	993
829	Medulla	MY	-5.97	5.34	0.98	936
830	Intermediate reticular nucleus	IRN	-5.98	5.41	0.97	979
831	Intermediate reticular nucleus	IRN	-5.98	5.45	0.98	979
832	Parvicellular reticular nucleus	PARN	-5.98	5.46	1.01	989
833	Parvicellular reticular nucleus	PARN	-5.97	5.46	1.12	989
834	Parvicellular reticular nucleus	PARN	-5.98	5.52	1.12	989
835	Parvicellular reticular nucleus	PARN	-5.98	5.51	1.06	989
836	Intermediate reticular nucleus	IRN	-5.99	5.51	0.85	979
837	Intermediate reticular nucleus	IRN	-5.99	5.6	0.83	979
838	Intermediate reticular nucleus	IRN	-5.99	5.58	0.92	979
839	Intermediate reticular nucleus	IRN	-5.99	5.62	0.98	979
840	Intermediate reticular nucleus	IRN	-5.98	5.6	1.01	979
841	Parvicellular reticular nucleus	PARN	-5.98	5.64	1.12	989
842	Intermediate reticular nucleus	IRN	-6.0	5.78	0.94	979
843	Intermediate reticular nucleus	IRN	-6.0	5.9	0.84	979
844	Intermediate reticular nucleus	IRN	-6.0	5.91	0.92	979
845	Intermediate reticular nucleus	IRN	-6.0	5.94	0.94	979
846	Intermediate reticular nucleus	IRN	-6.0	6.0	0.98	979
847	Intermediate reticular nucleus	IRN	-6.0	5.89	1.01	979
848	Intermediate reticular nucleus	IRN	-5.99	5.85	1.05	979
849	Intermediate reticular nucleus	IRN	-5.99	5.88	1.07	979
850	Intermediate reticular nucleus	IRN	-5.99	5.84	1.1	979
851	Parvicellular reticular nucleus	PARN	-5.99	5.79	1.18	989
852	Intermediate reticular nucleus	IRN	-6.0	6.07	1.21	979
853	Intermediate reticular nucleus	IRN	-6.0	6.11	1.2	979
854	Intermediate reticular nucleus	IRN	-6.01	6.18	1.07	979
855	Intermediate reticular nucleus	IRN	-6.01	6.26	1.12	979
856	Parvicellular reticular nucleus	PARN	-6.0	6.44	1.47	989
857	Spinal nucleus of the trigeminal oral part	SPVO	-5.95	5.56	1.76	957
858	Nucleus of the solitary tract	NTS	-5.98	5.33	-1.01	949
859	Medulla	MY	-5.98	5.34	-0.93	936
860	Intermediate reticular nucleus	IRN	-5.97	5.39	-0.77	979
861	Intermediate reticular nucleus	IRN	-5.97	5.43	-0.78	979
862	Intermediate reticular nucleus	IRN	-5.97	5.47	-0.79	979
863	Intermediate reticular nucleus	IRN	-5.98	5.54	-0.82	979
864	Intermediate reticular nucleus	IRN	-5.98	5.55	-0.9	979
865	Intermediate reticular nucleus	IRN	-5.98	5.65	-0.81	979
866	Intermediate reticular nucleus	IRN	-5.99	5.6	-0.91	979
867	Intermediate reticular nucleus	IRN	-5.99	5.58	-0.97	979
868	Intermediate reticular nucleus	IRN	-5.99	5.78	-0.9	979
869	Intermediate reticular nucleus	IRN	-5.99	5.67	-1.03	979
870	Intermediate reticular nucleus	IRN	-6.0	5.94	-0.93	979
871	Parvicellular reticular nucleus	PARN	-6.02	6.04	-1.26	989
872	Parvicellular reticular nucleus	PARN	-6.02	6.05	-1.29	989
873	Intermediate reticular nucleus	IRN	-6.02	6.16	-1.22	979
874	Intermediate reticular nucleus	IRN	-6.04	6.5	-1.34	979
875	Paragigantocellular reticular nucleus lateral part	PGRNl	-6.05	6.91	-1.1	993
876	Paragigantocellular reticular nucleus lateral part	PGRNl	-6.05	6.97	-1.11	993
877	Paragigantocellular reticular nucleus lateral part	PGRNl	-6.06	7.09	-1.23	993
878	Gigantocellular reticular nucleus	GRN	-5.97	5.67	-0.48	976
879	Paragigantocellular reticular nucleus dorsal part	PGRNd	-5.95	5.32	-0.28	992
880	Medulla	MY	-5.94	5.24	-0.12	936
881	Gigantocellular reticular nucleus	GRN	-5.97	6.13	-0.02	976
882	Medulla	MY	-5.99	6.71	0.05	936
883	Nucleus raphe obscurus	RO	-5.99	6.73	0.01	1014
884	Intermediate reticular nucleus	IRN	-5.91	5.58	0.76	979
885	Intermediate reticular nucleus	IRN	-5.91	5.64	0.8	979
886	Intermediate reticular nucleus	IRN	-5.92	5.65	0.78	979
887	Intermediate reticular nucleus	IRN	-5.92	5.72	0.76	979
888	Intermediate reticular nucleus	IRN	-5.91	5.61	0.9	979
889	Intermediate reticular nucleus	IRN	-5.91	5.7	1.02	979
890	Parvicellular reticular nucleus	PARN	-5.9	5.56	1.18	989
891	Intermediate reticular nucleus	IRN	-5.92	5.91	0.88	979
892	Intermediate reticular nucleus	IRN	-5.93	6.03	0.88	979
893	Intermediate reticular nucleus	IRN	-5.92	5.97	0.96	979
894	Intermediate reticular nucleus	IRN	-5.92	6.01	0.95	979
895	Intermediate reticular nucleus	IRN	-5.92	6.06	0.99	979
896	Intermediate reticular nucleus	IRN	-5.92	6.04	1.12	979
897	Intermediate reticular nucleus	IRN	-5.92	6.09	1.15	979
898	Intermediate reticular nucleus	IRN	-5.92	6.1	1.19	979
899	Intermediate reticular nucleus	IRN	-5.93	6.17	1.09	979
900	Intermediate reticular nucleus	IRN	-5.93	6.2	1.04	979
901	Intermediate reticular nucleus	IRN	-5.93	6.28	1.16	979
902	Intermediate reticular nucleus	IRN	-5.93	6.37	1.25	979
903	Parvicellular reticular nucleus	PARN	-5.92	6.28	1.4	989
904	Paragigantocellular reticular nucleus lateral part	PGRNl	-5.96	7.16	1.21	993
905	Intermediate reticular nucleus	IRN	-5.9	5.4	-0.98	979
906	Intermediate reticular nucleus	IRN	-5.9	5.48	-0.96	979
907	Intermediate reticular nucleus	IRN	-5.9	5.59	-0.8	979
908	Parvicellular reticular nucleus	PARN	-5.92	5.63	-1.17	989
909	Intermediate reticular nucleus	IRN	-5.9	5.82	-0.68	979
910	Intermediate reticular nucleus	IRN	-5.92	5.86	-0.91	979
911	Intermediate reticular nucleus	IRN	-5.92	5.9	-1.0	979
912	Intermediate reticular nucleus	IRN	-5.93	6.01	-1.09	979
913	Intermediate reticular nucleus	IRN	-5.94	6.2	-1.21	979
914	Intermediate reticular nucleus	IRN	-5.95	6.27	-1.19	979
915	Intermediate reticular nucleus	IRN	-5.94	6.46	-0.88	979
916	Paragigantocellular reticular nucleus lateral part	PGRNl	-5.96	6.8	-0.92	993
917	Paragigantocellular reticular nucleus lateral part	PGRNl	-5.88	6.82	0.95	993
918	Gigantocellular reticular nucleus	GRN	-5.88	6.6	0.63	976
919	Intermediate reticular nucleus	IRN	-5.82	5.52	1.0	979
920	Intermediate reticular nucleus	IRN	-5.82	5.59	1.0	979
921	Intermediate reticular nucleus	IRN	-5.84	5.64	0.72	979
922	Intermediate reticular nucleus	IRN	-5.84	5.7	0.79	979
923	Intermediate reticular nucleus	IRN	-5.83	5.7	0.93	979
924	Intermediate reticular nucleus	IRN	-5.84	5.79	0.89	979
925	Intermediate reticular nucleus	IRN	-5.84	5.85	0.89	979
926	Intermediate reticular nucleus	IRN	-5.84	5.92	0.85	979
927	Intermediate reticular nucleus	IRN	-5.84	5.9	1.04	979
928	Intermediate reticular nucleus	IRN	-5.84	6.02	1.04	979
929	Intermediate reticular nucleus	IRN	-5.83	5.94	1.15	979
930	Intermediate reticular nucleus	IRN	-5.84	6.03	1.13	979
931	Intermediate reticular nucleus	IRN	-5.83	6.04	1.24	979
932	Intermediate reticular nucleus	IRN	-5.84	6.09	1.2	979
933	Intermediate reticular nucleus	IRN	-5.84	6.09	1.09	979
934	Intermediate reticular nucleus	IRN	-5.85	6.19	1.06	979
935	Intermediate reticular nucleus	IRN	-5.85	6.25	1.09	979
936	Intermediate reticular nucleus	IRN	-5.84	6.31	1.26	979
937	Intermediate reticular nucleus	IRN	-5.85	6.38	1.24	979
938	Parvicellular reticular nucleus	PARN	-5.81	5.66	1.35	989
939	Parvicellular reticular nucleus	PARN	-5.82	5.55	1.17	989
940	Intermediate reticular nucleus	IRN	-5.82	5.46	-1.0	979
941	Parvicellular reticular nucleus	PARN	-5.83	5.54	-1.05	989
942	Parvicellular reticular nucleus	PARN	-5.83	5.55	-1.06	989
943	Intermediate reticular nucleus	IRN	-5.83	5.6	-1.05	979
944	Intermediate reticular nucleus	IRN	-5.82	5.51	-0.82	979
945	Intermediate reticular nucleus	IRN	-5.83	5.74	-0.82	979
946	Intermediate reticular nucleus	IRN	-5.83	5.68	-1.0	979
947	Intermediate reticular nucleus	IRN	-5.83	5.79	-0.91	979
948	Intermediate reticular nucleus	IRN	-5.84	6.0	-0.86	979
949	Intermediate reticular nucleus	IRN	-5.85	6.1	-0.93	979
950	Paragigantocellular reticular nucleus lateral part	PGRNl	-5.88	6.85	-0.94	993
951	Paragigantocellular reticular nucleus lateral part	PGRNl	-5.9	7.09	-1.16	993
952	Nucleus raphe magnus	RM	-5.84	6.76	-0.01	1012
953	Facial motor nucleus	VII	-5.8	6.82	1.0	968
954	Paragigantocellular reticular nucleus lateral part	PGRNl	-5.8	6.77	0.95	993
955	Intermediate reticular nucleus	IRN	-5.75	5.64	1.02	979
956	Intermediate reticular nucleus	IRN	-5.75	5.68	0.95	979
957	Intermediate reticular nucleus	IRN	-5.76	5.7	0.84	979
958	Intermediate reticular nucleus	IRN	-5.76	5.71	0.81	979
959	Intermediate reticular nucleus	IRN	-5.76	5.8	0.87	979
960	Intermediate reticular nucleus	IRN	-5.76	5.86	0.98	979
961	Intermediate reticular nucleus	IRN	-5.76	5.92	1.04	979
962	Intermediate reticular nucleus	IRN	-5.76	5.92	0.99	979
963	Intermediate reticular nucleus	IRN	-5.76	6.02	1.02	979
964	Intermediate reticular nucleus	IRN	-5.77	6.11	1.0	979
965	Intermediate reticular nucleus	IRN	-5.77	6.25	1.15	979
966	Parvicellular reticular nucleus	PARN	-5.75	5.88	1.27	989
967	Parvicellular reticular nucleus	PARN	-5.75	5.97	1.36	989
968	Intermediate reticular nucleus	IRN	-5.76	6.3	1.35	979
969	Parvicellular reticular nucleus	PARN	-5.73	5.59	1.29	989
970	Intermediate reticular nucleus	IRN	-5.74	5.61	-0.82	979
971	Intermediate reticular nucleus	IRN	-5.75	5.54	-0.97	979
972	Intermediate reticular nucleus	IRN	-5.75	5.61	-1.07	979
973	Parvicellular reticular nucleus	PARN	-5.76	5.58	-1.29	989
974	Intermediate reticular nucleus	IRN	-5.75	5.69	-1.0	979
975	Intermediate reticular nucleus	IRN	-5.78	6.15	-1.19	979
976	Intermediate reticular nucleus	IRN	-5.78	6.14	-1.26	979
977	Intermediate reticular nucleus	IRN	-5.78	6.21	-1.24	979
978	Intermediate reticular nucleus	IRN	-5.78	6.2	-1.16	979
979	Intermediate reticular nucleus	IRN	-5.78	6.39	-0.91	979
980	Nucleus raphe magnus	RM	-5.76	6.71	-0.05	1012
981	Gigantocellular reticular nucleus	GRN	-5.71	6.42	0.79	976
982	Intermediate reticular nucleus	IRN	-5.69	6.02	0.94	979
983	Intermediate reticular nucleus	IRN	-5.68	6.06	1.1	979
984	Intermediate reticular nucleus	IRN	-5.68	5.97	1.06	979
985	Intermediate reticular nucleus	IRN	-5.68	5.91	0.95	979
986	Intermediate reticular nucleus	IRN	-5.68	5.7	0.79	979
987	Intermediate reticular nucleus	IRN	-5.67	5.79	1.07	979
988	Intermediate reticular nucleus	IRN	-5.66	5.68	1.1	979
989	Intermediate reticular nucleus	IRN	-5.66	5.62	1.05	979
990	Intermediate reticular nucleus	IRN	-5.68	6.04	1.19	979
991	Parvicellular reticular nucleus	PARN	-5.67	6.15	1.38	989
992	Parvicellular reticular nucleus	PARN	-5.66	5.91	1.44	989
993	Spinal nucleus of the trigeminal oral part	SPVO	-5.64	5.68	1.61	957
994	Spinal nucleus of the trigeminal oral part	SPVO	-5.65	5.99	1.82	957
995	Intermediate reticular nucleus	IRN	-5.66	5.53	-0.91	979
996	Parvicellular reticular nucleus	PARN	-5.67	5.51	-1.22	989
997	Parvicellular reticular nucleus	PARN	-5.68	5.55	-1.42	989
998	Parvicellular reticular nucleus	PARN	-5.68	5.56	-1.41	989
999	Parvicellular reticular nucleus	PARN	-5.7	5.82	-1.45	989
1000	Spinal nucleus of the trigeminal oral part	SPVO	-5.7	5.81	-1.64	957
1001	Parvicellular reticular nucleus	PARN	-5.7	5.87	-1.38	989
1002	Intermediate reticular nucleus	IRN	-5.71	6.22	-1.37	979
1003	Gigantocellular reticular nucleus	GRN	-5.65	6.61	0.42	976
1004	Magnocellular reticular nucleus	MARN	-5.65	6.62	0.36	985
1005	Paragigantocellular reticular nucleus lateral part	PGRNl	-5.65	6.77	0.63	993
1006	Parvicellular reticular nucleus	PARN	-5.58	5.6	1.19	989
1007	Parvicellular reticular nucleus	PARN	-5.58	5.68	1.19	989
1008	Intermediate reticular nucleus	IRN	-5.59	5.6	0.99	979
1009	Intermediate reticular nucleus	IRN	-5.6	5.79	0.92	979
1010	Intermediate reticular nucleus	IRN	-5.6	5.93	0.97	979
1011	Intermediate reticular nucleus	IRN	-5.6	6.11	1.05	979
1012	Intermediate reticular nucleus	IRN	-5.62	6.39	0.96	979
1013	Intermediate reticular nucleus	IRN	-5.6	6.34	1.4	979
1014	Dentate nucleus	DN	-5.67	4.05	-2.5	1100
1015	Spinal nucleus of the trigeminal oral part	SPVO	-5.62	5.74	-1.6	957
1016	Parvicellular reticular nucleus	PARN	-5.61	5.73	-1.34	989
1017	Parvicellular reticular nucleus	PARN	-5.63	6.02	-1.47	989
1018	Intermediate reticular nucleus	IRN	-5.61	5.93	-1.1	979
1019	Intermediate reticular nucleus	IRN	-5.61	5.84	-1.16	979
1020	Intermediate reticular nucleus	IRN	-5.59	5.62	-0.98	979
1021	Intermediate reticular nucleus	IRN	-5.59	5.68	-0.95	979
1022	Intermediate reticular nucleus	IRN	-5.58	5.64	-0.86	979
1023	Pontine central gray	PCG	-5.52	5.09	0.22	912
1024	Abducens nucleus	VI	-5.52	5.16	0.29	966
1025	Gigantocellular reticular nucleus	GRN	-5.55	5.97	0.39	976
1026	Magnocellular reticular nucleus	MARN	-5.59	6.61	0.08	985
1027	Magnocellular reticular nucleus	MARN	-5.57	6.59	0.34	985
1028	Magnocellular reticular nucleus	MARN	-5.58	6.62	0.34	985
1029	Magnocellular reticular nucleus	MARN	-5.57	6.77	0.58	985
1030	Gigantocellular reticular nucleus	GRN	-5.56	6.75	0.83	976
1031	Intermediate reticular nucleus	IRN	-5.51	5.81	0.99	979
1032	Intermediate reticular nucleus	IRN	-5.51	5.77	1.06	979
1033	Parvicellular reticular nucleus	PARN	-5.5	5.87	1.28	989
1034	Intermediate reticular nucleus	IRN	-5.51	5.57	0.97	979
1035	Parvicellular reticular nucleus	PARN	-5.51	5.36	-1.24	989
1036	Intermediate reticular nucleus	IRN	-5.53	5.86	-1.15	979
1037	Magnocellular reticular nucleus	MARN	-5.52	6.58	-0.37	985
1038	Parvicellular reticular nucleus	PARN	-5.42	5.45	1.08	989
1039	Intermediate reticular nucleus	IRN	-5.43	5.56	0.91	979
1040	Intermediate reticular nucleus	IRN	-5.43	5.7	1.01	979
1041	Intermediate reticular nucleus	IRN	-5.44	5.79	0.9	979
1042	Intermediate reticular nucleus	IRN	-5.43	5.87	1.21	979
1043	Parvicellular reticular nucleus	PARN	-5.42	5.73	1.33	989
1044	Parvicellular reticular nucleus	PARN	-5.42	5.68	1.28	989
1045	Parvicellular reticular nucleus	PARN	-5.41	5.77	1.54	989
1046	Parvicellular reticular nucleus	PARN	-5.45	5.78	-1.29	989
1047	Intermediate reticular nucleus	IRN	-5.45	6.0	-1.09	979
1048	Parvicellular reticular nucleus	PARN	-5.33	5.37	1.11	989
1049	Intermediate reticular nucleus	IRN	-5.34	5.55	0.98	979
1050	Intermediate reticular nucleus	IRN	-5.36	5.81	0.92	979
1051	Intermediate reticular nucleus	IRN	-5.36	5.86	1.01	979
1052	Intermediate reticular nucleus	IRN	-5.35	5.82	1.16	979
1053	Parvicellular reticular nucleus	PARN	-5.34	5.89	1.35	989
1054	Parvicellular reticular nucleus	PARN	-5.34	5.89	1.39	989
1055	Parvicellular reticular nucleus	PARN	-5.35	6.04	1.37	989
1056	Parvicellular reticular nucleus	PARN	-5.33	5.66	1.39	989
1057	Parvicellular reticular nucleus	PARN	-5.33	5.48	1.36	989
1058	Parvicellular reticular nucleus	PARN	-5.33	5.68	1.53	989
1059	Parvicellular reticular nucleus	PARN	-5.32	5.67	1.64	989
1060	Parvicellular reticular nucleus	PARN	-5.32	5.43	1.54	989
1061	Parvicellular reticular nucleus	PARN	-5.32	5.33	1.42	989
1062	Parvicellular reticular nucleus	PARN	-5.36	5.67	-1.22	989
1063	Parvicellular reticular nucleus	PARN	-5.36	5.75	-1.22	989
1064	Intermediate reticular nucleus	IRN	-5.37	5.86	-1.17	979
1065	Intermediate reticular nucleus	IRN	-5.27	5.78	1.02	979
1066	Intermediate reticular nucleus	IRN	-5.27	5.88	1.12	979
1067	Intermediate reticular nucleus	IRN	-5.27	5.93	1.1	979
1068	Intermediate reticular nucleus	IRN	-5.27	5.98	1.17	979
1069	Parvicellular reticular nucleus	PARN	-5.25	5.68	1.43	989
1070	Parvicellular reticular nucleus	PARN	-5.23	5.33	1.59	989
1071	Principal sensory nucleus of the trigeminal	PSV	-5.22	5.48	1.91	890
1072	Intermediate reticular nucleus	IRN	-5.19	5.96	1.14	979
1073	Intermediate reticular nucleus	IRN	-5.19	5.92	1.26	979
1074	facial nerve	VIIn	-5.18	5.83	1.36	1131
1075	Parvicellular reticular nucleus	PARN	-5.18	6.06	1.59	989
1076	Parvicellular reticular nucleus	PARN	-5.18	6.14	1.63	989
1077	Parvicellular reticular nucleus	PARN	-5.16	5.74	1.72	989
1078	Parvicellular reticular nucleus	PARN	-5.15	5.42	1.66	989
1079	Parvicellular reticular nucleus	PARN	-5.2	5.41	-1.53	989
1080	Parvicellular reticular nucleus	PARN	-5.2	5.34	-1.41	989
1081	Medulla	MY	-5.09	5.64	1.34	936
1082	Parvicellular reticular nucleus	PARN	-5.08	5.72	1.74	989
1083	Motor nucleus of trigeminal	V	-5.06	5.32	1.7	920
1084	Intertrigeminal nucleus	I5	-5.05	5.14	1.79	924
1085	Parabrachial nucleus	PB	-4.96	4.66	1.73	891
1086	Peritrigeminal zone	P5	-5.0	5.42	1.3	921
1087	Motor nucleus of trigeminal	V	-4.98	5.31	1.67	920
1088	Principal sensory nucleus of the trigeminal	PSV	-4.99	5.64	1.87	890
1089	Parvicellular reticular nucleus	PARN	-5.0	5.72	1.67	989
1090	Parvicellular reticular nucleus	PARN	-5.01	5.73	1.55	989
1091	Parvicellular reticular nucleus	PARN	-5.01	5.79	1.48	989
1092	Pons	P	-5.01	5.63	1.33	884
1093	Principal sensory nucleus of the trigeminal	PSV	-5.05	5.14	-1.96	890
1094	Intertrigeminal nucleus	I5	-5.05	5.22	-1.85	924
1095	Parvicellular reticular nucleus	PARN	-5.06	5.69	-1.55	989
1096	Peritrigeminal zone	P5	-5.02	5.21	-1.26	921
1097	Pontine reticular nucleus caudal part	PRNc	-5.03	6.32	-0.25	914
1098	Pons	P	-4.94	5.8	1.32	884
1099	Pons	P	-4.93	5.69	1.35	884
1100	Peritrigeminal zone	P5	-4.93	5.46	1.26	921
1101	Pons	P	-4.94	5.55	1.19	884
1102	Pons	P	-4.93	5.78	1.53	884
1103	Motor nucleus of trigeminal	V	-4.92	5.65	1.59	920
1104	Pons	P	-4.92	5.67	1.75	884
1105	Principal sensory nucleus of the trigeminal	PSV	-4.91	5.71	1.89	890
1106	Principal sensory nucleus of the trigeminal	PSV	-4.89	5.55	2.25	890
1107	Motor nucleus of trigeminal	V	-4.89	5.01	1.66	920
1108	Principal sensory nucleus of the trigeminal	PSV	-4.96	4.84	-2.09	890
1109	Motor nucleus of trigeminal	V	-4.97	5.49	-1.59	920
1110	Pons	P	-4.98	5.67	-1.59	884
1111	Motor nucleus of trigeminal	V	-4.81	5.0	1.78	920
1112	Principal sensory nucleus of the trigeminal	PSV	-4.8	4.93	1.99	890
1113	Koelliker-Fuse subnucleus	KF	-4.79	4.85	1.95	892
1114	Parabrachial nucleus	PB	-4.78	4.54	1.92	891
1115	Parabrachial nucleus	PB	-4.79	4.46	1.58	891
1116	Koelliker-Fuse subnucleus	KF	-4.87	4.83	-1.9	892
1117	Motor nucleus of trigeminal	V	-4.88	5.24	-1.67	920
1118	Motor nucleus of trigeminal	V	-4.89	5.52	-1.57	920
1119	Pons	P	-4.78	5.89	1.36	884
1120	Principal sensory nucleus of the trigeminal	PSV	-4.74	5.52	2.01	890
1121	Motor nucleus of trigeminal	V	-4.74	5.32	1.78	920
1122	Motor nucleus of trigeminal	V	-4.74	5.22	1.73	920
1123	Koelliker-Fuse subnucleus	KF	-4.72	4.88	1.89	892
1124	Koelliker-Fuse subnucleus	KF	-4.7	4.76	2.16	892
1125	Parabrachial nucleus	PB	-4.72	4.57	1.46	891
1126	Principal sensory nucleus of the trigeminal	PSV	-4.83	5.26	-2.34	890
1127	Principal sensory nucleus of the trigeminal	PSV	-4.81	4.98	-2.07	890
1128	Supratrigeminal nucleus	SUT	-4.76	4.71	-1.28	918
1129	Peritrigeminal zone	P5	-4.77	4.88	-1.3	921
1130	Supratrigeminal nucleus	SUT	-4.65	4.75	1.55	918
1131	Supratrigeminal nucleus	SUT	-4.64	4.98	1.85	918
1132	Motor nucleus of trigeminal	V	-4.67	5.23	1.57	920
1133	Principal sensory nucleus of the trigeminal	PSV	-4.65	5.5	2.28	890
1134	Principal sensory nucleus of the trigeminal	PSV	-4.76	5.4	-2.33	890
1135	Principal sensory nucleus of the trigeminal	PSV	-4.75	5.4	-2.29	890
1136	Supratrigeminal nucleus	SUT	-4.71	4.83	-1.83	918
1137	Parabrachial nucleus	PB	-4.68	4.6	-1.41	891
1138	Peritrigeminal zone	P5	-4.71	5.35	-1.27	921
1139	Supratrigeminal nucleus	SUT	-4.58	4.92	1.31	918
1140	Pons	P	-4.56	4.97	1.98	884
1141	Principal sensory nucleus of the trigeminal	PSV	-4.56	5.07	2.04	890
1142	Principal sensory nucleus of the trigeminal	PSV	-4.56	5.26	2.31	890
1143	Principal sensory nucleus of the trigeminal	PSV	-4.56	5.38	2.31	890
1144	Pons	P	-4.68	5.54	-2.36	884
1145	Principal sensory nucleus of the trigeminal	PSV	-4.66	5.13	-2.1	890
1146	Motor nucleus of trigeminal	V	-4.51	5.6	1.76	920
1147	Supratrigeminal nucleus	SUT	-4.48	5.03	1.88	918
1148	Pons	P	-4.48	5.02	2.01	884
1149	superior cerebelar peduncles	scp	-4.41	4.21	0.85	1175
1150	Supratrigeminal nucleus	SUT	-4.41	4.86	1.49	918
1151	Pontine reticular nucleus	PRNr	-4.43	5.0	1.31	932
1152	Pons	P	-4.5	6.02	-1.44	884
1153	Pons	P	-4.49	5.05	-1.99	884
1154	Supratrigeminal nucleus	SUT	-4.46	4.77	-1.53	918
1155	Pontine reticular nucleus	PRNr	-4.35	5.04	1.31	932
