# Supplementary material for: Constructing an adult orofacial premotor atlas in Allen mouse CCF
Source: eLife. 2021 Apr 27;10:e67291. doi: 10.7554/eLife.67291 (PMC8137149; doi:10.7554/eLife.67291)
Supplement: Figure 5—source data 1 — Vibrissa premotor neurons from four mice (v1, v2, v3, v4), genioglossus premotor neurons from four mice (g1, g2, g3, g4), and masseter premotor neurons from four mice (m1, m2, m3, m4). Coordinates are relative to Bregma (in millimeters). Those coordinates can be converted into Allen common coordinate framework (CCF) coordinates by the following equations: AP in CCF = –1 × AP coordinates × 1000 + 5400; DV in CCF = DV coordinates × 1000; ML in CCF = ML coordinates × 1000 + 5700. [file elife-67291-fig5-data1.zip › m1.csv]

	name	acronym	AP_location	DV_location	ML_location	avIndex
0	Periaqueductal gray	PAG	-4.1	2.78	0.62	839
1	Koelliker-Fuse subnucleus	KF	-4.68	4.87	2.15	892
2	Koelliker-Fuse subnucleus	KF	-4.68	4.83	2.1	892
3	Koelliker-Fuse subnucleus	KF	-4.68	4.83	2.02	892
4	Koelliker-Fuse subnucleus	KF	-4.69	4.76	1.98	892
5	Pons	P	-4.67	4.97	1.95	884
6	Principal sensory nucleus of the trigeminal	PSV	-4.63	5.62	1.95	890
7	Principal sensory nucleus of the trigeminal	PSV	-4.63	5.57	1.94	890
8	Koelliker-Fuse subnucleus	KF	-4.69	4.76	1.92	892
9	Pons	P	-4.63	5.59	1.87	884
10	Parabrachial nucleus	PB	-4.69	4.74	1.85	891
11	Parvicellular motor 5 nucleus	PC5	-4.63	5.64	1.8	923
12	Parvicellular motor 5 nucleus	PC5	-4.63	5.62	1.76	923
13	Motor nucleus of trigeminal	V	-4.63	5.54	1.74	920
14	Parvicellular motor 5 nucleus	PC5	-4.62	5.68	1.75	923
15	Parabrachial nucleus	PB	-4.69	4.73	1.69	891
16	Supratrigeminal nucleus	SUT	-4.68	4.89	1.7	918
17	Motor nucleus of trigeminal	V	-4.67	5.07	1.71	920
18	Parvicellular motor 5 nucleus	PC5	-4.62	5.71	1.72	923
19	Motor nucleus of trigeminal	V	-4.63	5.62	1.71	920
20	Motor nucleus of trigeminal	V	-4.62	5.67	1.66	920
21	Parabrachial nucleus	PB	-4.7	4.55	1.67	891
22	Motor nucleus of trigeminal	V	-4.63	5.51	1.68	920
23	Supratrigeminal nucleus	SUT	-4.68	4.86	1.64	918
24	Parabrachial nucleus	PB	-4.7	4.51	1.6	891
25	Parabrachial nucleus	PB	-4.7	4.55	1.59	891
26	Supratrigeminal nucleus	SUT	-4.69	4.74	1.59	918
27	Supratrigeminal nucleus	SUT	-4.68	4.88	1.58	918
28	Parabrachial nucleus	PB	-4.69	4.67	1.52	891
29	Supratrigeminal nucleus	SUT	-4.68	4.81	1.56	918
30	Parabrachial nucleus	PB	-4.7	4.58	1.54	891
31	Supratrigeminal nucleus	SUT	-4.69	4.75	1.51	918
32	Motor nucleus of trigeminal	V	-4.66	5.17	1.54	920
33	Motor nucleus of trigeminal	V	-4.62	5.69	1.54	920
34	Pons	P	-4.61	5.92	1.53	884
35	Peritrigeminal zone	P5	-4.62	5.79	1.51	921
36	Parabrachial nucleus	PB	-4.7	4.55	1.46	891
37	Supratrigeminal nucleus	SUT	-4.68	4.85	1.49	918
38	Peritrigeminal zone	P5	-4.62	5.65	1.42	921
39	Parabrachial nucleus	PB	-4.71	4.49	1.41	891
40	Parabrachial nucleus	PB	-4.7	4.58	1.38	891
41	Peritrigeminal zone	P5	-4.62	5.78	1.38	921
42	Parabrachial nucleus	PB	-4.69	4.65	1.34	891
43	Supratrigeminal nucleus	SUT	-4.69	4.75	1.35	918
44	Pons	P	-4.61	5.9	1.34	884
45	Supratrigeminal nucleus	SUT	-4.69	4.69	1.33	918
46	Supratrigeminal nucleus	SUT	-4.69	4.77	1.32	918
47	Pontine reticular nucleus caudal part	PRNc	-4.6	5.94	1.3	914
48	Pons	P	-4.69	4.69	1.29	884
49	Parabrachial nucleus	PB	-4.7	4.53	1.25	891
50	Pons	P	-4.69	4.67	1.24	884
51	Supratrigeminal nucleus	SUT	-4.69	4.77	1.24	918
52	Peritrigeminal zone	P5	-4.67	4.94	1.21	921
53	Pontine reticular nucleus	PRNr	-4.67	4.95	1.13	932
54	Periaqueductal gray	PAG	-4.79	3.32	1.06	839
55	Cuneiform nucleus	CUN	-4.78	3.38	1.07	853
56	Periaqueductal gray	PAG	-4.78	3.41	1.06	839
57	Periaqueductal gray	PAG	-4.79	3.27	1.05	839
58	Periaqueductal gray	PAG	-4.78	3.45	1.06	839
59	Midbrain	MB	-4.76	3.73	1.01	807
60	Pontine reticular nucleus caudal part	PRNc	-4.66	5.14	0.98	914
61	Peritrigeminal zone	P5	-4.66	5.16	-1.3	921
62	Peritrigeminal zone	P5	-4.64	5.37	-1.35	921
63	Supratrigeminal nucleus	SUT	-4.69	4.75	-1.42	918
64	Peritrigeminal zone	P5	-4.67	5.0	-1.47	921
65	Motor nucleus of trigeminal	V	-4.63	5.53	-1.47	920
66	Motor nucleus of trigeminal	V	-4.65	5.23	-1.67	920
67	Motor nucleus of trigeminal	V	-4.65	5.32	-1.78	920
68	Supratrigeminal nucleus	SUT	-4.67	4.96	-1.8	918
69	Motor nucleus of trigeminal	V	-4.67	5.03	-1.81	920
70	Pons	P	-4.66	5.08	-1.91	884
71	Koelliker-Fuse subnucleus	KF	-4.68	4.88	-1.93	892
72	Pons	P	-4.67	5.02	-1.98	884
73	Koelliker-Fuse subnucleus	KF	-4.68	4.86	-2.02	892
74	Koelliker-Fuse subnucleus	KF	-4.68	4.88	-2.06	892
75	Koelliker-Fuse subnucleus	KF	-4.76	4.8	2.14	892
76	Koelliker-Fuse subnucleus	KF	-4.76	4.81	2.09	892
77	Koelliker-Fuse subnucleus	KF	-4.77	4.75	2.02	892
78	Principal sensory nucleus of the trigeminal	PSV	-4.71	5.53	2.03	890
79	Principal sensory nucleus of the trigeminal	PSV	-4.75	4.98	2.0	890
80	Principal sensory nucleus of the trigeminal	PSV	-4.71	5.59	1.98	890
81	Koelliker-Fuse subnucleus	KF	-4.77	4.73	1.98	892
82	Pons	P	-4.75	4.95	1.98	884
83	Koelliker-Fuse subnucleus	KF	-4.76	4.88	1.97	892
84	Principal sensory nucleus of the trigeminal	PSV	-4.71	5.54	1.97	890
85	Koelliker-Fuse subnucleus	KF	-4.77	4.77	1.94	892
86	Principal sensory nucleus of the trigeminal	PSV	-4.71	5.63	1.95	890
87	Pons	P	-4.75	4.98	1.93	884
88	Principal sensory nucleus of the trigeminal	PSV	-4.72	5.39	1.93	890
89	Koelliker-Fuse subnucleus	KF	-4.76	4.81	1.91	892
90	Intertrigeminal nucleus	I5	-4.74	5.08	1.9	924
91	Koelliker-Fuse subnucleus	KF	-4.76	4.82	1.87	892
92	Pons	P	-4.71	5.61	1.87	884
93	Supratrigeminal nucleus	SUT	-4.76	4.88	1.87	918
94	Pons	P	-4.7	5.66	1.86	884
95	Supratrigeminal nucleus	SUT	-4.75	4.95	1.82	918
96	Supratrigeminal nucleus	SUT	-4.76	4.87	1.8	918
97	Motor nucleus of trigeminal	V	-4.75	4.99	1.78	920
98	Supratrigeminal nucleus	SUT	-4.77	4.72	1.75	918
99	Motor nucleus of trigeminal	V	-4.74	5.18	1.74	920
100	Motor nucleus of trigeminal	V	-4.73	5.22	1.74	920
101	Motor nucleus of trigeminal	V	-4.73	5.35	1.74	920
102	Supratrigeminal nucleus	SUT	-4.75	4.94	1.72	918
103	Motor nucleus of trigeminal	V	-4.75	4.97	1.72	920
104	Supratrigeminal nucleus	SUT	-4.76	4.83	1.71	918
105	Supratrigeminal nucleus	SUT	-4.76	4.9	1.72	918
106	superior cerebelar peduncles	scp	-4.79	4.5	1.7	1175
107	Supratrigeminal nucleus	SUT	-4.77	4.76	1.67	918
108	Motor nucleus of trigeminal	V	-4.73	5.29	1.7	920
109	Motor nucleus of trigeminal	V	-4.74	5.11	1.65	920
110	Parabrachial nucleus	PB	-4.78	4.6	1.64	891
111	Motor nucleus of trigeminal	V	-4.75	4.95	1.64	920
112	Parabrachial nucleus	PB	-4.77	4.7	1.58	891
113	Supratrigeminal nucleus	SUT	-4.76	4.89	1.61	918
114	Parabrachial nucleus	PB	-4.78	4.56	1.6	891
115	Parabrachial nucleus	PB	-4.78	4.57	1.57	891
116	Supratrigeminal nucleus	SUT	-4.76	4.88	1.56	918
117	Parabrachial nucleus	PB	-4.78	4.53	1.56	891
118	Parabrachial nucleus	PB	-4.78	4.61	1.53	891
119	Supratrigeminal nucleus	SUT	-4.76	4.83	1.52	918
120	Parabrachial nucleus	PB	-4.78	4.51	1.52	891
121	Motor nucleus of trigeminal	V	-4.71	5.64	1.48	920
122	Parabrachial nucleus	PB	-4.79	4.39	1.44	891
123	Parabrachial nucleus	PB	-4.78	4.57	1.44	891
124	Supratrigeminal nucleus	SUT	-4.77	4.75	1.42	918
125	Supratrigeminal nucleus	SUT	-4.77	4.69	1.4	918
126	Supratrigeminal nucleus	SUT	-4.77	4.79	1.41	918
127	Supratrigeminal nucleus	SUT	-4.76	4.84	1.39	918
128	Parabrachial nucleus	PB	-4.8	4.35	1.39	891
129	Pons	P	-4.67	6.09	1.37	884
130	Supratrigeminal nucleus	SUT	-4.76	4.79	1.37	918
131	Parabrachial nucleus	PB	-4.78	4.57	1.36	891
132	Parabrachial nucleus	PB	-4.78	4.62	1.36	891
133	Supratrigeminal nucleus	SUT	-4.77	4.71	1.36	918
134	Pons	P	-4.69	5.92	1.34	884
135	Pons	P	-4.68	6.04	1.34	884
136	Pons	P	-4.67	6.11	1.34	884
137	Parabrachial nucleus	PB	-4.78	4.59	1.29	891
138	Pons	P	-4.77	4.65	1.29	884
139	Supratrigeminal nucleus	SUT	-4.76	4.83	1.26	918
140	Pons	P	-4.7	5.77	1.26	884
141	Supratrigeminal nucleus	SUT	-4.77	4.78	1.21	918
142	Pons	P	-4.76	4.89	1.13	884
143	Periaqueductal gray	PAG	-4.88	3.2	1.03	839
144	Periaqueductal gray	PAG	-4.87	3.26	1.02	839
145	Periaqueductal gray	PAG	-4.88	3.16	0.99	839
146	Pontine reticular nucleus caudal part	PRNc	-4.68	6.04	-0.89	914
147	Pontine reticular nucleus caudal part	PRNc	-4.73	5.23	-1.08	914
148	Pons	P	-4.77	4.71	-1.19	884
149	Pontine reticular nucleus caudal part	PRNc	-4.69	5.85	-1.19	914
150	Peritrigeminal zone	P5	-4.75	5.05	-1.25	921
151	Peritrigeminal zone	P5	-4.73	5.22	-1.25	921
152	Accessory trigeminal nucleus	Acs5	-4.71	5.52	-1.28	922
153	Peritrigeminal zone	P5	-4.75	4.98	-1.33	921
154	Peritrigeminal zone	P5	-4.75	4.94	-1.37	921
155	Motor nucleus of trigeminal	V	-4.71	5.53	-1.53	920
156	Motor nucleus of trigeminal	V	-4.74	5.11	-1.8	920
157	Supratrigeminal nucleus	SUT	-4.75	5.01	-1.85	918
158	Lobules IV-V	CUL4 5	-4.87	4.43	2.12	1043
159	arbor vitae	arb	-4.87	4.39	2.07	1189
160	Principal sensory nucleus of the trigeminal	PSV	-4.81	5.28	2.08	890
161	Principal sensory nucleus of the trigeminal	PSV	-4.82	5.13	2.04	890
162	Principal sensory nucleus of the trigeminal	PSV	-4.82	5.21	2.03	890
163	Principal sensory nucleus of the trigeminal	PSV	-4.82	5.15	2.01	890
164	arbor vitae	arb	-4.88	4.24	2.0	1189
165	Koelliker-Fuse subnucleus	KF	-4.86	4.57	2.0	892
166	Parabrachial nucleus	PB	-4.87	4.41	1.97	891
167	Parabrachial nucleus	PB	-4.88	4.33	1.94	891
168	Parabrachial nucleus	PB	-4.86	4.52	1.93	891
169	Intertrigeminal nucleus	I5	-4.81	5.22	1.88	924
170	Parabrachial nucleus	PB	-4.88	4.33	1.89	891
171	Pons	P	-4.8	5.45	1.88	884
172	Parabrachial nucleus	PB	-4.87	4.38	1.86	891
173	Parabrachial nucleus	PB	-4.88	4.31	1.85	891
174	Motor nucleus of trigeminal	V	-4.81	5.28	1.81	920
175	Parabrachial nucleus	PB	-4.87	4.45	1.77	891
176	Motor nucleus of trigeminal	V	-4.82	5.18	1.76	920
177	Parabrachial nucleus	PB	-4.88	4.27	1.73	891
178	Parabrachial nucleus	PB	-4.87	4.4	1.72	891
179	Motor nucleus of trigeminal	V	-4.83	5.04	1.72	920
180	Motor nucleus of trigeminal	V	-4.81	5.24	1.71	920
181	Parabrachial nucleus	PB	-4.89	4.09	1.7	891
182	Parabrachial nucleus	PB	-4.88	4.23	1.7	891
183	Parabrachial nucleus	PB	-4.88	4.26	1.67	891
184	superior cerebelar peduncles	scp	-4.87	4.45	1.67	1175
185	superior cerebelar peduncles	scp	-4.87	4.4	1.65	1175
186	Parabrachial nucleus	PB	-4.9	4.04	1.65	891
187	Parabrachial nucleus	PB	-4.89	4.15	1.64	891
188	Parabrachial nucleus	PB	-4.88	4.33	1.65	891
189	Parabrachial nucleus	PB	-4.88	4.28	1.6	891
190	Midbrain	MB	-4.93	3.6	1.63	807
191	Motor nucleus of trigeminal	V	-4.79	5.51	1.63	920
192	Motor nucleus of trigeminal	V	-4.81	5.24	1.62	920
193	Parabrachial nucleus	PB	-4.89	4.21	1.59	891
194	Motor nucleus of trigeminal	V	-4.81	5.35	1.6	920
195	Parabrachial nucleus	PB	-4.89	4.08	1.56	891
196	Motor nucleus of trigeminal	V	-4.8	5.44	1.59	920
197	superior cerebelar peduncles	scp	-4.87	4.43	1.58	1175
198	superior cerebelar peduncles	scp	-4.88	4.32	1.54	1175
199	Motor nucleus of trigeminal	V	-4.82	5.21	1.53	920
200	Motor nucleus of trigeminal	V	-4.79	5.58	1.53	920
201	Parabrachial nucleus	PB	-4.89	4.12	1.5	891
202	Motor nucleus of trigeminal	V	-4.81	5.33	1.51	920
203	Parabrachial nucleus	PB	-4.88	4.22	1.47	891
204	Motor nucleus of trigeminal	V	-4.8	5.49	1.47	920
205	Motor nucleus of trigeminal	V	-4.79	5.58	1.47	920
206	Motor nucleus of trigeminal	V	-4.81	5.34	1.42	920
207	Parabrachial nucleus	PB	-4.9	4.06	1.41	891
208	Parabrachial nucleus	PB	-4.87	4.36	1.38	891
209	Cuneiform nucleus	CUN	-4.93	3.57	1.38	853
210	Parabrachial nucleus	PB	-4.93	3.59	1.32	891
211	Parabrachial nucleus	PB	-4.86	4.54	1.29	891
212	Parabrachial nucleus	PB	-4.86	4.57	1.24	891
213	Supratrigeminal nucleus	SUT	-4.85	4.73	1.2	918
214	Cuneiform nucleus	CUN	-4.97	3.02	1.06	853
215	Cuneiform nucleus	CUN	-4.96	3.09	1.07	853
216	Cuneiform nucleus	CUN	-4.95	3.25	1.07	853
217	Cuneiform nucleus	CUN	-4.95	3.31	1.07	853
218	Cuneiform nucleus	CUN	-4.94	3.37	1.07	853
219	Inferior colliculus central nucleus	ICc	-4.97	2.95	1.04	814
220	Inferior colliculus central nucleus	ICc	-4.98	2.89	1.03	814
221	Pontine reticular nucleus caudal part	PRNc	-4.8	5.48	-0.93	914
222	Pontine reticular nucleus caudal part	PRNc	-4.81	5.29	-0.95	914
223	Pontine reticular nucleus caudal part	PRNc	-4.84	4.87	-1.01	914
224	Pontine reticular nucleus caudal part	PRNc	-4.83	5.07	-1.02	914
225	Pontine reticular nucleus caudal part	PRNc	-4.81	5.24	-1.08	914
226	Parabrachial nucleus	PB	-4.87	4.47	-1.13	891
227	Supratrigeminal nucleus	SUT	-4.85	4.72	-1.18	918
228	Parabrachial nucleus	PB	-4.87	4.48	-1.31	891
229	Peritrigeminal zone	P5	-4.83	4.94	-1.31	921
230	Motor nucleus of trigeminal	V	-4.83	5.03	-1.43	920
231	Supratrigeminal nucleus	SUT	-4.85	4.67	-1.49	918
232	Supratrigeminal nucleus	SUT	-4.85	4.76	-1.5	918
233	Supratrigeminal nucleus	SUT	-4.84	4.81	-1.6	918
234	Parabrachial nucleus	PB	-4.86	4.62	-1.65	891
235	Supratrigeminal nucleus	SUT	-4.85	4.75	-1.69	918
236	Parabrachial nucleus	PB	-4.86	4.59	-1.74	891
237	Koelliker-Fuse subnucleus	KF	-4.94	4.6	1.95	892
238	Koelliker-Fuse subnucleus	KF	-4.93	4.74	1.95	892
239	Koelliker-Fuse subnucleus	KF	-4.93	4.65	1.93	892
240	Principal sensory nucleus of the trigeminal	PSV	-4.87	5.56	1.94	890
241	Principal sensory nucleus of the trigeminal	PSV	-4.89	5.34	1.92	890
242	Principal sensory nucleus of the trigeminal	PSV	-4.88	5.45	1.93	890
243	Koelliker-Fuse subnucleus	KF	-4.94	4.62	1.89	892
244	Intertrigeminal nucleus	I5	-4.89	5.26	1.87	924
245	Pons	P	-4.87	5.61	1.86	884
246	Intertrigeminal nucleus	I5	-4.9	5.18	1.86	924
247	Koelliker-Fuse subnucleus	KF	-4.94	4.55	1.83	892
248	Supratrigeminal nucleus	SUT	-4.92	4.93	1.83	918
249	Pons	P	-4.86	5.68	1.82	884
250	Parvicellular motor 5 nucleus	PC5	-4.87	5.59	1.79	923
251	Motor nucleus of trigeminal	V	-4.88	5.39	1.79	920
252	ventral spinocerebellar tract	sctv	-4.98	4.0	1.77	1179
253	Parabrachial nucleus	PB	-4.94	4.62	1.77	891
254	Parvicellular motor 5 nucleus	PC5	-4.87	5.61	1.77	923
255	Parvicellular motor 5 nucleus	PC5	-4.87	5.54	1.77	923
256	arbor vitae	arb	-4.98	4.01	1.73	1189
257	Motor nucleus of trigeminal	V	-4.88	5.45	1.73	920
258	Parvicellular motor 5 nucleus	PC5	-4.87	5.62	1.73	923
259	Parabrachial nucleus	PB	-4.94	4.62	1.65	891
260	Supratrigeminal nucleus	SUT	-4.93	4.73	1.65	918
261	Motor nucleus of trigeminal	V	-4.89	5.35	1.68	920
262	Parvicellular motor 5 nucleus	PC5	-4.87	5.62	1.69	923
263	Parvicellular motor 5 nucleus	PC5	-4.86	5.68	1.68	923
264	Parvicellular motor 5 nucleus	PC5	-4.86	5.66	1.65	923
265	Parabrachial nucleus	PB	-4.94	4.55	1.63	891
266	Parvicellular motor 5 nucleus	PC5	-4.86	5.75	1.62	923
267	Pons	P	-4.85	5.88	1.59	884
268	Parabrachial nucleus	PB	-4.94	4.53	1.6	891
269	Motor nucleus of trigeminal	V	-4.87	5.62	1.58	920
270	Parabrachial nucleus	PB	-4.94	4.51	1.55	891
271	Parabrachial nucleus	PB	-4.94	4.58	1.51	891
272	Supratrigeminal nucleus	SUT	-4.93	4.68	1.51	918
273	Pons	P	-4.94	4.64	1.47	884
274	superior cerebelar peduncles	scp	-4.96	4.29	1.46	1175
275	Pons	P	-4.86	5.75	1.45	884
276	Pons	P	-4.86	5.79	1.45	884
277	Parabrachial nucleus	PB	-4.94	4.56	1.42	891
278	Parabrachial nucleus	PB	-4.94	4.53	1.4	891
279	Pons	P	-4.83	6.17	1.39	884
280	Supratrigeminal nucleus	SUT	-4.93	4.66	1.36	918
281	Peritrigeminal zone	P5	-4.87	5.57	1.38	921
282	Parabrachial nucleus	PB	-4.95	4.41	1.36	891
283	Pons	P	-4.83	6.08	1.37	884
284	Parabrachial nucleus	PB	-4.95	4.44	1.34	891
285	Pons	P	-4.83	6.18	1.33	884
286	Pons	P	-4.83	6.11	1.33	884
287	Pons	P	-4.94	4.63	1.29	884
288	Peritrigeminal zone	P5	-4.91	5.05	1.3	921
289	Pons	P	-4.84	5.94	1.3	884
290	Parabrachial nucleus	PB	-4.95	4.36	1.23	891
291	Peritrigeminal zone	P5	-4.88	5.37	1.22	921
292	superior cerebelar peduncles	scp	-4.97	4.08	1.21	1175
293	Parabrachial nucleus	PB	-4.96	4.32	1.19	891
294	Parabrachial nucleus	PB	-4.95	4.41	1.19	891
295	Peritrigeminal zone	P5	-4.89	5.31	1.2	921
296	Pons	P	-4.93	4.68	1.17	884
297	Peritrigeminal zone	P5	-4.89	5.24	1.11	921
298	Parabrachial nucleus	PB	-4.95	4.41	1.09	891
299	Cuneiform nucleus	CUN	-5.03	3.23	1.05	853
300	Cuneiform nucleus	CUN	-5.04	3.15	1.06	853
301	Pontine reticular nucleus caudal part	PRNc	-4.9	5.19	1.06	914
302	Midbrain	MB	-5.02	3.43	1.03	807
303	Parabrachial nucleus	PB	-5.0	3.73	1.04	891
304	Cuneiform nucleus	CUN	-5.02	3.37	1.04	853
305	superior cerebelar peduncles	scp	-4.99	3.89	1.04	1175
306	Parabrachial nucleus	PB	-5.0	3.65	1.02	891
307	Pontine reticular nucleus caudal part	PRNc	-4.91	4.99	1.0	914
308	superior cerebelar peduncles	scp	-4.99	3.86	0.99	1175
309	Parabrachial nucleus	PB	-5.01	3.54	0.99	891
310	superior cerebelar peduncles	scp	-4.98	3.93	0.98	1175
311	Pons	P	-4.98	3.97	0.97	884
312	Pons	P	-4.98	4.03	0.96	884
313	Periaqueductal gray	PAG	-5.05	2.98	0.95	839
314	Pontine reticular nucleus caudal part	PRNc	-4.86	5.72	-1.12	914
315	Pons	P	-4.86	5.73	-1.16	884
316	Peritrigeminal zone	P5	-4.87	5.53	-1.36	921
317	Supratrigeminal nucleus	SUT	-4.93	4.68	-1.37	918
318	Motor nucleus of trigeminal	V	-4.9	5.18	-1.39	920
319	Peritrigeminal zone	P5	-4.87	5.58	-1.41	921
320	Pons	P	-4.86	5.76	-1.41	884
321	Supratrigeminal nucleus	SUT	-4.93	4.71	-1.44	918
322	Motor nucleus of trigeminal	V	-4.92	4.92	-1.49	920
323	Supratrigeminal nucleus	SUT	-4.93	4.67	-1.54	918
324	Parabrachial nucleus	PB	-4.94	4.54	-1.56	891
325	Parabrachial nucleus	PB	-4.94	4.64	-1.58	891
326	Motor nucleus of trigeminal	V	-4.87	5.6	-1.58	920
327	Pons	P	-4.85	5.92	-1.58	884
328	Supratrigeminal nucleus	SUT	-4.93	4.75	-1.61	918
329	Parvicellular motor 5 nucleus	PC5	-4.86	5.78	-1.6	923
330	Parabrachial nucleus	PB	-4.94	4.58	-1.63	891
331	Parabrachial nucleus	PB	-4.94	4.54	-1.66	891
332	Supratrigeminal nucleus	SUT	-4.92	4.8	-1.66	918
333	Parvicellular motor 5 nucleus	PC5	-4.86	5.72	-1.66	923
334	Parabrachial nucleus	PB	-4.94	4.62	-1.68	891
335	Motor nucleus of trigeminal	V	-4.87	5.54	-1.68	920
336	Supratrigeminal nucleus	SUT	-4.93	4.73	-1.72	918
337	Supratrigeminal nucleus	SUT	-4.92	4.81	-1.76	918
338	Supratrigeminal nucleus	SUT	-4.93	4.76	-1.76	918
339	Motor nucleus of trigeminal	V	-4.89	5.3	-1.77	920
340	Koelliker-Fuse subnucleus	KF	-4.93	4.66	-1.78	892
341	Koelliker-Fuse subnucleus	KF	-4.93	4.77	-1.84	892
342	Pons	P	-4.92	4.8	-1.85	884
343	Koelliker-Fuse subnucleus	KF	-4.93	4.73	-1.88	892
344	Koelliker-Fuse subnucleus	KF	-4.93	4.65	-1.93	892
345	Koelliker-Fuse subnucleus	KF	-4.93	4.72	-1.94	892
346	Principal sensory nucleus of the trigeminal	PSV	-4.92	4.89	-1.99	890
347	Principal sensory nucleus of the trigeminal	PSV	-4.92	4.79	-2.0	890
348	Principal sensory nucleus of the trigeminal	PSV	-4.92	4.83	-2.16	890
349	Principal sensory nucleus of the trigeminal	PSV	-4.91	4.95	-2.19	890
350	Motor nucleus of trigeminal	V	-4.95	5.51	1.75	920
351	Pons	P	-4.95	5.61	1.73	884
352	Motor nucleus of trigeminal	V	-4.97	5.31	1.71	920
353	Motor nucleus of trigeminal	V	-4.96	5.45	1.68	920
354	Motor nucleus of trigeminal	V	-4.95	5.55	1.69	920
355	Pons	P	-4.94	5.7	1.69	884
356	Motor nucleus of trigeminal	V	-4.95	5.62	1.66	920
357	Motor nucleus of trigeminal	V	-4.96	5.39	1.65	920
358	Motor nucleus of trigeminal	V	-4.97	5.32	1.64	920
359	Pons	P	-4.94	5.75	1.64	884
360	Motor nucleus of trigeminal	V	-4.95	5.54	1.63	920
361	Motor nucleus of trigeminal	V	-4.95	5.59	1.62	920
362	Motor nucleus of trigeminal	V	-4.95	5.54	1.56	920
363	Pons	P	-4.94	5.75	1.54	884
364	Motor nucleus of trigeminal	V	-4.96	5.45	1.55	920
365	Supratrigeminal nucleus	SUT	-5.01	4.76	1.53	918
366	Motor nucleus of trigeminal	V	-4.97	5.36	1.51	920
367	Motor nucleus of trigeminal	V	-4.95	5.6	1.51	920
368	Motor nucleus of trigeminal	V	-4.95	5.54	1.49	920
369	Pons	P	-4.93	5.82	1.49	884
370	Peritrigeminal zone	P5	-4.95	5.63	1.43	921
371	Motor nucleus of trigeminal	V	-4.96	5.37	1.42	920
372	Peritrigeminal zone	P5	-4.95	5.51	1.39	921
373	Pons	P	-4.93	5.84	1.36	884
374	Peritrigeminal zone	P5	-4.95	5.57	1.36	921
375	Pons	P	-4.94	5.75	1.35	884
376	Pons	P	-4.9	6.22	1.35	884
377	Pons	P	-4.94	5.65	1.33	884
378	Pons	P	-4.93	5.91	1.33	884
379	Peritrigeminal zone	P5	-4.95	5.58	1.32	921
380	Pons	P	-4.92	5.95	1.31	884
381	Pons	P	-4.93	5.84	1.29	884
382	Pons	P	-4.9	6.25	1.25	884
383	Pontine reticular nucleus caudal part	PRNc	-4.91	6.1	1.14	914
384	Parabrachial nucleus	PB	-5.05	4.14	0.91	891
385	Midbrain trigeminal nucleus	MEV	-5.06	3.96	0.9	820
386	Parabrachial nucleus	PB	-5.08	3.67	0.89	891
387	Parabrachial nucleus	PB	-5.08	3.75	0.89	891
388	Parabrachial nucleus	PB	-5.07	3.85	0.89	891
389	Parabrachial nucleus	PB	-5.07	3.89	0.89	891
390	Midbrain trigeminal nucleus	MEV	-5.06	4.04	0.89	820
391	Midbrain	MB	-5.13	3.05	0.87	807
392	Pontine reticular nucleus caudal part	PRNc	-5.0	4.89	0.87	914
393	Lobule II	CENT2	-5.12	3.16	0.86	1026
394	Pontine reticular nucleus caudal part	PRNc	-4.98	5.14	0.86	914
395	Midbrain	MB	-5.13	3.01	0.84	807
396	Lobule II	CENT2	-5.12	3.1	0.83	1026
397	Lobule II	CENT2	-5.11	3.29	0.82	1026
398	Pontine reticular nucleus caudal part	PRNc	-5.0	4.86	0.78	914
399	Pontine reticular nucleus caudal part	PRNc	-4.95	5.56	0.78	914
400	Pons	P	-5.01	4.67	-1.32	884
401	Pons	P	-5.01	4.65	-1.48	884
402	Motor nucleus of trigeminal	V	-4.95	5.58	-1.56	920
403	Parabrachial nucleus	PB	-5.02	4.62	-1.57	891
404	Motor nucleus of trigeminal	V	-4.96	5.44	-1.56	920
405	Parabrachial nucleus	PB	-5.02	4.53	-1.59	891
406	Motor nucleus of trigeminal	V	-4.95	5.56	-1.64	920
407	Motor nucleus of trigeminal	V	-4.94	5.68	-1.64	920
408	Parabrachial nucleus	PB	-5.02	4.63	-1.68	891
409	superior cerebelar peduncles	scp	-5.03	4.46	-1.7	1175
410	Supratrigeminal nucleus	SUT	-5.01	4.73	-1.7	918
411	superior cerebelar peduncles	scp	-5.02	4.51	-1.74	1175
412	Pons	P	-4.94	5.74	-1.75	884
413	Koelliker-Fuse subnucleus	KF	-5.01	4.65	-1.8	892
414	Intertrigeminal nucleus	I5	-4.95	5.58	-1.8	924
415	superior cerebelar peduncles	scp	-5.03	4.48	-1.81	1175
416	Pons	P	-4.94	5.76	-1.81	884
417	Intertrigeminal nucleus	I5	-4.97	5.24	-1.83	924
418	Pons	P	-4.93	5.86	-1.83	884
419	Pons	P	-4.93	5.81	-1.85	884
420	superior cerebelar peduncles	scp	-5.02	4.53	-1.86	1175
421	Koelliker-Fuse subnucleus	KF	-5.01	4.74	-1.86	892
422	Koelliker-Fuse subnucleus	KF	-5.02	4.6	-1.89	892
423	Pons	P	-4.95	5.6	-1.89	884
424	Principal sensory nucleus of the trigeminal	PSV	-5.0	4.88	-1.94	890
425	Koelliker-Fuse subnucleus	KF	-5.01	4.7	-1.94	892
426	Koelliker-Fuse subnucleus	KF	-5.01	4.77	-1.95	892
427	Koelliker-Fuse subnucleus	KF	-5.02	4.63	-1.98	892
428	Principal sensory nucleus of the trigeminal	PSV	-5.01	4.77	-2.01	890
429	Principal sensory nucleus of the trigeminal	PSV	-4.95	5.54	-2.03	890
430	Principal sensory nucleus of the trigeminal	PSV	-4.98	5.14	-2.09	890
431	Principal sensory nucleus of the trigeminal	PSV	-5.0	4.83	-2.11	890
432	Principal sensory nucleus of the trigeminal	PSV	-4.95	5.59	-2.12	890
433	Principal sensory nucleus of the trigeminal	PSV	-5.0	4.88	-2.15	890
434	Principal sensory nucleus of the trigeminal	PSV	-5.0	4.81	-2.16	890
435	Koelliker-Fuse subnucleus	KF	-5.01	4.69	-2.22	892
436	Principal sensory nucleus of the trigeminal	PSV	-4.96	5.44	-2.26	890
437	Pons	P	-5.03	5.52	1.71	884
438	Pons	P	-5.03	5.59	1.7	884
439	Parvicellular reticular nucleus	PARN	-5.02	5.73	1.7	989
440	Parvicellular reticular nucleus	PARN	-5.02	5.71	1.68	989
441	Motor nucleus of trigeminal	V	-5.05	5.34	1.67	920
442	Motor nucleus of trigeminal	V	-5.03	5.54	1.66	920
443	Motor nucleus of trigeminal	V	-5.04	5.43	1.64	920
444	Parvicellular reticular nucleus	PARN	-5.01	5.91	1.64	989
445	Parvicellular reticular nucleus	PARN	-5.01	5.86	1.62	989
446	Parvicellular reticular nucleus	PARN	-5.02	5.7	1.62	989
447	Pons	P	-5.03	5.58	1.6	884
448	Parvicellular reticular nucleus	PARN	-5.01	5.84	1.57	989
449	Parvicellular reticular nucleus	PARN	-5.03	5.62	1.56	989
450	Parvicellular reticular nucleus	PARN	-5.01	5.89	1.53	989
451	Motor nucleus of trigeminal	V	-5.04	5.5	1.52	920
452	Medulla	MY	-5.0	5.98	1.51	936
453	Motor nucleus of trigeminal	V	-5.05	5.35	1.5	920
454	Pons	P	-5.03	5.57	1.5	884
455	Medulla	MY	-5.01	5.84	1.46	936
456	Pons	P	-5.0	5.94	1.47	884
457	Parvicellular reticular nucleus	PARN	-5.02	5.68	1.46	989
458	Parvicellular reticular nucleus	PARN	-5.02	5.75	1.47	989
459	Medulla	MY	-5.01	5.89	1.43	936
460	Pons	P	-5.0	5.98	1.45	884
461	Parvicellular reticular nucleus	PARN	-5.03	5.63	1.44	989
462	Medulla	MY	-5.0	6.02	1.44	936
463	Pons	P	-5.1	4.59	1.38	884
464	Motor nucleus of trigeminal	V	-5.04	5.36	1.38	920
465	Peritrigeminal zone	P5	-5.04	5.46	1.38	921
466	Motor nucleus of trigeminal	V	-5.05	5.27	1.37	920
467	Pons	P	-5.01	5.83	1.37	884
468	Parabrachial nucleus	PB	-5.11	4.44	1.36	891
469	Pons	P	-5.0	6.01	1.37	884
470	Pons	P	-5.1	4.55	1.34	884
471	Peritrigeminal zone	P5	-5.04	5.46	1.34	921
472	Pons	P	-5.0	5.93	1.33	884
473	Pons	P	-5.02	5.67	1.31	884
474	Peritrigeminal zone	P5	-5.04	5.37	1.3	921
475	Peritrigeminal zone	P5	-5.03	5.55	1.3	921
476	Pons	P	-5.02	5.78	1.3	884
477	Pons	P	-5.02	5.67	1.27	884
478	Pons	P	-5.02	5.72	1.23	884
479	Pons	P	-5.01	5.83	1.23	884
480	Pons	P	-5.02	5.76	1.2	884
481	Pons	P	-5.02	5.65	1.19	884
482	Pons	P	-4.99	6.09	1.19	884
483	Pons	P	-5.11	4.43	1.16	884
484	Pons	P	-5.1	4.51	1.13	884
485	Pons	P	-5.0	6.02	1.13	884
486	Pons	P	-5.12	4.35	1.08	884
487	Pons	P	-5.11	4.42	1.08	884
488	Pontine reticular nucleus caudal part	PRNc	-4.98	6.36	1.08	914
489	Pons	P	-5.11	4.48	1.06	884
490	Pons	P	-5.1	4.51	1.02	884
491	Parabrachial nucleus	PB	-5.15	3.79	0.96	891
492	Parabrachial nucleus	PB	-5.12	4.25	0.96	891
493	Pons	P	-5.12	4.35	0.94	884
494	Pons	P	-5.12	4.27	0.93	884
495	Pons	P	-5.11	4.48	0.93	884
496	Parabrachial nucleus	PB	-5.14	4.0	0.92	891
497	Parabrachial nucleus	PB	-5.13	4.18	0.92	891
498	Parabrachial nucleus	PB	-5.15	3.84	0.91	891
499	Parabrachial nucleus	PB	-5.13	4.13	0.91	891
500	Pons	P	-5.12	4.23	0.91	884
501	Midbrain	MB	-5.21	2.96	0.9	807
502	Pons	P	-5.12	4.31	0.9	884
503	Lobule II	CENT2	-5.21	3.02	0.88	1026
504	Midbrain	MB	-5.22	2.86	0.87	807
505	Lobule II	CENT2	-5.17	3.54	0.87	1026
506	Pons	P	-5.09	4.73	-1.25	884
507	Peritrigeminal zone	P5	-5.05	5.26	-1.31	921
508	Pons	P	-5.09	4.72	-1.31	884
509	Motor nucleus of trigeminal	V	-5.06	5.21	-1.33	920
510	Pons	P	-5.09	4.74	-1.36	884
511	Pons	P	-5.03	5.58	-1.43	884
512	Pons	P	-5.1	4.58	-1.44	884
513	Pons	P	-5.09	4.75	-1.44	884
514	Pons	P	-5.1	4.64	-1.45	884
515	Pons	P	-5.09	4.7	-1.45	884
516	Pons	P	-5.1	4.6	-1.48	884
517	Pons	P	-5.09	4.72	-1.5	884
518	Supratrigeminal nucleus	SUT	-5.08	4.81	-1.48	918
519	Parabrachial nucleus	PB	-5.1	4.56	-1.51	891
520	Parvicellular reticular nucleus	PARN	-5.01	5.84	-1.51	989
521	Pons	P	-5.03	5.58	-1.52	884
522	Parvicellular reticular nucleus	PARN	-5.03	5.61	-1.53	989
523	Parvicellular reticular nucleus	PARN	-5.02	5.66	-1.54	989
524	Parabrachial nucleus	PB	-5.1	4.58	-1.55	891
525	Pons	P	-5.09	4.68	-1.57	884
526	Pons	P	-5.09	4.73	-1.58	884
527	Parvicellular reticular nucleus	PARN	-5.02	5.74	-1.58	989
528	Parabrachial nucleus	PB	-5.1	4.56	-1.6	891
529	Parvicellular reticular nucleus	PARN	-5.03	5.62	-1.58	989
530	superior cerebelar peduncles	scp	-5.11	4.48	-1.61	1175
531	Parvicellular reticular nucleus	PARN	-5.02	5.7	-1.6	989
532	superior cerebelar peduncles	scp	-5.12	4.25	-1.62	1175
533	Parabrachial nucleus	PB	-5.09	4.67	-1.64	891
534	Parvicellular reticular nucleus	PARN	-5.02	5.7	-1.64	989
535	Parvicellular reticular nucleus	PARN	-5.03	5.59	-1.66	989
536	Parvicellular reticular nucleus	PARN	-5.02	5.75	-1.69	989
537	Parabrachial nucleus	PB	-5.1	4.57	-1.73	891
538	Pons	P	-5.08	4.84	-1.73	884
539	Motor nucleus of trigeminal	V	-5.06	5.2	-1.74	920
540	Parabrachial nucleus	PB	-5.09	4.69	-1.76	891
541	Intertrigeminal nucleus	I5	-5.06	5.1	-1.77	924
542	Intertrigeminal nucleus	I5	-5.03	5.55	-1.77	924
543	Pons	P	-5.09	4.75	-1.78	884
544	Pons	P	-5.02	5.65	-1.81	884
545	Parvicellular reticular nucleus	PARN	-5.01	5.84	-1.8	989
546	Pons	P	-5.08	4.8	-1.82	884
547	Pons	P	-5.08	4.89	-1.82	884
548	Principal sensory nucleus of the trigeminal	PSV	-5.03	5.6	-1.88	890
549	Principal sensory nucleus of the trigeminal	PSV	-5.02	5.65	-1.88	890
550	Principal sensory nucleus of the trigeminal	PSV	-5.03	5.56	-1.9	890
551	Principal sensory nucleus of the trigeminal	PSV	-5.03	5.62	-1.9	890
552	Principal sensory nucleus of the trigeminal	PSV	-5.07	4.96	-1.93	890
553	Koelliker-Fuse subnucleus	KF	-5.09	4.7	-1.97	892
554	Principal sensory nucleus of the trigeminal	PSV	-5.07	5.01	-1.97	890
555	Koelliker-Fuse subnucleus	KF	-5.09	4.73	-2.0	892
556	Koelliker-Fuse subnucleus	KF	-5.09	4.66	-2.02	892
557	Principal sensory nucleus of the trigeminal	PSV	-5.03	5.56	-2.02	890
558	Koelliker-Fuse subnucleus	KF	-5.09	4.65	-2.16	892
559	Principal sensory nucleus of the trigeminal	PSV	-5.09	5.83	1.89	890
560	Principal sensory nucleus of the trigeminal	PSV	-5.1	5.67	1.85	890
561	Pons	P	-5.11	5.52	1.81	884
562	Parvicellular reticular nucleus	PARN	-5.09	5.83	1.8	989
563	Parvicellular reticular nucleus	PARN	-5.1	5.76	1.8	989
564	Parvicellular reticular nucleus	PARN	-5.1	5.72	1.77	989
565	Intertrigeminal nucleus	I5	-5.12	5.46	1.75	924
566	Parvicellular reticular nucleus	PARN	-5.09	5.83	1.7	989
567	Parvicellular reticular nucleus	PARN	-5.1	5.67	1.7	989
568	Parvicellular reticular nucleus	PARN	-5.12	5.5	1.7	989
569	Parvicellular reticular nucleus	PARN	-5.08	6.05	1.68	989
570	Parvicellular reticular nucleus	PARN	-5.11	5.63	1.66	989
571	Parvicellular reticular nucleus	PARN	-5.09	5.93	1.63	989
572	Parvicellular reticular nucleus	PARN	-5.11	5.55	1.62	989
573	Parvicellular reticular nucleus	PARN	-5.1	5.73	1.62	989
574	Parvicellular reticular nucleus	PARN	-5.09	5.81	1.57	989
575	Parvicellular reticular nucleus	PARN	-5.1	5.67	1.53	989
576	Motor nucleus of trigeminal	V	-5.12	5.44	1.52	920
577	Parvicellular reticular nucleus	PARN	-5.11	5.54	1.52	989
578	Parabrachial nucleus	PB	-5.19	4.49	1.5	891
579	Parvicellular reticular nucleus	PARN	-5.11	5.59	1.5	989
580	Parvicellular reticular nucleus	PARN	-5.12	5.48	1.49	989
581	Parvicellular reticular nucleus	PARN	-5.11	5.54	1.48	989
582	Parvicellular reticular nucleus	PARN	-5.1	5.65	1.47	989
583	Parvicellular reticular nucleus	PARN	-5.1	5.71	1.48	989
584	facial nerve	VIIn	-5.08	6.04	1.47	1131
585	Parabrachial nucleus	PB	-5.19	4.48	1.44	891
586	Intermediate reticular nucleus	IRN	-5.07	6.19	1.42	979
587	Parvicellular reticular nucleus	PARN	-5.1	5.72	1.4	989
588	facial nerve	VIIn	-5.09	5.84	1.39	1131
589	ventral spinocerebellar tract	sctv	-5.24	3.77	1.37	1179
590	Medulla	MY	-5.1	5.72	1.35	936
591	facial nerve	VIIn	-5.09	5.87	1.34	1131
592	Parabrachial nucleus	PB	-5.19	4.46	1.33	891
593	Medulla	MY	-5.09	5.92	1.34	936
594	Medulla	MY	-5.08	5.97	1.34	936
595	Pons	P	-5.18	4.55	1.33	884
596	Intermediate reticular nucleus	IRN	-5.08	6.05	1.3	979
597	Parabrachial nucleus	PB	-5.19	4.39	1.29	891
598	Medulla	MY	-5.09	5.82	1.29	936
599	Pons	P	-5.18	4.51	1.26	884
600	Pons	P	-5.18	4.59	1.24	884
601	Parabrachial nucleus	PB	-5.19	4.41	1.22	891
602	Pons	P	-5.19	4.5	1.18	884
603	Parabrachial nucleus	PB	-5.19	4.4	1.15	891
604	superior cerebelar peduncles	scp	-5.22	3.96	1.13	1175
605	Parabrachial nucleus	PB	-5.2	4.33	1.14	891
606	superior cerebelar peduncles	scp	-5.23	3.93	1.07	1175
607	Parabrachial nucleus	PB	-5.21	4.16	1.09	891
608	Parabrachial nucleus	PB	-5.2	4.3	1.1	891
609	superior cerebelar peduncles	scp	-5.23	3.87	1.09	1175
610	Pons	P	-5.17	4.77	1.08	884
611	Cerebellum	CB	-5.28	3.08	1.06	1015
612	Parabrachial nucleus	PB	-5.23	3.79	1.0	891
613	Parabrachial nucleus	PB	-5.23	3.82	0.97	891
614	Parabrachial nucleus	PB	-5.23	3.87	0.97	891
615	Lobule II	CENT2	-5.25	3.62	0.92	1026
616	Pontine reticular nucleus caudal part	PRNc	-5.07	6.18	-1.0	914
617	Pons	P	-5.12	5.4	-1.09	884
618	Intermediate reticular nucleus	IRN	-5.08	5.95	-1.09	979
619	Pons	P	-5.17	4.71	-1.16	884
620	Intermediate reticular nucleus	IRN	-5.09	5.84	-1.19	979
621	Pons	P	-5.18	4.61	-1.2	884
622	Pons	P	-5.11	5.58	-1.2	884
623	Intermediate reticular nucleus	IRN	-5.06	6.27	-1.22	979
624	Pons	P	-5.17	4.69	-1.24	884
625	Pons	P	-5.19	4.49	-1.26	884
626	Pons	P	-5.13	5.34	-1.25	884
627	Pons	P	-5.1	5.67	-1.25	884
628	Pons	P	-5.18	4.61	-1.27	884
629	Pons	P	-5.12	5.48	-1.27	884
630	Medulla	MY	-5.1	5.74	-1.29	936
631	Pons	P	-5.19	4.49	-1.32	884
632	Pons	P	-5.18	4.59	-1.33	884
633	Pons	P	-5.12	5.41	-1.37	884
634	Pons	P	-5.14	5.12	-1.38	884
635	Parvicellular reticular nucleus	PARN	-5.11	5.59	-1.38	989
636	Medulla	MY	-5.1	5.74	-1.38	936
637	facial nerve	VIIn	-5.09	5.83	-1.38	1131
638	Pons	P	-5.17	4.65	-1.4	884
639	Parvicellular reticular nucleus	PARN	-5.1	5.65	-1.41	989
640	Parvicellular reticular nucleus	PARN	-5.11	5.6	-1.42	989
641	Parabrachial nucleus	PB	-5.2	4.31	-1.43	891
642	Pons	P	-5.16	4.92	-1.43	884
643	Parvicellular reticular nucleus	PARN	-5.1	5.73	-1.43	989
644	Parabrachial nucleus	PB	-5.19	4.47	-1.44	891
645	Pons	P	-5.18	4.61	-1.44	884
646	Parvicellular reticular nucleus	PARN	-5.1	5.68	-1.47	989
647	Parvicellular reticular nucleus	PARN	-5.1	5.73	-1.47	989
648	Pons	P	-5.17	4.66	-1.5	884
649	facial nerve	VIIn	-5.07	6.11	-1.49	1131
650	Pons	P	-5.17	4.72	-1.51	884
651	Motor nucleus of trigeminal	V	-5.12	5.39	-1.53	920
652	facial nerve	VIIn	-5.08	6.02	-1.51	1131
653	Parabrachial nucleus	PB	-5.18	4.55	-1.52	891
654	Parvicellular reticular nucleus	PARN	-5.1	5.66	-1.52	989
655	Parvicellular reticular nucleus	PARN	-5.11	5.57	-1.54	989
656	Parvicellular reticular nucleus	PARN	-5.11	5.62	-1.54	989
657	Parvicellular reticular nucleus	PARN	-5.12	5.49	-1.55	989
658	superior cerebelar peduncles	scp	-5.19	4.4	-1.57	1175
659	Parabrachial nucleus	PB	-5.18	4.63	-1.59	891
660	Parvicellular reticular nucleus	PARN	-5.11	5.62	-1.59	989
661	Pons	P	-5.17	4.71	-1.61	884
662	Parvicellular reticular nucleus	PARN	-5.1	5.78	-1.61	989
663	Parvicellular reticular nucleus	PARN	-5.1	5.67	-1.63	989
664	Parabrachial nucleus	PB	-5.18	4.57	-1.65	891
665	Pons	P	-5.15	4.97	-1.65	884
666	Parvicellular reticular nucleus	PARN	-5.11	5.57	-1.67	989
667	Parvicellular reticular nucleus	PARN	-5.1	5.72	-1.67	989
668	Pons	P	-5.16	4.79	-1.73	884
669	Parabrachial nucleus	PB	-5.18	4.54	-1.7	891
670	Pons	P	-5.12	5.4	-1.7	884
671	Parabrachial nucleus	PB	-5.18	4.64	-1.72	891
672	Parabrachial nucleus	PB	-5.18	4.57	-1.74	891
673	Parvicellular reticular nucleus	PARN	-5.1	5.66	-1.76	989
674	Parvicellular reticular nucleus	PARN	-5.1	5.76	-1.76	989
675	Intertrigeminal nucleus	I5	-5.13	5.35	-1.78	924
676	Parabrachial nucleus	PB	-5.18	4.52	-1.79	891
677	Parabrachial nucleus	PB	-5.18	4.59	-1.79	891
678	Pons	P	-5.17	4.76	-1.79	884
679	Pons	P	-5.11	5.52	-1.82	884
680	Pons	P	-5.11	5.64	-1.83	884
681	Principal sensory nucleus of the trigeminal	PSV	-5.11	5.52	-1.9	890
682	Principal sensory nucleus of the trigeminal	PSV	-5.11	5.63	-1.95	890
683	Parvicellular reticular nucleus	PARN	-5.17	5.81	1.8	989
684	Parvicellular reticular nucleus	PARN	-5.19	5.64	1.75	989
685	Parvicellular reticular nucleus	PARN	-5.19	5.56	1.74	989
686	Parvicellular reticular nucleus	PARN	-5.18	5.75	1.72	989
687	Parvicellular reticular nucleus	PARN	-5.17	5.86	1.68	989
688	Parvicellular reticular nucleus	PARN	-5.18	5.74	1.66	989
689	Parvicellular reticular nucleus	PARN	-5.16	5.97	1.66	989
690	Parvicellular reticular nucleus	PARN	-5.19	5.55	1.63	989
691	Parvicellular reticular nucleus	PARN	-5.17	5.82	1.63	989
692	Parvicellular reticular nucleus	PARN	-5.17	5.89	1.62	989
693	Parvicellular reticular nucleus	PARN	-5.15	6.15	1.6	989
694	Parvicellular reticular nucleus	PARN	-5.18	5.74	1.59	989
695	Parvicellular reticular nucleus	PARN	-5.16	5.98	1.57	989
696	Parvicellular reticular nucleus	PARN	-5.19	5.58	1.58	989
697	Parvicellular reticular nucleus	PARN	-5.17	5.8	1.54	989
698	Parvicellular reticular nucleus	PARN	-5.16	6.07	1.54	989
699	Parvicellular reticular nucleus	PARN	-5.16	5.94	1.51	989
700	Parvicellular reticular nucleus	PARN	-5.16	6.02	1.51	989
701	Parvicellular reticular nucleus	PARN	-5.19	5.59	1.49	989
702	Parvicellular reticular nucleus	PARN	-5.17	5.89	1.49	989
703	Parvicellular reticular nucleus	PARN	-5.18	5.69	1.48	989
704	Parvicellular reticular nucleus	PARN	-5.19	5.64	1.46	989
705	Parvicellular reticular nucleus	PARN	-5.17	5.82	1.46	989
706	Medulla	MY	-5.15	6.09	1.46	936
707	Parvicellular reticular nucleus	PARN	-5.18	5.76	1.45	989
708	facial nerve	VIIn	-5.16	5.95	1.43	1131
709	Parvicellular reticular nucleus	PARN	-5.18	5.69	1.41	989
710	facial nerve	VIIn	-5.17	5.86	1.37	1131
711	Parvicellular reticular nucleus	PARN	-5.18	5.68	1.35	989
712	Intermediate reticular nucleus	IRN	-5.16	6.0	1.34	979
713	Parabrachial nucleus	PB	-5.27	4.45	1.34	891
714	Parabrachial nucleus	PB	-5.27	4.42	1.31	891
715	Intermediate reticular nucleus	IRN	-5.16	5.97	1.3	979
716	Parabrachial nucleus	PB	-5.27	4.4	1.26	891
717	Pons	P	-5.27	4.45	1.26	884
718	Intermediate reticular nucleus	IRN	-5.17	5.91	1.27	979
719	Intermediate reticular nucleus	IRN	-5.16	6.03	1.25	979
720	Intermediate reticular nucleus	IRN	-5.16	5.95	1.23	979
721	Intermediate reticular nucleus	IRN	-5.17	5.9	1.22	979
722	Intermediate reticular nucleus	IRN	-5.15	6.09	1.22	979
723	Parabrachial nucleus	PB	-5.27	4.37	1.21	891
724	Intermediate reticular nucleus	IRN	-5.14	6.24	1.21	979
725	Intermediate reticular nucleus	IRN	-5.16	5.99	1.2	979
726	Intermediate reticular nucleus	IRN	-5.17	5.81	1.19	979
727	Parabrachial nucleus	PB	-5.27	4.42	1.18	891
728	Intermediate reticular nucleus	IRN	-5.17	5.88	1.17	979
729	Parabrachial nucleus	PB	-5.28	4.3	1.17	891
730	Parabrachial nucleus	PB	-5.28	4.35	1.16	891
731	Accessory facial motor nucleus	ACVII	-5.14	6.29	1.15	969
732	Intermediate reticular nucleus	IRN	-5.15	6.21	1.13	979
733	Parabrachial nucleus	PB	-5.28	4.24	1.12	891
734	Parabrachial nucleus	PB	-5.28	4.32	1.12	891
735	Intermediate reticular nucleus	IRN	-5.17	5.87	1.12	979
736	Parabrachial nucleus	PB	-5.29	4.19	1.1	891
737	Parabrachial nucleus	PB	-5.28	4.28	1.09	891
738	Intermediate reticular nucleus	IRN	-5.16	5.94	1.07	979
739	Parabrachial nucleus	PB	-5.29	4.1	1.06	891
740	Parabrachial nucleus	PB	-5.29	4.18	1.04	891
741	Intermediate reticular nucleus	IRN	-5.14	6.33	1.01	979
742	superior cerebelar peduncles	scp	-5.3	3.97	1.0	1175
743	Parabrachial nucleus	PB	-5.29	4.11	1.0	891
744	Parabrachial nucleus	PB	-5.3	3.97	0.96	891
745	Intermediate reticular nucleus	IRN	-5.17	5.92	-0.99	979
746	Intermediate reticular nucleus	IRN	-5.17	5.82	-1.0	979
747	Intermediate reticular nucleus	IRN	-5.15	6.2	-1.02	979
748	Intermediate reticular nucleus	IRN	-5.16	5.94	-1.03	979
749	Intermediate reticular nucleus	IRN	-5.16	6.05	-1.03	979
750	Intermediate reticular nucleus	IRN	-5.17	5.86	-1.06	979
751	Intermediate reticular nucleus	IRN	-5.16	6.03	-1.07	979
752	Intermediate reticular nucleus	IRN	-5.16	6.07	-1.11	979
753	Intermediate reticular nucleus	IRN	-5.15	6.16	-1.11	979
754	Intermediate reticular nucleus	IRN	-5.15	6.12	-1.11	979
755	Intermediate reticular nucleus	IRN	-5.16	6.02	-1.17	979
756	Intermediate reticular nucleus	IRN	-5.15	6.18	-1.17	979
757	Medulla	MY	-5.19	5.54	-1.24	936
758	facial nerve	VIIn	-5.19	5.62	-1.24	1131
759	Intermediate reticular nucleus	IRN	-5.15	6.11	-1.24	979
760	Parvicellular reticular nucleus	PARN	-5.19	5.55	-1.29	989
761	Parvicellular reticular nucleus	PARN	-5.18	5.73	-1.4	989
762	Parvicellular reticular nucleus	PARN	-5.19	5.63	-1.43	989
763	Parvicellular reticular nucleus	PARN	-5.2	5.5	-1.45	989
764	Parvicellular reticular nucleus	PARN	-5.18	5.76	-1.46	989
765	Parvicellular reticular nucleus	PARN	-5.17	5.82	-1.5	989
766	Parvicellular reticular nucleus	PARN	-5.18	5.73	-1.52	989
767	Parvicellular reticular nucleus	PARN	-5.19	5.63	-1.53	989
768	Parvicellular reticular nucleus	PARN	-5.17	5.85	-1.54	989
769	Parvicellular reticular nucleus	PARN	-5.21	5.35	-1.59	989
770	Parvicellular reticular nucleus	PARN	-5.19	5.55	-1.58	989
771	Parvicellular reticular nucleus	PARN	-5.17	5.91	-1.58	989
772	Parvicellular reticular nucleus	PARN	-5.18	5.66	-1.66	989
773	Parabrachial nucleus	PB	-5.26	4.64	-1.68	891
774	Parvicellular reticular nucleus	PARN	-5.18	5.7	-1.68	989
775	Parvicellular reticular nucleus	PARN	-5.2	5.42	-1.7	989
776	Parvicellular reticular nucleus	PARN	-5.2	5.47	-1.7	989
777	Parvicellular reticular nucleus	PARN	-5.18	5.76	-1.7	989
778	Parvicellular reticular nucleus	PARN	-5.17	5.81	-1.7	989
779	Parvicellular reticular nucleus	PARN	-5.2	5.37	-1.75	989
780	Parvicellular reticular nucleus	PARN	-5.2	5.5	-1.76	989
781	Parvicellular reticular nucleus	PARN	-5.19	5.63	-1.78	989
782	Principal sensory nucleus of the trigeminal	PSV	-5.19	5.55	-1.83	890
783	Principal sensory nucleus of the trigeminal	PSV	-5.2	5.43	-1.85	890
784	Principal sensory nucleus of the trigeminal	PSV	-5.2	5.5	-1.89	890
785	Principal sensory nucleus of the trigeminal	PSV	-5.19	5.57	-1.91	890
786	Principal sensory nucleus of the trigeminal	PSV	-5.21	6.44	1.97	890
787	Principal sensory nucleus of the trigeminal	PSV	-5.25	5.8	1.92	890
788	Principal sensory nucleus of the trigeminal	PSV	-5.25	5.89	1.91	890
789	Principal sensory nucleus of the trigeminal	PSV	-5.25	5.83	1.84	890
790	Principal sensory nucleus of the trigeminal	PSV	-5.25	5.9	1.82	890
791	Parvicellular reticular nucleus	PARN	-5.23	6.11	1.77	989
792	Parvicellular reticular nucleus	PARN	-5.25	5.91	1.76	989
793	Parvicellular reticular nucleus	PARN	-5.23	6.21	1.73	989
794	Parvicellular reticular nucleus	PARN	-5.25	5.88	1.72	989
795	Parvicellular reticular nucleus	PARN	-5.22	6.27	1.72	989
796	Parvicellular reticular nucleus	PARN	-5.25	5.83	1.69	989
797	Parvicellular reticular nucleus	PARN	-5.23	6.07	1.69	989
798	Parvicellular reticular nucleus	PARN	-5.26	5.7	1.68	989
799	Parvicellular reticular nucleus	PARN	-5.25	5.92	1.67	989
800	Parvicellular reticular nucleus	PARN	-5.24	5.97	1.66	989
801	Parvicellular reticular nucleus	PARN	-5.22	6.28	1.65	989
802	Parvicellular reticular nucleus	PARN	-5.25	5.8	1.63	989
803	Parvicellular reticular nucleus	PARN	-5.23	6.16	1.6	989
804	Parvicellular reticular nucleus	PARN	-5.24	6.01	1.61	989
805	Parvicellular reticular nucleus	PARN	-5.22	6.22	1.56	989
806	Parvicellular reticular nucleus	PARN	-5.24	5.94	1.55	989
807	Parvicellular reticular nucleus	PARN	-5.25	5.85	1.49	989
808	Parvicellular reticular nucleus	PARN	-5.23	6.13	1.52	989
809	Medial vestibular nucleus	MV	-5.34	4.51	1.5	1004
810	Parvicellular reticular nucleus	PARN	-5.24	6.05	1.5	989
811	Pons	P	-5.35	4.44	1.49	884
812	Parvicellular reticular nucleus	PARN	-5.24	6.01	1.5	989
813	Intermediate reticular nucleus	IRN	-5.22	6.29	1.49	979
814	Parvicellular reticular nucleus	PARN	-5.24	5.99	1.45	989
815	Parvicellular reticular nucleus	PARN	-5.26	5.77	1.41	989
816	Parvicellular reticular nucleus	PARN	-5.23	6.1	1.41	989
817	Parvicellular reticular nucleus	PARN	-5.25	5.83	1.39	989
818	Intermediate reticular nucleus	IRN	-5.23	6.18	1.38	979
819	Parabrachial nucleus	PB	-5.36	4.35	1.34	891
820	Intermediate reticular nucleus	IRN	-5.23	6.2	1.34	979
821	Parabrachial nucleus	PB	-5.36	4.26	1.28	891
822	Intermediate reticular nucleus	IRN	-5.22	6.29	1.26	979
823	Parabrachial nucleus	PB	-5.36	4.25	1.22	891
824	Intermediate reticular nucleus	IRN	-5.25	5.92	1.21	979
825	Intermediate reticular nucleus	IRN	-5.26	5.79	1.19	979
826	Intermediate reticular nucleus	IRN	-5.23	6.18	1.16	979
827	Intermediate reticular nucleus	IRN	-5.24	6.01	1.14	979
828	Intermediate reticular nucleus	IRN	-5.23	6.14	1.13	979
829	Intermediate reticular nucleus	IRN	-5.24	6.05	1.04	979
830	Intermediate reticular nucleus	IRN	-5.23	6.16	1.0	979
831	Gigantocellular reticular nucleus	GRN	-5.19	6.76	0.68	976
832	Gigantocellular reticular nucleus	GRN	-5.19	6.66	0.55	976
833	Magnocellular reticular nucleus	MARN	-5.19	6.71	0.28	985
834	Magnocellular reticular nucleus	MARN	-5.21	6.5	-0.3	985
835	Magnocellular reticular nucleus	MARN	-5.19	6.79	-0.44	985
836	Intermediate reticular nucleus	IRN	-5.23	6.11	-0.94	979
837	Intermediate reticular nucleus	IRN	-5.22	6.26	-1.01	979
838	Intermediate reticular nucleus	IRN	-5.25	5.93	-1.03	979
839	Intermediate reticular nucleus	IRN	-5.25	5.88	-1.05	979
840	Intermediate reticular nucleus	IRN	-5.22	6.25	-1.06	979
841	Intermediate reticular nucleus	IRN	-5.24	5.97	-1.1	979
842	Intermediate reticular nucleus	IRN	-5.22	6.26	-1.12	979
843	Intermediate reticular nucleus	IRN	-5.23	6.07	-1.13	979
844	Intermediate reticular nucleus	IRN	-5.23	6.16	-1.18	979
845	Intermediate reticular nucleus	IRN	-5.22	6.31	-1.17	979
846	Intermediate reticular nucleus	IRN	-5.24	5.96	-1.22	979
847	Intermediate reticular nucleus	IRN	-5.24	6.02	-1.33	979
848	Intermediate reticular nucleus	IRN	-5.24	6.06	-1.35	979
849	Parvicellular reticular nucleus	PARN	-5.26	5.7	-1.52	989
850	Parvicellular reticular nucleus	PARN	-5.24	6.06	-1.57	989
851	Parvicellular reticular nucleus	PARN	-5.27	5.55	-1.6	989
852	Parvicellular reticular nucleus	PARN	-5.26	5.78	-1.62	989
853	Parvicellular reticular nucleus	PARN	-5.25	5.87	-1.62	989
854	Parvicellular reticular nucleus	PARN	-5.24	5.99	-1.62	989
855	Parvicellular reticular nucleus	PARN	-5.25	5.89	-1.68	989
856	Parvicellular reticular nucleus	PARN	-5.25	5.82	-1.69	989
857	Parvicellular reticular nucleus	PARN	-5.26	5.68	-1.72	989
858	Parvicellular reticular nucleus	PARN	-5.26	5.72	-1.76	989
859	Spinal nucleus of the trigeminal oral part	SPVO	-5.28	5.49	-1.79	957
860	Parvicellular reticular nucleus	PARN	-5.25	5.87	-1.79	989
861	Spinal nucleus of the trigeminal oral part	SPVO	-5.27	5.61	-1.8	957
862	Spinal nucleus of the trigeminal oral part	SPVO	-5.27	5.55	-1.84	957
863	Spinal nucleus of the trigeminal oral part	SPVO	-5.26	5.74	-1.83	957
864	Spinal nucleus of the trigeminal oral part	SPVO	-5.32	6.0	2.16	957
865	Spinal nucleus of the trigeminal oral part	SPVO	-5.31	6.13	2.01	957
866	Medulla	MY	-5.26	6.83	2.0	936
867	rubrospinal tract	rust	-5.27	6.7	1.91	1231
868	Parvicellular reticular nucleus	PARN	-5.33	5.9	1.76	989
869	Spinal nucleus of the trigeminal oral part	SPVO	-5.34	5.66	1.74	957
870	Spinal nucleus of the trigeminal oral part	SPVO	-5.35	5.53	1.66	957
871	Parvicellular reticular nucleus	PARN	-5.32	5.98	1.66	989
872	Parvicellular reticular nucleus	PARN	-5.31	6.12	1.66	989
873	Parvicellular reticular nucleus	PARN	-5.33	5.91	1.63	989
874	Parvicellular reticular nucleus	PARN	-5.31	6.18	1.62	989
875	Parvicellular reticular nucleus	PARN	-5.34	5.76	1.54	989
876	Parvicellular reticular nucleus	PARN	-5.31	6.11	1.58	989
877	Parvicellular reticular nucleus	PARN	-5.32	5.98	1.51	989
878	Parvicellular reticular nucleus	PARN	-5.31	6.18	1.53	989
879	Parvicellular reticular nucleus	PARN	-5.31	6.21	1.51	989
880	Parvicellular reticular nucleus	PARN	-5.32	6.07	1.51	989
881	Parvicellular reticular nucleus	PARN	-5.33	5.89	1.49	989
882	Parvicellular reticular nucleus	PARN	-5.34	5.7	1.48	989
883	Parvicellular reticular nucleus	PARN	-5.31	6.14	1.47	989
884	Parvicellular reticular nucleus	PARN	-5.3	6.26	1.47	989
885	Parvicellular reticular nucleus	PARN	-5.31	6.1	1.46	989
886	Parvicellular reticular nucleus	PARN	-5.32	6.02	1.44	989
887	Parvicellular reticular nucleus	PARN	-5.34	5.71	1.42	989
888	Parvicellular reticular nucleus	PARN	-5.33	5.86	1.4	989
889	Parvicellular reticular nucleus	PARN	-5.31	6.13	1.4	989
890	Intermediate reticular nucleus	IRN	-5.3	6.28	1.37	979
891	Parvicellular reticular nucleus	PARN	-5.32	5.94	1.35	989
892	Parvicellular reticular nucleus	PARN	-5.31	6.08	1.36	989
893	Parvicellular reticular nucleus	PARN	-5.35	5.63	1.35	989
894	Parvicellular reticular nucleus	PARN	-5.32	6.01	1.35	989
895	Parvicellular reticular nucleus	PARN	-5.34	5.7	1.31	989
896	Parvicellular reticular nucleus	PARN	-5.33	5.88	1.3	989
897	Intermediate reticular nucleus	IRN	-5.31	6.1	1.3	979
898	Parvicellular reticular nucleus	PARN	-5.33	5.83	1.26	989
899	Intermediate reticular nucleus	IRN	-5.3	6.23	1.25	979
900	Intermediate reticular nucleus	IRN	-5.33	5.89	1.25	979
901	Parvicellular reticular nucleus	PARN	-5.34	5.7	1.22	989
902	Intermediate reticular nucleus	IRN	-5.3	6.33	1.22	979
903	Intermediate reticular nucleus	IRN	-5.32	6.04	1.21	979
904	Parvicellular reticular nucleus	PARN	-5.34	5.77	1.2	989
905	Parvicellular reticular nucleus	PARN	-5.34	5.68	1.17	989
906	Intermediate reticular nucleus	IRN	-5.32	6.02	1.15	979
907	Intermediate reticular nucleus	IRN	-5.29	6.4	1.15	979
908	Intermediate reticular nucleus	IRN	-5.31	6.15	1.12	979
909	Intermediate reticular nucleus	IRN	-5.3	6.32	1.14	979
910	Parabrachial nucleus	PB	-5.44	4.22	1.11	891
911	Intermediate reticular nucleus	IRN	-5.34	5.78	1.11	979
912	Intermediate reticular nucleus	IRN	-5.32	5.93	1.11	979
913	Intermediate reticular nucleus	IRN	-5.3	6.28	1.07	979
914	Intermediate reticular nucleus	IRN	-5.31	6.16	1.05	979
915	Intermediate reticular nucleus	IRN	-5.34	5.69	0.97	979
916	Intermediate reticular nucleus	IRN	-5.32	6.0	0.97	979
917	Intermediate reticular nucleus	IRN	-5.33	5.85	0.94	979
918	Intermediate reticular nucleus	IRN	-5.31	6.21	0.94	979
919	Intermediate reticular nucleus	IRN	-5.32	5.96	0.92	979
920	Parabrachial nucleus	PB	-5.45	4.08	0.91	891
921	Intermediate reticular nucleus	IRN	-5.31	6.19	0.86	979
922	Intermediate reticular nucleus	IRN	-5.34	5.74	0.85	979
923	Gigantocellular reticular nucleus	GRN	-5.27	6.76	0.83	976
924	Intermediate reticular nucleus	IRN	-5.33	5.82	0.78	979
925	Magnocellular reticular nucleus	MARN	-5.28	6.6	0.34	985
926	Magnocellular reticular nucleus	MARN	-5.27	6.67	0.28	985
927	Intermediate reticular nucleus	IRN	-5.32	6.05	-1.08	979
928	Intermediate reticular nucleus	IRN	-5.3	6.28	-1.1	979
929	Intermediate reticular nucleus	IRN	-5.33	5.92	-1.15	979
930	Intermediate reticular nucleus	IRN	-5.31	6.13	-1.18	979
931	Intermediate reticular nucleus	IRN	-5.31	6.21	-1.2	979
932	Intermediate reticular nucleus	IRN	-5.3	6.35	-1.2	979
933	Intermediate reticular nucleus	IRN	-5.31	6.08	-1.22	979
934	Intermediate reticular nucleus	IRN	-5.32	5.98	-1.26	979
935	Intermediate reticular nucleus	IRN	-5.31	6.07	-1.3	979
936	Intermediate reticular nucleus	IRN	-5.29	6.4	-1.31	979
937	Parvicellular reticular nucleus	PARN	-5.32	5.99	-1.32	989
938	Intermediate reticular nucleus	IRN	-5.3	6.22	-1.36	979
939	Parvicellular reticular nucleus	PARN	-5.31	6.09	-1.39	989
940	Parvicellular reticular nucleus	PARN	-5.33	5.87	-1.43	989
941	Intermediate reticular nucleus	IRN	-5.3	6.23	-1.44	979
942	Intermediate reticular nucleus	IRN	-5.3	6.3	-1.47	979
943	Parvicellular reticular nucleus	PARN	-5.33	5.81	-1.48	989
944	Parvicellular reticular nucleus	PARN	-5.32	5.94	-1.56	989
945	Parvicellular reticular nucleus	PARN	-5.33	5.85	-1.59	989
946	Parvicellular reticular nucleus	PARN	-5.32	6.01	-1.61	989
947	Parvicellular reticular nucleus	PARN	-5.32	5.95	-1.66	989
948	Parvicellular reticular nucleus	PARN	-5.32	6.02	-1.77	989
949	Parvicellular reticular nucleus	PARN	-5.33	5.91	-1.78	989
950	Spinal nucleus of the trigeminal oral part	SPVO	-5.34	5.66	-1.8	957
951	Spinal nucleus of the trigeminal oral part	SPVO	-5.35	5.53	-1.85	957
952	Spinal nucleus of the trigeminal oral part	SPVO	-5.35	5.58	-1.86	957
953	Spinal nucleus of the trigeminal oral part	SPVO	-5.34	5.74	-1.87	957
954	Spinal nucleus of the trigeminal oral part	SPVO	-5.34	5.77	-1.91	957
955	Pontine reticular nucleus	PRNr	-4.03	4.93	1.31	932
956	Periaqueductal gray	PAG	-4.18	2.89	0.68	839
957	Periaqueductal gray	PAG	-4.17	3.06	0.67	839
958	Spinal nucleus of the trigeminal oral part	SPVO	-5.41	5.91	2.11	957
959	Medulla	MY	-5.42	5.71	2.1	936
960	Spinal nucleus of the trigeminal oral part	SPVO	-5.38	6.33	1.92	957
961	Spinal nucleus of the trigeminal oral part	SPVO	-5.41	5.85	1.9	957
962	Spinal nucleus of the trigeminal oral part	SPVO	-5.39	6.13	1.88	957
963	Parvicellular reticular nucleus	PARN	-5.4	6.0	1.73	989
964	Parvicellular reticular nucleus	PARN	-5.4	6.05	1.72	989
965	Parvicellular reticular nucleus	PARN	-5.39	6.14	1.73	989
966	Spinal nucleus of the trigeminal oral part	SPVO	-5.42	5.67	1.7	957
967	Parvicellular reticular nucleus	PARN	-5.38	6.29	1.72	989
968	Parvicellular reticular nucleus	PARN	-5.38	6.23	1.67	989
969	Parvicellular reticular nucleus	PARN	-5.38	6.28	1.67	989
970	Parvicellular reticular nucleus	PARN	-5.38	6.34	1.67	989
971	Parvicellular reticular nucleus	PARN	-5.37	6.37	1.65	989
972	Parvicellular reticular nucleus	PARN	-5.38	6.32	1.63	989
973	Parvicellular reticular nucleus	PARN	-5.42	5.69	1.62	989
974	Parvicellular reticular nucleus	PARN	-5.41	5.91	1.62	989
975	Parvicellular reticular nucleus	PARN	-5.38	6.23	1.61	989
976	Parvicellular reticular nucleus	PARN	-5.4	6.06	1.61	989
977	Parvicellular reticular nucleus	PARN	-5.38	6.36	1.6	989
978	Parvicellular reticular nucleus	PARN	-5.38	6.27	1.59	989
979	Parvicellular reticular nucleus	PARN	-5.41	5.82	1.59	989
980	Parvicellular reticular nucleus	PARN	-5.4	6.03	1.57	989
981	Parvicellular reticular nucleus	PARN	-5.39	6.11	1.57	989
982	Parvicellular reticular nucleus	PARN	-5.38	6.32	1.56	989
983	Facial motor nucleus	VII	-5.37	6.41	1.57	968
984	Parvicellular reticular nucleus	PARN	-5.41	5.9	1.56	989
985	Parvicellular reticular nucleus	PARN	-5.38	6.25	1.56	989
986	Parvicellular reticular nucleus	PARN	-5.42	5.71	1.54	989
987	Parvicellular reticular nucleus	PARN	-5.41	5.84	1.54	989
988	Parvicellular reticular nucleus	PARN	-5.4	6.01	1.54	989
989	Intermediate reticular nucleus	IRN	-5.37	6.39	1.54	979
990	Facial motor nucleus	VII	-5.37	6.44	1.53	968
991	Parvicellular reticular nucleus	PARN	-5.39	6.09	1.51	989
992	Parvicellular reticular nucleus	PARN	-5.38	6.26	1.51	989
993	Intermediate reticular nucleus	IRN	-5.37	6.38	1.51	979
994	Parvicellular reticular nucleus	PARN	-5.41	5.79	1.48	989
995	Parvicellular reticular nucleus	PARN	-5.39	6.14	1.49	989
996	Parvicellular reticular nucleus	PARN	-5.42	5.68	1.47	989
997	Facial motor nucleus	VII	-5.37	6.42	1.48	968
998	Parvicellular reticular nucleus	PARN	-5.38	6.24	1.47	989
999	Parvicellular reticular nucleus	PARN	-5.4	6.0	1.44	989
1000	Parvicellular reticular nucleus	PARN	-5.39	6.08	1.42	989
1001	Intermediate reticular nucleus	IRN	-5.38	6.3	1.44	979
1002	Parvicellular reticular nucleus	PARN	-5.41	5.86	1.43	989
1003	Facial motor nucleus	VII	-5.37	6.42	1.43	968
1004	Parvicellular reticular nucleus	PARN	-5.42	5.75	1.42	989
1005	Parvicellular reticular nucleus	PARN	-5.39	6.18	1.42	989
1006	Parvicellular reticular nucleus	PARN	-5.42	5.66	1.4	989
1007	Parvicellular reticular nucleus	PARN	-5.42	5.78	1.4	989
1008	Parvicellular reticular nucleus	PARN	-5.42	5.73	1.38	989
1009	Parvicellular reticular nucleus	PARN	-5.41	5.87	1.38	989
1010	Parvicellular reticular nucleus	PARN	-5.39	6.12	1.38	989
1011	Intermediate reticular nucleus	IRN	-5.38	6.23	1.38	979
1012	Intermediate reticular nucleus	IRN	-5.39	6.17	1.35	979
1013	Parvicellular reticular nucleus	PARN	-5.43	5.62	1.35	989
1014	Parvicellular reticular nucleus	PARN	-5.4	6.01	1.34	989
1015	Parvicellular reticular nucleus	PARN	-5.41	5.89	1.33	989
1016	Intermediate reticular nucleus	IRN	-5.38	6.33	1.3	979
1017	Parvicellular reticular nucleus	PARN	-5.42	5.7	1.31	989
1018	Intermediate reticular nucleus	IRN	-5.4	6.03	1.29	979
1019	Parvicellular reticular nucleus	PARN	-5.41	5.86	1.27	989
1020	Intermediate reticular nucleus	IRN	-5.4	5.99	1.26	979
1021	Intermediate reticular nucleus	IRN	-5.37	6.38	1.26	979
1022	Parvicellular reticular nucleus	PARN	-5.41	5.89	1.24	989
1023	Intermediate reticular nucleus	IRN	-5.38	6.25	1.24	979
1024	Intermediate reticular nucleus	IRN	-5.4	5.99	1.22	979
1025	Intermediate reticular nucleus	IRN	-5.41	5.92	1.21	979
1026	Intermediate reticular nucleus	IRN	-5.39	6.1	1.19	979
1027	Intermediate reticular nucleus	IRN	-5.38	6.33	1.18	979
1028	Facial motor nucleus	VII	-5.37	6.48	1.18	968
1029	Intermediate reticular nucleus	IRN	-5.41	5.86	1.17	979
1030	Intermediate reticular nucleus	IRN	-5.41	5.91	1.16	979
1031	Intermediate reticular nucleus	IRN	-5.4	5.96	1.16	979
1032	Intermediate reticular nucleus	IRN	-5.37	6.38	1.16	979
1033	Intermediate reticular nucleus	IRN	-5.41	5.86	1.12	979
1034	Medial vestibular nucleus	MV	-5.52	4.28	1.12	1004
1035	Intermediate reticular nucleus	IRN	-5.41	5.91	1.1	979
1036	Intermediate reticular nucleus	IRN	-5.39	6.2	1.1	979
1037	Intermediate reticular nucleus	IRN	-5.39	6.11	1.06	979
1038	Intermediate reticular nucleus	IRN	-5.39	6.11	1.0	979
1039	Intermediate reticular nucleus	IRN	-5.4	6.04	1.0	979
1040	Intermediate reticular nucleus	IRN	-5.37	6.4	0.99	979
1041	Intermediate reticular nucleus	IRN	-5.42	5.78	0.98	979
1042	Intermediate reticular nucleus	IRN	-5.37	6.46	0.98	979
1043	Intermediate reticular nucleus	IRN	-5.42	5.71	0.96	979
1044	Intermediate reticular nucleus	IRN	-5.37	6.39	0.95	979
1045	Intermediate reticular nucleus	IRN	-5.38	6.28	0.92	979
1046	Intermediate reticular nucleus	IRN	-5.41	5.92	0.89	979
1047	Intermediate reticular nucleus	IRN	-5.41	5.87	0.85	979
1048	Intermediate reticular nucleus	IRN	-5.38	6.28	0.86	979
1049	Intermediate reticular nucleus	IRN	-5.41	5.83	0.84	979
1050	Gigantocellular reticular nucleus	GRN	-5.38	6.22	0.8	976
1051	Magnocellular reticular nucleus	MARN	-5.34	6.87	0.65	985
1052	Medulla	MY	-5.33	7.05	0.6	936
1053	Magnocellular reticular nucleus	MARN	-5.34	6.87	0.33	985
1054	Gigantocellular reticular nucleus	GRN	-5.38	6.28	0.23	976
1055	Magnocellular reticular nucleus	MARN	-5.34	6.85	0.22	985
1056	Gigantocellular reticular nucleus	GRN	-5.38	6.28	-0.82	976
1057	Intermediate reticular nucleus	IRN	-5.4	6.01	-0.92	979
1058	Intermediate reticular nucleus	IRN	-5.39	6.13	-0.94	979
1059	Intermediate reticular nucleus	IRN	-5.38	6.27	-0.96	979
1060	Intermediate reticular nucleus	IRN	-5.37	6.46	-0.98	979
1061	Intermediate reticular nucleus	IRN	-5.4	6.06	-0.99	979
1062	Intermediate reticular nucleus	IRN	-5.39	6.13	-1.0	979
1063	Intermediate reticular nucleus	IRN	-5.39	6.18	-1.02	979
1064	Intermediate reticular nucleus	IRN	-5.39	6.21	-1.02	979
1065	Intermediate reticular nucleus	IRN	-5.4	6.06	-1.05	979
1066	Intermediate reticular nucleus	IRN	-5.38	6.29	-1.05	979
1067	Intermediate reticular nucleus	IRN	-5.37	6.41	-1.04	979
1068	Intermediate reticular nucleus	IRN	-5.39	6.17	-1.07	979
1069	Intermediate reticular nucleus	IRN	-5.38	6.26	-1.1	979
1070	Intermediate reticular nucleus	IRN	-5.38	6.34	-1.09	979
1071	Intermediate reticular nucleus	IRN	-5.39	6.09	-1.13	979
1072	Intermediate reticular nucleus	IRN	-5.38	6.28	-1.15	979
1073	Intermediate reticular nucleus	IRN	-5.39	6.18	-1.17	979
1074	Intermediate reticular nucleus	IRN	-5.37	6.41	-1.15	979
1075	Intermediate reticular nucleus	IRN	-5.39	6.11	-1.19	979
1076	Intermediate reticular nucleus	IRN	-5.38	6.34	-1.18	979
1077	Intermediate reticular nucleus	IRN	-5.37	6.37	-1.21	979
1078	Intermediate reticular nucleus	IRN	-5.38	6.27	-1.37	979
1079	Parvicellular reticular nucleus	PARN	-5.4	5.96	-1.61	989
1080	Facial motor nucleus	VII	-5.35	6.7	-1.68	968
1081	Spinal nucleus of the trigeminal oral part	SPVO	-5.46	6.34	1.95	957
1082	Spinal nucleus of the trigeminal oral part	SPVO	-5.49	5.82	1.93	957
1083	Spinal nucleus of the trigeminal oral part	SPVO	-5.48	6.06	1.82	957
1084	Spinal nucleus of the trigeminal oral part	SPVO	-5.47	6.2	1.82	957
1085	Parvicellular reticular nucleus	PARN	-5.48	6.02	1.72	989
1086	Parvicellular reticular nucleus	PARN	-5.46	6.24	1.67	989
1087	Parvicellular reticular nucleus	PARN	-5.46	6.36	1.66	989
1088	Parvicellular reticular nucleus	PARN	-5.49	5.9	1.65	989
1089	Parvicellular reticular nucleus	PARN	-5.48	5.98	1.63	989
1090	Parvicellular reticular nucleus	PARN	-5.46	6.32	1.63	989
1091	Facial motor nucleus	VII	-5.45	6.4	1.6	968
1092	Parvicellular reticular nucleus	PARN	-5.49	5.9	1.58	989
1093	Intermediate reticular nucleus	IRN	-5.45	6.38	1.56	979
1094	Parvicellular reticular nucleus	PARN	-5.46	6.32	1.55	989
1095	Facial motor nucleus	VII	-5.45	6.42	1.55	968
1096	Parvicellular reticular nucleus	PARN	-5.46	6.25	1.54	989
1097	Parvicellular reticular nucleus	PARN	-5.49	5.8	1.51	989
1098	Intermediate reticular nucleus	IRN	-5.46	6.35	1.52	979
1099	Parvicellular reticular nucleus	PARN	-5.5	5.68	1.49	989
1100	Parvicellular reticular nucleus	PARN	-5.47	6.09	1.49	989
1101	Parvicellular reticular nucleus	PARN	-5.47	6.14	1.49	989
1102	Parvicellular reticular nucleus	PARN	-5.5	5.77	1.46	989
1103	Parvicellular reticular nucleus	PARN	-5.46	6.25	1.46	989
1104	Parvicellular reticular nucleus	PARN	-5.48	6.01	1.44	989
1105	Parvicellular reticular nucleus	PARN	-5.47	6.15	1.43	989
1106	Intermediate reticular nucleus	IRN	-5.46	6.31	1.43	979
1107	Parvicellular reticular nucleus	PARN	-5.5	5.7	1.42	989
1108	Parvicellular reticular nucleus	PARN	-5.49	5.8	1.42	989
1109	Parvicellular reticular nucleus	PARN	-5.47	6.09	1.42	989
1110	Parvicellular reticular nucleus	PARN	-5.47	6.2	1.42	989
1111	Intermediate reticular nucleus	IRN	-5.46	6.27	1.42	979
1112	Parvicellular reticular nucleus	PARN	-5.48	6.04	1.4	989
1113	Parvicellular reticular nucleus	PARN	-5.48	6.0	1.38	989
1114	Parvicellular reticular nucleus	PARN	-5.47	6.12	1.39	989
1115	Intermediate reticular nucleus	IRN	-5.46	6.22	1.38	979
1116	Parvicellular reticular nucleus	PARN	-5.48	5.94	1.38	989
1117	Intermediate reticular nucleus	IRN	-5.47	6.18	1.36	979
1118	Intermediate reticular nucleus	IRN	-5.46	6.27	1.37	979
1119	Parvicellular reticular nucleus	PARN	-5.49	5.88	1.34	989
1120	Parvicellular reticular nucleus	PARN	-5.48	6.02	1.33	989
1121	Intermediate reticular nucleus	IRN	-5.46	6.34	1.32	979
1122	Parvicellular reticular nucleus	PARN	-5.49	5.82	1.29	989
1123	Intermediate reticular nucleus	IRN	-5.46	6.36	1.28	979
1124	Intermediate reticular nucleus	IRN	-5.48	6.07	1.27	979
1125	Parvicellular reticular nucleus	PARN	-5.49	5.88	1.23	989
1126	Intermediate reticular nucleus	IRN	-5.49	5.93	1.23	979
1127	Intermediate reticular nucleus	IRN	-5.48	6.05	1.22	979
1128	Intermediate reticular nucleus	IRN	-5.47	6.17	1.19	979
1129	Intermediate reticular nucleus	IRN	-5.45	6.45	1.19	979
1130	Intermediate reticular nucleus	IRN	-5.49	5.86	1.17	979
1131	Intermediate reticular nucleus	IRN	-5.48	6.07	1.17	979
1132	Intermediate reticular nucleus	IRN	-5.49	5.93	1.16	979
1133	Intermediate reticular nucleus	IRN	-5.49	5.8	1.14	979
1134	Intermediate reticular nucleus	IRN	-5.49	5.89	1.13	979
1135	Intermediate reticular nucleus	IRN	-5.47	6.21	1.1	979
1136	Intermediate reticular nucleus	IRN	-5.48	6.01	1.09	979
1137	Intermediate reticular nucleus	IRN	-5.47	6.1	1.06	979
1138	Intermediate reticular nucleus	IRN	-5.48	6.03	1.05	979
1139	Intermediate reticular nucleus	IRN	-5.5	5.77	1.03	979
1140	Intermediate reticular nucleus	IRN	-5.46	6.24	1.02	979
1141	Intermediate reticular nucleus	IRN	-5.45	6.39	1.02	979
1142	Intermediate reticular nucleus	IRN	-5.5	5.71	1.01	979
1143	Intermediate reticular nucleus	IRN	-5.48	6.04	1.01	979
1144	Intermediate reticular nucleus	IRN	-5.45	6.44	1.01	979
1145	Intermediate reticular nucleus	IRN	-5.45	6.37	0.98	979
1146	Intermediate reticular nucleus	IRN	-5.49	5.92	0.94	979
1147	Intermediate reticular nucleus	IRN	-5.49	5.83	0.89	979
1148	Magnocellular reticular nucleus	MARN	-5.42	6.87	0.66	985
1149	Medulla	MY	-5.41	7.05	0.6	936
1150	Magnocellular reticular nucleus	MARN	-5.42	6.87	0.34	985
1151	Gigantocellular reticular nucleus	GRN	-5.46	6.23	0.24	976
1152	Magnocellular reticular nucleus	MARN	-5.42	6.87	0.21	985
1153	Medulla	MY	-5.41	6.95	-0.32	936
1154	Intermediate reticular nucleus	IRN	-5.46	6.36	-0.92	979
1155	Intermediate reticular nucleus	IRN	-5.49	5.93	-1.05	979
1156	Intermediate reticular nucleus	IRN	-5.47	6.15	-1.23	979
1157	Intermediate reticular nucleus	IRN	-5.47	6.18	-1.19	979
1158	Intermediate reticular nucleus	IRN	-5.46	6.3	-1.22	979
1159	Intermediate reticular nucleus	IRN	-5.45	6.41	-1.23	979
1160	Intermediate reticular nucleus	IRN	-5.47	6.1	-1.24	979
1161	Intermediate reticular nucleus	IRN	-5.46	6.22	-1.24	979
1162	Intermediate reticular nucleus	IRN	-5.48	6.07	-1.3	979
1163	Intermediate reticular nucleus	IRN	-5.47	6.2	-1.37	979
1164	Intermediate reticular nucleus	IRN	-5.46	6.33	-1.38	979
1165	Parvicellular reticular nucleus	PARN	-5.47	6.1	-1.38	989
1166	Intermediate reticular nucleus	IRN	-5.46	6.28	-1.43	979
1167	Intermediate reticular nucleus	IRN	-5.45	6.39	-1.43	979
1168	Parvicellular reticular nucleus	PARN	-5.46	6.31	-1.53	989
1169	Parvicellular reticular nucleus	PARN	-5.46	6.27	-1.56	989
1170	Parvicellular reticular nucleus	PARN	-5.48	5.95	-1.57	989
1171	Parvicellular reticular nucleus	PARN	-5.47	6.2	-1.57	989
1172	rubrospinal tract	rust	-5.43	6.76	-1.92	1231
1173	Spinal nucleus of the trigeminal oral part	SPVO	-5.54	6.3	1.91	957
1174	Spinal nucleus of the trigeminal oral part	SPVO	-5.57	5.9	1.78	957
1175	Parvicellular reticular nucleus	PARN	-5.56	6.03	1.77	989
1176	Parvicellular reticular nucleus	PARN	-5.57	5.89	1.72	989
1177	Parvicellular reticular nucleus	PARN	-5.55	6.13	1.62	989
1178	Parvicellular reticular nucleus	PARN	-5.56	5.99	1.58	989
1179	Parvicellular reticular nucleus	PARN	-5.54	6.28	1.52	989
1180	Parvicellular reticular nucleus	PARN	-5.57	5.93	1.49	989
1181	Parvicellular reticular nucleus	PARN	-5.58	5.77	1.46	989
1182	Parvicellular reticular nucleus	PARN	-5.58	5.71	1.45	989
1183	Parvicellular reticular nucleus	PARN	-5.54	6.24	1.44	989
1184	Intermediate reticular nucleus	IRN	-5.54	6.34	1.45	979
1185	Facial motor nucleus	VII	-5.53	6.43	1.41	968
1186	Intermediate reticular nucleus	IRN	-5.54	6.36	1.38	979
1187	Parvicellular reticular nucleus	PARN	-5.59	5.63	1.36	989
1188	Intermediate reticular nucleus	IRN	-5.55	6.17	1.36	979
1189	Intermediate reticular nucleus	IRN	-5.55	6.13	1.34	979
1190	Intermediate reticular nucleus	IRN	-5.54	6.31	1.34	979
1191	Parvicellular reticular nucleus	PARN	-5.56	6.0	1.3	989
1192	Parvicellular reticular nucleus	PARN	-5.56	6.04	1.32	989
1193	Parvicellular reticular nucleus	PARN	-5.57	5.89	1.3	989
1194	Parvicellular reticular nucleus	PARN	-5.58	5.65	1.29	989
1195	Parvicellular reticular nucleus	PARN	-5.57	5.82	1.27	989
1196	Parvicellular reticular nucleus	PARN	-5.58	5.72	1.25	989
1197	Intermediate reticular nucleus	IRN	-5.56	6.05	1.25	979
1198	Parvicellular reticular nucleus	PARN	-5.58	5.75	1.24	989
1199	Facial motor nucleus	VII	-5.53	6.46	1.24	968
1200	Parvicellular reticular nucleus	PARN	-5.58	5.66	1.23	989
1201	Parvicellular reticular nucleus	PARN	-5.57	5.89	1.23	989
1202	Intermediate reticular nucleus	IRN	-5.54	6.23	1.23	979
1203	Intermediate reticular nucleus	IRN	-5.56	5.96	1.21	979
1204	Intermediate reticular nucleus	IRN	-5.56	6.04	1.2	979
1205	Intermediate reticular nucleus	IRN	-5.55	6.17	1.22	979
1206	Intermediate reticular nucleus	IRN	-5.55	6.12	1.21	979
1207	Parvicellular reticular nucleus	PARN	-5.57	5.83	1.2	989
1208	Parvicellular reticular nucleus	PARN	-5.58	5.76	1.17	989
1209	Intermediate reticular nucleus	IRN	-5.54	6.23	1.17	979
1210	Intermediate reticular nucleus	IRN	-5.53	6.42	1.17	979
1211	Intermediate reticular nucleus	IRN	-5.57	5.85	1.16	979
1212	Parvicellular reticular nucleus	PARN	-5.59	5.61	1.15	989
1213	Superior vestibular nucleus	SUV	-5.68	4.25	1.14	1006
1214	Intermediate reticular nucleus	IRN	-5.56	5.98	1.12	979
1215	Intermediate reticular nucleus	IRN	-5.58	5.72	1.11	979
1216	Intermediate reticular nucleus	IRN	-5.59	5.63	1.09	979
1217	Intermediate reticular nucleus	IRN	-5.57	5.82	1.1	979
1218	Intermediate reticular nucleus	IRN	-5.56	6.07	1.1	979
1219	Intermediate reticular nucleus	IRN	-5.55	6.18	1.1	979
1220	Intermediate reticular nucleus	IRN	-5.56	5.98	1.04	979
1221	Intermediate reticular nucleus	IRN	-5.55	6.16	1.01	979
1222	Intermediate reticular nucleus	IRN	-5.56	6.07	1.02	979
1223	Intermediate reticular nucleus	IRN	-5.57	5.9	0.99	979
1224	Intermediate reticular nucleus	IRN	-5.56	6.03	0.92	979
1225	Intermediate reticular nucleus	IRN	-5.56	6.01	0.87	979
1226	Intermediate reticular nucleus	IRN	-5.55	6.14	0.87	979
1227	Intermediate reticular nucleus	IRN	-5.58	5.73	0.84	979
1228	Intermediate reticular nucleus	IRN	-5.55	6.09	0.81	979
1229	Gigantocellular reticular nucleus	GRN	-5.54	6.25	0.79	976
1230	Paragigantocellular reticular nucleus lateral part	PGRNl	-5.5	6.87	0.76	993
1231	Paragigantocellular reticular nucleus lateral part	PGRNl	-5.5	6.91	0.71	993
1232	Magnocellular reticular nucleus	MARN	-5.49	6.96	0.66	985
1233	Gigantocellular reticular nucleus	GRN	-5.52	6.6	0.41	976
1234	Magnocellular reticular nucleus	MARN	-5.5	6.84	0.39	985
1235	Magnocellular reticular nucleus	MARN	-5.5	6.88	0.38	985
1236	Magnocellular reticular nucleus	MARN	-5.5	6.85	0.34	985
1237	Magnocellular reticular nucleus	MARN	-5.51	6.74	0.23	985
1238	Nucleus raphe magnus	RM	-5.51	6.75	-0.05	1012
1239	Magnocellular reticular nucleus	MARN	-5.51	6.69	-0.15	985
1240	Gigantocellular reticular nucleus	GRN	-5.53	6.39	-0.47	976
1241	Intermediate reticular nucleus	IRN	-5.57	5.84	-0.9	979
1242	Intermediate reticular nucleus	IRN	-5.57	5.79	-1.06	979
1243	Intermediate reticular nucleus	IRN	-5.56	5.93	-1.1	979
1244	Intermediate reticular nucleus	IRN	-5.56	5.97	-1.14	979
1245	Intermediate reticular nucleus	IRN	-5.55	6.09	-1.16	979
1246	Intermediate reticular nucleus	IRN	-5.57	5.82	-1.19	979
1247	Intermediate reticular nucleus	IRN	-5.55	6.14	-1.22	979
1248	Intermediate reticular nucleus	IRN	-5.57	5.92	-1.24	979
1249	Intermediate reticular nucleus	IRN	-5.56	6.07	-1.27	979
1250	Intermediate reticular nucleus	IRN	-5.55	6.14	-1.27	979
1251	Intermediate reticular nucleus	IRN	-5.54	6.22	-1.27	979
1252	Parvicellular reticular nucleus	PARN	-5.58	5.74	-1.34	989
1253	Parvicellular reticular nucleus	PARN	-5.55	6.08	-1.33	989
1254	Intermediate reticular nucleus	IRN	-5.55	6.21	-1.35	979
1255	Intermediate reticular nucleus	IRN	-5.55	6.16	-1.36	979
1256	Parvicellular reticular nucleus	PARN	-5.58	5.67	-1.39	989
1257	Parvicellular reticular nucleus	PARN	-5.57	5.91	-1.39	989
1258	Parvicellular reticular nucleus	PARN	-5.56	6.03	-1.39	989
1259	Parvicellular reticular nucleus	PARN	-5.55	6.14	-1.39	989
1260	Parvicellular reticular nucleus	PARN	-5.57	5.84	-1.4	989
1261	Intermediate reticular nucleus	IRN	-5.54	6.23	-1.39	979
1262	Parvicellular reticular nucleus	PARN	-5.58	5.78	-1.43	989
1263	Parvicellular reticular nucleus	PARN	-5.56	6.02	-1.48	989
1264	Parvicellular reticular nucleus	PARN	-5.55	6.12	-1.47	989
1265	Parvicellular reticular nucleus	PARN	-5.55	6.08	-1.48	989
1266	Parvicellular reticular nucleus	PARN	-5.58	5.68	-1.5	989
1267	Parvicellular reticular nucleus	PARN	-5.58	5.78	-1.5	989
1268	Parvicellular reticular nucleus	PARN	-5.56	6.01	-1.55	989
1269	Parvicellular reticular nucleus	PARN	-5.55	6.12	-1.54	989
1270	Parvicellular reticular nucleus	PARN	-5.55	6.18	-1.55	989
1271	Spinal nucleus of the trigeminal oral part	SPVO	-5.58	5.67	-1.58	957
1272	Parvicellular reticular nucleus	PARN	-5.55	6.13	-1.59	989
1273	Parvicellular reticular nucleus	PARN	-5.57	5.81	-1.62	989
1274	Parvicellular reticular nucleus	PARN	-5.56	6.05	-1.63	989
1275	Spinal nucleus of the trigeminal oral part	SPVO	-5.56	5.98	-1.83	957
1276	spinal tract of the trigeminal nerve	sptV	-5.59	6.74	2.15	1130
1277	Spinal nucleus of the trigeminal oral part	SPVO	-5.6	6.57	1.97	957
1278	Spinal nucleus of the trigeminal oral part	SPVO	-5.66	5.67	1.91	957
1279	Parvicellular reticular nucleus	PARN	-5.64	5.98	1.74	989
1280	Parvicellular reticular nucleus	PARN	-5.62	6.3	1.7	989
1281	Parvicellular reticular nucleus	PARN	-5.64	6.04	1.68	989
1282	Parvicellular reticular nucleus	PARN	-5.61	6.45	1.66	989
1283	Parvicellular reticular nucleus	PARN	-5.64	5.96	1.62	989
1284	Parvicellular reticular nucleus	PARN	-5.65	5.89	1.56	989
1285	Facial motor nucleus	VII	-5.6	6.6	1.53	968
1286	Intermediate reticular nucleus	IRN	-5.62	6.34	1.47	979
1287	Intermediate reticular nucleus	IRN	-5.61	6.4	1.46	979
1288	Parvicellular reticular nucleus	PARN	-5.64	5.93	1.38	989
1289	Intermediate reticular nucleus	IRN	-5.62	6.28	1.35	979
1290	Facial motor nucleus	VII	-5.6	6.57	1.31	968
1291	Parvicellular reticular nucleus	PARN	-5.66	5.74	1.27	989
1292	Facial motor nucleus	VII	-5.59	6.74	1.24	968
1293	Intermediate reticular nucleus	IRN	-5.64	6.01	1.23	979
1294	Intermediate reticular nucleus	IRN	-5.65	5.79	1.16	979
1295	Intermediate reticular nucleus	IRN	-5.61	6.48	1.15	979
1296	Intermediate reticular nucleus	IRN	-5.66	5.76	1.13	979
1297	Intermediate reticular nucleus	IRN	-5.62	6.35	1.1	979
1298	Intermediate reticular nucleus	IRN	-5.63	6.19	1.08	979
1299	Intermediate reticular nucleus	IRN	-5.63	6.1	1.07	979
1300	Intermediate reticular nucleus	IRN	-5.62	6.27	1.04	979
1301	Intermediate reticular nucleus	IRN	-5.61	6.41	1.05	979
1302	Intermediate reticular nucleus	IRN	-5.61	6.48	1.05	979
1303	Intermediate reticular nucleus	IRN	-5.63	6.08	1.01	979
1304	Intermediate reticular nucleus	IRN	-5.61	6.47	1.01	979
1305	Intermediate reticular nucleus	IRN	-5.63	6.15	0.97	979
1306	Facial motor nucleus	VII	-5.57	6.96	0.95	968
1307	Intermediate reticular nucleus	IRN	-5.64	5.96	0.94	979
1308	Intermediate reticular nucleus	IRN	-5.6	6.62	0.93	979
1309	Intermediate reticular nucleus	IRN	-5.62	6.26	0.91	979
1310	Intermediate reticular nucleus	IRN	-5.64	6.06	0.88	979
1311	Intermediate reticular nucleus	IRN	-5.63	6.15	0.89	979
1312	Intermediate reticular nucleus	IRN	-5.61	6.39	0.88	979
1313	Facial motor nucleus	VII	-5.57	7.03	0.88	968
1314	Intermediate reticular nucleus	IRN	-5.63	6.16	0.82	979
1315	Paragigantocellular reticular nucleus lateral part	PGRNl	-5.57	6.96	0.78	993
1316	Gigantocellular reticular nucleus	GRN	-5.62	6.28	0.76	976
1317	Paragigantocellular reticular nucleus lateral part	PGRNl	-5.58	6.92	0.76	993
1318	Gigantocellular reticular nucleus	GRN	-5.61	6.37	0.73	976
1319	Parapyramidal nucleus	PPY	-5.56	7.11	0.71	999
1320	Gigantocellular reticular nucleus	GRN	-5.62	6.32	0.66	976
1321	Parapyramidal nucleus	PPY	-5.56	7.13	0.64	999
1322	Medulla	MY	-5.56	7.08	0.62	936
1323	Gigantocellular reticular nucleus	GRN	-5.59	6.65	0.59	976
1324	Magnocellular reticular nucleus	MARN	-5.58	6.89	0.55	985
1325	Magnocellular reticular nucleus	MARN	-5.57	6.95	0.53	985
1326	Magnocellular reticular nucleus	MARN	-5.57	6.96	0.46	985
1327	Magnocellular reticular nucleus	MARN	-5.59	6.75	0.45	985
1328	Magnocellular reticular nucleus	MARN	-5.57	6.96	0.37	985
1329	medial lemniscus	ml	-5.57	6.96	0.08	1160
1330	Nucleus raphe magnus	RM	-5.57	6.95	0.02	1012
1331	Gigantocellular reticular nucleus	GRN	-5.62	6.23	-0.35	976
1332	Gigantocellular reticular nucleus	GRN	-5.63	6.16	-0.69	976
1333	Intermediate reticular nucleus	IRN	-5.64	5.96	-0.84	979
1334	Intermediate reticular nucleus	IRN	-5.64	6.03	-0.92	979
1335	Intermediate reticular nucleus	IRN	-5.62	6.23	-0.93	979
1336	Intermediate reticular nucleus	IRN	-5.65	5.9	-0.94	979
1337	Intermediate reticular nucleus	IRN	-5.63	6.1	-1.0	979
1338	Intermediate reticular nucleus	IRN	-5.62	6.32	-1.05	979
1339	Intermediate reticular nucleus	IRN	-5.66	5.75	-1.07	979
1340	Intermediate reticular nucleus	IRN	-5.65	5.87	-1.08	979
1341	Intermediate reticular nucleus	IRN	-5.64	5.94	-1.09	979
1342	Intermediate reticular nucleus	IRN	-5.63	6.1	-1.1	979
1343	Intermediate reticular nucleus	IRN	-5.63	6.1	-1.13	979
1344	Intermediate reticular nucleus	IRN	-5.63	6.19	-1.14	979
1345	Intermediate reticular nucleus	IRN	-5.64	6.02	-1.19	979
1346	Intermediate reticular nucleus	IRN	-5.62	6.25	-1.22	979
1347	Intermediate reticular nucleus	IRN	-5.62	6.36	-1.27	979
1348	Intermediate reticular nucleus	IRN	-5.64	6.07	-1.27	979
1349	Parvicellular reticular nucleus	PARN	-5.65	5.83	-1.28	989
1350	Intermediate reticular nucleus	IRN	-5.63	6.14	-1.29	979
1351	Intermediate reticular nucleus	IRN	-5.61	6.43	-1.32	979
1352	Parvicellular reticular nucleus	PARN	-5.65	5.86	-1.37	989
1353	Parvicellular reticular nucleus	PARN	-5.63	6.1	-1.37	989
1354	Parvicellular reticular nucleus	PARN	-5.63	6.2	-1.39	989
1355	Intermediate reticular nucleus	IRN	-5.61	6.36	-1.41	979
1356	Parvicellular reticular nucleus	PARN	-5.65	5.87	-1.42	989
1357	Parvicellular reticular nucleus	PARN	-5.63	6.18	-1.42	989
1358	Intermediate reticular nucleus	IRN	-5.62	6.31	-1.43	979
1359	Parvicellular reticular nucleus	PARN	-5.64	5.99	-1.44	989
1360	Parvicellular reticular nucleus	PARN	-5.62	6.22	-1.55	989
1361	Parvicellular reticular nucleus	PARN	-5.65	5.84	-1.59	989
1362	Parvicellular reticular nucleus	PARN	-5.63	6.21	-1.79	989
1363	Parvicellular reticular nucleus	PARN	-5.62	6.29	-1.8	989
1364	Facial motor nucleus	VII	-5.67	6.73	1.71	968
1365	Parvicellular reticular nucleus	PARN	-5.7	6.24	1.7	989
1366	Parvicellular reticular nucleus	PARN	-5.71	6.21	1.67	989
1367	Intermediate reticular nucleus	IRN	-5.69	6.36	1.3	979
1368	Intermediate reticular nucleus	IRN	-5.7	6.28	1.09	979
1369	Facial motor nucleus	VII	-5.66	6.92	1.08	968
1370	Intermediate reticular nucleus	IRN	-5.69	6.45	1.03	979
1371	Intermediate reticular nucleus	IRN	-5.71	6.2	1.02	979
1372	Intermediate reticular nucleus	IRN	-5.72	6.06	0.99	979
1373	Intermediate reticular nucleus	IRN	-5.71	6.13	0.99	979
1374	Intermediate reticular nucleus	IRN	-5.69	6.46	0.97	979
1375	Intermediate reticular nucleus	IRN	-5.68	6.52	0.95	979
1376	Intermediate reticular nucleus	IRN	-5.72	5.98	0.95	979
1377	Intermediate reticular nucleus	IRN	-5.7	6.33	0.93	979
1378	Intermediate reticular nucleus	IRN	-5.69	6.49	0.92	979
1379	Intermediate reticular nucleus	IRN	-5.68	6.55	0.9	979
1380	Intermediate reticular nucleus	IRN	-5.7	6.24	0.89	979
1381	Facial motor nucleus	VII	-5.65	6.98	0.89	968
1382	Intermediate reticular nucleus	IRN	-5.71	6.1	0.87	979
1383	Gigantocellular reticular nucleus	GRN	-5.68	6.62	0.87	976
1384	Parapyramidal nucleus	PPY	-5.65	7.07	0.86	999
1385	Paragigantocellular reticular nucleus lateral part	PGRNl	-5.66	6.84	0.85	993
1386	Intermediate reticular nucleus	IRN	-5.71	6.17	0.84	979
1387	Intermediate reticular nucleus	IRN	-5.73	5.86	0.83	979
1388	Paragigantocellular reticular nucleus lateral part	PGRNl	-5.65	6.97	0.83	993
1389	Gigantocellular reticular nucleus	GRN	-5.69	6.38	0.82	976
1390	Intermediate reticular nucleus	IRN	-5.73	5.91	0.81	979
1391	Paragigantocellular reticular nucleus lateral part	PGRNl	-5.66	6.87	0.8	993
1392	Intermediate reticular nucleus	IRN	-5.71	6.2	0.79	979
1393	Gigantocellular reticular nucleus	GRN	-5.69	6.48	0.76	976
1394	Gigantocellular reticular nucleus	GRN	-5.72	6.04	0.73	976
1395	Paragigantocellular reticular nucleus lateral part	PGRNl	-5.66	6.83	0.74	993
1396	Parapyramidal nucleus	PPY	-5.65	7.0	0.74	999
1397	Parapyramidal nucleus	PPY	-5.65	7.07	0.71	999
1398	Gigantocellular reticular nucleus	GRN	-5.69	6.44	0.7	976
1399	Parapyramidal nucleus	PPY	-5.64	7.14	0.7	999
1400	Gigantocellular reticular nucleus	GRN	-5.71	6.12	0.66	976
1401	Parapyramidal nucleus	PPY	-5.65	7.07	0.66	999
1402	Magnocellular reticular nucleus	MARN	-5.65	7.01	0.64	985
1403	Magnocellular reticular nucleus	MARN	-5.65	6.96	0.63	985
1404	Medulla	MY	-5.64	7.1	0.6	936
1405	Medulla	MY	-5.64	7.16	0.56	936
1406	Magnocellular reticular nucleus	MARN	-5.65	7.0	0.53	985
1407	Magnocellular reticular nucleus	MARN	-5.67	6.74	0.47	985
1408	Medulla	MY	-5.65	7.06	0.45	936
1409	Magnocellular reticular nucleus	MARN	-5.66	6.91	0.42	985
1410	Medulla	MY	-5.64	7.09	0.42	936
1411	Magnocellular reticular nucleus	MARN	-5.66	6.93	0.35	985
1412	Gigantocellular reticular nucleus	GRN	-5.69	6.49	0.15	976
1413	Gigantocellular reticular nucleus	GRN	-5.68	6.54	0.06	976
1414	Nucleus raphe magnus	RM	-5.66	6.85	-0.03	1012
1415	Magnocellular reticular nucleus	MARN	-5.65	7.01	-0.45	985
1416	Gigantocellular reticular nucleus	GRN	-5.71	6.19	-0.73	976
1417	Paragigantocellular reticular nucleus lateral part	PGRNl	-5.65	6.94	-0.73	993
1418	Parapyramidal nucleus	PPY	-5.64	7.12	-0.73	999
1419	Parapyramidal nucleus	PPY	-5.65	7.07	-0.73	999
1420	Gigantocellular reticular nucleus	GRN	-5.7	6.34	-0.74	976
1421	Intermediate reticular nucleus	IRN	-5.71	6.18	-0.83	979
1422	Intermediate reticular nucleus	IRN	-5.73	5.81	-0.86	979
1423	Intermediate reticular nucleus	IRN	-5.69	6.47	-0.91	979
1424	Intermediate reticular nucleus	IRN	-5.7	6.24	-0.94	979
1425	Intermediate reticular nucleus	IRN	-5.71	6.18	-0.96	979
1426	Intermediate reticular nucleus	IRN	-5.69	6.41	-0.98	979
1427	Intermediate reticular nucleus	IRN	-5.7	6.29	-1.01	979
1428	Intermediate reticular nucleus	IRN	-5.71	6.13	-1.04	979
1429	Intermediate reticular nucleus	IRN	-5.73	5.92	-1.12	979
1430	Intermediate reticular nucleus	IRN	-5.71	6.08	-1.16	979
1431	Intermediate reticular nucleus	IRN	-5.71	6.17	-1.17	979
1432	Intermediate reticular nucleus	IRN	-5.7	6.32	-1.18	979
1433	Intermediate reticular nucleus	IRN	-5.73	5.92	-1.2	979
1434	Intermediate reticular nucleus	IRN	-5.7	6.35	-1.25	979
1435	Intermediate reticular nucleus	IRN	-5.72	6.04	-1.26	979
1436	Intermediate reticular nucleus	IRN	-5.71	6.19	-1.26	979
1437	Intermediate reticular nucleus	IRN	-5.71	6.13	-1.27	979
1438	Parvicellular reticular nucleus	PARN	-5.73	5.9	-1.3	989
1439	Intermediate reticular nucleus	IRN	-5.7	6.23	-1.3	979
1440	Intermediate reticular nucleus	IRN	-5.71	6.09	-1.31	979
1441	Parvicellular reticular nucleus	PARN	-5.71	6.2	-1.4	989
1442	Parvicellular reticular nucleus	PARN	-5.73	5.89	-1.41	989
1443	Parvicellular reticular nucleus	PARN	-5.72	6.06	-1.42	989
1444	Parvicellular reticular nucleus	PARN	-5.71	6.12	-1.42	989
1445	Parvicellular reticular nucleus	PARN	-5.73	5.91	-1.46	989
1446	Parvicellular reticular nucleus	PARN	-5.74	5.76	-1.46	989
1447	Parvicellular reticular nucleus	PARN	-5.73	5.83	-1.48	989
1448	Parvicellular reticular nucleus	PARN	-5.72	6.05	-1.47	989
1449	Intermediate reticular nucleus	IRN	-5.7	6.36	-1.47	979
1450	Parvicellular reticular nucleus	PARN	-5.71	6.11	-1.52	989
1451	Parvicellular reticular nucleus	PARN	-5.72	5.95	-1.51	989
1452	Parvicellular reticular nucleus	PARN	-5.72	5.99	-1.52	989
1453	Parvicellular reticular nucleus	PARN	-5.71	6.16	-1.53	989
1454	Intermediate reticular nucleus	IRN	-5.69	6.41	-1.53	979
1455	Parvicellular reticular nucleus	PARN	-5.7	6.35	-1.54	989
1456	Parvicellular reticular nucleus	PARN	-5.7	6.26	-1.58	989
1457	Parvicellular reticular nucleus	PARN	-5.69	6.39	-1.58	989
1458	Parvicellular reticular nucleus	PARN	-5.7	6.36	-1.6	989
1459	Parvicellular reticular nucleus	PARN	-5.7	6.27	-1.64	989
1460	Parvicellular reticular nucleus	PARN	-5.69	6.42	-1.68	989
1461	Dentate nucleus	DN	-5.94	4.06	2.3	1100
1462	Dentate nucleus	DN	-5.94	3.99	2.29	1100
1463	Spinal nucleus of the trigeminal oral part	SPVO	-5.8	5.98	1.79	957
1464	Parvicellular reticular nucleus	PARN	-5.81	5.92	1.72	989
1465	Parvicellular reticular nucleus	PARN	-5.8	5.99	1.65	989
1466	Parvicellular reticular nucleus	PARN	-5.8	6.02	1.62	989
1467	Parvicellular reticular nucleus	PARN	-5.8	6.07	1.62	989
1468	Parvicellular reticular nucleus	PARN	-5.79	6.11	1.61	989
1469	Parvicellular reticular nucleus	PARN	-5.81	5.8	1.52	989
1470	Parvicellular reticular nucleus	PARN	-5.81	5.84	1.52	989
1471	Parvicellular reticular nucleus	PARN	-5.8	5.99	1.52	989
1472	Spinal vestibular nucleus	SPIV	-5.87	5.02	1.49	1005
1473	Parvicellular reticular nucleus	PARN	-5.78	6.22	1.46	989
1474	Parvicellular reticular nucleus	PARN	-5.83	5.59	1.33	989
1475	Parvicellular reticular nucleus	PARN	-5.82	5.78	1.33	989
1476	Intermediate reticular nucleus	IRN	-5.78	6.27	1.32	979
1477	Intermediate reticular nucleus	IRN	-5.78	6.36	1.26	979
1478	Parvicellular reticular nucleus	PARN	-5.82	5.75	1.19	989
1479	Facial motor nucleus	VII	-5.76	6.52	1.18	968
1480	Intermediate reticular nucleus	IRN	-5.81	5.85	1.17	979
1481	Intermediate reticular nucleus	IRN	-5.79	6.21	1.16	979
1482	Intermediate reticular nucleus	IRN	-5.8	6.02	1.15	979
1483	Intermediate reticular nucleus	IRN	-5.79	6.09	1.15	979
1484	Intermediate reticular nucleus	IRN	-5.79	6.12	1.15	979
1485	Facial motor nucleus	VII	-5.72	7.09	1.15	968
1486	Intermediate reticular nucleus	IRN	-5.78	6.25	1.14	979
1487	Intermediate reticular nucleus	IRN	-5.8	6.03	1.11	979
1488	Intermediate reticular nucleus	IRN	-5.78	6.36	1.11	979
1489	Intermediate reticular nucleus	IRN	-5.77	6.39	1.05	979
1490	Intermediate reticular nucleus	IRN	-5.79	6.21	1.06	979
1491	Facial motor nucleus	VII	-5.74	6.85	1.06	968
1492	Intermediate reticular nucleus	IRN	-5.78	6.3	1.0	979
1493	Intermediate reticular nucleus	IRN	-5.79	6.13	1.01	979
1494	Facial motor nucleus	VII	-5.73	7.01	0.96	968
1495	Intermediate reticular nucleus	IRN	-5.77	6.38	0.95	979
1496	Facial motor nucleus	VII	-5.74	6.87	0.95	968
1497	Paragigantocellular reticular nucleus lateral part	PGRNl	-5.73	7.04	0.93	993
1498	Intermediate reticular nucleus	IRN	-5.79	6.12	0.93	979
1499	Intermediate reticular nucleus	IRN	-5.78	6.26	0.92	979
1500	Facial motor nucleus	VII	-5.75	6.77	0.93	968
1501	Intermediate reticular nucleus	IRN	-5.8	6.03	0.89	979
1502	Intermediate reticular nucleus	IRN	-5.82	5.69	0.87	979
1503	Paragigantocellular reticular nucleus lateral part	PGRNl	-5.75	6.78	0.85	993
1504	Intermediate reticular nucleus	IRN	-5.8	6.07	0.83	979
1505	Paragigantocellular reticular nucleus lateral part	PGRNl	-5.75	6.74	0.83	993
1506	Intermediate reticular nucleus	IRN	-5.82	5.75	0.82	979
1507	Intermediate reticular nucleus	IRN	-5.79	6.14	0.82	979
1508	Parapyramidal nucleus	PPY	-5.72	7.1	0.82	999
1509	Gigantocellular reticular nucleus	GRN	-5.77	6.44	0.81	976
1510	Intermediate reticular nucleus	IRN	-5.8	6.02	0.79	979
1511	Paragigantocellular reticular nucleus lateral part	PGRNl	-5.73	6.98	0.79	993
1512	Gigantocellular reticular nucleus	GRN	-5.76	6.55	0.78	976
1513	Gigantocellular reticular nucleus	GRN	-5.77	6.44	0.77	976
1514	Gigantocellular reticular nucleus	GRN	-5.79	6.09	0.72	976
1515	Gigantocellular reticular nucleus	GRN	-5.78	6.23	0.72	976
1516	Gigantocellular reticular nucleus	GRN	-5.78	6.33	0.66	976
1517	Magnocellular reticular nucleus	MARN	-5.73	6.98	0.66	985
1518	Gigantocellular reticular nucleus	GRN	-5.8	6.07	0.61	976
1519	Gigantocellular reticular nucleus	GRN	-5.8	6.03	0.58	976
1520	Magnocellular reticular nucleus	MARN	-5.73	6.97	0.45	985
1521	Gigantocellular reticular nucleus	GRN	-5.77	6.41	0.34	976
1522	Magnocellular reticular nucleus	MARN	-5.75	6.75	0.29	985
1523	Gigantocellular reticular nucleus	GRN	-5.77	6.45	0.2	976
1524	Gigantocellular reticular nucleus	GRN	-5.77	6.49	0.1	976
1525	Nucleus raphe magnus	RM	-5.73	6.95	0.02	1012
1526	Magnocellular reticular nucleus	MARN	-5.75	6.69	-0.16	985
1527	Gigantocellular reticular nucleus	GRN	-5.76	6.52	-0.21	976
1528	Gigantocellular reticular nucleus	GRN	-5.8	6.0	-0.46	976
1529	Gigantocellular reticular nucleus	GRN	-5.8	5.97	-0.65	976
1530	Gigantocellular reticular nucleus	GRN	-5.8	6.0	-0.67	976
1531	Intermediate reticular nucleus	IRN	-5.81	5.92	-0.75	979
1532	Intermediate reticular nucleus	IRN	-5.78	6.22	-0.78	979
1533	Gigantocellular reticular nucleus	GRN	-5.78	6.35	-0.79	976
1534	Intermediate reticular nucleus	IRN	-5.8	6.02	-0.81	979
1535	Intermediate reticular nucleus	IRN	-5.78	6.35	-0.84	979
1536	Intermediate reticular nucleus	IRN	-5.8	5.98	-0.87	979
1537	Intermediate reticular nucleus	IRN	-5.79	6.1	-0.87	979
1538	Intermediate reticular nucleus	IRN	-5.82	5.75	-0.92	979
1539	Intermediate reticular nucleus	IRN	-5.83	5.59	-0.94	979
1540	Intermediate reticular nucleus	IRN	-5.8	6.04	-0.94	979
1541	Intermediate reticular nucleus	IRN	-5.79	6.13	-0.95	979
1542	Intermediate reticular nucleus	IRN	-5.78	6.33	-0.94	979
1543	Intermediate reticular nucleus	IRN	-5.81	5.88	-0.95	979
1544	Intermediate reticular nucleus	IRN	-5.8	6.03	-0.99	979
1545	Intermediate reticular nucleus	IRN	-5.78	6.3	-1.0	979
1546	Intermediate reticular nucleus	IRN	-5.79	6.08	-1.03	979
1547	Intermediate reticular nucleus	IRN	-5.78	6.25	-1.04	979
1548	Intermediate reticular nucleus	IRN	-5.79	6.11	-1.08	979
1549	Intermediate reticular nucleus	IRN	-5.79	6.07	-1.11	979
1550	Intermediate reticular nucleus	IRN	-5.78	6.34	-1.12	979
1551	Parvicellular reticular nucleus	PARN	-5.83	5.63	-1.13	989
1552	Intermediate reticular nucleus	IRN	-5.81	5.89	-1.16	979
1553	Intermediate reticular nucleus	IRN	-5.8	6.06	-1.18	979
1554	Intermediate reticular nucleus	IRN	-5.8	6.02	-1.22	979
1555	Intermediate reticular nucleus	IRN	-5.77	6.44	-1.22	979
1556	Intermediate reticular nucleus	IRN	-5.79	6.16	-1.25	979
1557	Intermediate reticular nucleus	IRN	-5.78	6.27	-1.26	979
1558	Parvicellular reticular nucleus	PARN	-5.8	5.94	-1.27	989
1559	Parvicellular reticular nucleus	PARN	-5.8	6.04	-1.3	989
1560	Intermediate reticular nucleus	IRN	-5.79	6.12	-1.29	979
1561	Intermediate reticular nucleus	IRN	-5.77	6.39	-1.33	979
1562	Parvicellular reticular nucleus	PARN	-5.79	6.12	-1.34	989
1563	Parvicellular reticular nucleus	PARN	-5.81	5.89	-1.35	989
1564	Parvicellular reticular nucleus	PARN	-5.82	5.7	-1.36	989
1565	Parvicellular reticular nucleus	PARN	-5.78	6.22	-1.37	989
1566	Parvicellular reticular nucleus	PARN	-5.81	5.8	-1.37	989
1567	Intermediate reticular nucleus	IRN	-5.78	6.28	-1.38	979
1568	Parvicellular reticular nucleus	PARN	-5.79	6.08	-1.39	989
1569	Facial motor nucleus	VII	-5.77	6.49	-1.39	968
1570	Intermediate reticular nucleus	IRN	-5.78	6.35	-1.44	979
1571	Parvicellular reticular nucleus	PARN	-5.81	5.93	-1.45	989
1572	Intermediate reticular nucleus	IRN	-5.77	6.4	-1.49	979
1573	Parvicellular reticular nucleus	PARN	-5.8	5.99	-1.5	989
1574	Parvicellular reticular nucleus	PARN	-5.78	6.28	-1.56	989
1575	Parvicellular reticular nucleus	PARN	-5.8	6.02	-1.59	989
1576	Parvicellular reticular nucleus	PARN	-5.8	6.03	-1.64	989
1577	Parvicellular reticular nucleus	PARN	-5.79	6.09	-1.65	989
1578	Parvicellular reticular nucleus	PARN	-5.79	6.12	-1.71	989
1579	Parvicellular reticular nucleus	PARN	-5.77	6.38	-1.82	989
1580	arbor vitae	arb	-6.03	3.89	2.46	1189
1581	Spinal nucleus of the trigeminal oral part	SPVO	-5.89	5.82	1.85	957
1582	Spinal nucleus of the trigeminal oral part	SPVO	-5.91	5.62	1.85	957
1583	Facial motor nucleus	VII	-5.83	6.78	1.75	968
1584	Parvicellular reticular nucleus	PARN	-5.88	6.02	1.7	989
1585	root	root	-5.79	7.23	1.67	1
1586	Parvicellular reticular nucleus	PARN	-5.88	5.99	1.6	989
1587	Parvicellular reticular nucleus	PARN	-5.88	6.06	1.53	989
1588	Parvicellular reticular nucleus	PARN	-5.85	6.42	1.45	989
1589	rubrospinal tract	rust	-5.8	7.11	1.43	1231
1590	Intermediate reticular nucleus	IRN	-5.85	6.43	1.39	979
1591	Facial motor nucleus	VII	-5.81	7.07	1.38	968
1592	Intermediate reticular nucleus	IRN	-5.86	6.33	1.37	979
1593	Medulla	MY	-5.8	7.11	1.37	936
1594	Parvicellular reticular nucleus	PARN	-5.88	5.98	1.34	989
1595	Facial motor nucleus	VII	-5.84	6.54	1.34	968
1596	Parvicellular reticular nucleus	PARN	-5.87	6.11	1.32	989
1597	Intermediate reticular nucleus	IRN	-5.86	6.27	1.27	979
1598	Intermediate reticular nucleus	IRN	-5.86	6.35	1.27	979
1599	Intermediate reticular nucleus	IRN	-5.87	6.14	1.26	979
1600	Parvicellular reticular nucleus	PARN	-5.9	5.68	1.22	989
1601	Facial motor nucleus	VII	-5.81	6.97	1.21	968
1602	Parvicellular reticular nucleus	PARN	-5.89	5.85	1.2	989
1603	Intermediate reticular nucleus	IRN	-5.88	6.07	1.18	979
1604	Paragigantocellular reticular nucleus lateral part	PGRNl	-5.8	7.13	1.09	993
1605	Intermediate reticular nucleus	IRN	-5.87	6.14	1.08	979
1606	Facial motor nucleus	VII	-5.83	6.74	1.07	968
1607	Intermediate reticular nucleus	IRN	-5.9	5.79	1.06	979
1608	Intermediate reticular nucleus	IRN	-5.85	6.38	1.06	979
1609	Paragigantocellular reticular nucleus lateral part	PGRNl	-5.8	7.18	1.06	993
1610	Intermediate reticular nucleus	IRN	-5.88	5.93	1.05	979
1611	Intermediate reticular nucleus	IRN	-5.87	6.16	1.04	979
1612	Facial motor nucleus	VII	-5.82	6.91	1.02	968
1613	Paragigantocellular reticular nucleus lateral part	PGRNl	-5.81	7.01	1.0	993
1614	Intermediate reticular nucleus	IRN	-5.87	6.11	0.99	979
1615	Intermediate reticular nucleus	IRN	-5.84	6.54	0.99	979
1616	Intermediate reticular nucleus	IRN	-5.89	5.89	0.94	979
1617	Intermediate reticular nucleus	IRN	-5.86	6.25	0.93	979
1618	Intermediate reticular nucleus	IRN	-5.86	6.33	0.92	979
1619	Intermediate reticular nucleus	IRN	-5.85	6.42	0.92	979
1620	Intermediate reticular nucleus	IRN	-5.87	6.15	0.87	979
1621	Parapyramidal nucleus	PPY	-5.8	7.13	0.83	999
1622	Gigantocellular reticular nucleus	GRN	-5.86	6.32	0.77	976
1623	Intermediate reticular nucleus	IRN	-5.89	5.83	0.68	979
1624	Gigantocellular reticular nucleus	GRN	-5.84	6.54	0.22	976
1625	medial lemniscus	ml	-5.81	6.98	0.09	1160
1626	Medulla	MY	-5.82	6.82	0.07	936
1627	Gigantocellular reticular nucleus	GRN	-5.85	6.45	0.03	976
1628	Magnocellular reticular nucleus	MARN	-5.82	6.82	-0.19	985
1629	Paragigantocellular reticular nucleus lateral part	PGRNl	-5.83	6.72	-0.69	993
1630	Gigantocellular reticular nucleus	GRN	-5.86	6.27	-0.71	976
1631	Gigantocellular reticular nucleus	GRN	-5.87	6.21	-0.73	976
1632	Intermediate reticular nucleus	IRN	-5.88	5.98	-0.74	979
1633	Intermediate reticular nucleus	IRN	-5.87	6.09	-0.75	979
1634	Intermediate reticular nucleus	IRN	-5.87	6.15	-0.75	979
1635	Intermediate reticular nucleus	IRN	-5.85	6.37	-0.81	979
1636	Intermediate reticular nucleus	IRN	-5.88	6.0	-0.81	979
1637	Gigantocellular reticular nucleus	GRN	-5.84	6.6	-0.81	976
1638	Gigantocellular reticular nucleus	GRN	-5.84	6.58	-0.84	976
1639	Intermediate reticular nucleus	IRN	-5.88	6.01	-0.86	979
1640	Gigantocellular reticular nucleus	GRN	-5.83	6.66	-0.86	976
1641	Intermediate reticular nucleus	IRN	-5.87	6.16	-0.87	979
1642	Intermediate reticular nucleus	IRN	-5.85	6.36	-0.87	979
1643	Intermediate reticular nucleus	IRN	-5.87	6.21	-0.9	979
1644	Intermediate reticular nucleus	IRN	-5.85	6.44	-0.92	979
1645	Intermediate reticular nucleus	IRN	-5.84	6.55	-0.92	979
1646	Intermediate reticular nucleus	IRN	-5.86	6.31	-0.95	979
1647	Intermediate reticular nucleus	IRN	-5.85	6.39	-0.96	979
1648	Intermediate reticular nucleus	IRN	-5.85	6.47	-0.96	979
1649	Intermediate reticular nucleus	IRN	-5.87	6.19	-0.97	979
1650	Intermediate reticular nucleus	IRN	-5.85	6.43	-1.13	979
1651	Intermediate reticular nucleus	IRN	-5.89	5.92	-1.14	979
1652	Intermediate reticular nucleus	IRN	-5.87	6.1	-1.17	979
1653	Intermediate reticular nucleus	IRN	-5.88	5.95	-1.19	979
1654	Intermediate reticular nucleus	IRN	-5.84	6.54	-1.22	979
1655	Intermediate reticular nucleus	IRN	-5.85	6.45	-1.28	979
1656	Intermediate reticular nucleus	IRN	-5.86	6.35	-1.27	979
1657	Parvicellular reticular nucleus	PARN	-5.87	6.08	-1.3	989
1658	Facial motor nucleus	VII	-5.84	6.62	-1.31	968
1659	Intermediate reticular nucleus	IRN	-5.86	6.27	-1.33	979
1660	Intermediate reticular nucleus	IRN	-5.85	6.44	-1.37	979
1661	Parvicellular reticular nucleus	PARN	-5.88	6.04	-1.44	989
1662	Parvicellular reticular nucleus	PARN	-5.87	6.09	-1.48	989
1663	Parvicellular reticular nucleus	PARN	-5.87	6.09	-1.64	989
1664	Parvicellular reticular nucleus	PARN	-5.87	6.19	-1.72	989
1665	rubrospinal tract	rust	-5.82	6.84	-1.85	1231
1666	Spinal nucleus of the trigeminal oral part	SPVO	-5.97	5.89	1.81	957
1667	Parvicellular reticular nucleus	PARN	-5.96	6.03	1.58	989
1668	Intermediate reticular nucleus	IRN	-5.92	6.55	1.33	979
1669	Intermediate reticular nucleus	IRN	-5.93	6.36	1.28	979
1670	Intermediate reticular nucleus	IRN	-5.92	6.57	1.27	979
1671	Intermediate reticular nucleus	IRN	-5.94	6.27	1.26	979
1672	Intermediate reticular nucleus	IRN	-5.94	6.35	1.21	979
1673	Intermediate reticular nucleus	IRN	-5.96	6.06	1.2	979
1674	Intermediate reticular nucleus	IRN	-5.93	6.47	1.18	979
1675	Intermediate reticular nucleus	IRN	-5.92	6.59	1.11	979
1676	Intermediate reticular nucleus	IRN	-5.92	6.52	1.09	979
1677	Paragigantocellular reticular nucleus lateral part	PGRNl	-5.91	6.79	1.07	993
1678	Paragigantocellular reticular nucleus lateral part	PGRNl	-5.89	7.0	1.06	993
1679	Paragigantocellular reticular nucleus lateral part	PGRNl	-5.88	7.17	1.06	993
1680	Paragigantocellular reticular nucleus lateral part	PGRNl	-5.91	6.69	1.04	993
1681	Paragigantocellular reticular nucleus lateral part	PGRNl	-5.9	6.84	1.04	993
1682	Paragigantocellular reticular nucleus lateral part	PGRNl	-5.89	7.05	1.03	993
1683	Paragigantocellular reticular nucleus lateral part	PGRNl	-5.89	6.97	1.0	993
1684	Intermediate reticular nucleus	IRN	-5.96	5.98	0.99	979
1685	Paragigantocellular reticular nucleus lateral part	PGRNl	-5.88	7.09	0.99	993
1686	Intermediate reticular nucleus	IRN	-5.93	6.44	0.96	979
1687	Intermediate reticular nucleus	IRN	-5.91	6.69	0.97	979
1688	Intermediate reticular nucleus	IRN	-5.93	6.42	0.92	979
1689	Intermediate reticular nucleus	IRN	-5.92	6.55	0.91	979
1690	Paragigantocellular reticular nucleus lateral part	PGRNl	-5.88	7.09	0.92	993
1691	Intermediate reticular nucleus	IRN	-5.94	6.28	0.91	979
1692	Intermediate reticular nucleus	IRN	-5.97	5.89	0.88	979
1693	Intermediate reticular nucleus	IRN	-5.92	6.64	0.89	979
1694	Paragigantocellular reticular nucleus lateral part	PGRNl	-5.89	6.98	0.89	993
1695	Intermediate reticular nucleus	IRN	-5.96	6.06	0.87	979
1696	Parapyramidal nucleus	PPY	-5.88	7.19	0.86	999
1697	Intermediate reticular nucleus	IRN	-5.94	6.34	0.83	979
1698	Intermediate reticular nucleus	IRN	-5.93	6.43	0.82	979
1699	Intermediate reticular nucleus	IRN	-5.94	6.22	0.81	979
1700	Intermediate reticular nucleus	IRN	-5.95	6.15	0.8	979
1701	Gigantocellular reticular nucleus	GRN	-5.92	6.54	0.8	976
1702	Parapyramidal nucleus	PPY	-5.88	7.2	0.78	999
1703	Intermediate reticular nucleus	IRN	-5.96	6.03	0.73	979
1704	Intermediate reticular nucleus	IRN	-5.95	6.18	0.74	979
1705	Gigantocellular reticular nucleus	GRN	-5.95	6.18	0.68	976
1706	Gigantocellular reticular nucleus	GRN	-5.96	5.94	0.59	976
1707	Gigantocellular reticular nucleus	GRN	-5.92	6.54	0.51	976
1708	Nucleus raphe magnus	RM	-5.91	6.66	0.04	1012
1709	Gigantocellular reticular nucleus	GRN	-5.95	6.14	-0.02	976
1710	Nucleus raphe magnus	RM	-5.91	6.68	-0.04	1012
1711	Medulla	MY	-5.88	7.11	-0.07	936
1712	Intermediate reticular nucleus	IRN	-5.95	6.2	-0.76	979
1713	Intermediate reticular nucleus	IRN	-5.94	6.24	-0.8	979
1714	Intermediate reticular nucleus	IRN	-5.94	6.24	-0.85	979
1715	Intermediate reticular nucleus	IRN	-5.96	6.0	-0.88	979
1716	Intermediate reticular nucleus	IRN	-5.97	5.89	-0.9	979
1717	Intermediate reticular nucleus	IRN	-5.95	6.16	-0.92	979
1718	Intermediate reticular nucleus	IRN	-5.95	6.11	-0.92	979
1719	Intermediate reticular nucleus	IRN	-5.97	5.8	-0.94	979
1720	Paragigantocellular reticular nucleus lateral part	PGRNl	-5.89	7.02	-0.95	993
1721	Intermediate reticular nucleus	IRN	-5.97	5.86	-0.96	979
1722	Intermediate reticular nucleus	IRN	-5.94	6.23	-0.96	979
1723	Intermediate reticular nucleus	IRN	-5.96	6.01	-0.97	979
1724	Intermediate reticular nucleus	IRN	-5.94	6.31	-0.97	979
1725	Intermediate reticular nucleus	IRN	-5.94	6.35	-0.97	979
1726	Intermediate reticular nucleus	IRN	-5.93	6.39	-1.03	979
1727	Paragigantocellular reticular nucleus lateral part	PGRNl	-5.91	6.75	-1.03	993
1728	Intermediate reticular nucleus	IRN	-5.94	6.24	-1.06	979
1729	Intermediate reticular nucleus	IRN	-5.95	6.14	-1.07	979
1730	Intermediate reticular nucleus	IRN	-5.93	6.39	-1.14	979
1731	Intermediate reticular nucleus	IRN	-5.95	6.2	-1.14	979
1732	Intermediate reticular nucleus	IRN	-5.94	6.28	-1.14	979
1733	Intermediate reticular nucleus	IRN	-5.96	6.04	-1.2	979
1734	Intermediate reticular nucleus	IRN	-5.93	6.45	-1.3	979
1735	Intermediate reticular nucleus	IRN	-5.92	6.51	-1.43	979
1736	Parvicellular reticular nucleus	PARN	-5.94	6.35	-1.44	989
1737	Parvicellular reticular nucleus	PARN	-5.94	6.32	-1.61	989
1738	Spinal nucleus of the trigeminal oral part	SPVO	-5.96	5.95	-1.82	957
1739	Spinal nucleus of the trigeminal oral part	SPVO	-5.96	5.98	-1.93	957
1740	Spinal nucleus of the trigeminal oral part	SPVO	-6.06	5.71	1.62	957
1741	Parvicellular reticular nucleus	PARN	-6.04	5.95	1.43	989
1742	Parvicellular reticular nucleus	PARN	-6.04	6.02	1.41	989
1743	Parvicellular reticular nucleus	PARN	-6.03	6.15	1.4	989
1744	Nucleus ambiguus dorsal division	AMBd	-6.0	6.56	1.38	972
1745	Intermediate reticular nucleus	IRN	-6.02	6.36	1.33	979
1746	Intermediate reticular nucleus	IRN	-6.01	6.4	1.27	979
1747	Paragigantocellular reticular nucleus lateral part	PGRNl	-5.97	7.05	1.21	993
1748	Intermediate reticular nucleus	IRN	-6.02	6.31	1.19	979
1749	Paragigantocellular reticular nucleus lateral part	PGRNl	-5.99	6.74	1.19	993
1750	Intermediate reticular nucleus	IRN	-6.01	6.41	1.12	979
1751	Intermediate reticular nucleus	IRN	-6.04	6.05	1.08	979
1752	Intermediate reticular nucleus	IRN	-6.03	6.1	1.04	979
1753	Paragigantocellular reticular nucleus lateral part	PGRNl	-5.97	7.0	1.03	993
1754	Intermediate reticular nucleus	IRN	-6.03	6.18	1.02	979
1755	Intermediate reticular nucleus	IRN	-6.0	6.52	0.99	979
1756	Intermediate reticular nucleus	IRN	-6.03	6.09	0.94	979
1757	Paragigantocellular reticular nucleus lateral part	PGRNl	-5.98	6.83	0.94	993
1758	Intermediate reticular nucleus	IRN	-6.02	6.34	0.92	979
1759	Intermediate reticular nucleus	IRN	-6.0	6.54	0.9	979
1760	Intermediate reticular nucleus	IRN	-6.05	5.86	0.88	979
1761	Intermediate reticular nucleus	IRN	-6.03	6.14	0.87	979
1762	Intermediate reticular nucleus	IRN	-6.03	6.21	0.87	979
1763	Intermediate reticular nucleus	IRN	-6.05	5.92	0.84	979
1764	Intermediate reticular nucleus	IRN	-6.05	5.82	0.82	979
1765	Intermediate reticular nucleus	IRN	-6.05	5.86	0.77	979
1766	Paragigantocellular reticular nucleus lateral part	PGRNl	-5.99	6.75	0.74	993
1767	Gigantocellular reticular nucleus	GRN	-6.0	6.53	0.66	976
1768	Intermediate reticular nucleus	IRN	-6.06	5.77	0.6	979
1769	Gigantocellular reticular nucleus	GRN	-5.99	6.66	0.58	976
1770	Gigantocellular reticular nucleus	GRN	-6.04	5.99	-0.62	976
1771	Gigantocellular reticular nucleus	GRN	-6.01	6.37	-0.75	976
1772	Gigantocellular reticular nucleus	GRN	-6.01	6.46	-0.77	976
1773	Paragigantocellular reticular nucleus lateral part	PGRNl	-5.98	6.83	-0.79	993
1774	Intermediate reticular nucleus	IRN	-6.03	6.1	-0.82	979
1775	Intermediate reticular nucleus	IRN	-6.02	6.22	-0.87	979
1776	Intermediate reticular nucleus	IRN	-6.02	6.29	-0.9	979
1777	Paragigantocellular reticular nucleus lateral part	PGRNl	-5.96	7.1	-0.89	993
1778	Intermediate reticular nucleus	IRN	-6.02	6.36	-0.9	979
1779	Intermediate reticular nucleus	IRN	-6.03	6.09	-0.94	979
1780	Intermediate reticular nucleus	IRN	-6.03	6.16	-1.03	979
1781	Intermediate reticular nucleus	IRN	-6.0	6.51	-1.05	979
1782	Intermediate reticular nucleus	IRN	-6.02	6.25	-1.07	979
1783	Intermediate reticular nucleus	IRN	-6.03	6.1	-1.12	979
1784	Intermediate reticular nucleus	IRN	-6.01	6.48	-1.12	979
1785	Intermediate reticular nucleus	IRN	-6.02	6.25	-1.14	979
1786	Parvicellular reticular nucleus	PARN	-6.04	5.95	-1.41	989
1787	Parvicellular reticular nucleus	PARN	-6.01	6.42	-1.55	989
1788	Spinal nucleus of the trigeminal oral part	SPVO	-6.14	5.65	1.54	957
1789	Spinal nucleus of the trigeminal oral part	SPVO	-6.14	5.68	1.46	957
1790	Parvicellular reticular nucleus	PARN	-6.14	5.77	1.44	989
1791	Nucleus ambiguus dorsal division	AMBd	-6.08	6.54	1.37	972
1792	Paragigantocellular reticular nucleus lateral part	PGRNl	-6.08	6.61	1.37	993
1793	Parvicellular reticular nucleus	PARN	-6.13	5.93	1.35	989
1794	Parvicellular reticular nucleus	PARN	-6.11	6.17	1.34	989
1795	Intermediate reticular nucleus	IRN	-6.09	6.39	1.34	979
1796	Nucleus ambiguus dorsal division	AMBd	-6.08	6.54	1.33	972
1797	Intermediate reticular nucleus	IRN	-6.1	6.27	1.31	979
1798	Intermediate reticular nucleus	IRN	-6.09	6.46	1.29	979
1799	Paragigantocellular reticular nucleus lateral part	PGRNl	-6.07	6.65	1.28	993
1800	Intermediate reticular nucleus	IRN	-6.1	6.27	1.25	979
1801	Intermediate reticular nucleus	IRN	-6.08	6.58	1.19	979
1802	Intermediate reticular nucleus	IRN	-6.09	6.41	1.14	979
1803	Paragigantocellular reticular nucleus lateral part	PGRNl	-6.08	6.61	1.12	993
1804	Intermediate reticular nucleus	IRN	-6.09	6.43	1.09	979
1805	Intermediate reticular nucleus	IRN	-6.11	6.08	1.06	979
1806	Intermediate reticular nucleus	IRN	-6.12	6.01	1.05	979
1807	Intermediate reticular nucleus	IRN	-6.08	6.57	1.02	979
1808	Medulla	MY	-6.03	7.24	1.03	936
1809	Intermediate reticular nucleus	IRN	-6.11	6.2	1.02	979
1810	Intermediate reticular nucleus	IRN	-6.1	6.27	1.01	979
1811	Paragigantocellular reticular nucleus lateral part	PGRNl	-6.06	6.9	1.02	993
1812	Intermediate reticular nucleus	IRN	-6.13	5.92	1.01	979
1813	Paragigantocellular reticular nucleus lateral part	PGRNl	-6.05	6.97	1.02	993
1814	Paragigantocellular reticular nucleus lateral part	PGRNl	-6.04	7.15	1.0	993
1815	Intermediate reticular nucleus	IRN	-6.09	6.4	0.98	979
1816	Paragigantocellular reticular nucleus lateral part	PGRNl	-6.05	7.02	0.96	993
1817	Intermediate reticular nucleus	IRN	-6.11	6.11	0.95	979
1818	Paragigantocellular reticular nucleus lateral part	PGRNl	-6.05	6.96	0.95	993
1819	Paragigantocellular reticular nucleus lateral part	PGRNl	-6.07	6.66	0.93	993
1820	Intermediate reticular nucleus	IRN	-6.14	5.76	0.91	979
1821	Intermediate reticular nucleus	IRN	-6.1	6.34	0.91	979
1822	Paragigantocellular reticular nucleus lateral part	PGRNl	-6.07	6.79	0.91	993
1823	Intermediate reticular nucleus	IRN	-6.12	5.96	0.88	979
1824	Intermediate reticular nucleus	IRN	-6.11	6.1	0.88	979
1825	Intermediate reticular nucleus	IRN	-6.11	6.18	0.82	979
1826	Intermediate reticular nucleus	IRN	-6.09	6.37	0.83	979
1827	Intermediate reticular nucleus	IRN	-6.11	6.08	0.8	979
1828	Intermediate reticular nucleus	IRN	-6.13	5.89	0.79	979
1829	Intermediate reticular nucleus	IRN	-6.13	5.8	0.71	979
1830	Gigantocellular reticular nucleus	GRN	-6.11	6.14	0.64	976
1831	crossed tectospinal pathway	tspc	-6.09	6.43	0.05	1230
1832	Medulla	MY	-6.08	6.64	0.05	936
1833	Gigantocellular reticular nucleus	GRN	-6.1	6.22	-0.45	976
1834	Gigantocellular reticular nucleus	GRN	-6.1	6.29	-0.46	976
1835	Gigantocellular reticular nucleus	GRN	-6.1	6.26	-0.69	976
1836	Intermediate reticular nucleus	IRN	-6.11	6.18	-0.73	979
1837	Gigantocellular reticular nucleus	GRN	-6.1	6.32	-0.75	976
1838	Intermediate reticular nucleus	IRN	-6.1	6.31	-0.8	979
1839	Intermediate reticular nucleus	IRN	-6.1	6.24	-0.81	979
1840	Intermediate reticular nucleus	IRN	-6.13	5.91	-0.85	979
1841	Intermediate reticular nucleus	IRN	-6.1	6.31	-0.91	979
1842	Intermediate reticular nucleus	IRN	-6.11	6.12	-0.91	979
1843	Intermediate reticular nucleus	IRN	-6.1	6.27	-0.94	979
1844	Intermediate reticular nucleus	IRN	-6.13	5.87	-0.96	979
1845	Intermediate reticular nucleus	IRN	-6.13	5.81	-1.01	979
1846	Intermediate reticular nucleus	IRN	-6.08	6.55	-1.04	979
1847	Intermediate reticular nucleus	IRN	-6.13	5.91	-1.1	979
1848	Parvicellular reticular nucleus	PARN	-6.13	5.82	-1.24	989
1849	Superior colliculus superficial gray layer	SCsg	-4.35	1.55	1.12	811
1850	Periaqueductal gray	PAG	-4.25	2.99	0.65	839
1851	Periaqueductal gray	PAG	-4.25	3.05	0.63	839
1852	Periaqueductal gray	PAG	-4.25	2.95	0.61	839
1853	Periaqueductal gray	PAG	-4.25	3.0	0.61	839
1854	Parvicellular reticular nucleus	PARN	-6.23	5.54	1.31	989
1855	Intermediate reticular nucleus	IRN	-6.17	6.39	1.24	979
1856	Intermediate reticular nucleus	IRN	-6.19	6.16	1.16	979
1857	Intermediate reticular nucleus	IRN	-6.19	6.22	1.16	979
1858	Intermediate reticular nucleus	IRN	-6.21	5.92	1.15	979
1859	Intermediate reticular nucleus	IRN	-6.2	6.06	1.12	979
1860	Intermediate reticular nucleus	IRN	-6.21	5.86	1.08	979
1861	Intermediate reticular nucleus	IRN	-6.17	6.4	1.09	979
1862	Intermediate reticular nucleus	IRN	-6.21	5.91	1.08	979
1863	Intermediate reticular nucleus	IRN	-6.19	6.18	1.08	979
1864	Intermediate reticular nucleus	IRN	-6.2	6.06	1.06	979
1865	Intermediate reticular nucleus	IRN	-6.17	6.38	1.04	979
1866	Intermediate reticular nucleus	IRN	-6.17	6.43	1.04	979
1867	Medulla	MY	-6.12	7.21	1.0	936
1868	Intermediate reticular nucleus	IRN	-6.2	6.04	0.97	979
1869	Intermediate reticular nucleus	IRN	-6.19	6.12	0.97	979
1870	Intermediate reticular nucleus	IRN	-6.21	5.82	0.94	979
1871	Intermediate reticular nucleus	IRN	-6.18	6.28	0.92	979
1872	Intermediate reticular nucleus	IRN	-6.19	6.08	0.91	979
1873	Intermediate reticular nucleus	IRN	-6.19	6.09	0.85	979
1874	Intermediate reticular nucleus	IRN	-6.21	5.92	0.84	979
1875	Intermediate reticular nucleus	IRN	-6.17	6.46	0.83	979
1876	Intermediate reticular nucleus	IRN	-6.23	5.6	0.81	979
1877	Intermediate reticular nucleus	IRN	-6.18	6.27	0.79	979
1878	Intermediate reticular nucleus	IRN	-6.22	5.69	0.67	979
1879	Gigantocellular reticular nucleus	GRN	-6.15	6.73	0.67	976
1880	Intermediate reticular nucleus	IRN	-6.2	6.03	0.66	979
1881	Gigantocellular reticular nucleus	GRN	-6.18	6.3	0.62	976
1882	Intermediate reticular nucleus	IRN	-6.21	5.81	0.59	979
1883	Gigantocellular reticular nucleus	GRN	-6.21	5.89	0.56	976
1884	Gigantocellular reticular nucleus	GRN	-6.23	5.59	0.38	976
1885	Nucleus raphe pallidus	RPA	-6.13	7.01	-0.02	1013
1886	Nucleus raphe obscurus	RO	-6.15	6.74	-0.02	1014
1887	Gigantocellular reticular nucleus	GRN	-6.21	5.8	-0.16	976
1888	Gigantocellular reticular nucleus	GRN	-6.18	6.22	-0.55	976
1889	Intermediate reticular nucleus	IRN	-6.22	5.68	-0.67	979
1890	Intermediate reticular nucleus	IRN	-6.22	5.78	-0.91	979
1891	Intermediate reticular nucleus	IRN	-6.2	6.05	-0.95	979
1892	Intermediate reticular nucleus	IRN	-6.19	6.12	-0.96	979
1893	Intermediate reticular nucleus	IRN	-6.18	6.24	-0.95	979
1894	Intermediate reticular nucleus	IRN	-6.21	5.8	-1.0	979
1895	Intermediate reticular nucleus	IRN	-6.2	6.05	-1.02	979
1896	Parvicellular reticular nucleus	PARN	-6.23	5.63	-1.09	989
1897	Intermediate reticular nucleus	IRN	-6.21	5.83	-1.09	979
1898	Parvicellular reticular nucleus	PARN	-6.22	5.68	-1.11	989
1899	Intermediate reticular nucleus	IRN	-6.19	6.2	-1.12	979
1900	Parvicellular reticular nucleus	PARN	-6.22	5.74	-1.14	989
1901	Intermediate reticular nucleus	IRN	-6.21	5.88	-1.14	979
1902	Parvicellular reticular nucleus	PARN	-6.21	5.92	-1.22	989
1903	Parvicellular reticular nucleus	PARN	-6.21	5.8	-1.29	989
1904	Parvicellular reticular nucleus	PARN	-6.2	5.99	-1.29	989
1905	Intermediate reticular nucleus	IRN	-6.18	6.26	-1.3	979
1906	Parvicellular reticular nucleus	PARN	-6.19	6.2	-1.33	989
1907	Parvicellular reticular nucleus	PARN	-6.21	5.84	-1.35	989
1908	Spinal nucleus of the trigeminal interpolar part	SPVI	-6.23	5.62	-1.57	956
1909	Spinal nucleus of the trigeminal oral part	SPVO	-6.21	5.81	-1.9	957
1910	Parvicellular reticular nucleus	PARN	-6.29	5.82	1.4	989
1911	Nucleus of the solitary tract	NTS	-6.32	5.44	1.3	949
1912	Intermediate reticular nucleus	IRN	-6.24	6.52	1.29	979
1913	Parvicellular reticular nucleus	PARN	-6.27	6.12	1.27	989
1914	Intermediate reticular nucleus	IRN	-6.27	6.2	1.25	979
1915	Intermediate reticular nucleus	IRN	-6.27	6.15	1.24	979
1916	Parvicellular reticular nucleus	PARN	-6.3	5.7	1.23	989
1917	Intermediate reticular nucleus	IRN	-6.26	6.26	1.19	979
1918	Medulla	MY	-6.18	7.36	1.11	936
1919	Intermediate reticular nucleus	IRN	-6.27	6.12	1.1	979
1920	Paragigantocellular reticular nucleus lateral part	PGRNl	-6.22	6.84	1.1	993
1921	Medulla	MY	-6.19	7.31	1.06	936
1922	Parvicellular reticular nucleus	PARN	-6.31	5.61	1.05	989
1923	Intermediate reticular nucleus	IRN	-6.26	6.29	1.05	979
1924	Parvicellular reticular nucleus	PARN	-6.3	5.72	1.04	989
1925	Paragigantocellular reticular nucleus lateral part	PGRNl	-6.22	6.93	1.01	993
1926	Intermediate reticular nucleus	IRN	-6.28	5.95	1.0	979
1927	Intermediate reticular nucleus	IRN	-6.28	6.05	0.98	979
1928	Intermediate reticular nucleus	IRN	-6.27	6.21	0.97	979
1929	Intermediate reticular nucleus	IRN	-6.3	5.67	0.94	979
1930	Intermediate reticular nucleus	IRN	-6.25	6.39	0.91	979
1931	Intermediate reticular nucleus	IRN	-6.27	6.11	0.9	979
1932	Intermediate reticular nucleus	IRN	-6.26	6.32	0.87	979
1933	Medulla	MY	-6.18	7.39	0.86	936
1934	Intermediate reticular nucleus	IRN	-6.26	6.26	0.84	979
1935	Intermediate reticular nucleus	IRN	-6.3	5.71	0.82	979
1936	Intermediate reticular nucleus	IRN	-6.29	5.88	0.82	979
1937	Intermediate reticular nucleus	IRN	-6.32	5.5	0.79	979
1938	Gigantocellular reticular nucleus	GRN	-6.23	6.7	0.56	976
1939	Nucleus raphe pallidus	RPA	-6.21	7.0	0.01	1013
1940	Gigantocellular reticular nucleus	GRN	-6.31	5.63	-0.49	976
1941	Intermediate reticular nucleus	IRN	-6.3	5.66	-0.53	979
1942	Intermediate reticular nucleus	IRN	-6.31	5.57	-0.58	979
1943	Intermediate reticular nucleus	IRN	-6.31	5.6	-0.62	979
1944	Intermediate reticular nucleus	IRN	-6.31	5.64	-0.68	979
1945	Intermediate reticular nucleus	IRN	-6.32	5.48	-0.73	979
1946	Intermediate reticular nucleus	IRN	-6.29	5.82	-0.73	979
1947	Intermediate reticular nucleus	IRN	-6.3	5.78	-0.81	979
1948	Intermediate reticular nucleus	IRN	-6.31	5.6	-0.84	979
1949	Intermediate reticular nucleus	IRN	-6.27	6.11	-0.86	979
1950	Intermediate reticular nucleus	IRN	-6.27	6.21	-0.87	979
1951	Intermediate reticular nucleus	IRN	-6.31	5.63	-0.9	979
1952	Parvicellular reticular nucleus	PARN	-6.32	5.46	-0.95	989
1953	Intermediate reticular nucleus	IRN	-6.26	6.23	-0.98	979
1954	Parvicellular reticular nucleus	PARN	-6.3	5.73	-1.1	989
1955	Intermediate reticular nucleus	IRN	-6.28	6.03	-1.11	979
1956	Intermediate reticular nucleus	IRN	-6.26	6.28	-1.13	979
1957	Spinal nucleus of the trigeminal interpolar part	SPVI	-6.39	5.58	1.42	956
1958	Nucleus of the solitary tract	NTS	-6.4	5.49	1.37	949
1959	Parvicellular reticular nucleus	PARN	-6.38	5.72	1.15	989
1960	Intermediate reticular nucleus	IRN	-6.35	6.18	1.13	979
1961	Parvicellular reticular nucleus	PARN	-6.39	5.56	1.12	989
1962	Medulla	MY	-6.27	7.33	1.12	936
1963	Intermediate reticular nucleus	IRN	-6.35	6.15	1.07	979
1964	Intermediate reticular nucleus	IRN	-6.34	6.22	1.07	979
1965	Intermediate reticular nucleus	IRN	-6.34	6.34	1.07	979
1966	Intermediate reticular nucleus	IRN	-6.35	6.08	1.03	979
1967	Parvicellular reticular nucleus	PARN	-6.39	5.6	1.03	989
1968	Parvicellular reticular nucleus	PARN	-6.39	5.52	0.98	989
1969	Intermediate reticular nucleus	IRN	-6.36	6.02	0.98	979
1970	Paragigantocellular reticular nucleus lateral part	PGRNl	-6.28	7.08	0.96	993
1971	Medulla	MY	-6.27	7.26	0.96	936
1972	Intermediate reticular nucleus	IRN	-6.34	6.29	0.94	979
1973	Paragigantocellular reticular nucleus lateral part	PGRNl	-6.3	6.9	0.93	993
1974	Intermediate reticular nucleus	IRN	-6.37	5.84	0.91	979
1975	Intermediate reticular nucleus	IRN	-6.37	5.89	0.65	979
1976	Medial vestibular nucleus	MV	-6.42	5.11	0.63	1004
1977	Intermediate reticular nucleus	IRN	-6.4	5.43	0.6	979
1978	Intermediate reticular nucleus	IRN	-6.39	5.61	-0.51	979
1979	Intermediate reticular nucleus	IRN	-6.39	5.56	-0.53	979
1980	Intermediate reticular nucleus	IRN	-6.38	5.68	-0.59	979
1981	Intermediate reticular nucleus	IRN	-6.38	5.74	-0.61	979
1982	Intermediate reticular nucleus	IRN	-6.37	5.8	-0.6	979
1983	Intermediate reticular nucleus	IRN	-6.4	5.48	-0.61	979
1984	Intermediate reticular nucleus	IRN	-6.38	5.66	-0.66	979
1985	Intermediate reticular nucleus	IRN	-6.39	5.52	-0.67	979
1986	Intermediate reticular nucleus	IRN	-6.36	6.07	-0.69	979
1987	Intermediate reticular nucleus	IRN	-6.37	5.81	-0.72	979
1988	Intermediate reticular nucleus	IRN	-6.38	5.7	-0.75	979
1989	Intermediate reticular nucleus	IRN	-6.38	5.78	-0.78	979
1990	Intermediate reticular nucleus	IRN	-6.39	5.64	-0.8	979
1991	Intermediate reticular nucleus	IRN	-6.36	5.98	-0.8	979
1992	Intermediate reticular nucleus	IRN	-6.38	5.68	-0.84	979
1993	Intermediate reticular nucleus	IRN	-6.37	5.85	-0.85	979
1994	Intermediate reticular nucleus	IRN	-6.35	6.21	-0.87	979
1995	Intermediate reticular nucleus	IRN	-6.4	5.5	-0.88	979
1996	Intermediate reticular nucleus	IRN	-6.37	5.85	-0.89	979
1997	Intermediate reticular nucleus	IRN	-6.36	5.95	-0.91	979
1998	Intermediate reticular nucleus	IRN	-6.37	5.86	-0.93	979
[truncated: 417 more rows]
