# Supplementary material for: Constructing an adult orofacial premotor atlas in Allen mouse CCF
Source: eLife. 2021 Apr 27;10:e67291. doi: 10.7554/eLife.67291 (PMC8137149; doi:10.7554/eLife.67291)
Supplement: Figure 5—source data 1 — Vibrissa premotor neurons from four mice (v1, v2, v3, v4), genioglossus premotor neurons from four mice (g1, g2, g3, g4), and masseter premotor neurons from four mice (m1, m2, m3, m4). Coordinates are relative to Bregma (in millimeters). Those coordinates can be converted into Allen common coordinate framework (CCF) coordinates by the following equations: AP in CCF = –1 × AP coordinates × 1000 + 5400; DV in CCF = DV coordinates × 1000; ML in CCF = ML coordinates × 1000 + 5700. [file elife-67291-fig5-data1.zip › m2.csv]

	name	acronym	AP_location	DV_location	ML_location	avIndex
0	Periaqueductal gray	PAG	-4.66	3.41	1.0	839
1	Periaqueductal gray	PAG	-4.66	3.16	0.93	839
2	Periaqueductal gray	PAG	-4.66	2.91	0.83	839
3	Periaqueductal gray	PAG	-4.66	2.86	0.76	839
4	Parabrachial nucleus	PB	-5.38	4.1	1.04	891
5	Pons	P	-5.38	3.93	0.79	884
6	Intermediate reticular nucleus	IRN	-5.38	5.72	-1.14	979
7	Parvicellular reticular nucleus	PARN	-5.38	5.81	-1.4	989
8	Parvicellular reticular nucleus	PARN	-5.38	5.63	-1.41	989
9	Parvicellular reticular nucleus	PARN	-5.38	6.11	-1.5	989
10	Medial vestibular nucleus	MV	-5.38	5.09	-1.78	1004
11	Spinal nucleus of the trigeminal oral part	SPVO	-5.38	5.62	-1.8	957
12	Spinal nucleus of the trigeminal oral part	SPVO	-5.38	5.36	-1.83	957
13	Spinal nucleus of the trigeminal oral part	SPVO	-5.38	5.52	-1.83	957
14	Spinal nucleus of the trigeminal oral part	SPVO	-5.38	5.42	-1.91	957
15	Spinal nucleus of the trigeminal oral part	SPVO	-5.38	5.66	-1.95	957
16	Spinal nucleus of the trigeminal oral part	SPVO	-5.38	5.58	-2.01	957
17	Spinal nucleus of the trigeminal oral part	SPVO	-5.38	5.41	-2.01	957
18	Spinal nucleus of the trigeminal oral part	SPVO	-5.38	5.46	-2.04	957
19	vestibular nerve	vVIIIn	-5.38	5.07	-2.11	1136
20	vestibular nerve	vVIIIn	-5.38	5.06	-2.21	1136
21	Parvicellular reticular nucleus	PARN	-5.46	6.08	1.45	989
22	Parvicellular reticular nucleus	PARN	-5.46	5.84	-1.4	989
23	Parvicellular reticular nucleus	PARN	-5.46	5.67	-1.48	989
24	Parvicellular reticular nucleus	PARN	-5.46	5.76	-1.54	989
25	Spinal nucleus of the trigeminal oral part	SPVO	-5.46	5.61	-1.62	957
26	Spinal nucleus of the trigeminal oral part	SPVO	-5.46	5.29	-1.67	957
27	Spinal nucleus of the trigeminal oral part	SPVO	-5.46	5.7	-1.79	957
28	Spinal nucleus of the trigeminal oral part	SPVO	-5.46	5.54	-1.83	957
29	Spinal nucleus of the trigeminal oral part	SPVO	-5.46	5.45	-1.81	957
30	Spinal nucleus of the trigeminal oral part	SPVO	-5.46	5.59	-1.83	957
31	Spinal nucleus of the trigeminal oral part	SPVO	-5.46	5.69	-1.83	957
32	Spinal nucleus of the trigeminal oral part	SPVO	-5.46	5.43	-1.84	957
33	Spinal nucleus of the trigeminal oral part	SPVO	-5.46	5.64	-1.83	957
34	Spinal nucleus of the trigeminal oral part	SPVO	-5.46	5.84	-1.84	957
35	Spinal nucleus of the trigeminal oral part	SPVO	-5.46	5.37	-1.9	957
36	Spinal nucleus of the trigeminal oral part	SPVO	-5.46	5.42	-1.9	957
37	Spinal nucleus of the trigeminal oral part	SPVO	-5.46	5.49	-1.9	957
38	Spinal nucleus of the trigeminal oral part	SPVO	-5.46	5.61	-1.94	957
39	Spinal nucleus of the trigeminal oral part	SPVO	-5.46	5.79	-1.93	957
40	Spinal nucleus of the trigeminal oral part	SPVO	-5.46	5.58	-1.99	957
41	Spinal nucleus of the trigeminal oral part	SPVO	-5.46	5.7	-1.98	957
42	Spinal nucleus of the trigeminal oral part	SPVO	-5.46	5.47	-1.99	957
43	Spinal nucleus of the trigeminal oral part	SPVO	-5.46	5.51	-2.02	957
44	Spinal nucleus of the trigeminal oral part	SPVO	-5.54	5.67	1.7	957
45	Parvicellular reticular nucleus	PARN	-5.54	5.6	1.43	989
46	Parvicellular reticular nucleus	PARN	-5.54	5.8	1.43	989
47	Intermediate reticular nucleus	IRN	-5.54	5.62	-1.06	979
48	Intermediate reticular nucleus	IRN	-5.54	5.77	-1.13	979
49	Parvicellular reticular nucleus	PARN	-5.54	5.61	-1.5	989
50	Parvicellular reticular nucleus	PARN	-5.54	5.65	-1.56	989
51	Spinal nucleus of the trigeminal oral part	SPVO	-5.54	5.7	-1.59	957
52	Spinal nucleus of the trigeminal oral part	SPVO	-5.54	5.48	-1.61	957
53	Spinal nucleus of the trigeminal oral part	SPVO	-5.54	5.58	-1.62	957
54	Spinal nucleus of the trigeminal oral part	SPVO	-5.54	5.54	-1.74	957
55	Spinal nucleus of the trigeminal oral part	SPVO	-5.54	5.68	-1.81	957
56	Medulla	MY	-5.54	5.32	-1.85	936
57	Spinal nucleus of the trigeminal oral part	SPVO	-5.54	5.6	-1.85	957
58	Spinal nucleus of the trigeminal oral part	SPVO	-5.54	5.65	-1.85	957
59	Spinal nucleus of the trigeminal oral part	SPVO	-5.54	5.54	-1.91	957
60	Medulla	MY	-5.54	5.39	-1.97	936
61	Spinal nucleus of the trigeminal oral part	SPVO	-5.54	5.7	-1.98	957
62	Spinal nucleus of the trigeminal oral part	SPVO	-5.54	5.52	-2.02	957
63	Spinal nucleus of the trigeminal oral part	SPVO	-5.54	5.6	-2.02	957
64	Spinal nucleus of the trigeminal oral part	SPVO	-5.54	5.65	-2.04	957
65	Spinal nucleus of the trigeminal oral part	SPVO	-5.62	5.63	1.93	957
66	Spinal nucleus of the trigeminal oral part	SPVO	-5.62	5.75	1.7	957
67	Parvicellular reticular nucleus	PARN	-5.62	5.58	-1.42	989
68	Spinal nucleus of the trigeminal oral part	SPVO	-5.62	5.56	-1.64	957
69	Parvicellular reticular nucleus	PARN	-5.62	5.84	-1.65	989
70	Spinal nucleus of the trigeminal oral part	SPVO	-5.62	5.72	-1.68	957
71	Spinal nucleus of the trigeminal oral part	SPVO	-5.62	5.63	-1.89	957
72	Spinal nucleus of the trigeminal oral part	SPVO	-5.62	5.39	-1.89	957
73	Spinal nucleus of the trigeminal oral part	SPVO	-5.62	5.53	-1.92	957
74	Spinal nucleus of the trigeminal oral part	SPVO	-5.62	5.88	-1.93	957
75	Spinal nucleus of the trigeminal oral part	SPVO	-5.62	5.56	-1.96	957
76	Spinal nucleus of the trigeminal oral part	SPVO	-5.62	5.73	-1.97	957
77	Spinal nucleus of the trigeminal oral part	SPVO	-5.62	5.62	-2.0	957
78	Spinal nucleus of the trigeminal oral part	SPVO	-5.7	5.69	1.9	957
79	Spinal nucleus of the trigeminal oral part	SPVO	-5.7	5.72	1.78	957
80	Spinal nucleus of the trigeminal oral part	SPVO	-5.7	5.81	1.72	957
81	Spinal nucleus of the trigeminal oral part	SPVO	-5.7	5.58	1.69	957
82	Parvicellular reticular nucleus	PARN	-5.7	5.97	1.69	989
83	Spinal nucleus of the trigeminal oral part	SPVO	-5.7	5.77	1.67	957
84	Spinal nucleus of the trigeminal oral part	SPVO	-5.7	5.64	1.63	957
85	Parvicellular reticular nucleus	PARN	-5.7	6.02	1.63	989
86	Parvicellular reticular nucleus	PARN	-5.7	5.87	1.53	989
87	Parvicellular reticular nucleus	PARN	-5.7	5.87	1.45	989
88	Parvicellular reticular nucleus	PARN	-5.7	5.57	1.33	989
89	Intermediate reticular nucleus	IRN	-5.7	5.92	-1.19	979
90	Intermediate reticular nucleus	IRN	-5.7	6.05	-1.27	979
91	Parvicellular reticular nucleus	PARN	-5.7	6.1	-1.41	989
92	Spinal nucleus of the trigeminal oral part	SPVO	-5.7	5.46	-1.64	957
93	Parvicellular reticular nucleus	PARN	-5.7	6.07	-1.66	989
94	Parvicellular reticular nucleus	PARN	-5.7	5.86	-1.68	989
95	Parvicellular reticular nucleus	PARN	-5.7	5.99	-1.7	989
96	Spinal nucleus of the trigeminal oral part	SPVO	-5.7	5.44	-1.74	957
97	Spinal nucleus of the trigeminal oral part	SPVO	-5.7	5.72	-1.74	957
98	Spinal nucleus of the trigeminal oral part	SPVO	-5.7	5.53	-1.79	957
99	Spinal nucleus of the trigeminal oral part	SPVO	-5.7	5.76	-1.88	957
100	Spinal nucleus of the trigeminal oral part	SPVO	-5.7	5.73	-1.96	957
101	Spinal nucleus of the trigeminal oral part	SPVO	-5.78	5.65	1.83	957
102	Spinal nucleus of the trigeminal oral part	SPVO	-5.78	5.48	1.73	957
103	Spinal nucleus of the trigeminal oral part	SPVO	-5.78	5.56	1.66	957
104	Spinal nucleus of the trigeminal oral part	SPVO	-5.78	5.66	1.6	957
105	Parvicellular reticular nucleus	PARN	-5.78	5.82	1.55	989
106	Parvicellular reticular nucleus	PARN	-5.78	5.89	1.54	989
107	Parvicellular reticular nucleus	PARN	-5.78	5.88	1.49	989
108	Parvicellular reticular nucleus	PARN	-5.78	5.86	1.42	989
109	Superior vestibular nucleus	SUV	-5.78	4.54	1.38	1006
110	Parvicellular reticular nucleus	PARN	-5.78	5.61	1.38	989
111	Parvicellular reticular nucleus	PARN	-5.78	5.94	1.36	989
112	Parvicellular reticular nucleus	PARN	-5.78	5.55	1.36	989
113	Parvicellular reticular nucleus	PARN	-5.78	5.9	1.33	989
114	Intermediate reticular nucleus	IRN	-5.78	6.19	-1.15	979
115	Intermediate reticular nucleus	IRN	-5.78	6.0	-1.16	979
116	Parvicellular reticular nucleus	PARN	-5.78	5.84	-1.21	989
117	Parvicellular reticular nucleus	PARN	-5.78	5.73	-1.23	989
118	Intermediate reticular nucleus	IRN	-5.78	6.03	-1.24	979
119	Parvicellular reticular nucleus	PARN	-5.78	5.88	-1.26	989
120	Spinal nucleus of the trigeminal oral part	SPVO	-5.78	5.6	-1.51	957
121	Spinal nucleus of the trigeminal oral part	SPVO	-5.78	5.54	-1.57	957
122	Spinal nucleus of the trigeminal oral part	SPVO	-5.78	5.6	-1.59	957
123	Parvicellular reticular nucleus	PARN	-5.78	5.88	-1.62	989
124	Spinal nucleus of the trigeminal oral part	SPVO	-5.78	5.62	-1.73	957
125	Spinal nucleus of the trigeminal oral part	SPVO	-5.78	5.64	-1.85	957
126	Spinal nucleus of the trigeminal oral part	SPVO	-5.86	5.53	1.74	957
127	Spinal nucleus of the trigeminal oral part	SPVO	-5.86	5.71	1.74	957
128	Parvicellular reticular nucleus	PARN	-5.86	5.97	1.71	989
129	Spinal nucleus of the trigeminal oral part	SPVO	-5.86	5.45	1.7	957
130	Spinal nucleus of the trigeminal oral part	SPVO	-5.86	5.68	1.66	957
131	Parvicellular reticular nucleus	PARN	-5.86	6.01	1.63	989
132	Parvicellular reticular nucleus	PARN	-5.86	5.92	1.61	989
133	Parvicellular reticular nucleus	PARN	-5.86	5.85	1.54	989
134	Parvicellular reticular nucleus	PARN	-5.86	5.93	1.52	989
135	Parvicellular reticular nucleus	PARN	-5.86	5.66	1.48	989
136	Parvicellular reticular nucleus	PARN	-5.86	5.75	1.48	989
137	Parvicellular reticular nucleus	PARN	-5.86	5.85	1.36	989
138	Parvicellular reticular nucleus	PARN	-5.86	6.04	1.36	989
139	Intermediate reticular nucleus	IRN	-5.86	6.16	1.19	979
140	Intermediate reticular nucleus	IRN	-5.86	6.18	-1.28	979
141	Parvicellular reticular nucleus	PARN	-5.86	6.01	-1.3	989
142	Intermediate reticular nucleus	IRN	-5.86	6.29	-1.32	979
143	Parvicellular reticular nucleus	PARN	-5.86	5.61	-1.35	989
144	Parvicellular reticular nucleus	PARN	-5.86	5.93	-1.39	989
145	Parvicellular reticular nucleus	PARN	-5.86	5.84	-1.5	989
146	Spinal nucleus of the trigeminal oral part	SPVO	-5.86	5.76	-1.58	957
147	Spinal nucleus of the trigeminal oral part	SPVO	-5.86	5.6	-1.59	957
148	Parvicellular reticular nucleus	PARN	-5.86	5.94	-1.65	989
149	Spinal nucleus of the trigeminal oral part	SPVO	-5.86	5.87	-1.77	957
150	Spinal nucleus of the trigeminal oral part	SPVO	-5.94	5.85	2.05	957
151	Spinal nucleus of the trigeminal oral part	SPVO	-5.94	5.87	1.9	957
152	Spinal nucleus of the trigeminal oral part	SPVO	-5.94	5.54	1.74	957
153	Spinal nucleus of the trigeminal oral part	SPVO	-5.94	5.77	1.72	957
154	Parvicellular reticular nucleus	PARN	-5.94	5.98	1.7	989
155	Spinal nucleus of the trigeminal oral part	SPVO	-5.94	5.83	1.67	957
156	Spinal nucleus of the trigeminal oral part	SPVO	-5.94	5.69	1.67	957
157	Parvicellular reticular nucleus	PARN	-5.94	6.07	1.63	989
158	Spinal nucleus of the trigeminal oral part	SPVO	-5.94	5.6	1.62	957
159	Parvicellular reticular nucleus	PARN	-5.94	5.91	1.57	989
160	Spinal nucleus of the trigeminal oral part	SPVO	-5.94	5.67	1.55	957
161	Parvicellular reticular nucleus	PARN	-5.94	5.85	1.51	989
162	Parvicellular reticular nucleus	PARN	-5.94	5.74	1.51	989
163	Parvicellular reticular nucleus	PARN	-5.94	5.95	1.5	989
164	Spinal nucleus of the trigeminal oral part	SPVO	-5.94	5.61	1.47	957
165	Parvicellular reticular nucleus	PARN	-5.94	6.18	1.42	989
166	Parvicellular reticular nucleus	PARN	-5.94	5.9	1.39	989
167	Parvicellular reticular nucleus	PARN	-5.94	5.59	1.38	989
168	Parvicellular reticular nucleus	PARN	-5.94	5.95	1.37	989
169	Parvicellular reticular nucleus	PARN	-5.94	6.11	1.38	989
170	Parvicellular reticular nucleus	PARN	-5.94	6.0	1.37	989
171	Parvicellular reticular nucleus	PARN	-5.94	5.85	1.35	989
172	Parvicellular reticular nucleus	PARN	-5.94	6.19	1.33	989
173	Intermediate reticular nucleus	IRN	-5.94	6.26	1.21	979
174	Parvicellular reticular nucleus	PARN	-5.94	5.7	1.19	989
175	Intermediate reticular nucleus	IRN	-5.94	6.09	1.15	979
176	Intermediate reticular nucleus	IRN	-5.94	6.22	1.11	979
177	Intermediate reticular nucleus	IRN	-5.94	5.97	0.99	979
178	Intermediate reticular nucleus	IRN	-5.94	5.94	0.91	979
179	Intermediate reticular nucleus	IRN	-5.94	5.84	-1.12	979
180	Parvicellular reticular nucleus	PARN	-5.94	5.99	-1.26	989
181	Intermediate reticular nucleus	IRN	-5.94	6.17	-1.27	979
182	Intermediate reticular nucleus	IRN	-5.94	6.26	-1.29	979
183	arbor vitae	arb	-5.94	3.42	-1.3	1189
184	Parvicellular reticular nucleus	PARN	-5.94	5.95	-1.35	989
185	Parvicellular reticular nucleus	PARN	-5.94	5.67	-1.4	989
186	Parvicellular reticular nucleus	PARN	-5.94	5.8	-1.47	989
187	Spinal nucleus of the trigeminal oral part	SPVO	-5.94	5.91	-1.76	957
188	Spinal nucleus of the trigeminal oral part	SPVO	-6.02	5.9	2.03	957
189	Spinal nucleus of the trigeminal oral part	SPVO	-6.02	5.51	1.83	957
190	Spinal nucleus of the trigeminal oral part	SPVO	-6.02	5.47	1.83	957
191	Spinal nucleus of the trigeminal oral part	SPVO	-6.02	5.43	1.75	957
192	Parvicellular reticular nucleus	PARN	-6.02	6.4	1.72	989
193	Spinal nucleus of the trigeminal oral part	SPVO	-6.02	5.54	1.71	957
194	Spinal nucleus of the trigeminal oral part	SPVO	-6.02	5.82	1.63	957
195	Spinal nucleus of the trigeminal oral part	SPVO	-6.02	5.75	1.58	957
196	Parvicellular reticular nucleus	PARN	-6.02	5.98	1.56	989
197	Spinal nucleus of the trigeminal oral part	SPVO	-6.02	5.5	1.53	957
198	Spinal nucleus of the trigeminal oral part	SPVO	-6.02	5.58	1.53	957
199	Parvicellular reticular nucleus	PARN	-6.02	5.95	1.53	989
200	Parvicellular reticular nucleus	PARN	-6.02	5.78	1.52	989
201	Parvicellular reticular nucleus	PARN	-6.02	5.84	1.51	989
202	Parvicellular reticular nucleus	PARN	-6.02	6.2	1.51	989
203	Parvicellular reticular nucleus	PARN	-6.02	6.04	1.48	989
204	Parvicellular reticular nucleus	PARN	-6.02	6.13	1.48	989
205	Parvicellular reticular nucleus	PARN	-6.02	5.63	1.46	989
206	Parvicellular reticular nucleus	PARN	-6.02	5.56	1.45	989
207	Parvicellular reticular nucleus	PARN	-6.02	5.69	1.44	989
208	Parvicellular reticular nucleus	PARN	-6.02	5.85	1.38	989
209	Nucleus of the solitary tract	NTS	-6.02	5.45	1.35	949
210	Parvicellular reticular nucleus	PARN	-6.02	6.2	1.35	989
211	Parvicellular reticular nucleus	PARN	-6.02	5.78	1.34	989
212	Parvicellular reticular nucleus	PARN	-6.02	6.02	1.31	989
213	Parvicellular reticular nucleus	PARN	-6.02	5.72	1.26	989
214	Parvicellular reticular nucleus	PARN	-6.02	5.58	1.19	989
215	Parvicellular reticular nucleus	PARN	-6.02	5.71	1.13	989
216	Intermediate reticular nucleus	IRN	-6.02	6.17	-1.14	979
217	Parvicellular reticular nucleus	PARN	-6.02	6.02	-1.3	989
218	Parvicellular reticular nucleus	PARN	-6.02	5.87	-1.36	989
219	Parvicellular reticular nucleus	PARN	-6.02	6.08	-1.36	989
220	Parvicellular reticular nucleus	PARN	-6.02	6.25	-1.38	989
221	Parvicellular reticular nucleus	PARN	-6.02	6.03	-1.39	989
222	Parvicellular reticular nucleus	PARN	-6.02	6.2	-1.39	989
223	Parvicellular reticular nucleus	PARN	-6.02	5.73	-1.42	989
224	Parvicellular reticular nucleus	PARN	-6.02	5.84	-1.46	989
225	Copula pyramidis	COPY	-6.1	4.34	2.65	1085
226	Spinal nucleus of the trigeminal oral part	SPVO	-6.1	5.83	1.71	957
227	Parvicellular reticular nucleus	PARN	-6.1	6.12	1.62	989
228	Spinal nucleus of the trigeminal oral part	SPVO	-6.1	5.85	1.6	957
229	Parvicellular reticular nucleus	PARN	-6.1	6.16	1.58	989
230	Parvicellular reticular nucleus	PARN	-6.1	6.1	1.57	989
231	Spinal nucleus of the trigeminal oral part	SPVO	-6.1	5.46	1.54	957
232	Parvicellular reticular nucleus	PARN	-6.1	5.92	1.53	989
233	Parvicellular reticular nucleus	PARN	-6.1	5.8	1.5	989
234	Parvicellular reticular nucleus	PARN	-6.1	6.15	1.48	989
235	Spinal nucleus of the trigeminal oral part	SPVO	-6.1	5.53	1.45	957
236	Parvicellular reticular nucleus	PARN	-6.1	5.83	1.44	989
237	Nucleus of the solitary tract	NTS	-6.1	5.51	1.42	949
238	Parvicellular reticular nucleus	PARN	-6.1	5.65	1.41	989
239	Parvicellular reticular nucleus	PARN	-6.1	6.02	1.4	989
240	Parvicellular reticular nucleus	PARN	-6.1	6.22	1.4	989
241	Parvicellular reticular nucleus	PARN	-6.1	5.53	1.37	989
242	Parvicellular reticular nucleus	PARN	-6.1	5.99	1.35	989
243	Parvicellular reticular nucleus	PARN	-6.1	6.03	1.33	989
244	Parvicellular reticular nucleus	PARN	-6.1	5.71	1.33	989
245	Parvicellular reticular nucleus	PARN	-6.1	5.65	1.31	989
246	Parvicellular reticular nucleus	PARN	-6.1	6.1	1.31	989
247	Paragigantocellular reticular nucleus lateral part	PGRNl	-6.1	6.98	1.21	993
248	Intermediate reticular nucleus	IRN	-6.1	6.23	1.19	979
249	Parvicellular reticular nucleus	PARN	-6.1	5.85	1.15	989
250	Intermediate reticular nucleus	IRN	-6.1	6.05	1.14	979
251	Parvicellular reticular nucleus	PARN	-6.1	5.59	1.14	989
252	Intermediate reticular nucleus	IRN	-6.1	5.82	1.11	979
253	Intermediate reticular nucleus	IRN	-6.1	5.78	1.09	979
254	Parvicellular reticular nucleus	PARN	-6.1	5.49	0.99	989
255	Intermediate reticular nucleus	IRN	-6.1	6.05	0.94	979
256	Intermediate reticular nucleus	IRN	-6.1	5.79	0.9	979
257	Gigantocellular reticular nucleus	GRN	-6.1	6.77	0.63	976
258	Magnocellular reticular nucleus	MARN	-6.1	6.75	0.49	985
259	Intermediate reticular nucleus	IRN	-6.1	6.14	-1.15	979
260	Parvicellular reticular nucleus	PARN	-6.1	5.7	-1.32	989
261	Parvicellular reticular nucleus	PARN	-6.1	6.11	-1.35	989
262	Parvicellular reticular nucleus	PARN	-6.1	5.65	-1.38	989
263	Parvicellular reticular nucleus	PARN	-6.1	5.82	-1.44	989
264	Parvicellular reticular nucleus	PARN	-6.1	5.66	-1.45	989
265	Parvicellular reticular nucleus	PARN	-6.1	5.96	-1.46	989
266	Parvicellular reticular nucleus	PARN	-6.1	6.23	-1.51	989
267	Parvicellular reticular nucleus	PARN	-6.1	5.9	-1.55	989
268	Parvicellular reticular nucleus	PARN	-6.1	5.95	-1.59	989
269	Parvicellular reticular nucleus	PARN	-6.1	5.97	-1.63	989
270	Parvicellular reticular nucleus	PARN	-6.1	6.11	-1.64	989
271	Midbrain	MB	-4.74	3.65	1.08	807
272	Periaqueductal gray	PAG	-4.74	3.48	1.06	839
273	Periaqueductal gray	PAG	-4.74	3.32	1.02	839
274	Periaqueductal gray	PAG	-4.74	3.36	0.99	839
275	Spinal nucleus of the trigeminal oral part	SPVO	-6.18	5.79	1.83	957
276	Spinal nucleus of the trigeminal oral part	SPVO	-6.18	5.9	1.74	957
277	Parvicellular reticular nucleus	PARN	-6.18	5.89	1.61	989
278	Parvicellular reticular nucleus	PARN	-6.18	6.04	1.59	989
279	Spinal nucleus of the trigeminal oral part	SPVO	-6.18	5.78	1.51	957
280	Parvicellular reticular nucleus	PARN	-6.18	5.98	1.48	989
281	Spinal nucleus of the trigeminal oral part	SPVO	-6.18	5.64	1.47	957
282	Parvicellular reticular nucleus	PARN	-6.18	5.71	1.42	989
283	Parvicellular reticular nucleus	PARN	-6.18	6.12	1.44	989
284	Parvicellular reticular nucleus	PARN	-6.18	5.78	1.43	989
285	Parvicellular reticular nucleus	PARN	-6.18	5.89	1.43	989
286	Parvicellular reticular nucleus	PARN	-6.18	6.44	1.42	989
287	Parvicellular reticular nucleus	PARN	-6.18	6.17	1.4	989
288	Parvicellular reticular nucleus	PARN	-6.18	6.27	1.4	989
289	Parvicellular reticular nucleus	PARN	-6.18	5.96	1.38	989
290	Parvicellular reticular nucleus	PARN	-6.18	5.67	1.35	989
291	Parvicellular reticular nucleus	PARN	-6.18	5.74	1.36	989
292	Parvicellular reticular nucleus	PARN	-6.18	6.04	1.34	989
293	Nucleus of the solitary tract	NTS	-6.18	5.45	1.35	949
294	Parvicellular reticular nucleus	PARN	-6.18	6.11	1.33	989
295	Intermediate reticular nucleus	IRN	-6.18	6.27	1.32	979
296	Parvicellular reticular nucleus	PARN	-6.18	5.69	1.27	989
297	Intermediate reticular nucleus	IRN	-6.18	6.34	1.25	979
298	Parvicellular reticular nucleus	PARN	-6.18	5.85	1.24	989
299	Parvicellular reticular nucleus	PARN	-6.18	5.57	1.2	989
300	Parvicellular reticular nucleus	PARN	-6.18	5.71	1.19	989
301	Intermediate reticular nucleus	IRN	-6.18	5.95	1.17	979
302	Parvicellular reticular nucleus	PARN	-6.18	5.8	1.16	989
303	Parvicellular reticular nucleus	PARN	-6.18	5.85	1.15	989
304	Parvicellular reticular nucleus	PARN	-6.18	5.67	1.12	989
305	Parvicellular reticular nucleus	PARN	-6.18	5.81	1.12	989
306	Intermediate reticular nucleus	IRN	-6.18	5.86	1.01	979
307	Intermediate reticular nucleus	IRN	-6.18	5.84	0.92	979
308	Intermediate reticular nucleus	IRN	-6.18	5.63	0.91	979
309	Parvicellular reticular nucleus	PARN	-6.18	5.92	-1.18	989
310	Parvicellular reticular nucleus	PARN	-6.18	5.66	-1.34	989
311	Parvicellular reticular nucleus	PARN	-6.18	6.23	-1.39	989
312	Parvicellular reticular nucleus	PARN	-6.18	5.71	-1.43	989
313	Parvicellular reticular nucleus	PARN	-6.18	5.84	-1.53	989
314	Spinal nucleus of the trigeminal oral part	SPVO	-6.18	5.83	-1.58	957
315	Spinal nucleus of the trigeminal oral part	SPVO	-6.18	5.52	-1.59	957
316	Spinal nucleus of the trigeminal oral part	SPVO	-6.18	5.74	-1.93	957
317	Parvicellular reticular nucleus	PARN	-6.26	6.66	1.9	989
318	Parvicellular reticular nucleus	PARN	-6.26	6.7	1.79	989
319	Spinal nucleus of the trigeminal interpolar part	SPVI	-6.26	5.47	1.73	956
320	Parvicellular reticular nucleus	PARN	-6.26	6.43	1.63	989
321	Spinal nucleus of the trigeminal interpolar part	SPVI	-6.26	5.72	1.52	956
322	Parvicellular reticular nucleus	PARN	-6.26	5.86	1.42	989
323	Parvicellular reticular nucleus	PARN	-6.26	6.19	1.41	989
324	Parvicellular reticular nucleus	PARN	-6.26	6.0	1.4	989
325	Parvicellular reticular nucleus	PARN	-6.26	5.74	1.38	989
326	Parvicellular reticular nucleus	PARN	-6.26	5.91	1.39	989
327	Parvicellular reticular nucleus	PARN	-6.26	5.96	1.36	989
328	Parvicellular reticular nucleus	PARN	-6.26	5.65	1.35	989
329	Parvicellular reticular nucleus	PARN	-6.26	5.77	1.31	989
330	Parvicellular reticular nucleus	PARN	-6.26	5.9	1.31	989
331	Parvicellular reticular nucleus	PARN	-6.26	6.1	1.28	989
332	Intermediate reticular nucleus	IRN	-6.26	6.26	1.26	979
333	Intermediate reticular nucleus	IRN	-6.26	6.21	1.25	979
334	Intermediate reticular nucleus	IRN	-6.26	6.09	1.23	979
335	Intermediate reticular nucleus	IRN	-6.26	6.26	1.17	979
336	Parvicellular reticular nucleus	PARN	-6.26	5.73	1.14	989
337	Intermediate reticular nucleus	IRN	-6.26	5.92	1.13	979
338	Intermediate reticular nucleus	IRN	-6.26	5.97	1.13	979
339	Intermediate reticular nucleus	IRN	-6.26	6.06	1.12	979
340	Intermediate reticular nucleus	IRN	-6.26	5.94	1.1	979
341	Intermediate reticular nucleus	IRN	-6.26	6.07	1.08	979
342	Intermediate reticular nucleus	IRN	-6.26	6.33	1.08	979
343	Parvicellular reticular nucleus	PARN	-6.26	5.73	1.05	989
344	Intermediate reticular nucleus	IRN	-6.26	5.86	1.04	979
345	Intermediate reticular nucleus	IRN	-6.26	6.04	0.9	979
346	Intermediate reticular nucleus	IRN	-6.26	5.99	0.9	979
347	Intermediate reticular nucleus	IRN	-6.26	5.99	0.78	979
348	Intermediate reticular nucleus	IRN	-6.26	5.85	0.76	979
349	Gigantocellular reticular nucleus	GRN	-6.26	6.42	0.72	976
350	Intermediate reticular nucleus	IRN	-6.26	5.98	-1.15	979
351	Parvicellular reticular nucleus	PARN	-6.26	6.2	-1.4	989
352	Parvicellular reticular nucleus	PARN	-6.26	5.96	-1.41	989
353	Parvicellular reticular nucleus	PARN	-6.26	6.02	-1.45	989
354	Parvicellular reticular nucleus	PARN	-6.26	6.0	-1.69	989
355	Parvicellular reticular nucleus	PARN	-6.34	6.05	1.71	989
356	Parvicellular reticular nucleus	PARN	-6.34	6.12	1.63	989
357	Parvicellular reticular nucleus	PARN	-6.34	6.22	1.56	989
358	Parvicellular reticular nucleus	PARN	-6.34	5.97	1.54	989
359	Parvicellular reticular nucleus	PARN	-6.34	6.4	1.54	989
360	Parvicellular reticular nucleus	PARN	-6.34	6.04	1.53	989
361	Spinal nucleus of the trigeminal interpolar part	SPVI	-6.34	5.73	1.48	956
362	Parvicellular reticular nucleus	PARN	-6.34	5.77	1.47	989
363	Parvicellular reticular nucleus	PARN	-6.34	6.36	1.43	989
364	Parvicellular reticular nucleus	PARN	-6.34	6.23	1.36	989
365	Parvicellular reticular nucleus	PARN	-6.34	6.38	1.37	989
366	Parvicellular reticular nucleus	PARN	-6.34	6.29	1.36	989
367	Parvicellular reticular nucleus	PARN	-6.34	5.74	1.29	989
368	Parvicellular reticular nucleus	PARN	-6.34	6.21	1.29	989
369	Intermediate reticular nucleus	IRN	-6.34	6.27	1.23	979
370	Parvicellular reticular nucleus	PARN	-6.34	5.82	1.22	989
371	Parvicellular reticular nucleus	PARN	-6.34	5.95	1.19	989
372	Intermediate reticular nucleus	IRN	-6.34	5.97	1.02	979
373	Parvicellular reticular nucleus	PARN	-6.34	5.63	0.99	989
374	Intermediate reticular nucleus	IRN	-6.34	6.17	0.96	979
375	Intermediate reticular nucleus	IRN	-6.34	5.86	0.93	979
376	Intermediate reticular nucleus	IRN	-6.34	6.05	0.91	979
377	Intermediate reticular nucleus	IRN	-6.34	6.07	0.84	979
378	Gigantocellular reticular nucleus	GRN	-6.34	6.54	0.84	976
379	Intermediate reticular nucleus	IRN	-6.34	5.73	0.75	979
380	Intermediate reticular nucleus	IRN	-6.34	6.07	0.73	979
381	Intermediate reticular nucleus	IRN	-6.34	5.95	-1.04	979
382	Intermediate reticular nucleus	IRN	-6.34	6.19	-1.05	979
383	Intermediate reticular nucleus	IRN	-6.34	5.8	-1.06	979
384	Parvicellular reticular nucleus	PARN	-6.34	6.01	-1.25	989
385	Parvicellular reticular nucleus	PARN	-6.34	6.17	-1.35	989
386	Parvicellular reticular nucleus	PARN	-6.34	5.93	-1.36	989
387	Parvicellular reticular nucleus	PARN	-6.34	6.02	-1.39	989
388	Parvicellular reticular nucleus	PARN	-6.34	6.07	-1.51	989
389	Spinal nucleus of the trigeminal interpolar part	SPVI	-6.34	5.69	-1.83	956
390	Spinal nucleus of the trigeminal interpolar part	SPVI	-6.34	6.42	-1.88	956
391	Spinal nucleus of the trigeminal interpolar part	SPVI	-6.42	5.8	1.88	956
392	Spinal nucleus of the trigeminal interpolar part	SPVI	-6.42	5.86	1.9	956
393	Parvicellular reticular nucleus	PARN	-6.42	6.1	1.68	989
394	Parvicellular reticular nucleus	PARN	-6.42	6.32	1.65	989
395	Parvicellular reticular nucleus	PARN	-6.42	6.01	1.59	989
396	Parvicellular reticular nucleus	PARN	-6.42	6.16	1.53	989
397	Spinal nucleus of the trigeminal interpolar part	SPVI	-6.42	5.82	1.52	956
398	Parvicellular reticular nucleus	PARN	-6.42	6.3	1.39	989
399	Intermediate reticular nucleus	IRN	-6.42	6.36	1.32	979
400	Parvicellular reticular nucleus	PARN	-6.42	5.92	1.29	989
401	Linear nucleus of the medulla	LIN	-6.42	6.1	1.18	981
402	Intermediate reticular nucleus	IRN	-6.42	6.04	1.04	979
403	Intermediate reticular nucleus	IRN	-6.42	6.31	1.0	979
404	Intermediate reticular nucleus	IRN	-6.42	5.95	1.0	979
405	Intermediate reticular nucleus	IRN	-6.42	6.33	0.95	979
406	Intermediate reticular nucleus	IRN	-6.42	5.93	0.91	979
407	Medulla	MY	-6.42	6.96	0.81	936
408	Magnocellular reticular nucleus	MARN	-6.42	6.67	0.47	985
409	Linear nucleus of the medulla	LIN	-6.42	6.18	-1.15	981
410	Intermediate reticular nucleus	IRN	-6.42	6.39	-1.22	979
411	Parvicellular reticular nucleus	PARN	-6.42	6.18	-1.27	989
412	Parvicellular reticular nucleus	PARN	-6.42	6.07	-1.43	989
413	Linear nucleus of the medulla	LIN	-6.42	6.2	-1.44	981
414	Parvicellular reticular nucleus	PARN	-6.42	6.07	-1.52	989
415	Parvicellular reticular nucleus	PARN	-6.42	6.23	-1.63	989
416	Parvicellular reticular nucleus	PARN	-6.42	6.3	-1.7	989
417	Spinal nucleus of the trigeminal interpolar part	SPVI	-6.42	5.93	-2.03	956
418	Spinal nucleus of the trigeminal interpolar part	SPVI	-6.5	5.75	2.14	956
419	Spinal nucleus of the trigeminal interpolar part	SPVI	-6.5	6.59	1.88	956
420	Spinal nucleus of the trigeminal interpolar part	SPVI	-6.5	5.96	1.8	956
421	Spinal nucleus of the trigeminal interpolar part	SPVI	-6.5	5.84	1.72	956
422	Spinal nucleus of the trigeminal interpolar part	SPVI	-6.5	5.76	1.67	956
423	Parvicellular reticular nucleus	PARN	-6.5	5.89	1.6	989
424	Linear nucleus of the medulla	LIN	-6.5	6.36	1.49	981
425	Linear nucleus of the medulla	LIN	-6.5	6.29	1.44	981
426	Linear nucleus of the medulla	LIN	-6.5	6.2	1.33	981
427	Linear nucleus of the medulla	LIN	-6.5	6.12	1.05	981
428	Parvicellular reticular nucleus	PARN	-6.5	5.77	1.04	989
429	Linear nucleus of the medulla	LIN	-6.5	6.29	0.98	981
430	Intermediate reticular nucleus	IRN	-6.5	6.15	0.88	979
431	Intermediate reticular nucleus	IRN	-6.5	5.93	0.77	979
432	Intermediate reticular nucleus	IRN	-6.5	5.82	0.75	979
433	Intermediate reticular nucleus	IRN	-6.5	6.27	0.74	979
434	Gigantocellular reticular nucleus	GRN	-6.5	6.35	-0.75	976
435	Intermediate reticular nucleus	IRN	-6.5	6.41	-0.81	979
436	Linear nucleus of the medulla	LIN	-6.5	6.23	-1.03	981
437	Nucleus of the solitary tract	NTS	-6.5	5.5	-1.21	949
438	Intermediate reticular nucleus	IRN	-6.5	6.24	-1.24	979
439	Linear nucleus of the medulla	LIN	-6.5	6.12	-1.36	981
440	Parvicellular reticular nucleus	PARN	-6.5	6.37	-1.41	989
441	Parvicellular reticular nucleus	PARN	-6.5	6.0	-1.6	989
442	Spinal nucleus of the trigeminal interpolar part	SPVI	-6.58	5.62	1.7	956
443	Parvicellular reticular nucleus	PARN	-6.58	6.19	1.7	989
444	Spinal nucleus of the trigeminal interpolar part	SPVI	-6.58	5.66	1.58	956
445	Parvicellular reticular nucleus	PARN	-6.58	6.32	1.56	989
446	Parvicellular reticular nucleus	PARN	-6.58	5.96	1.4	989
447	Nucleus of the solitary tract	NTS	-6.58	5.47	1.3	949
448	Intermediate reticular nucleus	IRN	-6.58	6.15	1.17	979
449	Parvicellular reticular nucleus	PARN	-6.58	5.79	1.14	989
450	Intermediate reticular nucleus	IRN	-6.58	6.31	1.13	979
451	Intermediate reticular nucleus	IRN	-6.58	6.24	1.08	979
452	Intermediate reticular nucleus	IRN	-6.58	6.38	1.07	979
453	Linear nucleus of the medulla	LIN	-6.58	6.15	0.94	981
454	Parvicellular reticular nucleus	PARN	-6.58	5.5	0.94	989
455	Intermediate reticular nucleus	IRN	-6.58	5.71	0.93	979
456	Intermediate reticular nucleus	IRN	-6.58	6.37	0.93	979
457	Intermediate reticular nucleus	IRN	-6.58	6.49	0.92	979
458	Intermediate reticular nucleus	IRN	-6.58	6.09	0.89	979
459	Linear nucleus of the medulla	LIN	-6.58	6.27	0.86	981
460	Intermediate reticular nucleus	IRN	-6.58	5.91	0.85	979
461	Gigantocellular reticular nucleus	GRN	-6.58	6.49	0.76	976
462	Magnocellular reticular nucleus	MARN	-6.58	6.8	0.56	985
463	Nucleus prepositus	PRP	-6.58	5.35	0.02	997
464	Intermediate reticular nucleus	IRN	-6.58	6.18	-0.75	979
465	Intermediate reticular nucleus	IRN	-6.58	6.06	-0.81	979
466	Intermediate reticular nucleus	IRN	-6.58	6.16	-0.81	979
467	Intermediate reticular nucleus	IRN	-6.58	6.33	-0.96	979
468	Intermediate reticular nucleus	IRN	-6.58	6.2	-1.14	979
469	Spinal nucleus of the trigeminal interpolar part	SPVI	-6.66	5.59	1.54	956
470	Parvicellular reticular nucleus	PARN	-6.66	5.92	1.54	989
471	Spinal nucleus of the trigeminal interpolar part	SPVI	-6.66	5.8	1.46	956
472	Parvicellular reticular nucleus	PARN	-6.66	5.93	1.3	989
473	Intermediate reticular nucleus	IRN	-6.66	6.12	1.17	979
474	Intermediate reticular nucleus	IRN	-6.66	6.31	1.13	979
475	Parvicellular reticular nucleus	PARN	-6.66	5.82	1.03	989
476	Parvicellular reticular nucleus	PARN	-6.66	5.56	0.94	989
477	Intermediate reticular nucleus	IRN	-6.66	5.91	0.93	979
478	Medulla	MY	-6.66	7.05	0.87	936
479	Linear nucleus of the medulla	LIN	-6.66	6.29	0.85	981
480	Intermediate reticular nucleus	IRN	-6.66	6.43	0.85	979
481	Lateral reticular nucleus magnocellular part	LRNm	-6.66	6.6	0.85	983
482	Medulla	MY	-6.66	7.17	0.85	936
483	Gigantocellular reticular nucleus	GRN	-6.66	6.57	0.7	976
484	Medulla	MY	-6.66	7.06	0.69	936
485	Gigantocellular reticular nucleus	GRN	-6.66	6.28	-0.7	976
486	Medulla	MY	-6.66	6.99	-0.74	936
487	Intermediate reticular nucleus	IRN	-6.66	6.09	-0.77	979
488	Linear nucleus of the medulla	LIN	-6.66	6.18	-0.81	981
489	Intermediate reticular nucleus	IRN	-6.66	6.45	-0.91	979
490	Intermediate reticular nucleus	IRN	-6.66	6.09	-0.94	979
491	Nucleus of the solitary tract	NTS	-6.66	5.45	-1.27	949
492	Parvicellular reticular nucleus	PARN	-6.66	5.87	-1.44	989
493	Parvicellular reticular nucleus	PARN	-6.74	6.55	1.69	989
494	Spinal nucleus of the trigeminal interpolar part	SPVI	-6.74	5.68	1.68	956
495	Intermediate reticular nucleus	IRN	-6.74	6.49	1.27	979
496	Parvicellular reticular nucleus	PARN	-6.74	5.63	1.25	989
497	Intermediate reticular nucleus	IRN	-6.74	6.44	1.17	979
498	Parvicellular reticular nucleus	PARN	-6.74	5.79	1.14	989
499	Intermediate reticular nucleus	IRN	-6.74	6.53	1.08	979
500	Intermediate reticular nucleus	IRN	-6.74	5.94	0.96	979
501	Parvicellular reticular nucleus	PARN	-6.74	5.62	0.94	989
502	Intermediate reticular nucleus	IRN	-6.74	6.28	0.92	979
503	Lateral reticular nucleus magnocellular part	LRNm	-6.74	6.85	0.92	983
504	Lateral reticular nucleus magnocellular part	LRNm	-6.74	6.91	0.91	983
505	Intermediate reticular nucleus	IRN	-6.74	5.91	0.85	979
506	Parvicellular reticular nucleus	PARN	-6.74	5.51	0.81	989
507	Gigantocellular reticular nucleus	GRN	-6.74	6.57	0.78	976
508	Intermediate reticular nucleus	IRN	-6.74	6.32	0.76	979
509	Intermediate reticular nucleus	IRN	-6.74	5.59	0.7	979
510	Medulla	MY	-6.74	7.08	0.69	936
511	Intermediate reticular nucleus	IRN	-6.74	6.17	0.67	979
512	Intermediate reticular nucleus	IRN	-6.74	5.49	0.63	979
513	Nucleus raphe obscurus	RO	-6.74	6.48	-0.02	1014
514	Intermediate reticular nucleus	IRN	-6.74	5.68	-0.75	979
515	Intermediate reticular nucleus	IRN	-6.74	6.38	-0.9	979
516	Lateral reticular nucleus magnocellular part	LRNm	-6.74	6.86	-1.04	983
517	Parvicellular reticular nucleus	PARN	-6.74	6.01	-1.47	989
518	Spinal nucleus of the trigeminal interpolar part	SPVI	-6.74	5.64	-1.67	956
519	Parvicellular reticular nucleus	PARN	-6.82	5.94	1.45	989
520	Parvicellular reticular nucleus	PARN	-6.82	5.88	1.43	989
521	Nucleus of the solitary tract	NTS	-6.82	5.41	1.23	949
522	Intermediate reticular nucleus	IRN	-6.82	6.33	1.07	979
523	Intermediate reticular nucleus	IRN	-6.82	6.2	1.06	979
524	Intermediate reticular nucleus	IRN	-6.82	6.56	1.06	979
525	Lateral reticular nucleus magnocellular part	LRNm	-6.82	7.08	0.96	983
526	Lateral reticular nucleus magnocellular part	LRNm	-6.82	6.58	0.87	983
527	Medulla	MY	-6.82	7.15	0.82	936
528	Intermediate reticular nucleus	IRN	-6.82	5.75	0.74	979
529	Intermediate reticular nucleus	IRN	-6.82	6.13	0.72	979
530	Gigantocellular reticular nucleus	GRN	-6.82	6.82	0.71	976
531	Intermediate reticular nucleus	IRN	-6.82	5.8	0.69	979
532	Medulla	MY	-6.82	7.18	0.69	936
533	Intermediate reticular nucleus	IRN	-6.82	5.51	0.67	979
534	Gigantocellular reticular nucleus	GRN	-6.82	6.56	0.65	976
535	Intermediate reticular nucleus	IRN	-6.82	5.65	0.58	979
536	Intermediate reticular nucleus	IRN	-6.82	5.9	0.51	979
537	crossed tectospinal pathway	tspc	-6.82	6.65	0.17	1230
538	Inferior olivary complex	IO	-6.82	6.74	0.11	978
539	Nucleus raphe obscurus	RO	-6.82	6.42	0.02	1014
540	Inferior olivary complex	IO	-6.82	6.93	0.02	978
541	Nucleus raphe obscurus	RO	-6.82	6.37	-0.01	1014
542	Gigantocellular reticular nucleus	GRN	-6.82	6.1	-0.33	976
543	Intermediate reticular nucleus	IRN	-6.82	5.64	-0.61	979
544	Intermediate reticular nucleus	IRN	-6.82	6.13	-0.83	979
545	Intermediate reticular nucleus	IRN	-6.82	5.87	-0.89	979
546	Intermediate reticular nucleus	IRN	-6.82	6.22	-0.91	979
547	Intermediate reticular nucleus	IRN	-6.82	6.31	-0.93	979
548	Intermediate reticular nucleus	IRN	-6.82	6.05	-0.94	979
549	Lateral reticular nucleus magnocellular part	LRNm	-6.82	6.68	-1.03	983
550	Intermediate reticular nucleus	IRN	-6.82	6.11	-1.04	979
551	Parvicellular reticular nucleus	PARN	-6.82	5.87	-1.54	989
552	Parvicellular reticular nucleus	PARN	-6.9	6.0	1.48	989
553	Parvicellular reticular nucleus	PARN	-6.9	5.81	1.37	989
554	Parvicellular reticular nucleus	PARN	-6.9	5.79	1.32	989
555	Parvicellular reticular nucleus	PARN	-6.9	5.88	1.3	989
556	Parvicellular reticular nucleus	PARN	-6.9	6.02	1.2	989
557	Intermediate reticular nucleus	IRN	-6.9	6.15	1.09	979
558	Intermediate reticular nucleus	IRN	-6.9	6.37	1.06	979
559	Lateral reticular nucleus magnocellular part	LRNm	-6.9	6.74	0.99	983
560	Intermediate reticular nucleus	IRN	-6.9	6.09	0.92	979
561	Medulla	MY	-6.9	7.05	0.92	936
562	Lateral reticular nucleus magnocellular part	LRNm	-6.9	6.99	0.88	983
563	Intermediate reticular nucleus	IRN	-6.9	6.51	0.82	979
564	Parvicellular reticular nucleus	PARN	-6.9	5.58	0.77	989
565	Gigantocellular reticular nucleus	GRN	-6.9	6.64	0.77	976
566	Gigantocellular reticular nucleus	GRN	-6.9	6.86	0.58	976
567	Inferior olivary complex	IO	-6.9	7.16	0.56	978
568	Inferior olivary complex	IO	-6.9	6.93	0.04	978
569	Inferior olivary complex	IO	-6.9	6.81	-0.04	978
570	Gigantocellular reticular nucleus	GRN	-6.9	6.08	-0.52	976
571	Intermediate reticular nucleus	IRN	-6.9	5.74	-0.54	979
572	Intermediate reticular nucleus	IRN	-6.9	5.99	-0.6	979
573	Intermediate reticular nucleus	IRN	-6.9	5.74	-0.72	979
574	Intermediate reticular nucleus	IRN	-6.9	5.96	-0.72	979
575	Intermediate reticular nucleus	IRN	-6.9	5.7	-0.75	979
576	Gigantocellular reticular nucleus	GRN	-6.9	6.89	-0.79	976
577	Intermediate reticular nucleus	IRN	-6.9	5.92	-0.83	979
578	Intermediate reticular nucleus	IRN	-6.9	6.27	-0.88	979
579	Intermediate reticular nucleus	IRN	-6.9	5.94	-0.88	979
580	Intermediate reticular nucleus	IRN	-6.9	5.87	-0.92	979
581	Intermediate reticular nucleus	IRN	-6.9	6.02	-0.91	979
582	Parvicellular reticular nucleus	PARN	-6.9	5.78	-1.12	989
583	Periaqueductal gray	PAG	-4.82	3.46	1.02	839
584	superior cerebelar peduncles	scp	-4.82	3.86	1.02	1175
585	Midbrain	MB	-4.82	3.79	0.99	807
586	Midbrain	MB	-4.82	3.84	0.97	807
587	Nucleus raphe pontis	RPO	-4.82	4.93	-0.03	933
588	Intermediate reticular nucleus	IRN	-6.98	6.7	1.11	979
589	Parvicellular reticular nucleus	PARN	-6.98	5.77	1.06	989
590	Intermediate reticular nucleus	IRN	-6.98	6.46	1.03	979
591	Intermediate reticular nucleus	IRN	-6.98	6.36	1.03	979
592	Intermediate reticular nucleus	IRN	-6.98	6.21	0.94	979
593	Medulla	MY	-6.98	7.22	0.95	936
594	Intermediate reticular nucleus	IRN	-6.98	6.27	0.86	979
595	Lateral reticular nucleus magnocellular part	LRNm	-6.98	6.76	0.85	983
596	Medullary reticular nucleus ventral part	MDRNv	-6.98	6.56	0.81	988
597	Medulla	MY	-6.98	7.07	0.81	936
598	Medulla	MY	-6.98	7.03	0.79	936
599	Inferior olivary complex	IO	-6.98	7.3	0.78	978
600	Intermediate reticular nucleus	IRN	-6.98	6.26	0.75	979
601	Medulla	MY	-6.98	7.17	0.73	936
602	Medulla	MY	-6.98	6.93	0.71	936
603	Intermediate reticular nucleus	IRN	-6.98	5.6	0.66	979
604	Medullary reticular nucleus ventral part	MDRNv	-6.98	6.2	0.58	988
605	Medulla	MY	-6.98	7.09	0.58	936
606	Intermediate reticular nucleus	IRN	-6.98	5.9	0.5	979
607	Medullary reticular nucleus ventral part	MDRNv	-6.98	5.95	0.45	988
608	pyramid	py	-6.98	7.2	0.35	1208
609	Inferior olivary complex	IO	-6.98	6.95	-0.11	978
610	Intermediate reticular nucleus	IRN	-6.98	6.03	-0.68	979
611	Intermediate reticular nucleus	IRN	-6.98	6.13	-0.72	979
612	Intermediate reticular nucleus	IRN	-6.98	6.0	-0.75	979
613	Intermediate reticular nucleus	IRN	-6.98	6.0	-0.79	979
614	Intermediate reticular nucleus	IRN	-6.98	6.22	-0.81	979
615	Intermediate reticular nucleus	IRN	-6.98	6.16	-0.83	979
616	Intermediate reticular nucleus	IRN	-6.98	5.93	-0.85	979
617	Parvicellular reticular nucleus	PARN	-6.98	5.76	-0.93	989
618	Intermediate reticular nucleus	IRN	-6.98	6.12	-0.95	979
619	Intermediate reticular nucleus	IRN	-6.98	6.09	-1.01	979
620	Intermediate reticular nucleus	IRN	-6.98	6.14	-1.03	979
621	Intermediate reticular nucleus	IRN	-6.98	6.1	-1.08	979
622	Medullary reticular nucleus dorsal part	MDRNd	-7.06	5.59	1.27	987
623	Nucleus ambiguus ventral division	AMBv	-7.06	6.74	1.27	973
624	Medullary reticular nucleus dorsal part	MDRNd	-7.06	6.14	1.1	987
625	Medulla	MY	-7.06	7.22	0.98	936
626	Intermediate reticular nucleus	IRN	-7.06	6.34	0.95	979
627	Intermediate reticular nucleus	IRN	-7.06	6.42	0.95	979
628	Medulla	MY	-7.06	7.24	0.9	936
629	Medullary reticular nucleus ventral part	MDRNv	-7.06	6.47	0.81	988
630	Medulla	MY	-7.06	7.21	0.8	936
631	Medulla	MY	-7.06	6.94	0.74	936
632	Inferior olivary complex	IO	-7.06	7.29	0.7	978
633	Intermediate reticular nucleus	IRN	-7.06	5.77	0.65	979
634	Inferior olivary complex	IO	-7.06	6.7	0.01	978
635	Medullary reticular nucleus ventral part	MDRNv	-7.06	6.05	-0.66	988
636	Medullary reticular nucleus ventral part	MDRNv	-7.06	6.17	-0.69	988
637	Intermediate reticular nucleus	IRN	-7.06	5.96	-0.74	979
638	Intermediate reticular nucleus	IRN	-7.06	6.06	-0.74	979
639	Intermediate reticular nucleus	IRN	-7.06	6.0	-0.75	979
640	Intermediate reticular nucleus	IRN	-7.06	6.32	-0.88	979
641	Medullary reticular nucleus dorsal part	MDRNd	-7.06	5.81	-0.92	987
642	Intermediate reticular nucleus	IRN	-7.06	6.18	-0.93	979
643	Intermediate reticular nucleus	IRN	-7.06	6.11	-1.03	979
644	Medullary reticular nucleus dorsal part	MDRNd	-7.06	6.01	-1.04	987
645	Medullary reticular nucleus dorsal part	MDRNd	-7.06	5.58	-1.18	987
646	Medullary reticular nucleus dorsal part	MDRNd	-7.06	5.66	-1.2	987
647	Medullary reticular nucleus dorsal part	MDRNd	-7.06	5.54	-1.23	987
648	Medullary reticular nucleus dorsal part	MDRNd	-7.06	5.79	-1.23	987
649	Medullary reticular nucleus dorsal part	MDRNd	-7.06	5.76	-1.29	987
650	Spinal nucleus of the trigeminal caudal part	SPVC	-7.14	5.57	1.5	955
651	Intermediate reticular nucleus	IRN	-7.14	6.62	1.13	979
652	Medullary reticular nucleus dorsal part	MDRNd	-7.14	5.77	1.14	987
653	Medullary reticular nucleus dorsal part	MDRNd	-7.14	5.6	1.1	987
654	Intermediate reticular nucleus	IRN	-7.14	6.34	1.1	979
655	Medullary reticular nucleus dorsal part	MDRNd	-7.14	5.83	0.99	987
656	Intermediate reticular nucleus	IRN	-7.14	6.28	0.92	979
657	Medulla	MY	-7.14	7.32	0.91	936
658	Intermediate reticular nucleus	IRN	-7.14	6.32	0.87	979
659	Nucleus of the solitary tract	NTS	-7.14	5.32	0.83	949
660	Inferior olivary complex	IO	-7.14	7.35	0.81	978
661	Medullary reticular nucleus ventral part	MDRNv	-7.14	6.32	0.74	988
662	Medulla	MY	-7.14	7.15	0.24	936
663	Medullary reticular nucleus ventral part	MDRNv	-7.14	6.27	-0.65	988
664	Medullary reticular nucleus ventral part	MDRNv	-7.14	6.33	-0.68	988
665	Medullary reticular nucleus ventral part	MDRNv	-7.14	6.17	-0.7	988
666	Medullary reticular nucleus ventral part	MDRNv	-7.14	6.29	-0.72	988
667	Intermediate reticular nucleus	IRN	-7.14	6.1	-0.75	979
668	Medullary reticular nucleus ventral part	MDRNv	-7.14	6.22	-0.77	988
669	Intermediate reticular nucleus	IRN	-7.14	5.98	-0.78	979
670	Medulla	MY	-7.14	6.97	-0.78	936
671	Intermediate reticular nucleus	IRN	-7.14	5.96	-0.85	979
672	Medullary reticular nucleus ventral part	MDRNv	-7.14	6.3	-0.85	988
673	Intermediate reticular nucleus	IRN	-7.14	6.02	-0.87	979
674	Intermediate reticular nucleus	IRN	-7.14	6.07	-0.89	979
675	Intermediate reticular nucleus	IRN	-7.14	5.9	-0.9	979
676	Intermediate reticular nucleus	IRN	-7.14	6.31	-0.91	979
677	Intermediate reticular nucleus	IRN	-7.14	6.13	-0.92	979
678	Intermediate reticular nucleus	IRN	-7.14	6.24	-0.94	979
679	Intermediate reticular nucleus	IRN	-7.14	6.15	-0.97	979
680	Medullary reticular nucleus dorsal part	MDRNd	-7.14	5.86	-1.13	987
681	Intermediate reticular nucleus	IRN	-7.22	6.33	1.13	979
682	Medullary reticular nucleus ventral part	MDRNv	-7.22	6.66	1.04	988
683	Intermediate reticular nucleus	IRN	-7.22	6.12	0.93	979
684	Medulla	MY	-7.22	7.11	0.92	936
685	Intermediate reticular nucleus	IRN	-7.22	6.27	0.88	979
686	Medulla	MY	-7.22	7.42	0.84	936
687	Medullary reticular nucleus dorsal part	MDRNd	-7.22	5.73	0.73	987
688	Intermediate reticular nucleus	IRN	-7.22	5.8	0.69	979
689	Intermediate reticular nucleus	IRN	-7.22	5.94	0.67	979
690	Intermediate reticular nucleus	IRN	-7.22	5.86	0.64	979
691	Medullary reticular nucleus ventral part	MDRNv	-7.22	6.28	-0.52	988
692	Medullary reticular nucleus ventral part	MDRNv	-7.22	6.39	-0.71	988
693	Medullary reticular nucleus ventral part	MDRNv	-7.22	6.35	-0.78	988
694	Medullary reticular nucleus ventral part	MDRNv	-7.22	6.4	-0.86	988
695	Intermediate reticular nucleus	IRN	-7.22	6.21	-0.89	979
696	Intermediate reticular nucleus	IRN	-7.22	6.27	-0.92	979
697	Medullary reticular nucleus ventral part	MDRNv	-7.22	6.44	-0.93	988
698	Intermediate reticular nucleus	IRN	-7.22	6.34	-0.97	979
699	Medullary reticular nucleus dorsal part	MDRNd	-7.3	5.94	1.21	987
700	Medullary reticular nucleus dorsal part	MDRNd	-7.3	5.99	1.19	987
701	root	root	-7.3	7.49	0.93	1
702	Medulla	MY	-7.3	7.29	0.88	936
703	Medulla	MY	-7.3	7.16	0.83	936
704	Medullary reticular nucleus ventral part	MDRNv	-7.3	6.24	-0.28	988
705	Intermediate reticular nucleus	IRN	-7.3	6.07	-0.75	979
706	Medullary reticular nucleus ventral part	MDRNv	-7.3	6.36	-0.77	988
707	Medulla	MY	-7.38	7.14	0.96	936
708	Medulla	MY	-7.38	7.43	0.81	936
709	root	root	-7.38	7.47	0.73	1
710	Medullary reticular nucleus dorsal part	MDRNd	-7.38	5.64	0.66	987
711	Dorsal motor nucleus of the vagus nerve	DMX	-7.38	5.5	0.46	974
712	Medullary reticular nucleus ventral part	MDRNv	-7.38	6.38	-0.35	988
713	Medullary reticular nucleus ventral part	MDRNv	-7.38	6.31	-0.54	988
714	Intermediate reticular nucleus	IRN	-7.38	6.4	-0.99	979
715	Spinal nucleus of the trigeminal caudal part	SPVC	-7.46	5.32	1.11	955
716	Medulla	MY	-7.46	6.41	0.24	936
717	Medullary reticular nucleus ventral part	MDRNv	-7.46	6.29	-0.51	988
718	Intermediate reticular nucleus	IRN	-7.54	6.54	1.04	979
719	Medullary reticular nucleus ventral part	MDRNv	-7.54	6.38	-0.53	988
720	Intermediate reticular nucleus	IRN	-7.54	6.69	-1.16	979
721	Medullary reticular nucleus dorsal part	MDRNd	-7.62	6.21	0.93	987
722	Medulla	MY	-7.62	5.68	-0.37	936
723	Intermediate reticular nucleus	IRN	-7.62	6.58	-1.04	979
724	Periaqueductal gray	PAG	-4.78	3.62	0.93	839
725	Midbrain	MB	-4.84	3.82	1.01	807
726	Pons	P	-4.91	4.02	0.98	884
727	Parabrachial nucleus	PB	-5.03	4.43	1.31	891
728	Parabrachial nucleus	PB	-5.05	4.48	1.36	891
729	Parabrachial nucleus	PB	-5.04	4.46	1.43	891
730	Parabrachial nucleus	PB	-5.04	4.45	1.46	891
731	Parabrachial nucleus	PB	-5.04	4.45	1.48	891
732	Parabrachial nucleus	PB	-5.05	4.48	1.51	891
733	Parabrachial nucleus	PB	-5.06	4.51	1.52	891
734	Parabrachial nucleus	PB	-5.06	4.53	1.55	891
735	Pons	P	-5.1	4.64	1.4	884
736	Pons	P	-5.09	4.62	1.5	884
737	Pons	P	-5.09	4.62	1.51	884
738	Parabrachial nucleus	PB	-5.05	4.5	1.54	891
739	Parabrachial nucleus	PB	-5.06	4.53	1.45	891
740	Parabrachial nucleus	PB	-5.07	4.56	1.51	891
741	Parabrachial nucleus	PB	-5.07	4.55	1.57	891
742	Pons	P	-5.11	4.68	1.56	884
743	Pons	P	-5.12	4.73	1.53	884
744	Pons	P	-5.12	4.71	1.68	884
745	Parabrachial nucleus	PB	-5.11	4.68	1.67	891
746	Pons	P	-5.14	4.78	1.73	884
747	Pons	P	-5.16	4.84	1.65	884
748	Parabrachial nucleus	PB	-5.09	4.63	-1.63	891
749	Parabrachial nucleus	PB	-5.09	4.63	-1.55	891
750	Pons	P	-5.11	4.69	-1.5	884
751	Parabrachial nucleus	PB	-5.11	4.69	-1.67	891
752	Pons	P	-5.14	4.79	-1.66	884
753	Pons	P	-5.15	4.81	-1.7	884
754	Pons	P	-5.15	4.83	-1.76	884
755	Pons	P	-5.17	4.89	-1.73	884
756	Pons	P	-5.16	4.84	-1.5	884
757	Pons	P	-5.19	4.94	-1.46	884
758	Principal sensory nucleus of the trigeminal	PSV	-5.18	4.92	-1.95	890
759	Spinal nucleus of the trigeminal oral part	SPVO	-5.3	5.32	-2.01	957
760	Medulla	MY	-5.3	5.3	-2.04	936
761	Medulla	MY	-5.27	5.21	-2.04	936
762	Spinal nucleus of the trigeminal oral part	SPVO	-5.31	5.34	-1.92	957
763	Medulla	MY	-5.24	5.1	-1.42	936
764	Parvicellular reticular nucleus	PARN	-5.24	5.12	-1.45	989
765	Parvicellular reticular nucleus	PARN	-5.3	5.3	-1.36	989
766	Principal sensory nucleus of the trigeminal	PSV	-5.18	4.92	-2.04	890
767	Koelliker-Fuse subnucleus	KF	-5.23	5.08	-1.99	892
768	Principal sensory nucleus of the trigeminal	PSV	-5.19	4.96	-2.0	890
769	Medulla	MY	-5.27	5.22	-2.0	936
770	Spinal nucleus of the trigeminal oral part	SPVO	-5.29	5.29	-2.02	957
771	Pons	P	-5.25	5.16	-2.04	884
772	Pons	P	-4.93	3.83	0.81	884
773	superior cerebelar peduncles	scp	-4.95	3.9	0.85	1175
774	superior cerebelar peduncles	scp	-4.94	3.86	0.91	1175
775	Midbrain	MB	-4.92	3.82	0.95	807
776	Midbrain trigeminal nucleus	MEV	-4.99	4.04	0.93	820
777	Midbrain trigeminal nucleus	MEV	-5.0	4.06	0.93	820
778	Parabrachial nucleus	PB	-5.01	4.11	0.97	891
779	Pons	P	-5.09	4.36	1.09	884
780	Pons	P	-5.1	4.39	1.11	884
781	Pons	P	-5.12	4.47	1.17	884
782	Parabrachial nucleus	PB	-5.13	4.48	1.35	891
783	Pons	P	-5.14	4.53	1.37	884
784	Pons	P	-5.15	4.55	1.34	884
785	Pons	P	-5.15	4.54	1.37	884
786	Pons	P	-5.15	4.56	1.4	884
787	Pons	P	-5.17	4.63	1.21	884
788	Medial vestibular nucleus	MV	-5.25	4.87	1.27	1004
789	Pons	P	-5.2	4.73	1.65	884
790	Parabrachial nucleus	PB	-5.19	4.67	1.69	891
791	Pons	P	-5.17	4.62	1.55	884
792	Pons	P	-5.18	4.66	1.46	884
793	Pons	P	-5.19	4.68	1.42	884
794	Medial vestibular nucleus	MV	-5.24	4.86	1.32	1004
795	Medial vestibular nucleus	MV	-5.23	4.83	1.44	1004
796	Parvicellular reticular nucleus	PARN	-5.37	5.26	1.42	989
797	Parvicellular reticular nucleus	PARN	-5.37	5.27	1.45	989
798	Spinal nucleus of the trigeminal oral part	SPVO	-5.45	5.54	1.67	957
799	Spinal nucleus of the trigeminal oral part	SPVO	-5.46	5.58	1.69	957
800	Spinal nucleus of the trigeminal oral part	SPVO	-5.47	5.59	1.67	957
801	Sublaterodorsal nucleus	SLD	-5.18	4.64	0.84	935
802	Spinal nucleus of the trigeminal oral part	SPVO	-5.46	5.58	-1.94	957
803	Spinal nucleus of the trigeminal oral part	SPVO	-5.38	5.31	-1.97	957
804	Medulla	MY	-5.36	5.25	-2.01	936
805	Medulla	MY	-5.35	5.2	-2.07	936
806	Spinal nucleus of the trigeminal oral part	SPVO	-5.39	5.35	-1.96	957
807	Medulla	MY	-5.32	5.11	-1.87	936
808	Koelliker-Fuse subnucleus	KF	-5.27	4.95	-2.2	892
809	Koelliker-Fuse subnucleus	KF	-5.28	4.98	-2.19	892
810	Koelliker-Fuse subnucleus	KF	-5.28	4.97	-2.18	892
811	Koelliker-Fuse subnucleus	KF	-5.27	4.95	-2.12	892
812	Koelliker-Fuse subnucleus	KF	-5.3	5.04	-2.09	892
813	Koelliker-Fuse subnucleus	KF	-5.29	5.02	-2.09	892
814	Koelliker-Fuse subnucleus	KF	-5.3	5.04	-2.03	892
815	Medial vestibular nucleus	MV	-5.31	5.07	-1.78	1004
816	Medial vestibular nucleus	MV	-5.3	5.04	-1.77	1004
817	Medial vestibular nucleus	MV	-5.3	5.03	-1.75	1004
818	Medial vestibular nucleus	MV	-5.29	5.0	-1.72	1004
819	Medial vestibular nucleus	MV	-5.29	5.02	-1.83	1004
820	Medial vestibular nucleus	MV	-5.29	5.0	-1.83	1004
821	Medial vestibular nucleus	MV	-5.27	4.95	-1.84	1004
822	Medial vestibular nucleus	MV	-5.25	4.88	-1.76	1004
823	Medial vestibular nucleus	MV	-5.24	4.84	-1.73	1004
824	Medial vestibular nucleus	MV	-5.23	4.81	-1.73	1004
825	Pons	P	-5.2	4.72	-1.73	884
826	Pons	P	-5.2	4.71	-1.67	884
827	Medial vestibular nucleus	MV	-5.22	4.79	-1.61	1004
828	Medial vestibular nucleus	MV	-5.23	4.83	-1.55	1004
829	Medial vestibular nucleus	MV	-5.26	4.92	-1.52	1004
830	Medial vestibular nucleus	MV	-5.25	4.89	-1.66	1004
831	Medial vestibular nucleus	MV	-5.27	4.95	-1.65	1004
832	Medial vestibular nucleus	MV	-5.28	4.99	-1.66	1004
833	Medial vestibular nucleus	MV	-5.28	4.99	-1.62	1004
834	Pons	P	-5.18	4.65	-1.6	884
835	Medial vestibular nucleus	MV	-5.24	4.85	-1.68	1004
836	Pons	P	-5.03	3.89	0.8	884
837	Pons	P	-5.06	3.99	0.83	884
838	Midbrain trigeminal nucleus	MEV	-5.09	4.09	0.88	820
839	Parabrachial nucleus	PB	-5.08	4.06	0.93	891
840	Parabrachial nucleus	PB	-5.1	4.14	0.95	891
841	Midbrain trigeminal nucleus	MEV	-5.13	4.23	0.93	820
842	Parabrachial nucleus	PB	-5.12	4.21	0.98	891
843	Parabrachial nucleus	PB	-5.14	4.26	0.96	891
844	Pons	P	-5.17	4.35	0.93	884
845	Pontine central gray	PCG	-5.19	4.43	0.9	912
846	Pons	P	-5.2	4.45	1.01	884
847	Parabrachial nucleus	PB	-5.19	4.43	1.13	891
848	Parabrachial nucleus	PB	-5.17	4.38	1.12	891
849	Pons	P	-5.19	4.43	1.17	884
850	Parabrachial nucleus	PB	-5.2	4.46	1.36	891
851	Medial vestibular nucleus	MV	-5.24	4.59	1.34	1004
852	Pons	P	-5.28	4.73	1.8	884
853	Medial vestibular nucleus	MV	-5.29	4.75	1.6	1004
854	Medial vestibular nucleus	MV	-5.29	4.76	1.5	1004
855	Medial vestibular nucleus	MV	-5.29	4.74	1.46	1004
856	Medial vestibular nucleus	MV	-5.26	4.64	1.34	1004
857	Medial vestibular nucleus	MV	-5.26	4.65	1.33	1004
858	Medial vestibular nucleus	MV	-5.24	4.59	1.31	1004
859	Medial vestibular nucleus	MV	-5.3	4.78	1.21	1004
860	Medial vestibular nucleus	MV	-5.27	4.68	1.44	1004
861	Parvicellular reticular nucleus	PARN	-5.58	5.7	-1.17	989
862	Parvicellular reticular nucleus	PARN	-5.44	5.26	-1.44	989
863	Pons	P	-5.24	4.58	-1.52	884
864	Medial vestibular nucleus	MV	-5.24	4.6	-1.53	1004
865	Medial vestibular nucleus	MV	-5.28	4.73	-1.58	1004
866	Medial vestibular nucleus	MV	-5.31	4.8	-1.57	1004
867	Medial vestibular nucleus	MV	-5.33	4.88	-1.49	1004
868	Medial vestibular nucleus	MV	-5.31	4.82	-1.34	1004
869	Medial vestibular nucleus	MV	-5.33	4.88	-1.39	1004
870	Medial vestibular nucleus	MV	-5.33	4.88	-1.28	1004
871	Medial vestibular nucleus	MV	-5.35	4.95	-1.6	1004
872	Medial vestibular nucleus	MV	-5.34	4.92	-1.58	1004
873	Medial vestibular nucleus	MV	-5.34	4.91	-1.62	1004
874	Medial vestibular nucleus	MV	-5.35	4.95	-1.63	1004
875	Medial vestibular nucleus	MV	-5.35	4.94	-1.65	1004
876	Medial vestibular nucleus	MV	-5.35	4.95	-1.66	1004
877	Medial vestibular nucleus	MV	-5.37	5.02	-1.72	1004
878	Medial vestibular nucleus	MV	-5.33	4.89	-1.75	1004
879	Spinal nucleus of the trigeminal oral part	SPVO	-5.48	5.36	-1.85	957
880	vestibular nerve	vVIIIn	-5.44	5.23	-2.14	1136
881	Medulla	MY	-5.36	4.98	-1.96	936
882	Medulla	MY	-5.41	5.15	-1.91	936
883	Medulla	MY	-5.42	5.17	-1.92	936
884	Medulla	MY	-5.43	5.21	-1.85	936
885	Medial vestibular nucleus	MV	-5.39	5.08	-1.79	1004
886	Pons	P	-5.28	4.73	-1.9	884
887	Pons	P	-5.32	4.86	-1.92	884
888	Medial vestibular nucleus	MV	-5.35	4.96	-1.76	1004
889	Medial vestibular nucleus	MV	-5.37	5.02	-1.78	1004
890	Parabrachial nucleus	PB	-5.14	4.0	0.87	891
891	Parabrachial nucleus	PB	-5.15	4.04	0.92	891
892	Parabrachial nucleus	PB	-5.16	4.07	0.98	891
893	Parabrachial nucleus	PB	-5.2	4.2	1.0	891
894	Parabrachial nucleus	PB	-5.22	4.26	0.98	891
895	Parabrachial nucleus	PB	-5.22	4.26	0.99	891
896	Parabrachial nucleus	PB	-5.22	4.25	1.02	891
897	Parabrachial nucleus	PB	-5.24	4.32	1.04	891
898	Midbrain trigeminal nucleus	MEV	-5.23	4.31	1.01	820
899	Locus ceruleus	LC	-5.25	4.36	0.94	929
900	Parvicellular reticular nucleus	PARN	-5.59	5.47	1.42	989
901	Medial vestibular nucleus	MV	-5.43	4.94	0.89	1004
902	Medial vestibular nucleus	MV	-5.41	4.87	0.87	1004
903	Medial vestibular nucleus	MV	-5.38	4.79	0.9	1004
904	Parabrachial nucleus	PB	-5.26	4.4	1.17	891
905	Medial vestibular nucleus	MV	-5.29	4.5	1.14	1004
906	Medial vestibular nucleus	MV	-5.28	4.46	1.26	1004
907	Medial vestibular nucleus	MV	-5.29	4.5	1.32	1004
908	Medial vestibular nucleus	MV	-5.31	4.54	1.47	1004
909	Medial vestibular nucleus	MV	-5.31	4.55	1.2	1004
910	Medial vestibular nucleus	MV	-5.36	4.72	-1.14	1004
911	Medial vestibular nucleus	MV	-5.38	4.8	-1.2	1004
912	Medial vestibular nucleus	MV	-5.38	4.78	-1.31	1004
913	Medial vestibular nucleus	MV	-5.35	4.7	-1.31	1004
914	Medial vestibular nucleus	MV	-5.35	4.68	-1.37	1004
915	Medial vestibular nucleus	MV	-5.35	4.7	-1.41	1004
916	Medial vestibular nucleus	MV	-5.36	4.71	-1.46	1004
917	Medial vestibular nucleus	MV	-5.36	4.73	-1.49	1004
918	Medial vestibular nucleus	MV	-5.36	4.72	-1.51	1004
919	Medial vestibular nucleus	MV	-5.39	4.81	-1.46	1004
920	Medial vestibular nucleus	MV	-5.4	4.84	-1.49	1004
921	Medial vestibular nucleus	MV	-5.37	4.76	-1.45	1004
922	Medulla	MY	-5.36	4.74	-1.79	936
923	Medulla	MY	-5.37	4.77	-1.83	936
924	Lateral vestibular nucleus	LAV	-5.38	4.78	-1.83	1003
925	Lateral vestibular nucleus	LAV	-5.38	4.79	-1.87	1003
926	Lateral vestibular nucleus	LAV	-5.39	4.82	-1.89	1003
927	vestibular nerve	vVIIIn	-5.46	5.06	-1.9	1136
928	Medial vestibular nucleus	MV	-5.43	4.96	-1.73	1004
929	Medial vestibular nucleus	MV	-5.39	4.83	-1.73	1004
930	Medial vestibular nucleus	MV	-5.38	4.78	-1.64	1004
931	inferior cerebellar peduncle	icp	-5.4	4.86	-2.2	1181
932	Medulla	MY	-5.51	5.22	-1.69	936
933	Parvicellular reticular nucleus	PARN	-5.61	5.54	-1.42	989
934	Parabrachial nucleus	PB	-5.25	4.09	0.92	891
935	Parabrachial nucleus	PB	-5.24	4.06	0.97	891
936	Parabrachial nucleus	PB	-5.24	4.06	0.98	891
937	Parabrachial nucleus	PB	-5.25	4.08	1.0	891
938	Parabrachial nucleus	PB	-5.27	4.16	1.02	891
939	Locus ceruleus	LC	-5.32	4.33	1.02	929
940	Locus ceruleus	LC	-5.33	4.35	1.06	929
941	Parabrachial nucleus	PB	-5.33	4.35	1.14	891
942	Parabrachial nucleus	PB	-5.31	4.31	1.17	891
943	Pons	P	-5.34	4.4	1.1	884
944	Pons	P	-5.34	4.38	1.12	884
945	Medial vestibular nucleus	MV	-5.35	4.42	1.12	1004
946	Medial vestibular nucleus	MV	-5.35	4.44	1.09	1004
947	Medial vestibular nucleus	MV	-5.36	4.46	1.28	1004
948	Medial vestibular nucleus	MV	-5.4	4.6	1.42	1004
949	Medial vestibular nucleus	MV	-5.41	4.63	1.39	1004
950	Medial vestibular nucleus	MV	-5.42	4.66	1.52	1004
951	Medial vestibular nucleus	MV	-5.43	4.69	1.42	1004
952	Medial vestibular nucleus	MV	-5.42	4.64	1.55	1004
953	Medial vestibular nucleus	MV	-5.46	4.78	1.08	1004
954	Medial vestibular nucleus	MV	-5.45	4.74	-1.36	1004
955	Medial vestibular nucleus	MV	-5.45	4.74	-1.33	1004
956	Medial vestibular nucleus	MV	-5.45	4.75	-1.32	1004
957	Medial vestibular nucleus	MV	-5.42	4.67	-1.24	1004
958	Medial vestibular nucleus	MV	-5.43	4.69	-1.25	1004
959	Medulla	MY	-5.63	5.33	-1.59	936
960	Medulla	MY	-5.63	5.33	-1.6	936
961	Medulla	MY	-5.62	5.32	-1.7	936
962	Spinal nucleus of the trigeminal oral part	SPVO	-5.63	5.34	-1.72	957
963	Spinal nucleus of the trigeminal oral part	SPVO	-5.67	5.48	-1.73	957
964	Lateral vestibular nucleus	LAV	-5.48	4.85	-2.03	1003
965	vestibular nerve	vVIIIn	-5.51	4.96	-1.99	1136
966	vestibular nerve	vVIIIn	-5.53	5.01	-2.06	1136
967	Lateral vestibular nucleus	LAV	-5.47	4.82	-2.07	1003
968	Medulla	MY	-5.48	4.84	-2.11	936
969	Medulla	MY	-5.48	4.85	-2.12	936
970	inferior cerebellar peduncle	icp	-5.5	4.92	-2.22	1181
971	Lateral vestibular nucleus	LAV	-5.53	5.02	-1.75	1003
972	Medial vestibular nucleus	MV	-5.5	4.93	-1.37	1004
973	Medulla	MY	-5.58	5.18	-0.74	936
974	Medial vestibular nucleus	MV	-5.3	4.49	1.22	1004
975	Parabrachial nucleus	PB	-5.3	4.28	1.17	891
976	Parabrachial nucleus	PB	-5.3	4.27	1.12	891
977	Parabrachial nucleus	PB	-5.3	4.18	1.05	891
978	facial nerve	VIIn	-5.3	5.35	-0.98	1131
979	Parvicellular reticular nucleus	PARN	-5.3	5.59	-1.19	989
980	Parvicellular reticular nucleus	PARN	-5.3	5.14	-1.4	989
981	Parvicellular reticular nucleus	PARN	-5.3	6.06	-1.45	989
982	Parvicellular reticular nucleus	PARN	-5.3	5.42	-1.56	989
983	Spinal nucleus of the trigeminal oral part	SPVO	-5.3	5.36	-1.72	957
984	Parvicellular reticular nucleus	PARN	-5.3	5.9	-1.73	989
985	Spinal nucleus of the trigeminal oral part	SPVO	-5.3	5.54	-1.96	957
986	Spinal nucleus of the trigeminal oral part	SPVO	-5.3	5.46	-2.0	957
987	Koelliker-Fuse subnucleus	KF	-5.3	4.94	-2.13	892
