# Supplementary material for: Constructing an adult orofacial premotor atlas in Allen mouse CCF
Source: eLife. 2021 Apr 27;10:e67291. doi: 10.7554/eLife.67291 (PMC8137149; doi:10.7554/eLife.67291)
Supplement: Figure 5—source data 1 — Vibrissa premotor neurons from four mice (v1, v2, v3, v4), genioglossus premotor neurons from four mice (g1, g2, g3, g4), and masseter premotor neurons from four mice (m1, m2, m3, m4). Coordinates are relative to Bregma (in millimeters). Those coordinates can be converted into Allen common coordinate framework (CCF) coordinates by the following equations: AP in CCF = –1 × AP coordinates × 1000 + 5400; DV in CCF = DV coordinates × 1000; ML in CCF = ML coordinates × 1000 + 5700. [file elife-67291-fig5-data1.zip › m3.csv]

	name	acronym	AP_location	DV_location	ML_location	avIndex
0	Substantia nigra reticular part	SNr	-2.92	4.77	1.95	823
1	Midbrain	MB	-2.95	4.66	1.94	807
2	Substantia nigra reticular part	SNr	-2.92	4.8	1.89	823
3	Ventral tegmental area	VTA	-2.83	5.1	1.33	824
4	Midbrain reticular nucleus	MRN	-2.89	4.82	1.3	827
5	Superior colliculus motor related intermediate white layer	SCiw	-3.28	2.97	1.2	834
6	Midbrain	MB	-3.22	3.17	0.69	807
7	Red nucleus	RN	-2.94	4.46	0.55	854
8	Periaqueductal gray	PAG	-3.22	2.96	-0.46	839
9	Red nucleus	RN	-2.92	4.36	-0.69	854
10	Red nucleus	RN	-2.9	4.44	-0.74	854
11	Substantia nigra reticular part	SNr	-3.03	4.63	1.93	823
12	Midbrain reticular nucleus	MRN	-3.02	4.6	1.48	827
13	Superior colliculus motor related intermediate white layer	SCiw	-3.43	2.61	1.07	834
14	Midbrain reticular nucleus	MRN	-3.04	4.19	-0.55	827
15	Midbrain reticular nucleus	MRN	-2.92	4.55	-1.78	827
16	Midbrain reticular nucleus	MRN	-3.21	4.15	1.75	827
17	Midbrain reticular nucleus	MRN	-3.28	3.67	0.74	827
18	Superior colliculus motor related intermediate white layer	SCiw	-3.5	2.38	-0.76	834
19	Red nucleus	RN	-3.07	4.39	-0.78	854
20	Midbrain	MB	-3.0	4.54	-1.8	807
21	Posterior intralaminar thalamic nucleus	PIL	-3.3	4.19	2.2	703
22	Midbrain reticular nucleus	MRN	-3.36	3.75	1.28	827
23	Superior colliculus motor related deep white layer	SCdw	-3.52	2.93	0.83	833
24	Periaqueductal gray	PAG	-3.49	3.05	0.77	839
25	Periaqueductal gray	PAG	-3.48	3.1	0.71	839
26	Periaqueductal gray	PAG	-3.37	3.55	0.39	839
27	Midbrain	MB	-3.15	4.5	-0.25	807
28	Red nucleus	RN	-3.22	4.12	-0.52	854
29	Superior colliculus motor related deep white layer	SCdw	-3.43	3.06	-0.77	833
30	Red nucleus	RN	-3.2	4.14	-0.79	854
31	Superior colliculus motor related deep gray layer	SCdg	-3.53	2.6	-0.85	832
32	Superior colliculus motor related deep gray layer	SCdg	-3.45	2.93	-0.92	832
33	Superior colliculus motor related intermediate white layer	SCiw	-3.39	3.19	-1.32	834
34	Superior colliculus motor related intermediate white layer	SCiw	-3.66	2.76	1.59	834
35	Superior colliculus motor related deep gray layer	SCdg	-3.59	3.0	1.04	832
36	Midbrain	MB	-3.55	3.17	1.04	807
37	Superior colliculus motor related deep gray layer	SCdg	-3.57	3.06	0.98	832
38	Periaqueductal gray	PAG	-3.56	3.08	0.7	839
39	Midbrain reticular nucleus	MRN	-3.33	3.98	-0.32	827
40	Red nucleus	RN	-3.25	4.35	-0.4	854
41	Superior colliculus motor related intermediate white layer	SCiw	-3.61	2.5	-1.47	834
42	Superior colliculus motor related intermediate white layer	SCiw	-3.54	2.83	-1.46	834
43	Superior colliculus motor related intermediate white layer	SCiw	-3.56	2.7	-1.57	834
44	Midbrain	MB	-3.48	4.03	1.94	807
45	Superior colliculus motor related intermediate white layer	SCiw	-3.78	2.5	1.3	834
46	Midbrain reticular nucleus	MRN	-3.59	3.38	1.02	827
47	Periaqueductal gray	PAG	-3.65	3.06	0.79	839
48	Midbrain reticular nucleus	MRN	-3.59	3.31	0.72	827
49	Periaqueductal gray	PAG	-3.65	3.03	0.69	839
50	Midbrain reticular nucleus	MRN	-3.42	3.94	-0.44	827
51	Midbrain reticular nucleus	MRN	-3.4	4.01	-0.46	827
52	Red nucleus	RN	-3.37	4.13	-0.49	854
53	Midbrain reticular nucleus	MRN	-3.48	3.63	-0.5	827
54	Superior colliculus motor related intermediate white layer	SCiw	-3.72	2.41	-1.17	834
55	Superior colliculus motor related intermediate white layer	SCiw	-3.63	2.78	-1.49	834
56	Midbrain reticular nucleus	MRN	-3.72	3.24	1.71	827
57	Midbrain reticular nucleus	MRN	-3.46	4.37	1.25	827
58	Midbrain reticular nucleus	MRN	-3.54	4.0	1.24	827
59	Midbrain reticular nucleus	MRN	-3.69	3.3	1.12	827
60	Midbrain	MB	-3.72	3.15	1.06	807
61	Midbrain reticular nucleus	MRN	-3.67	3.36	0.93	827
62	Midbrain	MB	-3.72	3.1	0.88	807
63	Periaqueductal gray	PAG	-3.73	3.04	0.79	839
64	Periaqueductal gray	PAG	-3.72	3.08	0.69	839
65	Periaqueductal gray	PAG	-3.8	2.71	0.59	839
66	Periaqueductal gray	PAG	-3.74	2.97	0.54	839
67	Periaqueductal gray	PAG	-3.68	3.24	0.49	839
68	Periaqueductal gray	PAG	-3.57	3.6	-0.41	839
69	Midbrain reticular nucleus	MRN	-3.54	3.75	-0.43	827
70	Periaqueductal gray	PAG	-3.73	2.83	-0.51	839
71	Superior colliculus motor related deep gray layer	SCdg	-3.77	2.57	-0.84	832
72	Superior colliculus motor related deep gray layer	SCdg	-3.68	2.99	-1.05	832
73	Superior colliculus motor related deep gray layer	SCdg	-3.69	2.94	-1.06	832
74	Superior colliculus motor related intermediate white layer	SCiw	-3.75	2.59	-1.45	834
75	Midbrain	MB	-3.81	3.12	1.13	807
76	Midbrain reticular nucleus	MRN	-3.76	3.3	0.79	827
77	Periaqueductal gray	PAG	-3.9	2.52	0.15	839
78	Midbrain reticular nucleus	MRN	-3.61	3.81	-0.34	827
79	Periaqueductal gray	PAG	-3.77	3.01	-0.59	839
80	Midbrain reticular nucleus	MRN	-3.62	3.7	-0.65	827
81	Periaqueductal gray	PAG	-3.75	3.1	-0.7	839
82	Superior colliculus motor related deep gray layer	SCdg	-3.88	2.47	-0.81	832
83	Inferior colliculus external nucleus	ICe	-3.91	3.13	1.97	816
84	Midbrain reticular nucleus	MRN	-3.87	3.31	1.9	827
85	Superior colliculus motor related intermediate gray layer	SCig	-4.06	2.43	1.86	835
86	Midbrain	MB	-3.62	4.48	1.65	807
87	Midbrain	MB	-3.59	4.61	1.58	807
88	Substantia nigra compact part	SNc	-3.55	4.77	1.51	867
89	Superior colliculus motor related intermediate gray layer	SCig	-4.17	1.85	1.35	835
90	Midbrain reticular nucleus	MRN	-3.67	4.14	1.04	827
91	Superior colliculus motor related deep gray layer	SCdg	-4.03	2.44	1.01	832
92	Red nucleus	RN	-3.57	4.54	0.75	854
93	Midbrain	MB	-3.5	4.81	0.31	807
94	Superior colliculus motor related intermediate white layer	SCiw	-4.1	1.96	0.13	834
95	Midbrain	MB	-3.72	3.73	0.03	807
96	Periaqueductal gray	PAG	-3.83	3.08	-0.82	839
97	Midbrain reticular nucleus	MRN	-3.87	3.66	1.77	827
98	Midbrain reticular nucleus	MRN	-4.0	3.05	1.54	827
99	Midbrain	MB	-4.06	2.74	1.49	807
100	Superior colliculus motor related deep gray layer	SCdg	-4.06	2.75	1.43	832
101	Superior colliculus motor related intermediate gray layer	SCig	-4.21	2.0	1.39	835
102	Superior colliculus motor related intermediate gray layer	SCig	-4.23	1.89	1.16	835
103	Midbrain reticular nucleus	MRN	-3.82	3.77	0.93	827
104	Red nucleus	RN	-3.69	4.34	0.54	854
105	Midbrain reticular nucleus	MRN	-3.59	4.6	-0.73	827
106	Superior colliculus motor related intermediate gray layer	SCig	-4.3	1.98	1.39	835
107	Midbrain reticular nucleus	MRN	-3.85	4.07	1.2	827
108	Midbrain reticular nucleus	MRN	-3.91	3.72	0.92	827
109	Superior colliculus motor related deep gray layer	SCdg	-4.22	2.29	0.9	832
110	Periaqueductal gray	PAG	-4.13	2.68	0.77	839
111	Periaqueductal gray	PAG	-4.11	2.76	0.77	839
112	Midbrain reticular nucleus	MRN	-3.89	3.78	0.67	827
113	Superior colliculus motor related deep gray layer	SCdg	-4.24	2.05	0.09	832
114	Midbrain reticular nucleus	MRN	-3.73	4.23	-1.24	827
115	Superior colliculus motor related intermediate white layer	SCiw	-4.11	2.36	-1.72	834
116	Nucleus sagulum	SAG	-3.99	3.9	1.95	818
117	Midbrain	MB	-3.7	5.18	1.54	807
118	Midbrain reticular nucleus	MRN	-4.15	3.06	1.51	827
119	Superior colliculus motor related deep gray layer	SCdg	-4.19	2.85	1.19	832
120	Midbrain reticular nucleus	MRN	-3.87	4.31	0.93	827
121	Midbrain reticular nucleus	MRN	-3.93	4.0	0.92	827
122	Midbrain reticular nucleus	MRN	-3.96	3.81	0.63	827
123	Periaqueductal gray	PAG	-4.23	2.53	0.61	839
124	Periaqueductal gray	PAG	-4.29	2.22	0.37	839
125	Periaqueductal gray	PAG	-4.27	2.32	0.32	839
126	Superior colliculus motor related deep gray layer	SCdg	-4.14	2.66	-1.27	832
127	Midbrain	MB	-4.02	4.1	1.76	807
128	Midbrain reticular nucleus	MRN	-4.19	3.27	1.6	827
129	Midbrain	MB	-4.28	2.86	1.57	807
130	Midbrain	MB	-4.25	2.98	1.58	807
131	Midbrain reticular nucleus	MRN	-4.22	3.14	1.51	827
132	Midbrain reticular nucleus	MRN	-4.19	3.24	1.41	827
133	Pedunculopontine nucleus	PPN	-3.99	4.15	1.3	868
134	Midbrain reticular nucleus	MRN	-3.98	4.2	1.1	827
135	Superior colliculus motor related deep gray layer	SCdg	-4.34	2.45	0.94	832
136	Superior colliculus motor related intermediate white layer	SCiw	-4.46	1.87	0.74	834
137	Periaqueductal gray	PAG	-4.22	2.99	0.74	839
138	Superior colliculus superficial gray layer	SCsg	-4.57	1.32	0.63	811
139	Midbrain reticular nucleus	MRN	-4.04	3.78	0.51	827
140	Periaqueductal gray	PAG	-4.17	3.18	0.5	839
141	Periaqueductal gray	PAG	-4.07	3.64	0.43	839
142	Midbrain reticular nucleus	MRN	-4.01	3.81	-0.4	827
143	Inferior colliculus external nucleus	ICe	-4.3	3.2	2.02	816
144	Midbrain	MB	-4.11	4.05	1.83	807
145	Midbrain	MB	-3.97	4.72	1.8	807
146	Pons	P	-3.93	4.92	1.74	884
147	Pons	P	-3.91	4.98	1.71	884
148	Midbrain reticular nucleus	MRN	-4.26	3.33	1.6	827
149	Nucleus of the lateral lemniscus	NLL	-3.83	5.35	1.61	886
150	Pons	P	-3.8	5.49	1.51	884
151	Inferior colliculus dorsal nucleus	ICd	-4.4	2.65	1.43	815
152	Midbrain reticular nucleus	MRN	-4.29	3.16	1.36	827
153	Midbrain reticular nucleus	MRN	-4.29	3.12	1.35	827
154	Midbrain reticular nucleus	MRN	-4.25	3.31	1.33	827
155	Pedunculopontine nucleus	PPN	-3.98	4.58	1.18	868
156	Superior colliculus motor related deep gray layer	SCdg	-4.42	2.49	1.12	832
157	Periaqueductal gray	PAG	-4.29	3.05	0.87	839
158	Periaqueductal gray	PAG	-4.29	3.03	0.77	839
159	Midbrain reticular nucleus	MRN	-4.01	4.35	0.73	827
160	Periaqueductal gray	PAG	-4.32	2.91	0.7	839
161	Midbrain reticular nucleus	MRN	-4.11	3.85	0.45	827
162	Periaqueductal gray	PAG	-4.18	3.5	0.29	839
163	Periaqueductal gray	PAG	-4.41	2.4	0.17	839
164	Midbrain reticular nucleus	MRN	-4.14	3.43	-1.09	827
165	Pontine reticular nucleus	PRNr	-3.79	5.09	-1.11	932
166	Pedunculopontine nucleus	PPN	-3.9	4.52	-1.37	868
167	Nucleus of the lateral lemniscus	NLL	-3.96	5.18	2.09	886
168	Midbrain	MB	-4.28	3.63	1.81	807
169	Pons	P	-4.01	4.9	1.62	884
170	Midbrain reticular nucleus	MRN	-4.26	3.68	1.5	827
171	Midbrain reticular nucleus	MRN	-4.31	3.42	1.34	827
172	Midbrain	MB	-4.44	2.81	1.19	807
173	Periaqueductal gray	PAG	-4.36	3.14	0.95	839
174	Periaqueductal gray	PAG	-4.38	3.03	0.94	839
175	Periaqueductal gray	PAG	-4.4	2.92	0.92	839
176	Pontine reticular nucleus	PRNr	-3.95	5.02	0.88	932
177	Periaqueductal gray	PAG	-4.43	2.77	0.83	839
178	Superior colliculus motor related intermediate white layer	SCiw	-4.59	2.03	0.74	834
179	Periaqueductal gray	PAG	-4.24	3.64	0.55	839
180	Periaqueductal gray	PAG	-4.52	2.26	0.35	839
181	Superior central nucleus raphe	CS	-3.95	4.92	0.26	926
182	Midbrain	MB	-4.06	4.4	0.18	807
183	Dorsal nucleus raphe	DR	-4.21	3.67	-0.01	882
184	Periaqueductal gray	PAG	-4.45	2.51	-0.1	839
185	Periaqueductal gray	PAG	-4.48	2.36	-0.14	839
186	Pontine reticular nucleus	PRNr	-3.91	4.9	-1.16	932
187	Pedunculopontine nucleus	PPN	-3.98	4.47	-1.64	868
188	Nucleus of the lateral lemniscus	NLL	-4.24	4.24	2.09	886
189	Nucleus of the lateral lemniscus	NLL	-4.07	5.0	1.84	886
190	Inferior colliculus external nucleus	ICe	-4.57	2.65	1.8	816
191	Inferior colliculus external nucleus	ICe	-4.68	2.13	1.78	816
192	lateral lemniscus	ll	-4.1	4.85	1.79	1141
193	lateral lemniscus	ll	-4.39	3.49	1.75	1141
194	Inferior colliculus external nucleus	ICe	-4.59	2.55	1.71	816
195	Pons	P	-4.09	4.91	1.68	884
196	Inferior colliculus external nucleus	ICe	-4.56	2.67	1.65	816
197	Inferior colliculus external nucleus	ICe	-4.53	2.84	1.65	816
198	Pontine reticular nucleus	PRNr	-4.09	4.87	1.62	932
199	Cuneiform nucleus	CUN	-4.33	3.72	1.56	853
200	Pedunculopontine nucleus	PPN	-4.12	4.71	1.57	868
201	rubrospinal tract	rust	-4.06	5.0	1.54	1231
202	Cuneiform nucleus	CUN	-4.32	3.79	1.47	853
203	Pontine reticular nucleus	PRNr	-4.09	4.83	1.39	932
204	Pontine reticular nucleus	PRNr	-4.1	4.8	1.3	932
205	Pontine reticular nucleus	PRNr	-4.09	4.82	1.22	932
206	Pontine reticular nucleus	PRNr	-4.06	4.96	1.17	932
207	Pontine reticular nucleus	PRNr	-4.05	4.97	1.13	932
208	Pontine reticular nucleus	PRNr	-4.0	5.22	1.09	932
209	Midbrain	MB	-4.47	3.01	1.03	807
210	Periaqueductal gray	PAG	-4.51	2.78	0.84	839
211	Dorsal nucleus raphe	DR	-4.31	3.59	0.12	882
212	Dorsal nucleus raphe	DR	-4.24	3.93	0.09	882
213	Periaqueductal gray	PAG	-4.32	3.5	-0.17	839
214	Inferior colliculus external nucleus	ICe	-4.68	2.49	1.82	816
215	lateral lemniscus	ll	-4.47	3.52	1.82	1141
216	Inferior colliculus external nucleus	ICe	-4.61	2.82	1.81	816
217	lateral lemniscus	ll	-4.2	4.75	1.82	1141
218	Nucleus of the lateral lemniscus	NLL	-4.14	5.03	1.8	886
219	lateral lemniscus	ll	-4.19	4.82	1.73	1141
220	lateral lemniscus	ll	-4.15	5.0	1.73	1141
221	lateral lemniscus	ll	-4.17	4.91	1.71	1141
222	Inferior colliculus central nucleus	ICc	-4.68	2.48	1.65	814
223	Pontine reticular nucleus	PRNr	-4.17	4.9	1.63	932
224	Pons	P	-4.05	5.43	1.6	884
225	Pontine reticular nucleus	PRNr	-4.14	4.99	1.55	932
226	Inferior colliculus central nucleus	ICc	-4.64	2.67	1.51	814
227	Inferior colliculus central nucleus	ICc	-4.59	2.88	1.51	814
228	Pontine reticular nucleus	PRNr	-4.16	4.89	1.53	932
229	Cuneiform nucleus	CUN	-4.45	3.55	1.47	853
230	Pontine reticular nucleus	PRNr	-4.12	5.1	1.43	932
231	Nucleus of the lateral lemniscus	NLL	-3.86	6.32	1.47	886
232	Pontine reticular nucleus	PRNr	-4.18	4.79	1.39	932
233	Pontine reticular nucleus	PRNr	-4.11	5.12	1.38	932
234	Pedunculopontine nucleus	PPN	-4.2	4.69	1.35	868
235	Inferior colliculus dorsal nucleus	ICd	-4.6	2.78	1.27	815
236	Nucleus of the lateral lemniscus	NLL	-3.89	6.14	1.29	886
237	Pontine reticular nucleus	PRNr	-4.09	5.2	1.19	932
238	Pontine reticular nucleus	PRNr	-4.1	5.12	1.17	932
239	Pontine reticular nucleus	PRNr	-4.16	4.86	1.15	932
240	Pontine reticular nucleus	PRNr	-4.13	5.01	1.14	932
241	Pontine reticular nucleus	PRNr	-4.11	5.06	1.13	932
242	Pontine reticular nucleus	PRNr	-4.09	5.18	1.06	932
243	Midbrain reticular nucleus	MRN	-4.38	3.79	0.98	827
244	Midbrain reticular nucleus	MRN	-4.33	3.99	0.87	827
245	Periaqueductal gray	PAG	-4.59	2.77	0.85	839
246	Pontine reticular nucleus	PRNr	-4.11	5.04	0.85	932
247	Periaqueductal gray	PAG	-4.46	3.4	0.81	839
248	Periaqueductal gray	PAG	-4.53	3.04	0.66	839
249	Midbrain reticular nucleus	MRN	-4.33	3.95	0.55	827
250	Periaqueductal gray	PAG	-4.55	2.92	0.52	839
251	Pontine reticular nucleus	PRNr	-4.07	5.16	0.52	932
252	Superior colliculus motor related deep gray layer	SCdg	-4.75	1.94	0.22	832
253	Pons	P	-4.07	4.82	-1.68	884
254	Inferior colliculus external nucleus	ICe	-4.41	3.17	-1.87	816
255	Inferior colliculus external nucleus	ICe	-4.79	2.37	1.81	816
256	lateral lemniscus	ll	-4.26	4.88	1.82	1141
257	Inferior colliculus external nucleus	ICe	-4.83	2.17	1.77	816
258	lateral lemniscus	ll	-4.3	4.66	1.73	1141
259	Inferior colliculus external nucleus	ICe	-4.83	2.18	1.69	816
260	Inferior colliculus central nucleus	ICc	-4.79	2.32	1.67	814
261	Pons	P	-4.27	4.8	1.67	884
262	Pons	P	-4.3	4.66	1.66	884
263	lateral lemniscus	ll	-4.1	5.61	1.67	1141
264	Pons	P	-4.28	4.72	1.62	884
265	Pons	P	-4.26	4.8	1.54	884
266	Pons	P	-4.28	4.71	1.54	884
267	Inferior colliculus central nucleus	ICc	-4.75	2.52	1.51	814
268	Pontine reticular nucleus	PRNr	-4.2	5.08	1.52	932
269	Pedunculopontine nucleus	PPN	-4.33	4.46	1.51	868
270	Pedunculopontine nucleus	PPN	-4.34	4.44	1.46	868
271	Pontine reticular nucleus	PRNr	-4.26	4.79	1.45	932
272	Pons	P	-4.05	5.8	1.43	884
273	Pedunculopontine nucleus	PPN	-4.29	4.67	1.42	868
274	Pons	P	-4.27	4.76	1.41	884
275	Pontine reticular nucleus	PRNr	-4.21	5.02	1.4	932
276	Inferior colliculus central nucleus	ICc	-4.79	2.31	1.38	814
277	Pontine reticular nucleus	PRNr	-4.2	5.08	1.4	932
278	Pedunculopontine nucleus	PPN	-4.33	4.47	1.38	868
279	Inferior colliculus central nucleus	ICc	-4.79	2.27	1.35	814
280	Pontine reticular nucleus	PRNr	-4.24	4.86	1.32	932
281	Pontine reticular nucleus	PRNr	-4.2	5.08	1.34	932
282	Pontine reticular nucleus	PRNr	-4.19	5.13	1.33	932
283	Pontine reticular nucleus	PRNr	-4.22	4.98	1.3	932
284	Pontine reticular nucleus	PRNr	-4.2	5.05	1.26	932
285	Pontine reticular nucleus	PRNr	-4.24	4.88	1.25	932
286	Pontine reticular nucleus	PRNr	-4.15	5.3	1.25	932
287	Pedunculopontine nucleus	PPN	-4.4	4.13	1.21	868
288	Pontine reticular nucleus	PRNr	-4.16	5.25	1.21	932
289	Inferior colliculus dorsal nucleus	ICd	-4.78	2.33	1.15	815
290	Pontine reticular nucleus	PRNr	-4.22	4.94	1.16	932
291	Pontine reticular nucleus	PRNr	-4.23	4.9	1.13	932
292	Pontine reticular nucleus	PRNr	-4.24	4.83	1.1	932
293	Pontine reticular nucleus	PRNr	-4.21	4.97	1.08	932
294	Pontine reticular nucleus	PRNr	-4.18	5.12	1.08	932
295	Pontine reticular nucleus	PRNr	-4.19	5.06	1.01	932
296	Pontine reticular nucleus	PRNr	-4.17	5.16	0.97	932
297	Periaqueductal gray	PAG	-4.62	3.04	0.93	839
298	Midbrain reticular nucleus	MRN	-4.29	4.6	0.94	827
299	Pontine reticular nucleus	PRNr	-4.18	5.11	0.94	932
300	Periaqueductal gray	PAG	-4.52	3.49	0.84	839
301	Periaqueductal gray	PAG	-4.68	2.68	0.51	839
302	Inferior colliculus external nucleus	ICe	-4.82	2.64	2.01	816
303	Inferior colliculus external nucleus	ICe	-4.8	2.75	1.96	816
304	Inferior colliculus external nucleus	ICe	-4.9	2.21	1.76	816
305	Pons	P	-4.38	4.63	1.55	884
306	Pontine reticular nucleus	PRNr	-4.27	5.15	1.55	932
307	Supratrigeminal nucleus	SUT	-4.33	4.87	1.54	918
308	Supratrigeminal nucleus	SUT	-4.34	4.83	1.53	918
309	Pons	P	-4.36	4.71	1.51	884
310	Pontine reticular nucleus	PRNr	-4.28	5.08	1.52	932
311	Supratrigeminal nucleus	SUT	-4.33	4.87	1.5	918
312	lateral lemniscus	ll	-4.13	5.78	1.48	1141
313	Pedunculopontine nucleus	PPN	-4.38	4.63	1.43	868
314	Pontine reticular nucleus	PRNr	-4.32	4.9	1.41	932
315	Pontine reticular nucleus	PRNr	-4.27	5.12	1.41	932
316	Pontine reticular nucleus	PRNr	-4.33	4.82	1.39	932
317	Pontine reticular nucleus	PRNr	-4.29	5.01	1.38	932
318	Pontine reticular nucleus	PRNr	-4.28	5.09	1.37	932
319	Pontine reticular nucleus	PRNr	-4.25	5.22	1.37	932
320	Pontine reticular nucleus	PRNr	-4.34	4.78	1.31	932
321	Pontine reticular nucleus	PRNr	-4.23	5.29	1.35	932
322	Pedunculopontine nucleus	PPN	-4.41	4.45	1.32	868
323	Pontine reticular nucleus	PRNr	-4.29	5.0	1.33	932
324	Pontine reticular nucleus	PRNr	-4.31	4.94	1.3	932
325	Pontine reticular nucleus	PRNr	-4.28	5.06	1.32	932
326	Pontine reticular nucleus	PRNr	-4.21	5.4	1.32	932
327	Pontine reticular nucleus	PRNr	-4.25	5.2	1.31	932
328	Pontine reticular nucleus	PRNr	-4.24	5.26	1.3	932
329	lateral lemniscus	ll	-4.06	6.08	1.31	1141
330	Pedunculopontine nucleus	PPN	-4.43	4.34	1.29	868
331	Pontine reticular nucleus	PRNr	-4.27	5.09	1.28	932
332	Pons	P	-4.36	4.69	1.26	884
333	Pontine reticular nucleus	PRNr	-4.28	5.04	1.26	932
334	Pontine reticular nucleus	PRNr	-4.19	5.46	1.27	932
335	Pontine reticular nucleus	PRNr	-4.11	5.83	1.27	932
336	Pontine reticular nucleus	PRNr	-4.11	5.87	1.27	932
337	Pontine reticular nucleus	PRNr	-4.3	4.96	1.23	932
338	Pontine reticular nucleus	PRNr	-4.23	5.29	1.22	932
339	Pontine reticular nucleus	PRNr	-4.35	4.72	1.19	932
340	Pontine reticular nucleus	PRNr	-4.29	5.01	1.19	932
341	Pontine reticular nucleus	PRNr	-4.27	5.09	1.2	932
342	Pedunculopontine nucleus	PPN	-4.37	4.59	1.17	868
343	Pontine reticular nucleus	PRNr	-4.34	4.77	1.17	932
344	Pontine reticular nucleus	PRNr	-4.09	5.94	1.16	932
345	Pontine reticular nucleus	PRNr	-4.33	4.8	1.14	932
346	Pedunculopontine nucleus	PPN	-4.39	4.5	1.1	868
347	Pontine reticular nucleus	PRNr	-4.25	5.15	1.1	932
348	Pontine reticular nucleus	PRNr	-4.21	5.34	1.09	932
349	Pontine reticular nucleus	PRNr	-4.28	5.04	1.06	932
350	Pontine reticular nucleus	PRNr	-4.36	4.66	1.05	932
351	Pontine reticular nucleus	PRNr	-4.33	4.76	1.03	932
352	Pontine reticular nucleus	PRNr	-4.29	4.99	1.03	932
353	Pontine reticular nucleus	PRNr	-4.3	4.9	0.96	932
354	Pontine reticular nucleus	PRNr	-4.32	4.81	0.95	932
355	Pontine reticular nucleus	PRNr	-4.29	4.94	0.94	932
356	Periaqueductal gray	PAG	-4.7	3.0	0.92	839
357	Pontine reticular nucleus	PRNr	-4.34	4.7	0.91	932
358	Pontine reticular nucleus	PRNr	-4.3	4.88	0.92	932
359	Midbrain reticular nucleus	MRN	-4.46	4.08	0.63	827
360	Periaqueductal gray	PAG	-4.75	2.71	0.6	839
361	Periaqueductal gray	PAG	-4.72	2.89	0.55	839
362	Pontine reticular nucleus	PRNr	-4.19	5.02	-1.53	932
363	lateral lemniscus	ll	-4.25	4.69	-1.69	1141
364	Supratrigeminal nucleus	SUT	-4.43	4.82	1.72	918
365	Parabrachial nucleus	PB	-4.44	4.73	1.6	891
366	Parabrachial nucleus	PB	-4.46	4.64	1.58	891
367	Supratrigeminal nucleus	SUT	-4.4	4.9	1.58	918
368	Pons	P	-4.44	4.72	1.54	884
369	Parabrachial nucleus	PB	-4.45	4.66	1.53	891
370	Pedunculopontine nucleus	PPN	-4.6	3.98	1.5	868
371	Pons	P	-4.47	4.58	1.5	884
372	Pons	P	-4.46	4.63	1.48	884
373	Pons	P	-4.43	4.74	1.47	884
374	Pedunculopontine nucleus	PPN	-4.48	4.52	1.46	868
375	Pons	P	-4.44	4.71	1.46	884
376	Pedunculopontine nucleus	PPN	-4.47	4.54	1.41	868
377	Pons	P	-4.44	4.7	1.41	884
378	Supratrigeminal nucleus	SUT	-4.42	4.8	1.4	918
379	lateral lemniscus	ll	-4.14	6.11	1.4	1141
380	Pons	P	-4.43	4.74	1.37	884
381	Supratrigeminal nucleus	SUT	-4.42	4.78	1.35	918
382	Supratrigeminal nucleus	SUT	-4.41	4.83	1.33	918
383	Pontine reticular nucleus	PRNr	-4.39	4.9	1.32	932
384	Pons	P	-4.42	4.78	1.31	884
385	Pedunculopontine nucleus	PPN	-4.46	4.59	1.25	868
386	Pons	P	-4.44	4.68	1.28	884
387	Pontine reticular nucleus	PRNr	-4.42	4.78	1.28	932
388	Pontine reticular nucleus	PRNr	-4.38	4.97	1.27	932
389	Pontine reticular nucleus	PRNr	-4.4	4.86	1.25	932
390	Pons	P	-4.44	4.66	1.25	884
391	Pons	P	-4.43	4.7	1.25	884
392	Pontine reticular nucleus	PRNr	-4.41	4.81	1.21	932
393	Pontine reticular nucleus	PRNr	-4.37	5.02	1.23	932
394	Pontine reticular nucleus	PRNr	-4.35	5.07	1.2	932
395	Pontine reticular nucleus	PRNr	-4.34	5.15	1.21	932
396	Pons	P	-4.44	4.69	1.22	884
397	Pontine reticular nucleus	PRNr	-4.37	4.98	1.19	932
398	Pontine reticular nucleus	PRNr	-4.4	4.87	1.21	932
399	Pedunculopontine nucleus	PPN	-4.47	4.54	1.2	868
400	Pontine reticular nucleus	PRNr	-4.43	4.74	1.2	932
401	Pontine reticular nucleus	PRNr	-4.39	4.91	1.2	932
402	Inferior colliculus central nucleus	ICc	-4.9	2.48	1.17	814
403	Pedunculopontine nucleus	PPN	-4.45	4.61	1.18	868
404	Pontine reticular nucleus	PRNr	-4.41	4.8	1.15	932
405	Pontine reticular nucleus	PRNr	-4.31	5.26	1.14	932
406	Pontine reticular nucleus	PRNr	-4.4	4.83	1.13	932
407	Pontine reticular nucleus	PRNr	-4.35	5.07	1.12	932
408	Pontine reticular nucleus	PRNr	-4.31	5.25	1.07	932
409	Pontine reticular nucleus	PRNr	-4.38	4.91	1.06	932
410	Periaqueductal gray	PAG	-4.74	3.25	1.01	839
411	Periaqueductal gray	PAG	-4.7	3.4	1.0	839
412	Periaqueductal gray	PAG	-4.69	3.46	0.99	839
413	Pontine reticular nucleus	PRNr	-4.41	4.77	0.97	932
414	Pontine reticular nucleus	PRNr	-4.4	4.82	0.93	932
415	Periaqueductal gray	PAG	-4.65	3.65	0.9	839
416	Periaqueductal gray	PAG	-4.63	3.74	0.86	839
417	Inferior colliculus dorsal nucleus	ICd	-4.97	2.13	0.8	815
418	Periaqueductal gray	PAG	-4.66	3.26	-1.03	839
419	Pontine reticular nucleus	PRNr	-4.31	4.87	-1.42	932
420	Parabrachial nucleus	PB	-4.53	4.73	1.78	891
421	Parabrachial nucleus	PB	-4.54	4.67	1.71	891
422	Supratrigeminal nucleus	SUT	-4.51	4.82	1.71	918
423	Supratrigeminal nucleus	SUT	-4.5	4.82	1.66	918
424	Parabrachial nucleus	PB	-4.62	4.29	1.65	891
425	Parabrachial nucleus	PB	-4.58	4.45	1.63	891
426	Parabrachial nucleus	PB	-4.53	4.71	1.63	891
427	Supratrigeminal nucleus	SUT	-4.5	4.83	1.61	918
428	Parabrachial nucleus	PB	-4.56	4.54	1.57	891
429	Parabrachial nucleus	PB	-4.59	4.38	1.57	891
430	Parabrachial nucleus	PB	-4.58	4.44	1.57	891
431	Parabrachial nucleus	PB	-4.57	4.48	1.54	891
432	Parabrachial nucleus	PB	-4.55	4.59	1.46	891
433	Parabrachial nucleus	PB	-4.52	4.69	1.46	891
434	Supratrigeminal nucleus	SUT	-4.5	4.79	1.45	918
435	Supratrigeminal nucleus	SUT	-4.46	5.01	1.44	918
436	Pons	P	-4.53	4.64	1.39	884
437	Supratrigeminal nucleus	SUT	-4.51	4.75	1.42	918
438	Parabrachial nucleus	PB	-4.54	4.6	1.38	891
439	Supratrigeminal nucleus	SUT	-4.5	4.82	1.41	918
440	Pons	P	-4.57	4.48	1.39	884
441	Parabrachial nucleus	PB	-4.56	4.53	1.38	891
442	Supratrigeminal nucleus	SUT	-4.48	4.87	1.39	918
443	Peritrigeminal zone	P5	-4.43	5.1	1.38	921
444	Supratrigeminal nucleus	SUT	-4.49	4.84	1.33	918
445	Supratrigeminal nucleus	SUT	-4.51	4.74	1.36	918
446	Pons	P	-4.52	4.71	1.35	884
447	Supratrigeminal nucleus	SUT	-4.46	4.99	1.34	918
448	Pons	P	-4.7	3.84	1.33	884
449	Pons	P	-4.44	5.09	1.33	884
450	Pons	P	-4.53	4.65	1.31	884
451	Pons	P	-4.51	4.73	1.31	884
452	Midbrain	MB	-4.71	3.8	1.29	807
453	Pedunculopontine nucleus	PPN	-4.56	4.49	1.29	868
454	Pons	P	-4.52	4.68	1.29	884
455	Pontine reticular nucleus	PRNr	-4.46	4.95	1.28	932
456	Pontine reticular nucleus	PRNr	-4.45	5.01	1.27	932
457	Pedunculopontine nucleus	PPN	-4.55	4.52	1.25	868
458	Pontine reticular nucleus	PRNr	-4.42	5.13	1.25	932
459	Pons	P	-4.53	4.64	1.23	884
460	Pontine reticular nucleus	PRNr	-4.49	4.82	1.23	932
461	Pontine reticular nucleus	PRNr	-4.27	5.85	1.15	932
462	Pontine reticular nucleus	PRNr	-4.49	4.79	1.08	932
463	Periaqueductal gray	PAG	-4.86	3.03	0.93	839
464	Periaqueductal gray	PAG	-4.87	2.95	0.89	839
465	Pedunculopontine nucleus	PPN	-4.59	4.28	0.84	868
466	Inferior colliculus dorsal nucleus	ICd	-5.1	1.86	0.66	815
467	Inferior colliculus dorsal nucleus	ICd	-5.1	1.81	0.52	815
468	Parabrachial nucleus	PB	-4.6	4.77	1.74	891
469	Supratrigeminal nucleus	SUT	-4.55	5.0	1.72	918
470	Inferior colliculus external nucleus	ICe	-5.08	2.47	1.69	816
471	Parabrachial nucleus	PB	-4.68	4.36	1.64	891
472	Parabrachial nucleus	PB	-4.62	4.62	1.63	891
473	Parabrachial nucleus	PB	-4.65	4.47	1.56	891
474	Supratrigeminal nucleus	SUT	-4.58	4.81	1.55	918
475	Parabrachial nucleus	PB	-4.61	4.7	1.54	891
476	Parabrachial nucleus	PB	-4.64	4.54	1.5	891
477	Parabrachial nucleus	PB	-4.65	4.48	1.47	891
478	Parabrachial nucleus	PB	-4.65	4.47	1.41	891
479	lateral lemniscus	ll	-4.34	5.93	1.36	1141
480	Parabrachial nucleus	PB	-4.79	3.81	1.34	891
481	Pons	P	-4.6	4.71	1.34	884
482	Parabrachial nucleus	PB	-4.67	4.38	1.33	891
483	Supratrigeminal nucleus	SUT	-4.58	4.8	1.34	918
484	Peritrigeminal zone	P5	-4.43	5.47	1.35	921
485	Supratrigeminal nucleus	SUT	-4.59	4.73	1.3	918
486	Parabrachial nucleus	PB	-4.64	4.47	1.29	891
487	Peritrigeminal zone	P5	-4.48	5.23	1.28	921
488	Pons	P	-4.63	4.55	1.26	884
489	Supratrigeminal nucleus	SUT	-4.58	4.79	1.27	918
490	Pontine reticular nucleus	PRNr	-4.53	4.99	1.23	932
491	Supratrigeminal nucleus	SUT	-4.57	4.8	1.22	918
492	Pontine reticular nucleus	PRNr	-4.5	5.16	1.23	932
493	Pontine reticular nucleus	PRNr	-4.47	5.29	1.23	932
494	Pons	P	-4.59	4.74	1.2	884
495	Supratrigeminal nucleus	SUT	-4.55	4.9	1.22	918
496	Pedunculopontine nucleus	PPN	-4.62	4.58	1.18	868
497	Pons	P	-4.6	4.67	1.18	884
498	Pontine reticular nucleus	PRNr	-4.57	4.83	1.18	932
499	Pontine reticular nucleus	PRNr	-4.53	4.97	1.14	932
500	Pontine reticular nucleus	PRNr	-4.52	5.02	1.14	932
501	Pontine reticular nucleus	PRNr	-4.57	4.81	1.11	932
502	Pontine reticular nucleus	PRNr	-4.51	5.1	1.12	932
503	Pontine reticular nucleus	PRNr	-4.48	5.23	1.13	932
504	Pontine reticular nucleus	PRNr	-4.58	4.74	1.11	932
505	Pedunculopontine nucleus	PPN	-4.63	4.53	1.1	868
506	Pontine reticular nucleus	PRNr	-4.44	5.42	1.11	932
507	Pontine reticular nucleus	PRNr	-4.52	5.05	1.09	932
508	Pedunculopontine nucleus	PPN	-4.61	4.59	1.08	868
509	Pons	P	-4.6	4.64	1.07	884
510	Pontine reticular nucleus	PRNr	-4.53	4.97	1.03	932
511	Periaqueductal gray	PAG	-4.84	3.49	0.99	839
512	Periaqueductal gray	PAG	-4.87	3.35	0.98	839
513	Periaqueductal gray	PAG	-4.85	3.43	0.96	839
514	Pontine reticular nucleus	PRNr	-4.58	4.72	0.97	932
515	Periaqueductal gray	PAG	-4.82	3.6	0.95	839
516	Pontine reticular nucleus	PRNr	-4.53	4.94	0.91	932
517	Pontine reticular nucleus	PRNr	-4.34	5.62	-0.35	932
518	Pontine reticular nucleus	PRNr	-4.24	5.99	-0.92	932
519	Pontine reticular nucleus	PRNr	-4.4	5.27	-0.97	932
520	Pontine reticular nucleus	PRNr	-4.31	5.66	-1.13	932
521	Pontine reticular nucleus	PRNr	-4.32	5.59	-1.13	932
522	Pontine reticular nucleus	PRNr	-4.35	5.44	-1.18	932
523	Pedunculopontine nucleus	PPN	-4.55	4.5	-1.22	868
524	Inferior colliculus external nucleus	ICe	-5.11	2.72	1.7	816
525	Parabrachial nucleus	PB	-4.72	4.58	1.71	891
526	Parabrachial nucleus	PB	-4.77	4.34	1.68	891
527	Supratrigeminal nucleus	SUT	-4.68	4.75	1.58	918
528	Supratrigeminal nucleus	SUT	-4.66	4.83	1.55	918
529	Parabrachial nucleus	PB	-4.74	4.46	1.52	891
530	Parabrachial nucleus	PB	-4.71	4.59	1.51	891
531	Supratrigeminal nucleus	SUT	-4.68	4.73	1.5	918
532	Supratrigeminal nucleus	SUT	-4.66	4.83	1.5	918
533	Parabrachial nucleus	PB	-4.72	4.52	1.49	891
534	Supratrigeminal nucleus	SUT	-4.67	4.75	1.37	918
535	Peritrigeminal zone	P5	-4.51	5.52	1.38	921
536	Parabrachial nucleus	PB	-4.68	4.68	1.35	891
537	Parabrachial nucleus	PB	-4.72	4.49	1.34	891
538	Parabrachial nucleus	PB	-4.7	4.56	1.26	891
539	Supratrigeminal nucleus	SUT	-4.65	4.8	1.26	918
540	Pontine reticular nucleus	PRNr	-4.46	5.71	1.26	932
541	Pons	P	-4.67	4.7	1.19	884
542	Supratrigeminal nucleus	SUT	-4.66	4.74	1.19	918
543	Pons	P	-4.69	4.64	1.16	884
544	Pons	P	-4.61	5.01	1.18	884
545	Pons	P	-4.68	4.68	1.15	884
546	Pons	P	-4.69	4.6	1.13	884
547	Pons	P	-4.66	4.73	1.14	884
548	Pontine reticular nucleus	PRNr	-4.64	4.83	1.13	932
549	Pontine reticular nucleus	PRNr	-4.62	4.93	1.14	932
550	Pontine reticular nucleus	PRNr	-4.6	5.01	1.13	932
551	Pons	P	-4.66	4.76	1.11	884
552	Pons	P	-4.67	4.71	1.07	884
553	Pontine reticular nucleus	PRNr	-4.62	4.91	1.08	932
554	Cuneiform nucleus	CUN	-4.97	3.27	1.05	853
555	Pontine reticular nucleus	PRNr	-4.65	4.78	1.06	932
556	Pons	P	-4.67	4.67	1.04	884
557	Periaqueductal gray	PAG	-4.93	3.47	1.01	839
558	Pontine reticular nucleus	PRNr	-4.65	4.77	1.02	932
559	Periaqueductal gray	PAG	-4.92	3.52	0.99	839
560	Periaqueductal gray	PAG	-4.91	3.55	0.98	839
561	Midbrain	MB	-4.87	3.71	0.95	807
562	Pontine reticular nucleus	PRNr	-4.58	5.09	0.91	932
563	Pontine reticular nucleus	PRNr	-4.52	5.06	-1.1	932
564	Pontine reticular nucleus	PRNr	-4.51	5.07	-1.2	932
565	Pontine reticular nucleus	PRNr	-4.54	4.9	-1.22	932
566	Supratrigeminal nucleus	SUT	-4.53	4.92	-1.54	918
567	Motor nucleus of trigeminal	V	-4.45	5.29	-1.64	920
568	Supratrigeminal nucleus	SUT	-4.51	4.96	-1.84	918
569	Principal sensory nucleus of the trigeminal	PSV	-4.45	5.21	-2.13	890
570	Midbrain	MB	-5.4	1.74	1.76	807
571	Motor nucleus of trigeminal	V	-4.6	5.48	1.6	920
572	Motor nucleus of trigeminal	V	-4.66	5.21	1.56	920
573	Peritrigeminal zone	P5	-4.53	5.78	1.55	921
574	Motor nucleus of trigeminal	V	-4.65	5.25	1.54	920
575	Pons	P	-4.51	5.87	1.53	884
576	Parabrachial nucleus	PB	-4.77	4.67	1.5	891
577	Motor nucleus of trigeminal	V	-4.57	5.6	1.51	920
578	Motor nucleus of trigeminal	V	-4.62	5.37	1.49	920
579	Parabrachial nucleus	PB	-4.86	4.24	1.48	891
580	Parabrachial nucleus	PB	-4.8	4.53	1.47	891
581	Peritrigeminal zone	P5	-4.67	5.11	1.46	921
582	Supratrigeminal nucleus	SUT	-4.75	4.77	1.44	918
583	Supratrigeminal nucleus	SUT	-4.74	4.81	1.45	918
584	Peritrigeminal zone	P5	-4.66	5.2	1.44	921
585	Parabrachial nucleus	PB	-4.81	4.46	1.43	891
586	Peritrigeminal zone	P5	-4.6	5.47	1.42	921
587	Peritrigeminal zone	P5	-4.57	5.58	1.41	921
588	Peritrigeminal zone	P5	-4.55	5.7	1.41	921
589	Parabrachial nucleus	PB	-4.78	4.6	1.39	891
590	Peritrigeminal zone	P5	-4.54	5.76	1.4	921
591	Parabrachial nucleus	PB	-4.8	4.53	1.38	891
592	Peritrigeminal zone	P5	-4.61	5.42	1.38	921
593	Supratrigeminal nucleus	SUT	-4.72	4.85	1.23	918
594	Peritrigeminal zone	P5	-4.6	5.42	1.24	921
595	Pons	P	-4.76	4.68	1.22	884
596	Peritrigeminal zone	P5	-4.59	5.48	1.23	921
597	Pontine reticular nucleus caudal part	PRNc	-4.57	5.57	1.2	914
598	Pontine reticular nucleus caudal part	PRNc	-4.56	5.63	1.19	914
599	Peritrigeminal zone	P5	-4.64	5.22	1.15	921
600	Supratrigeminal nucleus	SUT	-4.71	4.88	1.14	918
601	Pontine reticular nucleus caudal part	PRNc	-4.46	6.06	1.15	914
602	Pontine reticular nucleus	PRNr	-4.65	5.16	1.12	932
603	Pontine reticular nucleus	PRNr	-4.73	4.81	1.08	932
604	Superior olivary complex periolivary region	POR	-4.28	6.91	1.1	904
605	Pontine reticular nucleus	PRNr	-4.71	4.9	1.07	932
606	Pontine reticular nucleus	PRNr	-4.67	5.06	1.05	932
607	Pontine reticular nucleus	PRNr	-4.66	5.11	1.05	932
608	Pontine reticular nucleus	PRNr	-4.69	4.95	1.04	932
609	Periaqueductal gray	PAG	-5.05	3.28	0.95	839
610	Midbrain	MB	-4.93	3.81	0.93	807
611	Periaqueductal gray	PAG	-4.97	3.65	0.9	839
612	Periaqueductal gray	PAG	-5.11	2.97	0.86	839
613	Pontine reticular nucleus	PRNr	-4.68	4.98	0.76	932
614	Laterodorsal tegmental nucleus	LDT	-4.88	4.04	0.71	930
615	Laterodorsal tegmental nucleus	LDT	-4.91	3.85	0.55	930
616	Pontine reticular nucleus	PRNr	-4.66	4.77	-1.02	932
617	Pontine reticular nucleus	PRNr	-4.66	4.77	-1.07	932
618	Pontine reticular nucleus	PRNr	-4.63	4.91	-1.08	932
619	Supratrigeminal nucleus	SUT	-4.66	4.76	-1.2	918
620	Peritrigeminal zone	P5	-4.56	5.19	-1.21	921
621	Peritrigeminal zone	P5	-4.58	5.13	-1.23	921
622	Peritrigeminal zone	P5	-4.5	5.47	-1.29	921
623	Pontine reticular nucleus	PRNr	-4.47	5.63	-1.29	932
624	Supratrigeminal nucleus	SUT	-4.66	4.71	-1.35	918
625	Supratrigeminal nucleus	SUT	-4.62	4.87	-1.43	918
626	Supratrigeminal nucleus	SUT	-4.63	4.83	-1.48	918
627	Peritrigeminal zone	P5	-4.45	5.68	-1.58	921
628	Parabrachial nucleus	PB	-4.66	4.68	-1.62	891
629	Motor nucleus of trigeminal	V	-4.58	5.07	-1.59	920
630	Supratrigeminal nucleus	SUT	-4.62	4.82	-1.73	918
631	Motor nucleus of trigeminal	V	-4.52	5.29	-1.75	920
632	Motor nucleus of trigeminal	V	-4.56	5.12	-1.79	920
633	Supratrigeminal nucleus	SUT	-4.6	4.93	-1.87	918
634	Supratrigeminal nucleus	SUT	-4.57	5.06	-1.9	918
635	Principal sensory nucleus of the trigeminal	PSV	-4.77	5.18	2.28	890
636	Motor nucleus of trigeminal	V	-4.75	5.15	1.67	920
637	Supratrigeminal nucleus	SUT	-4.82	4.82	1.59	918
638	Motor nucleus of trigeminal	V	-4.8	4.92	1.57	920
639	Parabrachial nucleus	PB	-4.88	4.55	1.53	891
640	Motor nucleus of trigeminal	V	-4.66	5.56	1.54	920
641	Motor nucleus of trigeminal	V	-4.75	5.14	1.53	920
642	Motor nucleus of trigeminal	V	-4.77	5.05	1.52	920
643	Supratrigeminal nucleus	SUT	-4.8	4.89	1.48	918
644	Supratrigeminal nucleus	SUT	-4.84	4.72	1.48	918
645	Motor nucleus of trigeminal	V	-4.76	5.09	1.48	920
646	Motor nucleus of trigeminal	V	-4.79	4.95	1.46	920
647	Parabrachial nucleus	PB	-4.85	4.65	1.46	891
648	Motor nucleus of trigeminal	V	-4.67	5.53	1.46	920
649	Parabrachial nucleus	PB	-4.89	4.46	1.45	891
650	Parabrachial nucleus	PB	-4.88	4.5	1.45	891
651	Motor nucleus of trigeminal	V	-4.72	5.25	1.44	920
652	Motor nucleus of trigeminal	V	-4.71	5.31	1.44	920
653	Motor nucleus of trigeminal	V	-4.75	5.13	1.43	920
654	Motor nucleus of trigeminal	V	-4.69	5.39	1.43	920
655	Motor nucleus of trigeminal	V	-4.74	5.18	1.42	920
656	Supratrigeminal nucleus	SUT	-4.83	4.77	1.4	918
657	Peritrigeminal zone	P5	-4.8	4.91	1.41	921
658	Peritrigeminal zone	P5	-4.77	5.03	1.4	921
659	Parabrachial nucleus	PB	-4.86	4.62	1.4	891
660	Peritrigeminal zone	P5	-4.72	5.24	1.39	921
661	Parabrachial nucleus	PB	-4.9	4.42	1.38	891
662	Parabrachial nucleus	PB	-4.88	4.51	1.38	891
663	Peritrigeminal zone	P5	-4.71	5.3	1.37	921
664	Parabrachial nucleus	PB	-4.85	4.63	1.36	891
665	Parabrachial nucleus	PB	-4.86	4.58	1.35	891
666	Supratrigeminal nucleus	SUT	-4.84	4.7	1.34	918
667	Parabrachial nucleus	PB	-4.89	4.45	1.34	891
668	Supratrigeminal nucleus	SUT	-4.83	4.76	1.34	918
669	Pontine reticular nucleus caudal part	PRNc	-4.58	5.92	1.34	914
670	Peritrigeminal zone	P5	-4.71	5.32	1.3	921
671	Pons	P	-4.85	4.62	1.28	884
672	Supratrigeminal nucleus	SUT	-4.83	4.74	1.29	918
673	Peritrigeminal zone	P5	-4.72	5.24	1.27	921
674	Parabrachial nucleus	PB	-4.87	4.53	1.26	891
675	Parabrachial nucleus	PB	-4.88	4.5	1.25	891
676	Supratrigeminal nucleus	SUT	-4.82	4.76	1.23	918
677	Peritrigeminal zone	P5	-4.71	5.3	1.21	921
678	Supratrigeminal nucleus	SUT	-4.81	4.81	1.18	918
679	Pons	P	-4.84	4.68	1.17	884
680	Pons	P	-4.82	4.74	1.13	884
681	Pons	P	-4.88	4.42	0.98	884
682	superior cerebelar peduncles	scp	-4.98	3.95	0.93	1175
683	Pons	P	-4.95	4.12	0.92	884
684	Pontine reticular nucleus caudal part	PRNc	-4.67	5.41	0.93	914
685	Pontine reticular nucleus caudal part	PRNc	-4.54	5.76	-0.83	914
686	Pontine reticular nucleus caudal part	PRNc	-4.65	5.21	-1.0	914
687	Peritrigeminal zone	P5	-4.66	5.12	-1.22	921
688	Peritrigeminal zone	P5	-4.68	5.02	-1.34	921
689	Peritrigeminal zone	P5	-4.61	5.34	-1.36	921
690	Peritrigeminal zone	P5	-4.69	4.93	-1.37	921
691	Peritrigeminal zone	P5	-4.69	4.93	-1.41	921
692	Supratrigeminal nucleus	SUT	-4.74	4.71	-1.45	918
693	Supratrigeminal nucleus	SUT	-4.7	4.89	-1.48	918
694	Supratrigeminal nucleus	SUT	-4.73	4.75	-1.49	918
695	Parabrachial nucleus	PB	-4.77	4.57	-1.53	891
696	Parabrachial nucleus	PB	-4.75	4.65	-1.54	891
697	Parabrachial nucleus	PB	-4.78	4.51	-1.57	891
698	Supratrigeminal nucleus	SUT	-4.73	4.72	-1.59	918
699	Supratrigeminal nucleus	SUT	-4.72	4.77	-1.62	918
700	Parabrachial nucleus	PB	-4.74	4.68	-1.67	891
701	Supratrigeminal nucleus	SUT	-4.73	4.73	-1.66	918
702	Motor nucleus of trigeminal	V	-4.55	5.57	-1.74	920
703	Parabrachial nucleus	PB	-4.72	4.74	-1.81	891
704	Koelliker-Fuse subnucleus	KF	-4.7	4.84	-1.87	892
705	Principal sensory nucleus of the trigeminal	PSV	-4.84	5.19	2.12	890
706	Motor nucleus of trigeminal	V	-4.86	5.01	1.65	920
707	Motor nucleus of trigeminal	V	-4.85	5.08	1.62	920
708	Motor nucleus of trigeminal	V	-4.8	5.31	1.6	920
709	Supratrigeminal nucleus	SUT	-4.94	4.66	1.59	918
710	Motor nucleus of trigeminal	V	-4.82	5.2	1.54	920
711	Motor nucleus of trigeminal	V	-4.84	5.08	1.53	920
712	Parabrachial nucleus	PB	-4.95	4.58	1.52	891
713	Supratrigeminal nucleus	SUT	-4.9	4.79	1.47	918
714	Motor nucleus of trigeminal	V	-4.77	5.42	1.5	920
715	Motor nucleus of trigeminal	V	-4.78	5.37	1.5	920
716	Motor nucleus of trigeminal	V	-4.83	5.12	1.48	920
717	Motor nucleus of trigeminal	V	-4.76	5.46	1.47	920
718	Supratrigeminal nucleus	SUT	-4.91	4.75	1.46	918
719	Motor nucleus of trigeminal	V	-4.84	5.09	1.46	920
720	Motor nucleus of trigeminal	V	-4.81	5.22	1.46	920
721	Supratrigeminal nucleus	SUT	-4.93	4.65	1.44	918
722	Motor nucleus of trigeminal	V	-4.85	5.02	1.44	920
723	Motor nucleus of trigeminal	V	-4.79	5.31	1.44	920
724	Superior olivary complex lateral part	SOCl	-4.6	6.21	1.46	906
725	Motor nucleus of trigeminal	V	-4.81	5.21	1.41	920
726	Supratrigeminal nucleus	SUT	-4.92	4.7	1.4	918
727	Motor nucleus of trigeminal	V	-4.79	5.33	1.4	920
728	Motor nucleus of trigeminal	V	-4.78	5.36	1.39	920
729	Supratrigeminal nucleus	SUT	-4.89	4.83	1.38	918
730	Peritrigeminal zone	P5	-4.87	4.92	1.37	921
731	Motor nucleus of trigeminal	V	-4.83	5.12	1.36	920
732	Supratrigeminal nucleus	SUT	-4.92	4.71	1.35	918
733	Pons	P	-4.69	5.79	1.35	884
734	Parabrachial nucleus	PB	-4.98	4.41	1.33	891
735	Supratrigeminal nucleus	SUT	-4.88	4.89	1.33	918
736	Peritrigeminal zone	P5	-4.8	5.27	1.33	921
737	Parabrachial nucleus	PB	-4.96	4.51	1.32	891
738	Supratrigeminal nucleus	SUT	-4.9	4.76	1.3	918
739	Supratrigeminal nucleus	SUT	-4.9	4.8	1.31	918
740	Accessory trigeminal nucleus	Acs5	-4.73	5.57	1.31	922
741	Peritrigeminal zone	P5	-4.87	4.93	1.29	921
742	Supratrigeminal nucleus	SUT	-4.89	4.83	1.28	918
743	Peritrigeminal zone	P5	-4.87	4.9	1.26	921
744	Supratrigeminal nucleus	SUT	-4.9	4.78	1.22	918
745	Peritrigeminal zone	P5	-4.78	5.31	1.21	921
746	Supratrigeminal nucleus	SUT	-4.9	4.75	1.19	918
747	Supratrigeminal nucleus	SUT	-4.89	4.79	1.18	918
748	Pons	P	-4.93	4.6	1.17	884
749	Peritrigeminal zone	P5	-4.74	5.53	1.15	921
750	Pontine reticular nucleus caudal part	PRNc	-4.72	5.6	1.14	914
751	Pons	P	-4.86	4.93	1.11	884
752	Parabrachial nucleus	PB	-4.96	4.46	1.1	891
753	Pontine reticular nucleus caudal part	PRNc	-4.84	5.0	1.08	914
754	Pontine reticular nucleus caudal part	PRNc	-4.86	4.92	1.06	914
755	Pontine reticular nucleus caudal part	PRNc	-4.85	4.96	1.03	914
756	Pontine reticular nucleus caudal part	PRNc	-4.84	4.99	1.01	914
757	Pons	P	-5.0	4.26	0.97	884
758	Midbrain trigeminal nucleus	MEV	-5.05	4.01	0.94	820
759	Pontine reticular nucleus caudal part	PRNc	-4.84	5.01	0.94	914
760	Pontine reticular nucleus caudal part	PRNc	-4.61	6.03	0.76	914
761	Pontine reticular nucleus caudal part	PRNc	-4.62	5.77	-0.55	914
762	Pontine reticular nucleus caudal part	PRNc	-4.68	5.4	-1.11	914
763	Supratrigeminal nucleus	SUT	-4.8	4.86	-1.19	918
764	Peritrigeminal zone	P5	-4.77	4.97	-1.19	921
765	Peritrigeminal zone	P5	-4.66	5.5	-1.2	921
766	Supratrigeminal nucleus	SUT	-4.82	4.73	-1.25	918
767	Peritrigeminal zone	P5	-4.74	5.11	-1.25	921
768	Supratrigeminal nucleus	SUT	-4.84	4.65	-1.27	918
769	Peritrigeminal zone	P5	-4.78	4.92	-1.28	921
770	Supratrigeminal nucleus	SUT	-4.83	4.68	-1.35	918
771	Supratrigeminal nucleus	SUT	-4.8	4.82	-1.36	918
772	Parabrachial nucleus	PB	-4.84	4.6	-1.37	891
773	Supratrigeminal nucleus	SUT	-4.81	4.77	-1.38	918
774	Supratrigeminal nucleus	SUT	-4.83	4.66	-1.39	918
775	Peritrigeminal zone	P5	-4.59	5.8	-1.4	921
776	Parabrachial nucleus	PB	-4.84	4.63	-1.42	891
777	Supratrigeminal nucleus	SUT	-4.81	4.72	-1.54	918
778	Supratrigeminal nucleus	SUT	-4.8	4.78	-1.54	918
779	Parabrachial nucleus	PB	-4.82	4.67	-1.55	891
780	Parabrachial nucleus	PB	-4.84	4.58	-1.57	891
781	Supratrigeminal nucleus	SUT	-4.8	4.76	-1.6	918
782	Motor nucleus of trigeminal	V	-4.69	5.3	-1.6	920
783	Parabrachial nucleus	PB	-4.82	4.67	-1.63	891
784	Motor nucleus of trigeminal	V	-4.72	5.13	-1.63	920
785	Supratrigeminal nucleus	SUT	-4.79	4.82	-1.7	918
786	Supratrigeminal nucleus	SUT	-4.81	4.71	-1.75	918
787	Parabrachial nucleus	PB	-4.82	4.66	-1.76	891
788	Koelliker-Fuse subnucleus	KF	-4.79	4.77	-1.83	892
789	Supratrigeminal nucleus	SUT	-4.75	4.98	-1.83	918
790	Pons	P	-4.73	5.08	-1.87	884
791	Koelliker-Fuse subnucleus	KF	-4.77	4.84	-1.92	892
792	Koelliker-Fuse subnucleus	KF	-4.8	4.73	-1.94	892
793	Pons	P	-4.74	5.01	-1.98	884
794	Parabrachial nucleus	PB	-5.08	4.41	1.91	891
795	Pons	P	-5.0	4.74	1.77	884
796	Supratrigeminal nucleus	SUT	-5.0	4.73	1.69	918
797	Parabrachial nucleus	PB	-5.01	4.68	1.69	891
798	Supratrigeminal nucleus	SUT	-5.0	4.72	1.62	918
799	Supratrigeminal nucleus	SUT	-4.99	4.77	1.61	918
800	Parabrachial nucleus	PB	-5.02	4.62	1.56	891
801	Parvicellular motor 5 nucleus	PC5	-4.77	5.8	1.58	923
802	Motor nucleus of trigeminal	V	-4.89	5.26	1.56	920
803	Supratrigeminal nucleus	SUT	-5.0	4.72	1.53	918
804	Supratrigeminal nucleus	SUT	-4.97	4.87	1.54	918
805	Motor nucleus of trigeminal	V	-4.91	5.13	1.53	920
806	Pons	P	-4.74	5.96	1.53	884
807	Motor nucleus of trigeminal	V	-4.96	4.92	1.49	920
808	Parabrachial nucleus	PB	-5.04	4.52	1.48	891
809	Motor nucleus of trigeminal	V	-4.94	5.0	1.49	920
810	Motor nucleus of trigeminal	V	-4.88	5.26	1.49	920
811	Motor nucleus of trigeminal	V	-4.85	5.4	1.49	920
812	Motor nucleus of trigeminal	V	-4.93	5.04	1.47	920
813	Pons	P	-5.01	4.64	1.43	884
814	Motor nucleus of trigeminal	V	-4.87	5.33	1.46	920
815	Peritrigeminal zone	P5	-4.81	5.62	1.45	921
816	Supratrigeminal nucleus	SUT	-4.97	4.87	1.44	918
817	Motor nucleus of trigeminal	V	-4.95	4.96	1.43	920
818	Motor nucleus of trigeminal	V	-4.88	5.26	1.41	920
819	Motor nucleus of trigeminal	V	-4.84	5.45	1.44	920
820	Parabrachial nucleus	PB	-5.03	4.57	1.42	891
821	Pons	P	-4.75	5.86	1.43	884
822	Parabrachial nucleus	PB	-5.04	4.53	1.39	891
823	Supratrigeminal nucleus	SUT	-4.98	4.77	1.39	918
824	Motor nucleus of trigeminal	V	-4.91	5.12	1.38	920
825	Motor nucleus of trigeminal	V	-4.9	5.17	1.38	920
826	Pons	P	-4.7	6.1	1.4	884
827	Supratrigeminal nucleus	SUT	-4.99	4.72	1.38	918
828	Motor nucleus of trigeminal	V	-4.94	4.99	1.36	920
829	Motor nucleus of trigeminal	V	-4.87	5.33	1.37	920
830	Peritrigeminal zone	P5	-4.85	5.4	1.34	921
831	Motor nucleus of trigeminal	V	-4.92	5.05	1.33	920
832	Supratrigeminal nucleus	SUT	-4.97	4.83	1.32	918
833	Pons	P	-5.0	4.68	1.28	884
834	Peritrigeminal zone	P5	-4.87	5.29	1.28	921
835	Supratrigeminal nucleus	SUT	-4.97	4.83	1.27	918
836	Peritrigeminal zone	P5	-4.91	5.12	1.27	921
837	Pons	P	-4.75	5.85	1.28	884
838	Pons	P	-5.0	4.69	1.23	884
839	Supratrigeminal nucleus	SUT	-4.98	4.78	1.23	918
840	Supratrigeminal nucleus	SUT	-4.97	4.82	1.23	918
841	Peritrigeminal zone	P5	-4.93	5.0	1.23	921
842	Pons	P	-5.02	4.58	1.22	884
843	Accessory trigeminal nucleus	Acs5	-4.8	5.62	1.22	922
844	Peritrigeminal zone	P5	-4.84	5.4	1.16	921
845	Pontine reticular nucleus caudal part	PRNc	-4.61	6.48	1.06	914
846	Pontine reticular nucleus caudal part	PRNc	-4.84	5.39	0.99	914
847	Parabrachial nucleus	PB	-5.11	4.09	0.96	891
848	Parabrachial nucleus	PB	-5.1	4.14	0.96	891
849	Pontine reticular nucleus caudal part	PRNc	-4.73	5.88	0.9	914
850	Parabrachial nucleus	PB	-5.15	3.9	0.84	891
851	Pontine reticular nucleus caudal part	PRNc	-4.92	4.99	0.72	914
852	Pontine reticular nucleus caudal part	PRNc	-4.53	6.56	-0.67	914
853	Pontine reticular nucleus caudal part	PRNc	-4.87	4.91	-1.01	914
854	Peritrigeminal zone	P5	-4.8	5.23	-1.16	921
855	Pons	P	-4.91	4.72	-1.17	884
856	Supratrigeminal nucleus	SUT	-4.88	4.85	-1.18	918
857	Supratrigeminal nucleus	SUT	-4.9	4.75	-1.23	918
858	Peritrigeminal zone	P5	-4.86	4.92	-1.23	921
859	Pons	P	-4.92	4.65	-1.25	884
860	Supratrigeminal nucleus	SUT	-4.88	4.85	-1.28	918
861	Supratrigeminal nucleus	SUT	-4.9	4.71	-1.3	918
862	Supratrigeminal nucleus	SUT	-4.89	4.76	-1.39	918
863	Supratrigeminal nucleus	SUT	-4.91	4.68	-1.38	918
864	Parabrachial nucleus	PB	-4.93	4.57	-1.42	891
865	Supratrigeminal nucleus	SUT	-4.9	4.72	-1.44	918
866	Supratrigeminal nucleus	SUT	-4.89	4.76	-1.46	918
867	Supratrigeminal nucleus	SUT	-4.91	4.65	-1.44	918
868	Peritrigeminal zone	P5	-4.67	5.77	-1.44	921
869	Supratrigeminal nucleus	SUT	-4.87	4.86	-1.45	918
870	Supratrigeminal nucleus	SUT	-4.86	4.87	-1.48	918
871	Supratrigeminal nucleus	SUT	-4.9	4.7	-1.49	918
872	Parabrachial nucleus	PB	-4.92	4.58	-1.51	891
873	Supratrigeminal nucleus	SUT	-4.87	4.85	-1.51	918
874	Motor nucleus of trigeminal	V	-4.86	4.9	-1.52	920
875	Supratrigeminal nucleus	SUT	-4.88	4.8	-1.53	918
876	Supratrigeminal nucleus	SUT	-4.9	4.69	-1.55	918
877	Parabrachial nucleus	PB	-4.96	4.43	-1.56	891
878	Parabrachial nucleus	PB	-4.91	4.64	-1.58	891
879	Supratrigeminal nucleus	SUT	-4.89	4.75	-1.57	918
880	Parabrachial nucleus	PB	-4.91	4.61	-1.6	891
881	Parabrachial nucleus	PB	-4.91	4.64	-1.63	891
882	Supratrigeminal nucleus	SUT	-4.85	4.9	-1.62	918
883	Parabrachial nucleus	PB	-4.91	4.6	-1.64	891
884	Parabrachial nucleus	PB	-4.9	4.66	-1.67	891
885	Motor nucleus of trigeminal	V	-4.84	4.95	-1.67	920
886	Supratrigeminal nucleus	SUT	-4.86	4.86	-1.7	918
887	Supratrigeminal nucleus	SUT	-4.84	4.94	-1.76	918
888	Supratrigeminal nucleus	SUT	-4.86	4.86	-1.78	918
889	Supratrigeminal nucleus	SUT	-4.87	4.79	-1.82	918
890	Koelliker-Fuse subnucleus	KF	-4.88	4.74	-1.82	892
891	Koelliker-Fuse subnucleus	KF	-4.87	4.77	-1.87	892
892	Supratrigeminal nucleus	SUT	-4.82	5.01	-1.87	918
893	Pons	P	-4.84	4.92	-1.89	884
894	Koelliker-Fuse subnucleus	KF	-4.87	4.75	-2.03	892
895	Principal sensory nucleus of the trigeminal	PSV	-4.79	5.12	-2.07	890
896	Principal sensory nucleus of the trigeminal	PSV	-5.07	4.86	2.1	890
897	Principal sensory nucleus of the trigeminal	PSV	-5.06	4.89	1.92	890
898	Pons	P	-5.07	4.8	1.82	884
899	Parabrachial nucleus	PB	-5.11	4.62	1.66	891
900	Motor nucleus of trigeminal	V	-4.89	5.64	1.58	920
901	Motor nucleus of trigeminal	V	-4.98	5.2	1.55	920
902	Parabrachial nucleus	PB	-5.13	4.46	1.51	891
903	Motor nucleus of trigeminal	V	-4.94	5.4	1.51	920
904	Pons	P	-4.85	5.78	1.48	884
905	Motor nucleus of trigeminal	V	-5.01	5.03	1.49	920
906	superior cerebelar peduncles	scp	-5.18	4.25	1.47	1175
907	Supratrigeminal nucleus	SUT	-5.06	4.78	1.46	918
908	Pons	P	-5.11	4.58	1.46	884
909	Motor nucleus of trigeminal	V	-4.96	5.29	1.44	920
910	Motor nucleus of trigeminal	V	-5.0	5.07	1.39	920
911	Parabrachial nucleus	PB	-5.12	4.51	1.41	891
912	Supratrigeminal nucleus	SUT	-5.05	4.86	1.41	918
913	Pons	P	-5.11	4.56	1.39	884
914	Parabrachial nucleus	PB	-5.13	4.45	1.39	891
915	Pons	P	-4.85	5.79	1.39	884
916	Pons	P	-4.81	5.95	1.35	884
917	Pons	P	-5.09	4.63	1.33	884
918	Peritrigeminal zone	P5	-5.02	4.95	1.25	921
919	Pons	P	-5.14	4.39	1.17	884
920	Midbrain	MB	-5.65	1.97	1.07	807
921	Parabrachial nucleus	PB	-5.15	4.34	1.08	891
922	Parabrachial nucleus	PB	-5.26	3.79	0.96	891
923	Lobules IV-V	CUL4 5	-5.7	1.73	0.93	1043
924	Midbrain	MB	-5.63	2.03	0.89	807
925	Pontine reticular nucleus caudal part	PRNc	-4.71	6.34	0.91	914
926	Lobule II	CENT2	-5.27	3.72	0.76	1026
927	Pons	P	-4.8	5.76	-0.03	884
928	Pontine reticular nucleus caudal part	PRNc	-4.71	6.12	-0.47	914
929	Parabrachial nucleus	PB	-5.09	4.24	-1.16	891
930	Supratrigeminal nucleus	SUT	-4.98	4.73	-1.3	918
931	Pons	P	-4.75	5.8	-1.3	884
932	Peritrigeminal zone	P5	-4.93	4.94	-1.34	921
933	Supratrigeminal nucleus	SUT	-4.97	4.79	-1.34	918
934	Motor nucleus of trigeminal	V	-4.92	4.99	-1.37	920
935	Supratrigeminal nucleus	SUT	-4.98	4.72	-1.4	918
936	Pons	P	-4.99	4.65	-1.41	884
937	Supratrigeminal nucleus	SUT	-4.95	4.83	-1.42	918
938	Peritrigeminal zone	P5	-4.79	5.6	-1.44	921
939	Peritrigeminal zone	P5	-4.75	5.78	-1.44	921
940	Supratrigeminal nucleus	SUT	-4.96	4.79	-1.45	918
941	Supratrigeminal nucleus	SUT	-4.98	4.69	-1.51	918
942	Supratrigeminal nucleus	SUT	-4.97	4.75	-1.51	918
943	Parabrachial nucleus	PB	-5.0	4.58	-1.54	891
944	Motor nucleus of trigeminal	V	-4.78	5.65	-1.56	920
945	Parabrachial nucleus	PB	-4.99	4.65	-1.58	891
946	Supratrigeminal nucleus	SUT	-4.98	4.69	-1.59	918
947	Motor nucleus of trigeminal	V	-4.76	5.71	-1.61	920
948	Supratrigeminal nucleus	SUT	-4.94	4.84	-1.65	918
949	Supratrigeminal nucleus	SUT	-4.97	4.73	-1.65	918
950	Motor nucleus of trigeminal	V	-4.9	5.04	-1.68	920
951	Supratrigeminal nucleus	SUT	-4.97	4.71	-1.69	918
952	Supratrigeminal nucleus	SUT	-4.93	4.89	-1.7	918
953	Supratrigeminal nucleus	SUT	-4.94	4.83	-1.73	918
954	Motor nucleus of trigeminal	V	-4.92	4.95	-1.72	920
955	Motor nucleus of trigeminal	V	-4.9	5.01	-1.74	920
956	Supratrigeminal nucleus	SUT	-4.96	4.75	-1.78	918
957	Motor nucleus of trigeminal	V	-4.86	5.23	-1.79	920
958	Pons	P	-4.95	4.77	-1.81	884
959	Supratrigeminal nucleus	SUT	-4.93	4.86	-1.83	918
960	Koelliker-Fuse subnucleus	KF	-4.96	4.74	-1.87	892
961	Koelliker-Fuse subnucleus	KF	-4.95	4.79	-1.87	892
962	Pons	P	-4.91	4.96	-1.91	884
963	Koelliker-Fuse subnucleus	KF	-4.95	4.74	-2.0	892
964	Principal sensory nucleus of the trigeminal	PSV	-4.89	5.01	-2.18	890
965	Principal sensory nucleus of the trigeminal	PSV	-5.09	5.13	2.03	890
966	Pons	P	-5.13	4.9	1.85	884
967	Pons	P	-5.14	4.86	1.73	884
968	Pons	P	-5.11	4.97	1.71	884
969	Pons	P	-5.1	5.04	1.72	884
970	Motor nucleus of trigeminal	V	-5.0	5.48	1.68	920
971	Pons	P	-4.9	5.95	1.69	884
972	Motor nucleus of trigeminal	V	-5.02	5.39	1.63	920
973	Pons	P	-4.93	5.79	1.6	884
974	Motor nucleus of trigeminal	V	-5.02	5.39	1.59	920
975	Motor nucleus of trigeminal	V	-4.96	5.67	1.59	920
976	Motor nucleus of trigeminal	V	-4.99	5.53	1.56	920
977	Motor nucleus of trigeminal	V	-5.02	5.37	1.5	920
978	Pons	P	-5.16	4.69	1.45	884
979	Pons	P	-4.86	6.11	1.47	884
980	Pons	P	-5.18	4.62	1.46	884
981	Motor nucleus of trigeminal	V	-4.99	5.49	1.45	920
982	Motor nucleus of trigeminal	V	-5.03	5.3	1.4	920
983	Motor nucleus of trigeminal	V	-5.08	5.1	1.39	920
984	Motor nucleus of trigeminal	V	-5.0	5.47	1.4	920
985	Pons	P	-5.16	4.69	1.37	884
986	Pons	P	-4.87	6.06	1.39	884
987	Pons	P	-4.9	5.92	1.31	884
988	Peritrigeminal zone	P5	-5.01	5.38	1.28	921
989	Parabrachial nucleus	PB	-5.21	4.41	1.2	891
990	Pons	P	-5.2	4.46	1.2	884
991	Parabrachial nucleus	PB	-5.21	4.43	1.12	891
992	Peritrigeminal zone	P5	-5.0	5.4	1.14	921
993	Pons	P	-5.15	4.72	1.11	884
994	Pons	P	-5.08	5.0	1.06	884
995	Pons	P	-5.1	4.91	1.03	884
996	Midbrain trigeminal nucleus	MEV	-5.23	4.32	1.0	820
997	Locus ceruleus	LC	-5.24	4.27	0.96	929
998	Locus ceruleus	LC	-5.24	4.24	0.92	929
999	Pontine reticular nucleus caudal part	PRNc	-4.8	6.31	0.88	914
1000	Pontine central gray	PCG	-5.28	4.06	0.8	912
1001	Pons	P	-5.28	4.01	0.77	884
1002	Pontine reticular nucleus caudal part	PRNc	-4.78	6.34	0.36	914
1003	Pontine reticular nucleus caudal part	PRNc	-4.73	6.27	-1.29	914
1004	Supratrigeminal nucleus	SUT	-5.05	4.75	-1.31	918
1005	Accessory trigeminal nucleus	Acs5	-4.87	5.6	-1.31	922
1006	Pons	P	-5.07	4.68	-1.36	884
1007	Supratrigeminal nucleus	SUT	-5.06	4.73	-1.4	918
1008	Motor nucleus of trigeminal	V	-4.9	5.48	-1.42	920
1009	Motor nucleus of trigeminal	V	-4.9	5.45	-1.46	920
1010	Motor nucleus of trigeminal	V	-4.89	5.5	-1.47	920
1011	Pons	P	-5.07	4.65	-1.5	884
1012	Supratrigeminal nucleus	SUT	-5.03	4.83	-1.5	918
1013	Motor nucleus of trigeminal	V	-4.88	5.56	-1.5	920
1014	Motor nucleus of trigeminal	V	-4.98	5.06	-1.52	920
1015	Pons	P	-5.06	4.69	-1.52	884
1016	Motor nucleus of trigeminal	V	-5.0	4.98	-1.52	920
1017	Motor nucleus of trigeminal	V	-4.87	5.6	-1.53	920
1018	Supratrigeminal nucleus	SUT	-5.04	4.77	-1.54	918
1019	Pons	P	-4.82	5.8	-1.55	884
1020	Pons	P	-4.8	5.9	-1.55	884
1021	Motor nucleus of trigeminal	V	-4.93	5.32	-1.56	920
1022	Supratrigeminal nucleus	SUT	-5.04	4.79	-1.58	918
1023	Motor nucleus of trigeminal	V	-4.84	5.7	-1.58	920
1024	Parabrachial nucleus	PB	-5.07	4.63	-1.59	891
1025	Motor nucleus of trigeminal	V	-4.85	5.65	-1.63	920
1026	Supratrigeminal nucleus	SUT	-5.01	4.91	-1.64	918
1027	Supratrigeminal nucleus	SUT	-5.02	4.85	-1.66	918
1028	Motor nucleus of trigeminal	V	-4.99	5.0	-1.67	920
1029	Motor nucleus of trigeminal	V	-4.95	5.2	-1.67	920
1030	Parvicellular motor 5 nucleus	PC5	-4.82	5.77	-1.67	923
1031	Motor nucleus of trigeminal	V	-4.97	5.08	-1.69	920
1032	Motor nucleus of trigeminal	V	-4.96	5.14	-1.73	920
1033	Supratrigeminal nucleus	SUT	-5.01	4.88	-1.73	918
1034	Motor nucleus of trigeminal	V	-4.9	5.41	-1.73	920
1035	Motor nucleus of trigeminal	V	-4.99	4.97	-1.74	920
1036	Supratrigeminal nucleus	SUT	-5.0	4.92	-1.75	918
1037	Motor nucleus of trigeminal	V	-4.95	5.17	-1.75	920
1038	Motor nucleus of trigeminal	V	-4.94	5.2	-1.78	920
1039	Koelliker-Fuse subnucleus	KF	-5.06	4.66	-1.82	892
1040	Koelliker-Fuse subnucleus	KF	-5.04	4.71	-1.92	892
1041	Principal sensory nucleus of the trigeminal	PSV	-5.02	4.83	-1.95	890
1042	Principal sensory nucleus of the trigeminal	PSV	-4.86	5.53	-2.11	890
1043	Koelliker-Fuse subnucleus	KF	-5.26	4.71	2.04	892
1044	Principal sensory nucleus of the trigeminal	PSV	-5.11	5.42	2.05	890
1045	Parvicellular reticular nucleus	PARN	-5.02	5.78	1.78	989
1046	Parvicellular reticular nucleus	PARN	-5.04	5.69	1.75	989
1047	Parvicellular reticular nucleus	PARN	-5.02	5.78	1.73	989
1048	Pons	P	-5.15	5.16	1.71	884
1049	Parvicellular reticular nucleus	PARN	-4.99	5.94	1.66	989
1050	Parvicellular reticular nucleus	PARN	-5.03	5.72	1.61	989
1051	Motor nucleus of trigeminal	V	-5.09	5.43	1.57	920
1052	Parvicellular reticular nucleus	PARN	-5.05	5.63	1.51	989
1053	Pons	P	-5.06	5.55	1.47	884
1054	Superior olivary complex lateral part	SOCl	-4.85	6.52	1.4	906
1055	Pons	P	-4.95	6.06	1.35	884
1056	Pons	P	-4.95	6.04	1.29	884
1057	Pons	P	-5.1	5.32	1.26	884
1058	Pons	P	-4.89	6.3	1.26	884
1059	Medial vestibular nucleus	MV	-5.28	4.47	1.22	1004
1060	Parabrachial nucleus	PB	-5.3	4.38	1.16	891
1061	Pons	P	-5.29	4.44	1.12	884
1062	Pontine reticular nucleus caudal part	PRNc	-4.84	6.52	1.12	914
1063	Pontine reticular nucleus caudal part	PRNc	-4.82	6.62	0.98	914
1064	Pontine reticular nucleus caudal part	PRNc	-4.93	6.08	0.86	914
1065	Pons	P	-5.34	4.14	0.83	884
1066	Pontine reticular nucleus caudal part	PRNc	-4.85	6.36	0.28	914
1067	Pontine reticular nucleus caudal part	PRNc	-4.84	6.36	0.2	914
1068	Pontine reticular nucleus caudal part	PRNc	-4.88	5.98	-0.97	914
1069	Pontine reticular nucleus caudal part	PRNc	-4.95	5.69	-1.01	914
1070	Pons	P	-4.98	5.53	-1.12	884
1071	Peritrigeminal zone	P5	-5.02	5.29	-1.19	921
1072	Peritrigeminal zone	P5	-5.02	5.33	-1.19	921
1073	Peritrigeminal zone	P5	-5.0	5.41	-1.22	921
1074	Peritrigeminal zone	P5	-4.97	5.54	-1.23	921
1075	Pons	P	-4.95	5.63	-1.28	884
1076	Peritrigeminal zone	P5	-5.0	5.39	-1.29	921
1077	Pons	P	-5.16	4.64	-1.3	884
1078	Peritrigeminal zone	P5	-4.97	5.51	-1.32	921
1079	Peritrigeminal zone	P5	-4.95	5.61	-1.33	921
1080	Pons	P	-4.89	5.89	-1.34	884
1081	Motor nucleus of trigeminal	V	-5.07	5.03	-1.35	920
1082	Peritrigeminal zone	P5	-5.0	5.37	-1.35	921
1083	Pons	P	-5.15	4.68	-1.41	884
1084	Motor nucleus of trigeminal	V	-4.98	5.47	-1.41	920
1085	Motor nucleus of trigeminal	V	-4.98	5.45	-1.49	920
1086	Motor nucleus of trigeminal	V	-4.97	5.5	-1.49	920
1087	Motor nucleus of trigeminal	V	-4.96	5.55	-1.49	920
1088	Pons	P	-4.92	5.72	-1.49	884
1089	Motor nucleus of trigeminal	V	-4.94	5.62	-1.5	920
1090	Pons	P	-5.15	4.64	-1.51	884
1091	Pons	P	-5.12	4.8	-1.53	884
1092	Motor nucleus of trigeminal	V	-4.92	5.7	-1.6	920
1093	Motor nucleus of trigeminal	V	-4.98	5.43	-1.61	920
1094	Motor nucleus of trigeminal	V	-4.97	5.47	-1.62	920
1095	Motor nucleus of trigeminal	V	-4.95	5.59	-1.62	920
1096	Motor nucleus of trigeminal	V	-4.96	5.5	-1.68	920
1097	Motor nucleus of trigeminal	V	-4.95	5.55	-1.68	920
1098	Pons	P	-4.87	5.93	-1.68	884
1099	Pons	P	-4.92	5.68	-1.72	884
1100	Motor nucleus of trigeminal	V	-4.96	5.51	-1.73	920
1101	Motor nucleus of trigeminal	V	-4.97	5.47	-1.75	920
1102	Intertrigeminal nucleus	I5	-5.05	5.08	-1.77	924
1103	Intertrigeminal nucleus	I5	-4.99	5.34	-1.8	924
1104	Koelliker-Fuse subnucleus	KF	-5.13	4.67	-1.83	892
1105	Koelliker-Fuse subnucleus	KF	-5.11	4.76	-1.84	892
1106	Intertrigeminal nucleus	I5	-4.98	5.38	-1.86	924
1107	Principal sensory nucleus of the trigeminal	PSV	-5.02	5.17	-1.91	890
1108	Principal sensory nucleus of the trigeminal	PSV	-4.96	5.49	-1.91	890
1109	Principal sensory nucleus of the trigeminal	PSV	-4.97	5.42	-2.03	890
1110	Principal sensory nucleus of the trigeminal	PSV	-4.96	5.45	-2.07	890
1111	Principal sensory nucleus of the trigeminal	PSV	-5.07	4.9	-2.22	890
1112	Principal sensory nucleus of the trigeminal	PSV	-5.18	5.45	1.96	890
1113	Principal sensory nucleus of the trigeminal	PSV	-5.15	5.56	1.92	890
1114	Pons	P	-5.15	5.55	1.81	884
1115	Parvicellular reticular nucleus	PARN	-5.17	5.45	1.72	989
1116	Parvicellular reticular nucleus	PARN	-5.14	5.6	1.71	989
1117	Parvicellular reticular nucleus	PARN	-5.09	5.81	1.63	989
1118	Parvicellular reticular nucleus	PARN	-5.12	5.65	1.6	989
1119	Parvicellular reticular nucleus	PARN	-5.2	5.3	1.58	989
1120	Parvicellular reticular nucleus	PARN	-5.19	5.36	1.56	989
1121	Parvicellular reticular nucleus	PARN	-5.14	5.57	1.55	989
1122	facial nerve	VIIn	-5.04	6.04	1.52	1131
1123	Parvicellular reticular nucleus	PARN	-5.16	5.46	1.41	989
1124	Intermediate reticular nucleus	IRN	-5.03	6.05	1.35	979
1125	Medulla	MY	-5.05	5.97	1.31	936
1126	Medulla	MY	-5.07	5.87	1.3	936
1127	Medulla	MY	-5.06	5.92	1.3	936
1128	Parabrachial nucleus	PB	-5.39	4.33	1.25	891
1129	Pons	P	-5.39	4.35	1.19	884
1130	Intermediate reticular nucleus	IRN	-5.05	5.94	1.21	979
1131	Pons	P	-5.04	5.96	1.1	884
1132	Locus ceruleus	LC	-5.39	4.33	1.06	929
1133	Parabrachial nucleus	PB	-5.4	4.25	1.06	891
1134	Pontine reticular nucleus caudal part	PRNc	-5.05	5.91	1.04	914
1135	Locus ceruleus	LC	-5.41	4.23	0.99	929
1136	Pontine reticular nucleus caudal part	PRNc	-5.05	5.9	0.92	914
1137	Locus ceruleus	LC	-5.41	4.19	0.9	929
1138	Barrington's nucleus	B	-5.37	4.39	0.83	908
1139	Sublaterodorsal nucleus	SLD	-5.28	4.79	0.72	935
1140	Pontine reticular nucleus caudal part	PRNc	-4.95	6.03	-1.07	914
1141	Pontine reticular nucleus caudal part	PRNc	-4.93	6.13	-1.13	914
1142	Pons	P	-4.99	5.82	-1.26	884
1143	Pons	P	-5.04	5.57	-1.3	884
1144	Pons	P	-4.99	5.79	-1.36	884
1145	Motor nucleus of trigeminal	V	-5.08	5.36	-1.37	920
1146	Pons	P	-4.92	6.12	-1.39	884
1147	Pons	P	-5.03	5.6	-1.42	884
1148	Pons	P	-4.95	5.98	-1.4	884
1149	Motor nucleus of trigeminal	V	-5.07	5.42	-1.42	920
1150	Motor nucleus of trigeminal	V	-5.06	5.43	-1.47	920
1151	Pons	P	-4.98	5.82	-1.46	884
1152	Pons	P	-5.0	5.75	-1.5	884
1153	Motor nucleus of trigeminal	V	-5.04	5.53	-1.55	920
1154	Parvicellular reticular nucleus	PARN	-4.98	5.79	-1.61	989
1155	Motor nucleus of trigeminal	V	-5.08	5.32	-1.66	920
1156	Motor nucleus of trigeminal	V	-5.11	5.18	-1.65	920
1157	Parvicellular reticular nucleus	PARN	-5.01	5.66	-1.65	989
1158	Pons	P	-5.15	5.0	-1.66	884
1159	Parvicellular reticular nucleus	PARN	-4.98	5.82	-1.66	989
1160	Parvicellular reticular nucleus	PARN	-5.02	5.62	-1.67	989
1161	Motor nucleus of trigeminal	V	-5.09	5.27	-1.7	920
1162	Motor nucleus of trigeminal	V	-5.05	5.47	-1.71	920
1163	Parvicellular reticular nucleus	PARN	-4.98	5.79	-1.74	989
1164	Intertrigeminal nucleus	I5	-5.03	5.54	-1.74	924
1165	Pons	P	-5.1	5.21	-1.76	884
1166	Intertrigeminal nucleus	I5	-5.02	5.58	-1.77	924
1167	Intertrigeminal nucleus	I5	-5.07	5.37	-1.81	924
1168	Intertrigeminal nucleus	I5	-5.02	5.57	-1.82	924
1169	Pons	P	-5.0	5.68	-1.83	884
1170	Intertrigeminal nucleus	I5	-5.06	5.38	-1.85	924
1171	Principal sensory nucleus of the trigeminal	PSV	-5.04	5.46	-1.89	890
1172	Principal sensory nucleus of the trigeminal	PSV	-5.02	5.54	-1.99	890
1173	Principal sensory nucleus of the trigeminal	PSV	-5.01	5.61	-1.99	890
1174	Principal sensory nucleus of the trigeminal	PSV	-5.16	4.9	-2.12	890
1175	Dentate nucleus	DN	-5.54	4.23	2.52	1100
1176	Principal sensory nucleus of the trigeminal	PSV	-5.25	5.49	2.02	890
1177	Principal sensory nucleus of the trigeminal	PSV	-5.23	5.56	1.77	890
1178	Parvicellular reticular nucleus	PARN	-5.22	5.63	1.75	989
1179	Spinal nucleus of the trigeminal oral part	SPVO	-5.26	5.41	1.73	957
1180	Parvicellular reticular nucleus	PARN	-5.23	5.54	1.72	989
1181	Parvicellular reticular nucleus	PARN	-5.16	5.86	1.65	989
1182	Parvicellular reticular nucleus	PARN	-5.21	5.65	1.63	989
1183	Parvicellular reticular nucleus	PARN	-5.14	5.95	1.62	989
1184	Parvicellular reticular nucleus	PARN	-5.15	5.89	1.61	989
1185	Parvicellular reticular nucleus	PARN	-5.22	5.57	1.58	989
1186	Parvicellular reticular nucleus	PARN	-5.27	5.32	1.57	989
1187	Parvicellular reticular nucleus	PARN	-5.19	5.7	1.54	989
1188	Parvicellular reticular nucleus	PARN	-5.25	5.42	1.51	989
1189	Parvicellular reticular nucleus	PARN	-5.28	5.3	1.48	989
1190	facial nerve	VIIn	-5.12	6.01	1.47	1131
1191	Parvicellular reticular nucleus	PARN	-5.23	5.52	1.42	989
1192	facial nerve	VIIn	-5.13	5.96	1.41	1131
1193	Intermediate reticular nucleus	IRN	-5.09	6.14	1.4	979
1194	Parvicellular reticular nucleus	PARN	-5.21	5.6	1.38	989
1195	Parvicellular reticular nucleus	PARN	-5.22	5.53	1.37	989
1196	Medulla	MY	-5.15	5.88	1.28	936
1197	Medial vestibular nucleus	MV	-5.46	4.4	1.27	1004
1198	Parabrachial nucleus	PB	-5.48	4.27	1.12	891
1199	Intermediate reticular nucleus	IRN	-5.03	6.37	1.12	979
1200	Intermediate reticular nucleus	IRN	-5.14	5.88	1.08	979
1201	Pons	P	-5.48	4.26	1.03	884
1202	Parabrachial nucleus	PB	-5.49	4.19	0.99	891
1203	Pontine reticular nucleus caudal part	PRNc	-5.11	5.98	1.0	914
1204	Parabrachial nucleus	PB	-5.5	4.14	0.94	891
1205	Medial vestibular nucleus	MV	-5.32	4.98	0.85	1004
1206	Sublaterodorsal nucleus	SLD	-5.35	4.82	0.76	935
1207	Pontine reticular nucleus caudal part	PRNc	-5.05	6.14	0.17	914
1208	Pons	P	-5.05	6.13	-0.0	884
1209	Pontine reticular nucleus caudal part	PRNc	-5.11	5.7	-0.85	914
1210	Pontine reticular nucleus caudal part	PRNc	-5.09	5.81	-0.84	914
1211	Pontine reticular nucleus caudal part	PRNc	-5.03	6.08	-0.87	914
1212	Pontine reticular nucleus caudal part	PRNc	-5.02	6.12	-0.91	914
1213	Pontine reticular nucleus caudal part	PRNc	-5.04	6.02	-0.93	914
1214	Pontine reticular nucleus caudal part	PRNc	-5.04	5.98	-0.97	914
1215	Pontine reticular nucleus caudal part	PRNc	-5.07	5.87	-0.99	914
1216	Pontine reticular nucleus caudal part	PRNc	-5.07	5.85	-1.05	914
1217	Pontine reticular nucleus caudal part	PRNc	-5.04	5.99	-1.07	914
1218	Pontine reticular nucleus caudal part	PRNc	-5.03	6.05	-1.07	914
1219	Intermediate reticular nucleus	IRN	-5.07	5.86	-1.1	979
1220	Pons	P	-5.03	6.0	-1.16	884
1221	Intermediate reticular nucleus	IRN	-5.02	6.04	-1.26	979
1222	Medulla	MY	-5.02	6.03	-1.35	936
1223	Parvicellular reticular nucleus	PARN	-5.12	5.56	-1.41	989
1224	Parvicellular reticular nucleus	PARN	-5.1	5.65	-1.45	989
1225	Parvicellular reticular nucleus	PARN	-5.15	5.41	-1.44	989
1226	Parvicellular reticular nucleus	PARN	-5.16	5.37	-1.46	989
1227	Parvicellular reticular nucleus	PARN	-5.13	5.48	-1.48	989
1228	Parvicellular reticular nucleus	PARN	-5.15	5.4	-1.51	989
1229	Parvicellular reticular nucleus	PARN	-5.14	5.43	-1.55	989
1230	Parvicellular reticular nucleus	PARN	-5.14	5.44	-1.6	989
1231	Parvicellular reticular nucleus	PARN	-5.1	5.62	-1.63	989
1232	Parvicellular reticular nucleus	PARN	-5.15	5.34	-1.7	989
1233	Parvicellular reticular nucleus	PARN	-5.1	5.59	-1.72	989
1234	Parvicellular reticular nucleus	PARN	-5.09	5.66	-1.73	989
1235	Parvicellular reticular nucleus	PARN	-5.16	5.29	-1.75	989
1236	Parvicellular reticular nucleus	PARN	-5.12	5.5	-1.75	989
1237	Parvicellular reticular nucleus	PARN	-5.11	5.55	-1.77	989
1238	Pons	P	-5.16	5.31	-1.78	884
1239	Principal sensory nucleus of the trigeminal	PSV	-5.18	5.22	-1.82	890
1240	Pons	P	-5.14	5.41	-1.83	884
1241	Principal sensory nucleus of the trigeminal	PSV	-5.15	5.32	-1.94	890
1242	Spinal nucleus of the trigeminal oral part	SPVO	-5.3	5.6	1.83	957
1243	Spinal nucleus of the trigeminal oral part	SPVO	-5.36	5.31	1.77	957
1244	Parvicellular reticular nucleus	PARN	-5.27	5.73	1.68	989
1245	Spinal nucleus of the trigeminal oral part	SPVO	-5.35	5.37	1.66	957
1246	Parvicellular reticular nucleus	PARN	-5.31	5.53	1.67	989
1247	Parvicellular reticular nucleus	PARN	-5.34	5.4	1.59	989
1248	Parvicellular reticular nucleus	PARN	-5.28	5.69	1.58	989
1249	Parvicellular reticular nucleus	PARN	-5.32	5.49	1.48	989
1250	Parvicellular reticular nucleus	PARN	-5.25	5.79	1.51	989
1251	Parvicellular reticular nucleus	PARN	-5.24	5.86	1.49	989
1252	Parvicellular reticular nucleus	PARN	-5.33	5.43	1.48	989
1253	Parvicellular reticular nucleus	PARN	-5.29	5.62	1.48	989
1254	Parvicellular reticular nucleus	PARN	-5.27	5.68	1.46	989
1255	Parvicellular reticular nucleus	PARN	-5.2	6.04	1.46	989
1256	Parvicellular reticular nucleus	PARN	-5.23	5.87	1.37	989
1257	Medial vestibular nucleus	MV	-5.54	4.38	1.2	1004
1258	Intermediate reticular nucleus	IRN	-5.12	6.37	1.21	979
1259	Facial motor nucleus	VII	-5.06	6.61	1.15	968
1260	Intermediate reticular nucleus	IRN	-5.18	6.07	1.12	979
1261	Intermediate reticular nucleus	IRN	-5.17	6.11	1.11	979
1262	Medial vestibular nucleus	MV	-5.55	4.3	1.06	1004
1263	Pons	P	-5.56	4.27	1.02	884
1264	Pons	P	-5.56	4.25	0.98	884
1265	Pontine reticular nucleus caudal part	PRNc	-5.1	6.11	-0.93	914
1266	Pontine reticular nucleus caudal part	PRNc	-5.11	6.07	-0.99	914
1267	Pontine reticular nucleus caudal part	PRNc	-5.09	6.14	-1.03	914
1268	Intermediate reticular nucleus	IRN	-5.12	5.98	-1.04	979
1269	Pontine reticular nucleus caudal part	PRNc	-5.08	6.18	-1.04	914
1270	Intermediate reticular nucleus	IRN	-5.14	5.9	-1.07	979
1271	Intermediate reticular nucleus	IRN	-5.08	6.19	-1.08	979
1272	Intermediate reticular nucleus	IRN	-5.09	6.11	-1.09	979
1273	Intermediate reticular nucleus	IRN	-5.11	6.02	-1.11	979
1274	Intermediate reticular nucleus	IRN	-5.1	6.08	-1.11	979
1275	Intermediate reticular nucleus	IRN	-5.13	5.94	-1.12	979
1276	Intermediate reticular nucleus	IRN	-5.06	6.24	-1.14	979
1277	Intermediate reticular nucleus	IRN	-5.08	6.16	-1.16	979
1278	Intermediate reticular nucleus	IRN	-5.11	5.99	-1.21	979
1279	Intermediate reticular nucleus	IRN	-5.11	6.02	-1.28	979
1280	Parvicellular reticular nucleus	PARN	-5.21	5.52	-1.38	989
1281	Parvicellular reticular nucleus	PARN	-5.18	5.64	-1.43	989
1282	Parvicellular reticular nucleus	PARN	-5.15	5.77	-1.55	989
1283	Parvicellular reticular nucleus	PARN	-5.19	5.59	-1.57	989
1284	Parvicellular reticular nucleus	PARN	-5.2	5.52	-1.57	989
1285	Parvicellular reticular nucleus	PARN	-5.13	5.84	-1.57	989
1286	Parvicellular reticular nucleus	PARN	-5.23	5.4	-1.59	989
1287	Parvicellular reticular nucleus	PARN	-5.18	5.61	-1.62	989
1288	Parvicellular reticular nucleus	PARN	-5.22	5.44	-1.66	989
1289	Parvicellular reticular nucleus	PARN	-5.24	5.31	-1.7	989
1290	Principal sensory nucleus of the trigeminal	PSV	-5.2	5.48	-1.79	890
1291	Principal sensory nucleus of the trigeminal	PSV	-5.22	5.39	-1.81	890
1292	Principal sensory nucleus of the trigeminal	PSV	-5.16	5.65	-1.84	890
1293	Principal sensory nucleus of the trigeminal	PSV	-5.16	5.68	-1.85	890
1294	Spinal nucleus of the trigeminal oral part	SPVO	-5.31	5.94	1.91	957
1295	Spinal nucleus of the trigeminal oral part	SPVO	-5.4	5.51	1.81	957
1296	Spinal nucleus of the trigeminal oral part	SPVO	-5.42	5.4	1.78	957
1297	Parvicellular reticular nucleus	PARN	-5.29	6.03	1.76	989
1298	Spinal nucleus of the trigeminal oral part	SPVO	-5.4	5.51	1.73	957
1299	Parvicellular reticular nucleus	PARN	-5.32	5.86	1.71	989
1300	Parvicellular reticular nucleus	PARN	-5.33	5.82	1.66	989
1301	Parvicellular reticular nucleus	PARN	-5.3	5.98	1.66	989
1302	Parvicellular reticular nucleus	PARN	-5.33	5.83	1.58	989
1303	Parvicellular reticular nucleus	PARN	-5.41	5.42	1.56	989
1304	Parvicellular reticular nucleus	PARN	-5.3	5.93	1.54	989
1305	Parvicellular reticular nucleus	PARN	-5.42	5.38	1.53	989
1306	Parvicellular reticular nucleus	PARN	-5.35	5.68	1.51	989
1307	Parvicellular reticular nucleus	PARN	-5.27	6.08	1.49	989
1308	Parvicellular reticular nucleus	PARN	-5.34	5.76	1.45	989
1309	Parvicellular reticular nucleus	PARN	-5.39	5.52	1.44	989
1310	Parvicellular reticular nucleus	PARN	-5.3	5.92	1.43	989
1311	Parvicellular reticular nucleus	PARN	-5.39	5.51	1.38	989
1312	Parvicellular reticular nucleus	PARN	-5.38	5.55	1.37	989
1313	Parvicellular reticular nucleus	PARN	-5.29	5.97	1.37	989
1314	Intermediate reticular nucleus	IRN	-5.28	6.01	1.27	979
1315	Intermediate reticular nucleus	IRN	-5.25	6.14	1.27	979
1316	Intermediate reticular nucleus	IRN	-5.2	6.37	1.26	979
1317	Intermediate reticular nucleus	IRN	-5.2	6.37	1.17	979
1318	Intermediate reticular nucleus	IRN	-5.34	5.69	1.12	979
1319	Intermediate reticular nucleus	IRN	-5.28	5.95	1.08	979
1320	Intermediate reticular nucleus	IRN	-5.27	6.02	1.03	979
1321	Gigantocellular reticular nucleus	GRN	-5.2	6.27	0.78	976
1322	Gigantocellular reticular nucleus	GRN	-5.12	6.65	0.72	976
1323	Gigantocellular reticular nucleus	GRN	-5.32	5.68	0.51	976
1324	Pontine reticular nucleus caudal part	PRNc	-5.15	6.27	-0.85	914
1325	Pontine reticular nucleus caudal part	PRNc	-5.23	5.87	-0.85	914
1326	Pontine reticular nucleus caudal part	PRNc	-5.19	6.07	-0.86	914
1327	Intermediate reticular nucleus	IRN	-5.19	6.05	-0.93	979
1328	Intermediate reticular nucleus	IRN	-5.21	5.95	-0.99	979
1329	Intermediate reticular nucleus	IRN	-5.15	6.24	-1.02	979
1330	Intermediate reticular nucleus	IRN	-5.23	5.86	-1.06	979
1331	Intermediate reticular nucleus	IRN	-5.21	5.95	-1.08	979
1332	Intermediate reticular nucleus	IRN	-5.24	5.8	-1.11	979
1333	Intermediate reticular nucleus	IRN	-5.26	5.72	-1.13	979
1334	Intermediate reticular nucleus	IRN	-5.18	6.09	-1.15	979
1335	Intermediate reticular nucleus	IRN	-5.24	5.8	-1.2	979
1336	Intermediate reticular nucleus	IRN	-5.21	5.9	-1.22	979
1337	Medulla	MY	-5.27	5.65	-1.24	936
1338	Intermediate reticular nucleus	IRN	-5.17	6.09	-1.24	979
1339	Parvicellular reticular nucleus	PARN	-5.28	5.55	-1.44	989
1340	Parvicellular reticular nucleus	PARN	-5.22	5.83	-1.44	989
1341	Parvicellular reticular nucleus	PARN	-5.26	5.65	-1.48	989
1342	Parvicellular reticular nucleus	PARN	-5.27	5.57	-1.54	989
1343	Parvicellular reticular nucleus	PARN	-5.24	5.71	-1.54	989
1344	Parvicellular reticular nucleus	PARN	-5.22	5.8	-1.55	989
1345	Parvicellular reticular nucleus	PARN	-5.15	6.16	-1.54	989
1346	Parvicellular reticular nucleus	PARN	-5.27	5.59	-1.58	989
1347	Parvicellular reticular nucleus	PARN	-5.23	5.76	-1.6	989
1348	Parvicellular reticular nucleus	PARN	-5.31	5.39	-1.67	989
1349	Parvicellular reticular nucleus	PARN	-5.26	5.58	-1.7	989
1350	Principal sensory nucleus of the trigeminal	PSV	-5.23	5.72	-1.84	890
1351	Spinal nucleus of the trigeminal oral part	SPVO	-5.26	5.56	-1.97	957
1352	Spinal nucleus of the trigeminal oral part	SPVO	-5.44	5.71	1.8	957
1353	Spinal nucleus of the trigeminal oral part	SPVO	-5.42	5.78	1.74	957
1354	Spinal nucleus of the trigeminal oral part	SPVO	-5.48	5.5	1.71	957
1355	Spinal nucleus of the trigeminal oral part	SPVO	-5.42	5.77	1.69	957
1356	Spinal nucleus of the trigeminal oral part	SPVO	-5.51	5.35	1.65	957
1357	Spinal nucleus of the trigeminal oral part	SPVO	-5.5	5.41	1.65	957
1358	Spinal nucleus of the trigeminal oral part	SPVO	-5.49	5.46	1.65	957
1359	Spinal nucleus of the trigeminal oral part	SPVO	-5.46	5.59	1.65	957
1360	Spinal nucleus of the trigeminal oral part	SPVO	-5.48	5.48	1.61	957
1361	Parvicellular reticular nucleus	PARN	-5.47	5.53	1.56	989
1362	Parvicellular reticular nucleus	PARN	-5.44	5.64	1.55	989
1363	Parvicellular reticular nucleus	PARN	-5.4	5.83	1.52	989
1364	Parvicellular reticular nucleus	PARN	-5.42	5.75	1.49	989
1365	Parvicellular reticular nucleus	PARN	-5.44	5.65	1.5	989
1366	Parvicellular reticular nucleus	PARN	-5.39	5.87	1.48	989
1367	Parvicellular reticular nucleus	PARN	-5.41	5.81	1.45	989
1368	Parvicellular reticular nucleus	PARN	-5.45	5.59	1.42	989
1369	Parvicellular reticular nucleus	PARN	-5.38	5.94	1.43	989
1370	Parvicellular reticular nucleus	PARN	-5.41	5.77	1.42	989
1371	Parvicellular reticular nucleus	PARN	-5.44	5.65	1.38	989
1372	Parvicellular reticular nucleus	PARN	-5.39	5.89	1.38	989
1373	Parvicellular reticular nucleus	PARN	-5.33	6.14	1.37	989
1374	Parvicellular reticular nucleus	PARN	-5.47	5.51	1.33	989
1375	Parvicellular reticular nucleus	PARN	-5.41	5.77	1.32	989
1376	Intermediate reticular nucleus	IRN	-5.33	6.15	1.31	979
1377	Parvicellular reticular nucleus	PARN	-5.42	5.73	1.29	989
1378	Parvicellular reticular nucleus	PARN	-5.37	5.97	1.28	989
1379	Intermediate reticular nucleus	IRN	-5.36	6.01	1.25	979
1380	Intermediate reticular nucleus	IRN	-5.34	6.08	1.24	979
1381	Intermediate reticular nucleus	IRN	-5.33	6.15	1.23	979
1382	Intermediate reticular nucleus	IRN	-5.37	5.94	1.17	979
1383	Parvicellular reticular nucleus	PARN	-5.43	5.67	1.19	989
1384	Intermediate reticular nucleus	IRN	-5.39	5.83	1.16	979
1385	Intermediate reticular nucleus	IRN	-5.33	6.1	1.14	979
1386	Intermediate reticular nucleus	IRN	-5.3	6.24	1.13	979
1387	Intermediate reticular nucleus	IRN	-5.36	5.97	1.1	979
1388	Intermediate reticular nucleus	IRN	-5.38	5.89	1.08	979
1389	Intermediate reticular nucleus	IRN	-5.34	6.06	1.07	979
1390	Intermediate reticular nucleus	IRN	-5.45	5.56	1.05	979
1391	Intermediate reticular nucleus	IRN	-5.3	6.26	1.03	979
1392	Intermediate reticular nucleus	IRN	-5.36	5.95	1.04	979
1393	Vestibulocerebellar nucleus	VeCB	-5.74	4.17	1.0	1101
1394	Intermediate reticular nucleus	IRN	-5.31	6.18	1.01	979
1395	Intermediate reticular nucleus	IRN	-5.36	5.97	0.99	979
1396	Intermediate reticular nucleus	IRN	-5.38	5.86	0.97	979
1397	Gigantocellular reticular nucleus	GRN	-5.19	6.74	0.8	976
1398	Gigantocellular reticular nucleus	GRN	-5.24	6.43	0.44	976
1399	Gigantocellular reticular nucleus	GRN	-5.27	6.06	-0.81	976
1400	Intermediate reticular nucleus	IRN	-5.24	6.21	-0.91	979
1401	Intermediate reticular nucleus	IRN	-5.2	6.39	-0.91	979
1402	Intermediate reticular nucleus	IRN	-5.3	5.93	-0.96	979
1403	Intermediate reticular nucleus	IRN	-5.33	5.76	-0.99	979
1404	Intermediate reticular nucleus	IRN	-5.23	6.23	-1.06	979
1405	Intermediate reticular nucleus	IRN	-5.32	5.79	-1.12	979
1406	Intermediate reticular nucleus	IRN	-5.24	6.18	-1.11	979
1407	Intermediate reticular nucleus	IRN	-5.3	5.88	-1.13	979
1408	Intermediate reticular nucleus	IRN	-5.27	6.04	-1.12	979
1409	Intermediate reticular nucleus	IRN	-5.25	6.14	-1.13	979
1410	Parvicellular reticular nucleus	PARN	-5.37	5.56	-1.16	989
1411	Intermediate reticular nucleus	IRN	-5.28	5.95	-1.17	979
1412	Intermediate reticular nucleus	IRN	-5.32	5.79	-1.2	979
1413	Intermediate reticular nucleus	IRN	-5.21	6.25	-1.51	979
1414	Parvicellular reticular nucleus	PARN	-5.36	5.56	-1.52	989
1415	Parvicellular reticular nucleus	PARN	-5.34	5.6	-1.59	989
1416	Spinal nucleus of the trigeminal oral part	SPVO	-5.39	5.4	-1.6	957
1417	Spinal nucleus of the trigeminal oral part	SPVO	-5.33	5.66	-1.73	957
1418	Spinal nucleus of the trigeminal oral part	SPVO	-5.32	5.69	-1.77	957
1419	Pons	P	-5.15	6.47	-1.86	884
1420	Spinal nucleus of the trigeminal oral part	SPVO	-5.31	5.7	-1.89	957
1421	Spinal nucleus of the trigeminal oral part	SPVO	-5.49	5.88	1.89	957
1422	Spinal nucleus of the trigeminal oral part	SPVO	-5.53	5.65	1.84	957
1423	Spinal nucleus of the trigeminal oral part	SPVO	-5.48	5.87	1.81	957
1424	Parvicellular reticular nucleus	PARN	-5.45	6.0	1.71	989
1425	Parvicellular reticular nucleus	PARN	-5.42	6.16	1.7	989
1426	Spinal nucleus of the trigeminal oral part	SPVO	-5.56	5.51	1.6	957
1427	Parvicellular reticular nucleus	PARN	-5.51	5.7	1.53	989
1428	Parvicellular reticular nucleus	PARN	-5.54	5.55	1.52	989
1429	Parvicellular reticular nucleus	PARN	-5.49	5.82	1.51	989
1430	Parvicellular reticular nucleus	PARN	-5.56	5.48	1.5	989
1431	Parvicellular reticular nucleus	PARN	-5.45	5.97	1.48	989
1432	Parvicellular reticular nucleus	PARN	-5.54	5.58	1.48	989
1433	Parvicellular reticular nucleus	PARN	-5.49	5.8	1.46	989
1434	Parvicellular reticular nucleus	PARN	-5.55	5.5	1.44	989
1435	Parvicellular reticular nucleus	PARN	-5.51	5.69	1.4	989
1436	Parvicellular reticular nucleus	PARN	-5.49	5.77	1.4	989
1437	Parvicellular reticular nucleus	PARN	-5.48	5.84	1.4	989
1438	Parvicellular reticular nucleus	PARN	-5.52	5.64	1.36	989
1439	Parvicellular reticular nucleus	PARN	-5.45	5.96	1.38	989
1440	Parvicellular reticular nucleus	PARN	-5.49	5.77	1.35	989
1441	Parvicellular reticular nucleus	PARN	-5.54	5.53	1.3	989
1442	Parvicellular reticular nucleus	PARN	-5.52	5.61	1.28	989
1443	Intermediate reticular nucleus	IRN	-5.41	6.14	1.29	979
1444	Parvicellular reticular nucleus	PARN	-5.51	5.69	1.28	989
1445	Intermediate reticular nucleus	IRN	-5.42	6.08	1.28	979
1446	Parvicellular reticular nucleus	PARN	-5.46	5.92	1.25	989
1447	Parvicellular reticular nucleus	PARN	-5.5	5.68	1.23	989
1448	Parvicellular reticular nucleus	PARN	-5.48	5.79	1.23	989
1449	Parvicellular reticular nucleus	PARN	-5.53	5.54	1.2	989
1450	Intermediate reticular nucleus	IRN	-5.48	5.81	1.17	979
1451	Parvicellular reticular nucleus	PARN	-5.5	5.68	1.16	989
1452	Intermediate reticular nucleus	IRN	-5.44	5.96	1.16	979
1453	Intermediate reticular nucleus	IRN	-5.39	6.19	1.14	979
1454	Intermediate reticular nucleus	IRN	-5.43	6.04	1.15	979
1455	Intermediate reticular nucleus	IRN	-5.51	5.63	1.11	979
1456	Intermediate reticular nucleus	IRN	-5.43	6.0	1.13	979
1457	Parvicellular reticular nucleus	PARN	-5.54	5.51	1.09	989
1458	Intermediate reticular nucleus	IRN	-5.48	5.77	1.08	979
1459	Intermediate reticular nucleus	IRN	-5.37	6.29	1.06	979
1460	Intermediate reticular nucleus	IRN	-5.38	6.22	1.02	979
1461	Intermediate reticular nucleus	IRN	-5.43	6.01	1.0	979
1462	Intermediate reticular nucleus	IRN	-5.4	6.12	1.01	979
1463	Intermediate reticular nucleus	IRN	-5.5	5.69	0.98	979
1464	Intermediate reticular nucleus	IRN	-5.46	5.85	0.91	979
1465	Intermediate reticular nucleus	IRN	-5.48	5.75	0.91	979
1466	Intermediate reticular nucleus	IRN	-5.5	5.63	0.86	979
1467	Gigantocellular reticular nucleus	GRN	-5.3	6.58	0.71	976
1468	Gigantocellular reticular nucleus	GRN	-5.33	6.37	0.3	976
1469	Gigantocellular reticular nucleus	GRN	-5.33	6.31	0.12	976
1470	Intermediate reticular nucleus	IRN	-5.41	5.78	-0.83	979
1471	Intermediate reticular nucleus	IRN	-5.42	5.74	-0.85	979
1472	Intermediate reticular nucleus	IRN	-5.42	5.73	-0.93	979
1473	Intermediate reticular nucleus	IRN	-5.33	6.14	-0.96	979
1474	Intermediate reticular nucleus	IRN	-5.41	5.76	-0.98	979
1475	Intermediate reticular nucleus	IRN	-5.39	5.85	-0.98	979
1476	Intermediate reticular nucleus	IRN	-5.31	6.23	-0.98	979
1477	Intermediate reticular nucleus	IRN	-5.4	5.81	-1.03	979
1478	Intermediate reticular nucleus	IRN	-5.36	5.97	-1.02	979
1479	Intermediate reticular nucleus	IRN	-5.38	5.9	-1.04	979
1480	Intermediate reticular nucleus	IRN	-5.44	5.63	-1.06	979
1481	Intermediate reticular nucleus	IRN	-5.33	6.12	-1.08	979
1482	Intermediate reticular nucleus	IRN	-5.38	5.88	-1.09	979
1483	Intermediate reticular nucleus	IRN	-5.4	5.79	-1.11	979
1484	Intermediate reticular nucleus	IRN	-5.37	5.92	-1.13	979
1485	Intermediate reticular nucleus	IRN	-5.41	5.75	-1.18	979
1486	Parvicellular reticular nucleus	PARN	-5.41	5.71	-1.19	989
1487	Intermediate reticular nucleus	IRN	-5.3	6.27	-1.19	979
1488	Intermediate reticular nucleus	IRN	-5.35	6.01	-1.22	979
1489	Parvicellular reticular nucleus	PARN	-5.33	6.09	-1.38	989
1490	Parvicellular reticular nucleus	PARN	-5.34	6.03	-1.38	989
1491	Spinal nucleus of the trigeminal oral part	SPVO	-5.61	5.66	1.85	957
1492	Spinal nucleus of the trigeminal oral part	SPVO	-5.6	5.69	1.8	957
1493	Spinal nucleus of the trigeminal oral part	SPVO	-5.57	5.84	1.74	957
1494	Parvicellular reticular nucleus	PARN	-5.54	5.98	1.74	989
1495	Spinal nucleus of the trigeminal oral part	SPVO	-5.61	5.64	1.65	957
1496	Spinal nucleus of the trigeminal oral part	SPVO	-5.64	5.5	1.62	957
1497	Parvicellular reticular nucleus	PARN	-5.54	5.97	1.6	989
1498	Spinal nucleus of the trigeminal oral part	SPVO	-5.63	5.51	1.58	957
1499	Parvicellular reticular nucleus	PARN	-5.59	5.73	1.57	989
1500	Parvicellular reticular nucleus	PARN	-5.58	5.78	1.58	989
1501	Parvicellular reticular nucleus	PARN	-5.51	6.09	1.54	989
1502	Spinal nucleus of the trigeminal oral part	SPVO	-5.62	5.56	1.53	957
1503	Parvicellular reticular nucleus	PARN	-5.51	6.07	1.48	989
1504	Parvicellular reticular nucleus	PARN	-5.6	5.66	1.47	989
1505	Parvicellular reticular nucleus	PARN	-5.5	6.13	1.47	989
1506	Parvicellular reticular nucleus	PARN	-5.58	5.73	1.45	989
1507	Parvicellular reticular nucleus	PARN	-5.62	5.55	1.44	989
1508	Parvicellular reticular nucleus	PARN	-5.6	5.63	1.44	989
1509	Parvicellular reticular nucleus	PARN	-5.57	5.79	1.43	989
1510	Parvicellular reticular nucleus	PARN	-5.56	5.83	1.43	989
1511	Parvicellular reticular nucleus	PARN	-5.63	5.51	1.41	989
1512	Parvicellular reticular nucleus	PARN	-5.61	5.61	1.37	989
1513	Parvicellular reticular nucleus	PARN	-5.54	5.9	1.39	989
1514	Parvicellular reticular nucleus	PARN	-5.5	6.13	1.39	989
1515	Parvicellular reticular nucleus	PARN	-5.59	5.66	1.31	989
1516	Parvicellular reticular nucleus	PARN	-5.55	5.84	1.31	989
1517	Intermediate reticular nucleus	IRN	-5.5	6.09	1.31	979
1518	Intermediate reticular nucleus	IRN	-5.49	6.14	1.32	979
1519	Parvicellular reticular nucleus	PARN	-5.57	5.74	1.29	989
1520	Parvicellular reticular nucleus	PARN	-5.53	5.95	1.27	989
1521	Parvicellular reticular nucleus	PARN	-5.6	5.64	1.27	989
1522	Parvicellular reticular nucleus	PARN	-5.55	5.86	1.24	989
1523	Intermediate reticular nucleus	IRN	-5.51	6.02	1.25	979
1524	Intermediate reticular nucleus	IRN	-5.48	6.19	1.23	979
1525	Parvicellular reticular nucleus	PARN	-5.59	5.65	1.18	989
1526	Intermediate reticular nucleus	IRN	-5.55	5.83	1.16	979
1527	Intermediate reticular nucleus	IRN	-5.48	6.16	1.17	979
1528	Intermediate reticular nucleus	IRN	-5.53	5.92	1.15	979
1529	Intermediate reticular nucleus	IRN	-5.53	5.94	1.11	979
1530	Intermediate reticular nucleus	IRN	-5.49	6.09	1.1	979
1531	Intermediate reticular nucleus	IRN	-5.46	6.24	1.09	979
1532	Intermediate reticular nucleus	IRN	-5.55	5.82	1.08	979
1533	Intermediate reticular nucleus	IRN	-5.44	6.33	1.08	979
1534	Intermediate reticular nucleus	IRN	-5.45	6.28	1.08	979
1535	Intermediate reticular nucleus	IRN	-5.51	6.0	1.06	979
1536	Intermediate reticular nucleus	IRN	-5.54	5.86	1.04	979
1537	Intermediate reticular nucleus	IRN	-5.47	6.18	1.04	979
1538	Intermediate reticular nucleus	IRN	-5.6	5.6	1.01	979
1539	Intermediate reticular nucleus	IRN	-5.56	5.73	0.94	979
1540	Intermediate reticular nucleus	IRN	-5.54	5.85	0.95	979
1541	Intermediate reticular nucleus	IRN	-5.46	6.24	0.91	979
1542	Gigantocellular reticular nucleus	GRN	-5.46	6.16	0.7	976
1543	Gigantocellular reticular nucleus	GRN	-5.35	6.7	0.63	976
1544	Gigantocellular reticular nucleus	GRN	-5.36	6.61	0.47	976
1545	Magnocellular reticular nucleus	MARN	-5.36	6.53	0.09	985
1546	Gigantocellular reticular nucleus	GRN	-5.45	5.99	-0.74	976
1547	Intermediate reticular nucleus	IRN	-5.51	5.68	-0.85	979
1548	Intermediate reticular nucleus	IRN	-5.46	5.94	-0.89	979
1549	Intermediate reticular nucleus	IRN	-5.4	6.22	-0.9	979
1550	Intermediate reticular nucleus	IRN	-5.46	5.92	-0.95	979
1551	Intermediate reticular nucleus	IRN	-5.43	6.04	-0.98	979
1552	Intermediate reticular nucleus	IRN	-5.47	5.86	-0.97	979
1553	Intermediate reticular nucleus	IRN	-5.45	5.93	-1.01	979
1554	Intermediate reticular nucleus	IRN	-5.44	5.98	-1.01	979
1555	Intermediate reticular nucleus	IRN	-5.47	5.83	-1.03	979
1556	Intermediate reticular nucleus	IRN	-5.52	5.63	-1.1	979
1557	Intermediate reticular nucleus	IRN	-5.45	5.92	-1.07	979
1558	Intermediate reticular nucleus	IRN	-5.47	5.83	-1.08	979
1559	Intermediate reticular nucleus	IRN	-5.49	5.76	-1.12	979
1560	Intermediate reticular nucleus	IRN	-5.39	6.21	-1.1	979
1561	Intermediate reticular nucleus	IRN	-5.49	5.75	-1.17	979
1562	Intermediate reticular nucleus	IRN	-5.47	5.81	-1.18	979
1563	Intermediate reticular nucleus	IRN	-5.46	5.87	-1.17	979
1564	Intermediate reticular nucleus	IRN	-5.41	6.09	-1.18	979
1565	Intermediate reticular nucleus	IRN	-5.43	6.02	-1.21	979
1566	Parvicellular reticular nucleus	PARN	-5.51	5.65	-1.23	989
1567	Intermediate reticular nucleus	IRN	-5.41	6.12	-1.24	979
1568	Parvicellular reticular nucleus	PARN	-5.47	5.8	-1.25	989
1569	Parvicellular reticular nucleus	PARN	-5.46	5.87	-1.25	989
1570	Parvicellular reticular nucleus	PARN	-5.45	5.93	-1.26	989
1571	Parvicellular reticular nucleus	PARN	-5.5	5.65	-1.28	989
1572	Intermediate reticular nucleus	IRN	-5.42	6.06	-1.28	979
1573	Intermediate reticular nucleus	IRN	-5.4	6.16	-1.27	979
1574	Parvicellular reticular nucleus	PARN	-5.46	5.84	-1.33	989
1575	Parvicellular reticular nucleus	PARN	-5.43	5.98	-1.33	989
1576	Parvicellular reticular nucleus	PARN	-5.47	5.77	-1.4	989
1577	Parvicellular reticular nucleus	PARN	-5.49	5.69	-1.44	989
1578	Spinal nucleus of the trigeminal oral part	SPVO	-5.64	5.91	1.86	957
1579	Spinal nucleus of the trigeminal oral part	SPVO	-5.68	5.72	1.82	957
1580	Spinal nucleus of the trigeminal oral part	SPVO	-5.63	5.94	1.79	957
1581	Spinal nucleus of the trigeminal oral part	SPVO	-5.66	5.77	1.75	957
1582	Parvicellular reticular nucleus	PARN	-5.63	5.91	1.67	989
1583	Spinal nucleus of the trigeminal oral part	SPVO	-5.7	5.58	1.66	957
1584	Spinal nucleus of the trigeminal oral part	SPVO	-5.65	5.81	1.65	957
1585	Parvicellular reticular nucleus	PARN	-5.6	6.06	1.63	989
1586	Spinal nucleus of the trigeminal oral part	SPVO	-5.71	5.52	1.61	957
1587	Parvicellular reticular nucleus	PARN	-5.6	6.06	1.6	989
1588	Parvicellular reticular nucleus	PARN	-5.66	5.74	1.55	989
1589	Parvicellular reticular nucleus	PARN	-5.6	6.03	1.58	989
1590	Parvicellular reticular nucleus	PARN	-5.62	5.93	1.57	989
1591	Spinal nucleus of the trigeminal oral part	SPVO	-5.7	5.58	1.54	957
1592	Parvicellular reticular nucleus	PARN	-5.64	5.86	1.55	989
1593	Parvicellular reticular nucleus	PARN	-5.58	6.11	1.5	989
1594	Parvicellular reticular nucleus	PARN	-5.67	5.7	1.48	989
1595	Parvicellular reticular nucleus	PARN	-5.61	5.97	1.49	989
1596	Parvicellular reticular nucleus	PARN	-5.68	5.65	1.46	989
1597	Parvicellular reticular nucleus	PARN	-5.7	5.55	1.46	989
1598	Parvicellular reticular nucleus	PARN	-5.65	5.79	1.42	989
1599	Parvicellular reticular nucleus	PARN	-5.61	5.95	1.42	989
1600	Parvicellular reticular nucleus	PARN	-5.68	5.63	1.41	989
1601	Parvicellular reticular nucleus	PARN	-5.72	5.46	1.36	989
1602	Parvicellular reticular nucleus	PARN	-5.7	5.56	1.37	989
1603	Parvicellular reticular nucleus	PARN	-5.61	5.95	1.37	989
1604	Parvicellular reticular nucleus	PARN	-5.7	5.52	1.35	989
1605	Intermediate reticular nucleus	IRN	-5.54	6.29	1.34	979
1606	Parvicellular reticular nucleus	PARN	-5.61	5.97	1.32	989
1607	Intermediate reticular nucleus	IRN	-5.56	6.19	1.31	979
1608	Intermediate reticular nucleus	IRN	-5.53	6.33	1.31	979
1609	Intermediate reticular nucleus	IRN	-5.52	6.37	1.3	979
1610	Parvicellular reticular nucleus	PARN	-5.71	5.46	1.28	989
1611	Parvicellular reticular nucleus	PARN	-5.67	5.68	1.26	989
1612	Parvicellular reticular nucleus	PARN	-5.61	5.97	1.28	989
1613	Intermediate reticular nucleus	IRN	-5.55	6.25	1.28	979
1614	Parvicellular reticular nucleus	PARN	-5.68	5.6	1.25	989
1615	Intermediate reticular nucleus	IRN	-5.58	6.09	1.26	979
1616	Intermediate reticular nucleus	IRN	-5.56	6.16	1.24	979
1617	Parvicellular reticular nucleus	PARN	-5.65	5.74	1.22	989
1618	Intermediate reticular nucleus	IRN	-5.59	6.02	1.22	979
1619	Parvicellular reticular nucleus	PARN	-5.67	5.64	1.21	989
1620	Intermediate reticular nucleus	IRN	-5.6	5.97	1.2	979
1621	Intermediate reticular nucleus	IRN	-5.58	6.07	1.2	979
1622	Parvicellular reticular nucleus	PARN	-5.72	5.41	1.17	989
1623	Parvicellular reticular nucleus	PARN	-5.68	5.6	1.18	989
1624	Parvicellular reticular nucleus	PARN	-5.67	5.67	1.18	989
1625	Parvicellular reticular nucleus	PARN	-5.68	5.62	1.16	989
1626	Parvicellular reticular nucleus	PARN	-5.7	5.5	1.14	989
1627	Intermediate reticular nucleus	IRN	-5.63	5.84	1.12	979
1628	Intermediate reticular nucleus	IRN	-5.58	6.08	1.13	979
1629	Intermediate reticular nucleus	IRN	-5.6	5.99	1.12	979
1630	Parvicellular reticular nucleus	PARN	-5.68	5.6	1.09	989
1631	Intermediate reticular nucleus	IRN	-5.66	5.69	1.1	979
1632	Intermediate reticular nucleus	IRN	-5.52	6.35	1.1	979
1633	Intermediate reticular nucleus	IRN	-5.5	6.42	1.1	979
1634	Intermediate reticular nucleus	IRN	-5.57	6.13	1.08	979
1635	Intermediate reticular nucleus	IRN	-5.55	6.19	1.06	979
1636	Intermediate reticular nucleus	IRN	-5.49	6.49	1.05	979
1637	Intermediate reticular nucleus	IRN	-5.64	5.79	1.03	979
1638	Intermediate reticular nucleus	IRN	-5.58	6.05	1.0	979
1639	Intermediate reticular nucleus	IRN	-5.54	6.21	1.01	979
1640	Intermediate reticular nucleus	IRN	-5.62	5.87	0.97	979
1641	Intermediate reticular nucleus	IRN	-5.55	6.16	0.97	979
1642	Gigantocellular reticular nucleus	GRN	-5.5	6.37	0.71	976
1643	Paragigantocellular reticular nucleus lateral part	PGRNl	-5.41	6.79	0.67	993
1644	Gigantocellular reticular nucleus	GRN	-5.43	6.68	0.55	976
1645	Magnocellular reticular nucleus	MARN	-5.43	6.63	0.34	985
1646	Gigantocellular reticular nucleus	GRN	-5.52	6.19	0.01	976
1647	Magnocellular reticular nucleus	MARN	-5.38	6.73	-0.47	985
1648	Gigantocellular reticular nucleus	GRN	-5.55	5.93	-0.67	976
1649	Intermediate reticular nucleus	IRN	-5.59	5.68	-0.79	979
1650	Intermediate reticular nucleus	IRN	-5.51	6.09	-0.81	979
1651	Intermediate reticular nucleus	IRN	-5.58	5.75	-0.82	979
1652	Intermediate reticular nucleus	IRN	-5.47	6.25	-0.87	979
1653	Intermediate reticular nucleus	IRN	-5.56	5.81	-0.91	979
1654	Intermediate reticular nucleus	IRN	-5.53	5.96	-0.92	979
1655	Intermediate reticular nucleus	IRN	-5.44	6.37	-0.93	979
1656	Intermediate reticular nucleus	IRN	-5.62	5.55	-0.95	979
1657	Intermediate reticular nucleus	IRN	-5.54	5.93	-0.96	979
1658	Intermediate reticular nucleus	IRN	-5.53	5.97	-0.96	979
1659	Intermediate reticular nucleus	IRN	-5.55	5.86	-1.0	979
1660	Intermediate reticular nucleus	IRN	-5.57	5.76	-1.05	979
1661	Intermediate reticular nucleus	IRN	-5.57	5.76	-1.09	979
1662	Intermediate reticular nucleus	IRN	-5.54	5.9	-1.09	979
1663	Intermediate reticular nucleus	IRN	-5.48	6.19	-1.1	979
1664	Intermediate reticular nucleus	IRN	-5.5	6.06	-1.12	979
1665	Intermediate reticular nucleus	IRN	-5.58	5.7	-1.13	979
1666	Intermediate reticular nucleus	IRN	-5.53	5.95	-1.15	979
1667	Parvicellular reticular nucleus	PARN	-5.6	5.61	-1.17	989
1668	Intermediate reticular nucleus	IRN	-5.5	6.07	-1.19	979
1669	Medial vestibular nucleus	MV	-5.81	4.61	-1.21	1004
1670	Parvicellular reticular nucleus	PARN	-5.57	5.71	-1.27	989
1671	Intermediate reticular nucleus	IRN	-5.47	6.17	-1.25	979
1672	Parvicellular reticular nucleus	PARN	-5.63	5.46	-1.27	989
1673	Parvicellular reticular nucleus	PARN	-5.59	5.6	-1.29	989
1674	Parvicellular reticular nucleus	PARN	-5.61	5.51	-1.28	989
1675	Parvicellular reticular nucleus	PARN	-5.52	5.95	-1.3	989
1676	Intermediate reticular nucleus	IRN	-5.49	6.11	-1.28	979
1677	Intermediate reticular nucleus	IRN	-5.46	6.23	-1.31	979
1678	Parvicellular reticular nucleus	PARN	-5.56	5.75	-1.33	989
1679	Parvicellular reticular nucleus	PARN	-5.53	5.87	-1.36	989
1680	Parvicellular reticular nucleus	PARN	-5.5	6.03	-1.33	989
1681	Parvicellular reticular nucleus	PARN	-5.59	5.61	-1.38	989
1682	Parvicellular reticular nucleus	PARN	-5.49	6.09	-1.37	989
1683	Parvicellular reticular nucleus	PARN	-5.51	5.96	-1.41	989
1684	Parvicellular reticular nucleus	PARN	-5.5	6.01	-1.42	989
1685	Parvicellular reticular nucleus	PARN	-5.48	6.14	-1.4	989
1686	Parvicellular reticular nucleus	PARN	-5.53	5.88	-1.44	989
1687	Parvicellular reticular nucleus	PARN	-5.5	5.99	-1.5	989
1688	Parvicellular reticular nucleus	PARN	-5.45	6.24	-1.47	989
1689	Parvicellular reticular nucleus	PARN	-5.48	6.07	-1.59	989
1690	Spinal nucleus of the trigeminal oral part	SPVO	-5.53	5.84	-1.77	957
1691	Spinal nucleus of the trigeminal oral part	SPVO	-5.55	5.72	-1.81	957
1692	Spinal nucleus of the trigeminal oral part	SPVO	-5.63	6.32	1.93	957
1693	Spinal nucleus of the trigeminal oral part	SPVO	-5.77	5.67	1.79	957
1694	Spinal nucleus of the trigeminal oral part	SPVO	-5.81	5.45	1.76	957
1695	Spinal nucleus of the trigeminal oral part	SPVO	-5.73	5.83	1.66	957
1696	Spinal nucleus of the trigeminal oral part	SPVO	-5.81	5.43	1.65	957
1697	Parvicellular reticular nucleus	PARN	-5.72	5.86	1.57	989
1698	Parvicellular reticular nucleus	PARN	-5.69	5.98	1.58	989
1699	Parvicellular reticular nucleus	PARN	-5.69	5.97	1.54	989
1700	Parvicellular reticular nucleus	PARN	-5.68	6.05	1.51	989
1701	Parvicellular reticular nucleus	PARN	-5.73	5.8	1.48	989
1702	Parvicellular reticular nucleus	PARN	-5.69	5.96	1.46	989
1703	Parvicellular reticular nucleus	PARN	-5.65	6.15	1.46	989
1704	Parvicellular reticular nucleus	PARN	-5.76	5.64	1.44	989
1705	Parvicellular reticular nucleus	PARN	-5.67	6.05	1.42	989
1706	Parvicellular reticular nucleus	PARN	-5.74	5.72	1.4	989
1707	Inferior salivatory nucleus	ISN	-5.79	5.49	1.38	980
1708	Parvicellular reticular nucleus	PARN	-5.77	5.6	1.38	989
1709	Parvicellular reticular nucleus	PARN	-5.67	6.05	1.36	989
1710	Parvicellular reticular nucleus	PARN	-5.75	5.67	1.33	989
1711	Parvicellular reticular nucleus	PARN	-5.77	5.57	1.33	989
1712	Parvicellular reticular nucleus	PARN	-5.72	5.82	1.3	989
1713	Parvicellular reticular nucleus	PARN	-5.7	5.9	1.31	989
1714	Intermediate reticular nucleus	IRN	-5.65	6.16	1.3	979
1715	Parvicellular reticular nucleus	PARN	-5.78	5.51	1.31	989
1716	Parvicellular reticular nucleus	PARN	-5.76	5.61	1.3	989
1717	Parvicellular reticular nucleus	PARN	-5.78	5.55	1.28	989
1718	Parvicellular reticular nucleus	PARN	-5.74	5.71	1.27	989
1719	Parvicellular reticular nucleus	PARN	-5.79	5.45	1.26	989
1720	Parvicellular reticular nucleus	PARN	-5.71	5.86	1.25	989
1721	Parvicellular reticular nucleus	PARN	-5.77	5.57	1.23	989
1722	Parvicellular reticular nucleus	PARN	-5.69	5.95	1.25	989
1723	Parvicellular reticular nucleus	PARN	-5.74	5.7	1.23	989
1724	Intermediate reticular nucleus	IRN	-5.63	6.23	1.24	979
1725	Intermediate reticular nucleus	IRN	-5.64	6.17	1.22	979
1726	Parvicellular reticular nucleus	PARN	-5.74	5.72	1.2	989
1727	Parvicellular reticular nucleus	PARN	-5.72	5.78	1.2	989
1728	Intermediate reticular nucleus	IRN	-5.68	6.0	1.19	979
1729	Parvicellular reticular nucleus	PARN	-5.71	5.82	1.19	989
1730	Parvicellular reticular nucleus	PARN	-5.73	5.75	1.18	989
1731	Intermediate reticular nucleus	IRN	-5.63	6.24	1.18	979
1732	Parvicellular reticular nucleus	PARN	-5.75	5.63	1.16	989
1733	Intermediate reticular nucleus	IRN	-5.67	6.05	1.16	979
1734	Parvicellular reticular nucleus	PARN	-5.77	5.54	1.13	989
1735	Intermediate reticular nucleus	IRN	-5.73	5.73	1.12	979
1736	Intermediate reticular nucleus	IRN	-5.72	5.79	1.12	979
1737	Intermediate reticular nucleus	IRN	-5.68	5.99	1.12	979
1738	Intermediate reticular nucleus	IRN	-5.62	6.26	1.11	979
1739	Parvicellular reticular nucleus	PARN	-5.76	5.6	1.11	989
1740	Intermediate reticular nucleus	IRN	-5.7	5.89	1.09	979
1741	Intermediate reticular nucleus	IRN	-5.66	6.07	1.09	979
1742	Intermediate reticular nucleus	IRN	-5.6	6.33	1.09	979
1743	Intermediate reticular nucleus	IRN	-5.73	5.75	1.08	979
1744	Intermediate reticular nucleus	IRN	-5.65	6.11	1.07	979
1745	Intermediate reticular nucleus	IRN	-5.59	6.37	1.07	979
1746	Intermediate reticular nucleus	IRN	-5.75	5.63	1.06	979
1747	Intermediate reticular nucleus	IRN	-5.71	5.81	1.05	979
1748	Intermediate reticular nucleus	IRN	-5.58	6.43	1.05	979
1749	Intermediate reticular nucleus	IRN	-5.76	5.57	1.05	979
1750	Intermediate reticular nucleus	IRN	-5.67	6.01	1.03	979
1751	Intermediate reticular nucleus	IRN	-5.62	6.26	1.02	979
1752	Intermediate reticular nucleus	IRN	-5.6	6.34	1.03	979
1753	Intermediate reticular nucleus	IRN	-5.57	6.47	1.03	979
1754	Intermediate reticular nucleus	IRN	-5.58	6.41	1.0	979
1755	Intermediate reticular nucleus	IRN	-5.63	6.16	0.97	979
1756	Intermediate reticular nucleus	IRN	-5.57	6.45	0.97	979
1757	Intermediate reticular nucleus	IRN	-5.73	5.7	0.94	979
1758	Intermediate reticular nucleus	IRN	-5.68	5.92	0.94	979
1759	Intermediate reticular nucleus	IRN	-5.7	5.85	0.92	979
1760	Intermediate reticular nucleus	IRN	-5.65	6.06	0.92	979
1761	Intermediate reticular nucleus	IRN	-5.68	5.94	0.9	979
1762	Intermediate reticular nucleus	IRN	-5.74	5.66	0.82	979
1763	Paragigantocellular reticular nucleus lateral part	PGRNl	-5.5	6.76	0.79	993
1764	Gigantocellular reticular nucleus	GRN	-5.54	6.57	0.73	976
1765	Gigantocellular reticular nucleus	GRN	-5.51	6.71	0.68	976
1766	Gigantocellular reticular nucleus	GRN	-5.6	6.25	0.66	976
1767	Gigantocellular reticular nucleus	GRN	-5.56	6.44	0.6	976
1768	Magnocellular reticular nucleus	MARN	-5.51	6.66	0.36	985
1769	Magnocellular reticular nucleus	MARN	-5.5	6.65	0.15	985
1770	Medulla	MY	-5.5	6.65	0.06	936
1771	crossed tectospinal pathway	tspc	-5.65	5.9	-0.11	1230
1772	Gigantocellular reticular nucleus	GRN	-5.62	6.03	-0.22	976
1773	Intermediate reticular nucleus	IRN	-5.7	5.55	-0.81	979
1774	Intermediate reticular nucleus	IRN	-5.59	6.05	-0.82	979
1775	Intermediate reticular nucleus	IRN	-5.65	5.77	-0.85	979
1776	Intermediate reticular nucleus	IRN	-5.57	6.15	-0.84	979
1777	Intermediate reticular nucleus	IRN	-5.64	5.82	-0.91	979
1778	Intermediate reticular nucleus	IRN	-5.61	5.99	-0.9	979
1779	Intermediate reticular nucleus	IRN	-5.57	6.14	-0.97	979
1780	Intermediate reticular nucleus	IRN	-5.61	5.98	-0.98	979
1781	Intermediate reticular nucleus	IRN	-5.63	5.85	-1.0	979
1782	Intermediate reticular nucleus	IRN	-5.71	5.5	-1.0	979
1783	Intermediate reticular nucleus	IRN	-5.64	5.79	-1.02	979
1784	Intermediate reticular nucleus	IRN	-5.62	5.88	-1.04	979
1785	Parvicellular reticular nucleus	PARN	-5.72	5.41	-1.07	989
1786	Intermediate reticular nucleus	IRN	-5.67	5.66	-1.07	979
1787	Parvicellular reticular nucleus	PARN	-5.69	5.57	-1.08	989
1788	Intermediate reticular nucleus	IRN	-5.65	5.75	-1.12	979
1789	Parvicellular reticular nucleus	PARN	-5.72	5.41	-1.15	989
1790	Parvicellular reticular nucleus	PARN	-5.69	5.55	-1.16	989
1791	Intermediate reticular nucleus	IRN	-5.58	6.06	-1.15	979
1792	Intermediate reticular nucleus	IRN	-5.56	6.17	-1.15	979
1793	Parvicellular reticular nucleus	PARN	-5.64	5.77	-1.17	989
1794	Intermediate reticular nucleus	IRN	-5.61	5.92	-1.19	979
1795	Intermediate reticular nucleus	IRN	-5.59	6.01	-1.21	979
1796	Parvicellular reticular nucleus	PARN	-5.64	5.78	-1.22	989
1797	Intermediate reticular nucleus	IRN	-5.57	6.11	-1.21	979
1798	Intermediate reticular nucleus	IRN	-5.55	6.2	-1.21	979
1799	Medial vestibular nucleus	MV	-5.89	4.61	-1.24	1004
1800	Parvicellular reticular nucleus	PARN	-5.65	5.73	-1.25	989
1801	Intermediate reticular nucleus	IRN	-5.55	6.18	-1.24	979
1802	Parvicellular reticular nucleus	PARN	-5.7	5.49	-1.26	989
1803	Parvicellular reticular nucleus	PARN	-5.67	5.62	-1.27	989
1804	Intermediate reticular nucleus	IRN	-5.56	6.15	-1.27	979
1805	Parvicellular reticular nucleus	PARN	-5.66	5.66	-1.29	989
1806	Intermediate reticular nucleus	IRN	-5.58	6.06	-1.28	979
1807	Parvicellular reticular nucleus	PARN	-5.7	5.48	-1.31	989
1808	Parvicellular reticular nucleus	PARN	-5.62	5.84	-1.31	989
1809	Parvicellular reticular nucleus	PARN	-5.63	5.79	-1.33	989
1810	Parvicellular reticular nucleus	PARN	-5.56	6.12	-1.36	989
1811	Parvicellular reticular nucleus	PARN	-5.63	5.8	-1.38	989
1812	Parvicellular reticular nucleus	PARN	-5.58	6.05	-1.41	989
1813	Parvicellular reticular nucleus	PARN	-5.59	5.99	-1.48	989
1814	Parvicellular reticular nucleus	PARN	-5.6	5.94	-1.51	989
1815	Spinal nucleus of the trigeminal oral part	SPVO	-5.56	6.07	-1.82	957
1816	Spinal nucleus of the trigeminal oral part	SPVO	-5.6	5.88	-1.83	957
1817	Spinal nucleus of the trigeminal oral part	SPVO	-5.83	5.76	1.86	957
1818	Parvicellular reticular nucleus	PARN	-5.73	6.22	1.66	989
1819	Parvicellular reticular nucleus	PARN	-5.75	6.1	1.62	989
1820	Spinal nucleus of the trigeminal oral part	SPVO	-5.88	5.47	1.59	957
1821	Parvicellular reticular nucleus	PARN	-5.71	6.26	1.56	989
1822	Parvicellular reticular nucleus	PARN	-5.8	5.86	1.45	989
1823	Parvicellular reticular nucleus	PARN	-5.73	6.15	1.47	989
1824	Parvicellular reticular nucleus	PARN	-5.72	6.21	1.47	989
1825	Parvicellular reticular nucleus	PARN	-5.71	6.25	1.4	989
1826	Parvicellular reticular nucleus	PARN	-5.81	5.8	1.39	989
1827	Parvicellular reticular nucleus	PARN	-5.79	5.87	1.36	989
1828	Parvicellular reticular nucleus	PARN	-5.73	6.13	1.34	989
1829	Spinal vestibular nucleus	SPIV	-5.92	5.26	1.35	1005
1830	Parvicellular reticular nucleus	PARN	-5.86	5.53	1.3	989
1831	Parvicellular reticular nucleus	PARN	-5.84	5.61	1.32	989
1832	Intermediate reticular nucleus	IRN	-5.71	6.24	1.31	979
1833	Parvicellular reticular nucleus	PARN	-5.79	5.86	1.28	989
1834	Intermediate reticular nucleus	IRN	-5.74	6.08	1.28	979
1835	Parvicellular reticular nucleus	PARN	-5.78	5.92	1.26	989
1836	Parvicellular reticular nucleus	PARN	-5.86	5.54	1.24	989
1837	Intermediate reticular nucleus	IRN	-5.73	6.13	1.24	979
1838	Parvicellular reticular nucleus	PARN	-5.79	5.84	1.23	989
1839	Parvicellular reticular nucleus	PARN	-5.85	5.58	1.22	989
1840	Parvicellular reticular nucleus	PARN	-5.83	5.66	1.2	989
1841	Parvicellular reticular nucleus	PARN	-5.78	5.91	1.21	989
1842	Intermediate reticular nucleus	IRN	-5.71	6.23	1.23	979
1843	Parvicellular reticular nucleus	PARN	-5.81	5.74	1.18	989
1844	Intermediate reticular nucleus	IRN	-5.72	6.16	1.18	979
1845	Parvicellular reticular nucleus	PARN	-5.79	5.82	1.17	989
1846	Intermediate reticular nucleus	IRN	-5.77	5.93	1.16	979
1847	Intermediate reticular nucleus	IRN	-5.79	5.86	1.15	979
1848	Parvicellular reticular nucleus	PARN	-5.85	5.55	1.14	989
1849	Intermediate reticular nucleus	IRN	-5.73	6.13	1.15	979
1850	Intermediate reticular nucleus	IRN	-5.75	6.02	1.13	979
1851	Intermediate reticular nucleus	IRN	-5.8	5.76	1.12	979
1852	Intermediate reticular nucleus	IRN	-5.81	5.71	1.09	979
1853	Intermediate reticular nucleus	IRN	-5.76	5.98	1.1	979
1854	Intermediate reticular nucleus	IRN	-5.69	6.31	1.07	979
1855	Intermediate reticular nucleus	IRN	-5.73	6.08	1.06	979
1856	Parvicellular reticular nucleus	PARN	-5.85	5.53	1.06	989
1857	Parvicellular reticular nucleus	PARN	-5.84	5.57	1.05	989
1858	Intermediate reticular nucleus	IRN	-5.75	6.01	1.04	979
1859	Intermediate reticular nucleus	IRN	-5.83	5.64	1.03	979
1860	Intermediate reticular nucleus	IRN	-5.76	5.94	1.02	979
1861	Intermediate reticular nucleus	IRN	-5.81	5.7	0.99	979
1862	Intermediate reticular nucleus	IRN	-5.7	6.22	0.99	979
1863	Intermediate reticular nucleus	IRN	-5.69	6.29	0.99	979
1864	Intermediate reticular nucleus	IRN	-5.84	5.57	0.97	979
1865	Intermediate reticular nucleus	IRN	-5.78	5.86	0.98	979
1866	Intermediate reticular nucleus	IRN	-5.76	5.93	0.94	979
1867	Intermediate reticular nucleus	IRN	-5.74	6.05	0.92	979
1868	Intermediate reticular nucleus	IRN	-5.76	5.91	0.89	979
1869	Intermediate reticular nucleus	IRN	-5.75	6.0	0.88	979
1870	Intermediate reticular nucleus	IRN	-5.7	6.21	0.88	979
1871	Intermediate reticular nucleus	IRN	-5.79	5.79	0.86	979
1872	Intermediate reticular nucleus	IRN	-5.73	6.07	0.86	979
1873	Intermediate reticular nucleus	IRN	-5.69	6.28	0.87	979
1874	Intermediate reticular nucleus	IRN	-5.86	5.44	0.85	979
1875	Intermediate reticular nucleus	IRN	-5.77	5.88	0.85	979
1876	Intermediate reticular nucleus	IRN	-5.79	5.79	0.83	979
1877	Intermediate reticular nucleus	IRN	-5.71	6.14	0.82	979
1878	Gigantocellular reticular nucleus	GRN	-5.6	6.65	0.79	976
1879	Intermediate reticular nucleus	IRN	-5.76	5.92	0.75	979
1880	Gigantocellular reticular nucleus	GRN	-5.75	5.95	0.68	976
1881	Gigantocellular reticular nucleus	GRN	-5.59	6.71	0.66	976
1882	Paragigantocellular reticular nucleus lateral part	PGRNl	-5.56	6.83	0.66	993
1883	Gigantocellular reticular nucleus	GRN	-5.6	6.63	0.6	976
1884	Gigantocellular reticular nucleus	GRN	-5.75	5.9	0.36	976
1885	Magnocellular reticular nucleus	MARN	-5.57	6.72	0.29	985
1886	Magnocellular reticular nucleus	MARN	-5.59	6.61	0.24	985
1887	Gigantocellular reticular nucleus	GRN	-5.65	6.2	-0.53	976
1888	Intermediate reticular nucleus	IRN	-5.74	5.77	-0.71	979
1889	Gigantocellular reticular nucleus	GRN	-5.62	6.32	-0.71	976
1890	Intermediate reticular nucleus	IRN	-5.69	5.97	-0.76	979
1891	Intermediate reticular nucleus	IRN	-5.64	6.23	-0.82	979
1892	Intermediate reticular nucleus	IRN	-5.77	5.59	-0.83	979
1893	Intermediate reticular nucleus	IRN	-5.8	5.46	-0.84	979
1894	Intermediate reticular nucleus	IRN	-5.79	5.53	-0.84	979
1895	Intermediate reticular nucleus	IRN	-5.71	5.9	-0.86	979
1896	Intermediate reticular nucleus	IRN	-5.69	5.96	-0.86	979
1897	Intermediate reticular nucleus	IRN	-5.75	5.67	-0.87	979
1898	Intermediate reticular nucleus	IRN	-5.68	6.01	-0.87	979
1899	Intermediate reticular nucleus	IRN	-5.67	6.08	-0.88	979
1900	Intermediate reticular nucleus	IRN	-5.73	5.77	-0.91	979
1901	Intermediate reticular nucleus	IRN	-5.77	5.59	-0.92	979
1902	Intermediate reticular nucleus	IRN	-5.71	5.89	-0.92	979
1903	Intermediate reticular nucleus	IRN	-5.63	6.23	-0.92	979
1904	Intermediate reticular nucleus	IRN	-5.79	5.5	-0.94	979
1905	Intermediate reticular nucleus	IRN	-5.75	5.67	-0.94	979
1906	Intermediate reticular nucleus	IRN	-5.68	5.98	-0.95	979
1907	Intermediate reticular nucleus	IRN	-5.62	6.27	-0.94	979
1908	Intermediate reticular nucleus	IRN	-5.71	5.84	-0.96	979
1909	Intermediate reticular nucleus	IRN	-5.75	5.69	-1.01	979
1910	Intermediate reticular nucleus	IRN	-5.77	5.58	-1.01	979
1911	Intermediate reticular nucleus	IRN	-5.8	5.45	-1.01	979
1912	Intermediate reticular nucleus	IRN	-5.67	6.04	-1.04	979
1913	Intermediate reticular nucleus	IRN	-5.64	6.16	-1.03	979
1914	Intermediate reticular nucleus	IRN	-5.77	5.58	-1.06	979
1915	Intermediate reticular nucleus	IRN	-5.68	5.99	-1.06	979
1916	Intermediate reticular nucleus	IRN	-5.75	5.64	-1.08	979
1917	Intermediate reticular nucleus	IRN	-5.69	5.94	-1.08	979
1918	Parvicellular reticular nucleus	PARN	-5.77	5.57	-1.11	989
1919	Parvicellular reticular nucleus	PARN	-5.76	5.59	-1.16	989
1920	Parvicellular reticular nucleus	PARN	-5.74	5.69	-1.15	989
1921	Intermediate reticular nucleus	IRN	-5.64	6.17	-1.16	979
1922	Parvicellular reticular nucleus	PARN	-5.8	5.42	-1.17	989
1923	Parvicellular reticular nucleus	PARN	-5.78	5.52	-1.19	989
1924	Parvicellular reticular nucleus	PARN	-5.74	5.67	-1.2	989
1925	Parvicellular reticular nucleus	PARN	-5.72	5.76	-1.21	989
1926	Intermediate reticular nucleus	IRN	-5.66	6.05	-1.23	979
1927	Intermediate reticular nucleus	IRN	-5.65	6.12	-1.24	979
1928	Parvicellular reticular nucleus	PARN	-5.78	5.47	-1.26	989
1929	Parvicellular reticular nucleus	PARN	-5.71	5.8	-1.25	989
1930	Intermediate reticular nucleus	IRN	-5.64	6.17	-1.26	979
1931	Parvicellular reticular nucleus	PARN	-5.73	5.71	-1.28	989
1932	Parvicellular reticular nucleus	PARN	-5.66	6.01	-1.34	989
1933	Parvicellular reticular nucleus	PARN	-5.65	6.1	-1.35	989
1934	Parvicellular reticular nucleus	PARN	-5.79	5.44	-1.36	989
1935	Parvicellular reticular nucleus	PARN	-5.69	5.87	-1.36	989
1936	Parvicellular reticular nucleus	PARN	-5.76	5.57	-1.37	989
1937	Parvicellular reticular nucleus	PARN	-5.72	5.74	-1.37	989
1938	Parvicellular reticular nucleus	PARN	-5.73	5.7	-1.4	989
1939	Parvicellular reticular nucleus	PARN	-5.67	5.95	-1.5	989
1940	Parvicellular reticular nucleus	PARN	-5.69	5.88	-1.5	989
1941	Parvicellular reticular nucleus	PARN	-5.68	5.9	-1.62	989
1942	Spinal nucleus of the trigeminal oral part	SPVO	-5.95	5.57	1.88	957
1943	Facial motor nucleus	VII	-5.73	6.57	1.69	968
1944	Parvicellular reticular nucleus	PARN	-5.88	5.89	1.64	989
1945	Parvicellular reticular nucleus	PARN	-5.88	5.86	1.57	989
1946	Parvicellular reticular nucleus	PARN	-5.81	6.2	1.57	989
1947	Parvicellular reticular nucleus	PARN	-5.89	5.82	1.53	989
1948	Parvicellular reticular nucleus	PARN	-5.9	5.75	1.5	989
1949	Parvicellular reticular nucleus	PARN	-5.9	5.73	1.44	989
1950	Parvicellular reticular nucleus	PARN	-5.86	5.92	1.46	989
1951	Parvicellular reticular nucleus	PARN	-5.88	5.83	1.39	989
1952	Parvicellular reticular nucleus	PARN	-5.81	6.16	1.38	989
1953	Parvicellular reticular nucleus	PARN	-5.81	6.13	1.35	989
1954	Parvicellular reticular nucleus	PARN	-5.9	5.71	1.34	989
1955	Parvicellular reticular nucleus	PARN	-5.87	5.83	1.28	989
1956	Parvicellular reticular nucleus	PARN	-5.84	5.97	1.23	989
1957	Parvicellular reticular nucleus	PARN	-5.93	5.58	1.2	989
1958	Intermediate reticular nucleus	IRN	-5.81	6.13	1.2	979
1959	Parvicellular reticular nucleus	PARN	-5.96	5.44	1.17	989
1960	Intermediate reticular nucleus	IRN	-5.79	6.2	1.14	979
1961	Parvicellular reticular nucleus	PARN	-5.94	5.49	1.07	989
1962	Parvicellular reticular nucleus	PARN	-5.93	5.53	1.08	989
1963	Intermediate reticular nucleus	IRN	-5.87	5.82	1.05	979
1964	Intermediate reticular nucleus	IRN	-5.77	6.26	1.04	979
1965	Intermediate reticular nucleus	IRN	-5.93	5.55	1.01	979
1966	Intermediate reticular nucleus	IRN	-5.9	5.68	0.94	979
1967	Intermediate reticular nucleus	IRN	-5.86	5.82	0.92	979
1968	Intermediate reticular nucleus	IRN	-5.96	5.36	0.92	979
1969	Intermediate reticular nucleus	IRN	-5.92	5.57	0.91	979
1970	Gigantocellular reticular nucleus	GRN	-5.68	6.68	0.89	976
1971	Intermediate reticular nucleus	IRN	-5.89	5.67	0.88	979
1972	Intermediate reticular nucleus	IRN	-5.88	5.76	0.85	979
1973	Intermediate reticular nucleus	IRN	-5.82	6.0	0.84	979
1974	Intermediate reticular nucleus	IRN	-5.9	5.65	0.83	979
1975	Gigantocellular reticular nucleus	GRN	-5.67	6.71	0.79	976
1976	Intermediate reticular nucleus	IRN	-5.9	5.63	0.79	979
1977	Gigantocellular reticular nucleus	GRN	-5.74	6.4	0.78	976
1978	Intermediate reticular nucleus	IRN	-5.8	6.09	0.78	979
1979	Intermediate reticular nucleus	IRN	-5.81	6.04	0.77	979
1980	Intermediate reticular nucleus	IRN	-5.88	5.72	0.75	979
1981	Intermediate reticular nucleus	IRN	-5.87	5.78	0.71	979
1982	Gigantocellular reticular nucleus	GRN	-5.67	6.69	0.71	976
1983	Gigantocellular reticular nucleus	GRN	-5.68	6.64	0.69	976
1984	Magnocellular reticular nucleus	MARN	-5.64	6.82	0.57	985
1985	Gigantocellular reticular nucleus	GRN	-5.71	6.47	0.53	976
1986	Gigantocellular reticular nucleus	GRN	-5.73	6.35	0.41	976
1987	Nucleus raphe magnus	RM	-5.64	6.71	-0.0	1012
1988	Gigantocellular reticular nucleus	GRN	-5.73	6.26	-0.25	976
1989	Gigantocellular reticular nucleus	GRN	-5.77	5.99	-0.65	976
1990	Intermediate reticular nucleus	IRN	-5.85	5.63	-0.7	979
1991	Gigantocellular reticular nucleus	GRN	-5.62	6.71	-0.7	976
1992	Intermediate reticular nucleus	IRN	-5.87	5.53	-0.77	979
1993	Gigantocellular reticular nucleus	GRN	-5.65	6.54	-0.79	976
1994	Intermediate reticular nucleus	IRN	-5.86	5.55	-0.86	979
1995	Intermediate reticular nucleus	IRN	-5.83	5.69	-0.86	979
1996	Intermediate reticular nucleus	IRN	-5.77	5.96	-0.86	979
1997	Intermediate reticular nucleus	IRN	-5.87	5.48	-0.89	979
1998	Intermediate reticular nucleus	IRN	-5.9	5.38	-0.9	979
[truncated: 1,633 more rows]
