# Supplementary material for: Constructing an adult orofacial premotor atlas in Allen mouse CCF
Source: eLife. 2021 Apr 27;10:e67291. doi: 10.7554/eLife.67291 (PMC8137149; doi:10.7554/eLife.67291)
Supplement: Figure 5—source data 1 — Vibrissa premotor neurons from four mice (v1, v2, v3, v4), genioglossus premotor neurons from four mice (g1, g2, g3, g4), and masseter premotor neurons from four mice (m1, m2, m3, m4). Coordinates are relative to Bregma (in millimeters). Those coordinates can be converted into Allen common coordinate framework (CCF) coordinates by the following equations: AP in CCF = –1 × AP coordinates × 1000 + 5400; DV in CCF = DV coordinates × 1000; ML in CCF = ML coordinates × 1000 + 5700. [file elife-67291-fig5-data1.zip › m4.csv]

	name	acronym	AP_location	DV_location	ML_location	avIndex
0	Principal sensory nucleus of the trigeminal	PSV	-4.88	5.55	-2.11	890
1	Principal sensory nucleus of the trigeminal	PSV	-4.89	5.45	-2.06	890
2	Principal sensory nucleus of the trigeminal	PSV	-4.9	5.38	-2.02	890
3	Principal sensory nucleus of the trigeminal	PSV	-4.9	5.4	-2.0	890
4	Intertrigeminal nucleus	I5	-4.92	5.14	-1.82	924
5	Koelliker-Fuse subnucleus	KF	-4.95	4.81	-1.94	892
6	Principal sensory nucleus of the trigeminal	PSV	-4.94	4.89	-1.95	890
7	Principal sensory nucleus of the trigeminal	PSV	-4.94	4.95	-2.05	890
8	Pons	P	-4.94	4.94	-1.93	884
9	Motor nucleus of trigeminal	V	-4.92	5.18	-1.71	920
10	Motor nucleus of trigeminal	V	-4.88	5.55	-1.49	920
11	Motor nucleus of trigeminal	V	-4.88	5.62	-1.51	920
12	Peritrigeminal zone	P5	-4.93	4.97	-1.24	921
13	Supratrigeminal nucleus	SUT	-4.95	4.83	-1.5	918
14	Supratrigeminal nucleus	SUT	-4.95	4.79	-1.65	918
15	Supratrigeminal nucleus	SUT	-4.95	4.77	-1.48	918
16	Supratrigeminal nucleus	SUT	-4.96	4.72	-1.5	918
17	Supratrigeminal nucleus	SUT	-4.96	4.7	-1.52	918
18	Supratrigeminal nucleus	SUT	-4.96	4.7	-1.47	918
19	Supratrigeminal nucleus	SUT	-4.96	4.74	-1.39	918
20	Supratrigeminal nucleus	SUT	-4.96	4.66	-1.37	918
21	Parabrachial nucleus	PB	-4.97	4.52	-1.3	891
22	Parabrachial nucleus	PB	-4.97	4.61	-1.46	891
23	Parabrachial nucleus	PB	-4.97	4.57	-1.5	891
24	Parabrachial nucleus	PB	-4.97	4.6	-1.53	891
25	Parabrachial nucleus	PB	-4.97	4.59	-1.58	891
26	Parabrachial nucleus	PB	-4.96	4.65	-1.74	891
27	Parabrachial nucleus	PB	-4.97	4.61	-1.76	891
28	Motor nucleus of trigeminal	V	-4.93	5.0	-1.53	920
29	Pons	P	-4.83	6.15	1.4	884
30	Motor nucleus of trigeminal	V	-4.87	5.66	1.47	920
31	Peritrigeminal zone	P5	-4.87	5.66	1.39	921
32	Peritrigeminal zone	P5	-4.88	5.6	1.31	921
33	Peritrigeminal zone	P5	-4.89	5.52	1.29	921
34	Pons	P	-4.87	5.77	1.36	884
35	Pons	P	-4.87	5.74	1.78	884
36	Principal sensory nucleus of the trigeminal	PSV	-4.94	4.94	1.96	890
37	Principal sensory nucleus of the trigeminal	PSV	-4.94	4.95	2.0	890
38	Principal sensory nucleus of the trigeminal	PSV	-4.94	4.86	1.96	890
39	Pons	P	-4.95	4.83	1.92	884
40	Principal sensory nucleus of the trigeminal	PSV	-4.95	4.82	2.03	890
41	Koelliker-Fuse subnucleus	KF	-4.95	4.75	1.96	892
42	Koelliker-Fuse subnucleus	KF	-4.95	4.74	1.98	892
43	Koelliker-Fuse subnucleus	KF	-4.96	4.71	1.97	892
44	Koelliker-Fuse subnucleus	KF	-4.96	4.67	1.92	892
45	Koelliker-Fuse subnucleus	KF	-4.96	4.7	2.14	892
46	Peritrigeminal zone	P5	-4.93	5.01	1.23	921
47	Peritrigeminal zone	P5	-4.93	4.99	1.32	921
48	Motor nucleus of trigeminal	V	-4.93	4.98	1.37	920
49	Supratrigeminal nucleus	SUT	-4.94	4.87	1.38	918
50	Supratrigeminal nucleus	SUT	-4.95	4.8	1.49	918
51	Supratrigeminal nucleus	SUT	-4.96	4.71	1.46	918
52	Supratrigeminal nucleus	SUT	-4.96	4.71	1.42	918
53	Supratrigeminal nucleus	SUT	-4.96	4.66	1.44	918
54	Supratrigeminal nucleus	SUT	-4.96	4.66	1.37	918
55	Pons	P	-4.96	4.63	1.37	884
56	Supratrigeminal nucleus	SUT	-4.96	4.72	1.4	918
57	Supratrigeminal nucleus	SUT	-4.95	4.77	1.57	918
58	Supratrigeminal nucleus	SUT	-4.95	4.81	1.63	918
59	Supratrigeminal nucleus	SUT	-4.95	4.85	1.8	918
60	Supratrigeminal nucleus	SUT	-4.95	4.81	1.77	918
61	Supratrigeminal nucleus	SUT	-4.95	4.76	1.69	918
62	Supratrigeminal nucleus	SUT	-4.96	4.73	1.69	918
63	Pons	P	-4.96	4.69	1.77	884
64	Supratrigeminal nucleus	SUT	-4.96	4.68	1.63	918
65	Parabrachial nucleus	PB	-4.96	4.66	1.65	891
66	Parabrachial nucleus	PB	-4.96	4.66	1.69	891
67	Parabrachial nucleus	PB	-4.96	4.63	1.64	891
68	Parabrachial nucleus	PB	-4.97	4.6	1.61	891
69	Parabrachial nucleus	PB	-4.97	4.56	1.59	891
70	Parabrachial nucleus	PB	-4.97	4.51	1.61	891
71	Supratrigeminal nucleus	SUT	-4.96	4.71	1.57	918
72	Supratrigeminal nucleus	SUT	-4.96	4.7	1.55	918
73	Supratrigeminal nucleus	SUT	-4.96	4.69	1.58	918
74	Supratrigeminal nucleus	SUT	-4.96	4.67	1.56	918
75	Parabrachial nucleus	PB	-4.96	4.65	1.58	891
76	Parabrachial nucleus	PB	-4.96	4.64	1.56	891
77	Parabrachial nucleus	PB	-4.96	4.64	1.55	891
78	Parabrachial nucleus	PB	-4.97	4.62	1.51	891
79	Parabrachial nucleus	PB	-4.97	4.59	1.51	891
80	Parabrachial nucleus	PB	-4.97	4.62	1.46	891
81	Parabrachial nucleus	PB	-4.97	4.56	1.46	891
82	Parabrachial nucleus	PB	-4.97	4.55	1.38	891
83	Parabrachial nucleus	PB	-4.97	4.58	1.31	891
84	Parabrachial nucleus	PB	-4.98	4.49	1.5	891
85	Parabrachial nucleus	PB	-4.98	4.51	1.45	891
86	Parabrachial nucleus	PB	-4.98	4.45	1.42	891
87	Parabrachial nucleus	PB	-4.98	4.47	1.37	891
88	Parabrachial nucleus	PB	-4.98	4.45	1.34	891
89	Parabrachial nucleus	PB	-4.98	4.42	1.36	891
90	Parabrachial nucleus	PB	-4.99	4.36	1.36	891
91	Parabrachial nucleus	PB	-4.98	4.41	1.31	891
92	Parabrachial nucleus	PB	-4.99	4.39	1.29	891
93	Parabrachial nucleus	PB	-5.01	4.08	1.38	891
94	Pontine reticular nucleus caudal part	PRNc	-4.94	4.87	1.02	914
95	Pons	P	-5.01	4.06	0.99	884
96	superior cerebelar peduncles	scp	-5.03	3.91	0.97	1175
97	superior cerebelar peduncles	scp	-5.03	3.88	0.99	1175
98	superior cerebelar peduncles	scp	-5.03	3.83	0.98	1175
99	Parabrachial nucleus	PB	-5.04	3.78	0.99	891
100	Parabrachial nucleus	PB	-5.05	3.69	0.97	891
101	Parabrachial nucleus	PB	-5.05	3.61	0.95	891
102	Parabrachial nucleus	PB	-5.06	3.59	0.94	891
103	Cerebellum	CB	-5.06	3.57	0.9	1015
104	Parabrachial nucleus	PB	-5.06	3.54	0.97	891
105	Cerebellum	CB	-5.06	3.51	0.95	1015
106	Lobule II	CENT2	-5.07	3.41	0.88	1026
107	Supratrigeminal nucleus	SUT	-4.96	4.66	1.33	918
108	Pons	P	-5.04	4.7	-1.3	884
109	Pons	P	-5.04	4.66	-1.32	884
110	Supratrigeminal nucleus	SUT	-5.04	4.72	-1.37	918
111	Pons	P	-5.04	4.64	-1.46	884
112	Parabrachial nucleus	PB	-5.05	4.55	-1.59	891
113	Supratrigeminal nucleus	SUT	-5.03	4.8	-1.52	918
114	Supratrigeminal nucleus	SUT	-5.04	4.74	-1.52	918
115	Pons	P	-5.04	4.67	-1.52	884
116	Parabrachial nucleus	PB	-5.04	4.69	-1.69	891
117	Supratrigeminal nucleus	SUT	-5.03	4.82	-1.6	918
118	Supratrigeminal nucleus	SUT	-5.03	4.79	-1.72	918
119	Supratrigeminal nucleus	SUT	-5.02	4.9	-1.66	918
120	Supratrigeminal nucleus	SUT	-5.02	4.93	-1.71	918
121	Pons	P	-5.04	4.69	-1.81	884
122	Koelliker-Fuse subnucleus	KF	-5.04	4.7	-2.03	892
123	Koelliker-Fuse subnucleus	KF	-5.03	4.81	-1.92	892
124	Principal sensory nucleus of the trigeminal	PSV	-5.02	4.94	-2.0	890
125	Motor nucleus of trigeminal	V	-4.99	5.23	-1.66	920
126	Principal sensory nucleus of the trigeminal	PSV	-5.02	4.97	-2.07	890
127	Principal sensory nucleus of the trigeminal	PSV	-5.01	5.01	-2.12	890
128	Principal sensory nucleus of the trigeminal	PSV	-4.98	5.37	-2.14	890
129	Principal sensory nucleus of the trigeminal	PSV	-4.97	5.48	-2.09	890
130	Principal sensory nucleus of the trigeminal	PSV	-4.98	5.41	-1.98	890
131	Principal sensory nucleus of the trigeminal	PSV	-4.97	5.44	-1.96	890
132	Principal sensory nucleus of the trigeminal	PSV	-4.96	5.55	-2.05	890
133	Principal sensory nucleus of the trigeminal	PSV	-4.97	5.54	-2.01	890
134	Principal sensory nucleus of the trigeminal	PSV	-4.96	5.63	-2.05	890
135	Principal sensory nucleus of the trigeminal	PSV	-4.96	5.61	-2.02	890
136	Principal sensory nucleus of the trigeminal	PSV	-4.95	5.66	-1.98	890
137	Principal sensory nucleus of the trigeminal	PSV	-4.95	5.71	-1.98	890
138	Principal sensory nucleus of the trigeminal	PSV	-4.96	5.64	-1.94	890
139	Intertrigeminal nucleus	I5	-4.97	5.52	-1.85	924
140	Intertrigeminal nucleus	I5	-4.97	5.5	-1.78	924
141	Motor nucleus of trigeminal	V	-4.97	5.45	-1.73	920
142	Principal sensory nucleus of the trigeminal	PSV	-4.95	5.77	-1.9	890
143	Pons	P	-4.95	5.72	-1.86	884
144	Pons	P	-4.95	5.75	-1.83	884
145	Pons	P	-4.95	5.67	-1.79	884
146	Motor nucleus of trigeminal	V	-4.96	5.6	-1.71	920
147	Pons	P	-4.95	5.72	-1.69	884
148	Pons	P	-4.93	5.9	-1.7	884
149	Pons	P	-4.92	6.11	-1.57	884
150	Motor nucleus of trigeminal	V	-4.95	5.66	-1.62	920
151	Motor nucleus of trigeminal	V	-4.96	5.65	-1.56	920
152	Motor nucleus of trigeminal	V	-4.96	5.63	-1.53	920
153	Motor nucleus of trigeminal	V	-4.96	5.58	-1.57	920
154	Motor nucleus of trigeminal	V	-4.97	5.47	-1.57	920
155	Pons	P	-4.95	5.68	-1.32	884
156	Pons	P	-5.02	4.92	-1.27	884
157	Pons	P	-4.94	5.84	1.4	884
158	Motor nucleus of trigeminal	V	-4.95	5.71	1.54	920
159	Pons	P	-4.95	5.73	1.7	884
160	Pons	P	-4.95	5.68	1.75	884
161	Pons	P	-4.93	5.99	1.55	884
162	Pons	P	-4.95	5.73	1.85	884
163	Principal sensory nucleus of the trigeminal	PSV	-4.95	5.74	1.9	890
164	Principal sensory nucleus of the trigeminal	PSV	-4.95	5.76	1.97	890
165	Principal sensory nucleus of the trigeminal	PSV	-4.94	5.82	2.01	890
166	Principal sensory nucleus of the trigeminal	PSV	-4.96	5.63	2.04	890
167	Principal sensory nucleus of the trigeminal	PSV	-4.96	5.58	2.05	890
168	Principal sensory nucleus of the trigeminal	PSV	-4.96	5.58	2.01	890
169	Principal sensory nucleus of the trigeminal	PSV	-4.98	5.41	2.04	890
170	Motor nucleus of trigeminal	V	-4.99	5.25	1.75	920
171	Motor nucleus of trigeminal	V	-5.01	5.02	1.4	920
172	Motor nucleus of trigeminal	V	-4.99	5.22	1.31	920
173	Principal sensory nucleus of the trigeminal	PSV	-5.02	4.95	2.23	890
174	Principal sensory nucleus of the trigeminal	PSV	-5.03	4.81	2.19	890
175	Koelliker-Fuse subnucleus	KF	-5.04	4.7	2.1	892
176	Koelliker-Fuse subnucleus	KF	-5.04	4.74	2.1	892
177	Koelliker-Fuse subnucleus	KF	-5.03	4.75	2.08	892
178	Principal sensory nucleus of the trigeminal	PSV	-5.03	4.81	2.07	890
179	Principal sensory nucleus of the trigeminal	PSV	-5.03	4.86	2.04	890
180	Principal sensory nucleus of the trigeminal	PSV	-5.02	4.86	2.0	890
181	Principal sensory nucleus of the trigeminal	PSV	-5.02	4.91	2.02	890
182	Principal sensory nucleus of the trigeminal	PSV	-5.02	4.95	1.95	890
183	Pons	P	-5.02	4.92	1.9	884
184	Pons	P	-5.02	4.88	1.9	884
185	Pons	P	-5.03	4.84	1.9	884
186	Principal sensory nucleus of the trigeminal	PSV	-5.03	4.83	1.96	890
187	Principal sensory nucleus of the trigeminal	PSV	-5.03	4.8	1.93	890
188	Koelliker-Fuse subnucleus	KF	-5.03	4.75	1.95	892
189	Koelliker-Fuse subnucleus	KF	-5.04	4.74	1.99	892
190	Koelliker-Fuse subnucleus	KF	-5.04	4.7	1.89	892
191	Koelliker-Fuse subnucleus	KF	-5.04	4.69	1.86	892
192	Koelliker-Fuse subnucleus	KF	-5.04	4.73	1.82	892
193	Pons	P	-5.03	4.74	1.78	884
194	Pons	P	-5.03	4.79	1.77	884
195	Pons	P	-5.03	4.84	1.82	884
196	Pons	P	-5.02	4.9	1.83	884
197	Supratrigeminal nucleus	SUT	-5.03	4.83	1.63	918
198	Supratrigeminal nucleus	SUT	-5.02	4.89	1.69	918
199	Parabrachial nucleus	PB	-5.04	4.67	1.72	891
200	Parabrachial nucleus	PB	-5.04	4.66	1.65	891
201	Parabrachial nucleus	PB	-5.05	4.58	1.65	891
202	Parabrachial nucleus	PB	-5.04	4.64	1.59	891
203	Pons	P	-5.04	4.66	1.56	884
204	Pons	P	-5.04	4.64	1.53	884
205	Parabrachial nucleus	PB	-5.05	4.61	1.5	891
206	Parabrachial nucleus	PB	-5.05	4.56	1.5	891
207	Supratrigeminal nucleus	SUT	-5.04	4.72	1.54	918
208	Pons	P	-5.04	4.69	1.55	884
209	Supratrigeminal nucleus	SUT	-5.04	4.7	1.46	918
210	Supratrigeminal nucleus	SUT	-5.04	4.72	1.49	918
211	Pons	P	-5.04	4.67	1.48	884
212	Pons	P	-5.04	4.64	1.45	884
213	Pons	P	-5.04	4.65	1.4	884
214	Parabrachial nucleus	PB	-5.06	4.47	1.32	891
215	Parabrachial nucleus	PB	-5.06	4.45	1.3	891
216	Parabrachial nucleus	PB	-5.07	4.35	1.34	891
217	Parabrachial nucleus	PB	-5.07	4.36	1.35	891
218	Parabrachial nucleus	PB	-5.07	4.39	1.44	891
219	superior cerebelar peduncles	scp	-5.06	4.45	1.65	1175
220	superior cerebelar peduncles	scp	-5.08	4.17	1.43	1175
221	Parabrachial nucleus	PB	-5.12	3.81	1.3	891
222	Pons	P	-5.03	4.76	1.03	884
223	Pons	P	-5.06	4.44	1.05	884
224	Parabrachial nucleus	PB	-5.08	4.23	1.01	891
225	Parabrachial nucleus	PB	-5.09	4.1	1.09	891
226	Parabrachial nucleus	PB	-5.09	4.11	1.0	891
227	Pons	P	-5.09	4.07	1.01	884
228	superior cerebelar peduncles	scp	-5.1	3.97	0.98	1175
229	superior cerebelar peduncles	scp	-5.11	3.94	0.98	1175
230	superior cerebelar peduncles	scp	-5.11	3.9	0.95	1175
231	superior cerebelar peduncles	scp	-5.11	3.87	0.95	1175
232	Parabrachial nucleus	PB	-5.12	3.82	0.84	891
233	Parabrachial nucleus	PB	-5.13	3.7	0.86	891
234	Cerebellum	CB	-5.13	3.67	0.8	1015
235	Lobule II	CENT2	-5.14	3.56	0.85	1026
236	Midbrain	MB	-5.23	2.54	0.65	807
237	Principal sensory nucleus of the trigeminal	PSV	-5.09	4.99	-2.06	890
238	Pons	P	-5.1	4.9	-1.83	884
239	Principal sensory nucleus of the trigeminal	PSV	-5.07	5.3	-2.03	890
240	Principal sensory nucleus of the trigeminal	PSV	-5.06	5.39	-2.1	890
241	Principal sensory nucleus of the trigeminal	PSV	-5.06	5.41	-2.07	890
242	Principal sensory nucleus of the trigeminal	PSV	-5.05	5.5	-2.1	890
243	Principal sensory nucleus of the trigeminal	PSV	-5.05	5.49	-2.08	890
244	Principal sensory nucleus of the trigeminal	PSV	-5.07	5.3	-1.93	890
245	Principal sensory nucleus of the trigeminal	PSV	-5.06	5.33	-1.92	890
246	Principal sensory nucleus of the trigeminal	PSV	-5.06	5.35	-1.91	890
247	Intertrigeminal nucleus	I5	-5.06	5.33	-1.88	924
248	Principal sensory nucleus of the trigeminal	PSV	-5.06	5.36	-1.92	890
249	Principal sensory nucleus of the trigeminal	PSV	-5.06	5.39	-1.95	890
250	Principal sensory nucleus of the trigeminal	PSV	-5.06	5.43	-2.01	890
251	Principal sensory nucleus of the trigeminal	PSV	-5.05	5.49	-2.02	890
252	Principal sensory nucleus of the trigeminal	PSV	-5.04	5.58	-2.09	890
253	Principal sensory nucleus of the trigeminal	PSV	-5.04	5.55	-2.05	890
254	Principal sensory nucleus of the trigeminal	PSV	-5.04	5.62	-2.05	890
255	Principal sensory nucleus of the trigeminal	PSV	-5.05	5.54	-1.96	890
256	Principal sensory nucleus of the trigeminal	PSV	-5.04	5.58	-2.0	890
257	Principal sensory nucleus of the trigeminal	PSV	-5.04	5.61	-1.97	890
258	Principal sensory nucleus of the trigeminal	PSV	-5.03	5.66	-1.96	890
259	Principal sensory nucleus of the trigeminal	PSV	-5.03	5.66	-1.92	890
260	Principal sensory nucleus of the trigeminal	PSV	-5.03	5.75	-1.9	890
261	Pons	P	-5.04	5.63	-1.85	884
262	Pons	P	-5.04	5.59	-1.87	884
263	Principal sensory nucleus of the trigeminal	PSV	-5.04	5.59	-1.91	890
264	Intertrigeminal nucleus	I5	-5.05	5.54	-1.85	924
265	Intertrigeminal nucleus	I5	-5.05	5.44	-1.84	924
266	Intertrigeminal nucleus	I5	-5.06	5.35	-1.84	924
267	Intertrigeminal nucleus	I5	-5.05	5.44	-1.76	924
268	Motor nucleus of trigeminal	V	-5.06	5.34	-1.7	920
269	Motor nucleus of trigeminal	V	-5.06	5.35	-1.67	920
270	Motor nucleus of trigeminal	V	-5.05	5.47	-1.7	920
271	Pons	P	-5.04	5.56	-1.68	884
272	Pons	P	-5.04	5.58	-1.74	884
273	Pons	P	-5.04	5.59	-1.78	884
274	Parvicellular reticular nucleus	PARN	-5.04	5.64	-1.72	989
275	Parvicellular reticular nucleus	PARN	-5.03	5.74	-1.66	989
276	Parvicellular reticular nucleus	PARN	-5.02	5.83	-1.59	989
277	Parvicellular reticular nucleus	PARN	-5.04	5.64	-1.58	989
278	Pons	P	-5.04	5.56	-1.59	884
279	Motor nucleus of trigeminal	V	-5.05	5.45	-1.6	920
280	Motor nucleus of trigeminal	V	-5.06	5.37	-1.54	920
281	Motor nucleus of trigeminal	V	-5.09	5.08	-1.55	920
282	Pontine reticular nucleus caudal part	PRNc	-5.06	5.4	-0.92	914
283	Motor nucleus of trigeminal	V	-5.05	5.45	-1.46	920
284	Pontine reticular nucleus caudal part	PRNc	-4.98	6.32	0.41	914
285	Pontine reticular nucleus caudal part	PRNc	-4.96	6.5	0.89	914
286	Pontine reticular nucleus caudal part	PRNc	-4.97	6.45	1.02	914
287	Medulla	MY	-5.0	6.1	1.46	936
288	Motor nucleus of trigeminal	V	-5.05	5.45	1.66	920
289	Motor nucleus of trigeminal	V	-5.05	5.52	1.63	920
290	Motor nucleus of trigeminal	V	-5.05	5.48	1.53	920
291	Motor nucleus of trigeminal	V	-5.06	5.39	1.53	920
292	Motor nucleus of trigeminal	V	-5.05	5.44	1.41	920
293	Parvicellular reticular nucleus	PARN	-5.04	5.6	1.58	989
294	Parvicellular reticular nucleus	PARN	-5.03	5.68	1.56	989
295	Parvicellular reticular nucleus	PARN	-5.03	5.73	1.49	989
296	Parvicellular reticular nucleus	PARN	-5.03	5.76	1.56	989
297	Parvicellular reticular nucleus	PARN	-5.03	5.75	1.59	989
298	Parvicellular reticular nucleus	PARN	-5.02	5.82	1.57	989
299	Parvicellular reticular nucleus	PARN	-5.02	5.86	1.68	989
300	Parvicellular reticular nucleus	PARN	-5.02	5.79	1.72	989
301	Parvicellular reticular nucleus	PARN	-5.03	5.67	1.72	989
302	Parvicellular reticular nucleus	PARN	-5.04	5.63	1.66	989
303	Intertrigeminal nucleus	I5	-5.04	5.55	1.76	924
304	Parvicellular reticular nucleus	PARN	-5.04	5.65	1.8	989
305	Pons	P	-5.04	5.64	1.84	884
306	Intertrigeminal nucleus	I5	-5.05	5.49	1.82	924
307	Intertrigeminal nucleus	I5	-5.05	5.44	1.8	924
308	Intertrigeminal nucleus	I5	-5.06	5.41	1.85	924
309	Principal sensory nucleus of the trigeminal	PSV	-5.05	5.44	1.87	890
310	Principal sensory nucleus of the trigeminal	PSV	-5.06	5.42	1.94	890
311	Principal sensory nucleus of the trigeminal	PSV	-5.05	5.49	1.95	890
312	Principal sensory nucleus of the trigeminal	PSV	-5.05	5.53	1.98	890
313	Principal sensory nucleus of the trigeminal	PSV	-5.05	5.46	1.98	890
314	Principal sensory nucleus of the trigeminal	PSV	-5.05	5.51	2.02	890
315	Principal sensory nucleus of the trigeminal	PSV	-5.05	5.43	2.09	890
316	Principal sensory nucleus of the trigeminal	PSV	-5.05	5.53	2.07	890
317	Principal sensory nucleus of the trigeminal	PSV	-5.04	5.62	1.98	890
318	Principal sensory nucleus of the trigeminal	PSV	-5.04	5.62	2.05	890
319	Principal sensory nucleus of the trigeminal	PSV	-5.03	5.77	1.99	890
320	Principal sensory nucleus of the trigeminal	PSV	-5.07	5.26	1.92	890
321	Principal sensory nucleus of the trigeminal	PSV	-5.11	4.85	2.09	890
322	Principal sensory nucleus of the trigeminal	PSV	-5.11	4.83	2.06	890
323	Koelliker-Fuse subnucleus	KF	-5.12	4.73	2.05	892
324	Principal sensory nucleus of the trigeminal	PSV	-5.11	4.8	1.98	890
325	Koelliker-Fuse subnucleus	KF	-5.11	4.79	1.88	892
326	Pons	P	-5.11	4.84	1.72	884
327	Parabrachial nucleus	PB	-5.12	4.7	1.74	891
328	Parabrachial nucleus	PB	-5.12	4.64	1.77	891
329	Koelliker-Fuse subnucleus	KF	-5.12	4.64	1.82	892
330	Parabrachial nucleus	PB	-5.13	4.6	1.57	891
331	Parabrachial nucleus	PB	-5.13	4.59	1.51	891
332	Parabrachial nucleus	PB	-5.13	4.56	1.48	891
333	Pons	P	-5.13	4.59	1.45	884
334	Pons	P	-5.13	4.62	1.47	884
335	Pons	P	-5.12	4.65	1.48	884
336	Pons	P	-5.13	4.58	1.37	884
337	Pons	P	-5.11	4.8	1.04	884
338	Pons	P	-5.13	4.6	1.07	884
339	Parabrachial nucleus	PB	-5.15	4.38	1.37	891
340	Parabrachial nucleus	PB	-5.17	4.17	1.75	891
341	Pons	P	-5.14	4.49	1.09	884
342	Pons	P	-5.14	4.41	1.13	884
343	Pons	P	-5.14	4.42	1.07	884
344	Pons	P	-5.14	4.43	1.03	884
345	Pons	P	-5.14	4.43	0.97	884
346	Parabrachial nucleus	PB	-5.15	4.37	1.07	891
347	Pons	P	-5.15	4.35	1.11	884
348	Parabrachial nucleus	PB	-5.16	4.21	1.01	891
349	Parabrachial nucleus	PB	-5.17	4.12	0.98	891
350	Parabrachial nucleus	PB	-5.17	4.07	0.98	891
351	Parabrachial nucleus	PB	-5.18	4.04	0.94	891
352	superior cerebelar peduncles	scp	-5.18	3.99	1.05	1175
353	Parabrachial nucleus	PB	-5.18	3.98	0.9	891
354	Parabrachial nucleus	PB	-5.19	3.93	0.94	891
355	Parabrachial nucleus	PB	-5.19	3.92	0.89	891
356	Parabrachial nucleus	PB	-5.19	3.9	0.84	891
357	Parabrachial nucleus	PB	-5.19	3.86	0.86	891
358	Parabrachial nucleus	PB	-5.2	3.82	0.83	891
359	Parabrachial nucleus	PB	-5.19	3.87	0.92	891
360	Lobule II	CENT2	-5.21	3.66	0.78	1026
361	Motor nucleus of trigeminal	V	-5.08	5.2	1.71	920
362	Principal sensory nucleus of the trigeminal	PSV	-5.15	5.26	-1.84	890
363	Principal sensory nucleus of the trigeminal	PSV	-5.15	5.27	-1.87	890
364	Principal sensory nucleus of the trigeminal	PSV	-5.15	5.26	-1.9	890
365	Principal sensory nucleus of the trigeminal	PSV	-5.15	5.28	-1.96	890
366	Principal sensory nucleus of the trigeminal	PSV	-5.14	5.37	-1.95	890
367	Principal sensory nucleus of the trigeminal	PSV	-5.14	5.36	-1.98	890
368	Principal sensory nucleus of the trigeminal	PSV	-5.13	5.47	-1.98	890
369	Principal sensory nucleus of the trigeminal	PSV	-5.13	5.45	-1.99	890
370	Principal sensory nucleus of the trigeminal	PSV	-5.13	5.44	-2.02	890
371	Principal sensory nucleus of the trigeminal	PSV	-5.13	5.53	-2.05	890
372	Principal sensory nucleus of the trigeminal	PSV	-5.12	5.56	-2.05	890
373	Principal sensory nucleus of the trigeminal	PSV	-5.12	5.57	-1.96	890
374	Principal sensory nucleus of the trigeminal	PSV	-5.12	5.6	-1.98	890
375	Principal sensory nucleus of the trigeminal	PSV	-5.12	5.63	-1.97	890
376	Principal sensory nucleus of the trigeminal	PSV	-5.12	5.61	-1.91	890
377	Principal sensory nucleus of the trigeminal	PSV	-5.12	5.58	-1.87	890
378	Principal sensory nucleus of the trigeminal	PSV	-5.13	5.53	-1.91	890
379	Principal sensory nucleus of the trigeminal	PSV	-5.13	5.51	-1.93	890
380	Principal sensory nucleus of the trigeminal	PSV	-5.13	5.48	-1.93	890
381	Principal sensory nucleus of the trigeminal	PSV	-5.14	5.42	-1.9	890
382	Principal sensory nucleus of the trigeminal	PSV	-5.14	5.35	-1.88	890
383	Intertrigeminal nucleus	I5	-5.14	5.33	-1.82	924
384	Intertrigeminal nucleus	I5	-5.14	5.35	-1.8	924
385	Pons	P	-5.14	5.35	-1.7	884
386	Motor nucleus of trigeminal	V	-5.14	5.33	-1.59	920
387	Parvicellular reticular nucleus	PARN	-5.14	5.43	-1.6	989
388	Motor nucleus of trigeminal	V	-5.14	5.38	-1.49	920
389	Parvicellular reticular nucleus	PARN	-5.13	5.53	-1.47	989
390	Parvicellular reticular nucleus	PARN	-5.13	5.49	-1.46	989
391	Parvicellular reticular nucleus	PARN	-5.12	5.59	-1.77	989
392	Parvicellular reticular nucleus	PARN	-5.12	5.64	-1.74	989
393	Parvicellular reticular nucleus	PARN	-5.11	5.67	-1.7	989
394	Parvicellular reticular nucleus	PARN	-5.11	5.7	-1.81	989
395	Parvicellular reticular nucleus	PARN	-5.12	5.61	-1.68	989
396	Parvicellular reticular nucleus	PARN	-5.12	5.59	-1.66	989
397	Parvicellular reticular nucleus	PARN	-5.12	5.64	-1.62	989
398	Parvicellular reticular nucleus	PARN	-5.11	5.7	-1.63	989
399	Parvicellular reticular nucleus	PARN	-5.1	5.82	-1.65	989
400	Parvicellular reticular nucleus	PARN	-5.1	5.8	-1.69	989
401	Parvicellular reticular nucleus	PARN	-5.11	5.67	-1.53	989
402	Parvicellular reticular nucleus	PARN	-5.12	5.58	-1.49	989
403	Parvicellular reticular nucleus	PARN	-5.12	5.55	-1.4	989
404	Intermediate reticular nucleus	IRN	-5.08	6.0	-1.3	979
405	Intermediate reticular nucleus	IRN	-5.09	5.92	-1.23	979
406	Intermediate reticular nucleus	IRN	-5.1	5.81	-1.19	979
407	Intermediate reticular nucleus	IRN	-5.11	5.73	-1.1	979
408	Pontine reticular nucleus caudal part	PRNc	-5.06	6.33	0.73	914
409	Intermediate reticular nucleus	IRN	-5.07	6.16	1.47	979
410	Medulla	MY	-5.08	6.01	1.39	936
411	Parvicellular reticular nucleus	PARN	-5.08	6.07	1.65	989
412	Parvicellular reticular nucleus	PARN	-5.09	5.96	1.62	989
413	Parvicellular reticular nucleus	PARN	-5.1	5.81	1.66	989
414	Parvicellular reticular nucleus	PARN	-5.1	5.88	1.68	989
415	Parvicellular reticular nucleus	PARN	-5.12	5.65	1.6	989
416	Parvicellular reticular nucleus	PARN	-5.11	5.67	1.58	989
417	Parvicellular reticular nucleus	PARN	-5.12	5.6	1.56	989
418	Parvicellular reticular nucleus	PARN	-5.13	5.51	1.61	989
419	Parvicellular reticular nucleus	PARN	-5.12	5.57	1.59	989
420	Parvicellular reticular nucleus	PARN	-5.13	5.45	1.49	989
421	Parvicellular reticular nucleus	PARN	-5.11	5.76	1.74	989
422	Parvicellular reticular nucleus	PARN	-5.12	5.57	1.77	989
423	Parvicellular reticular nucleus	PARN	-5.12	5.57	1.79	989
424	Parvicellular reticular nucleus	PARN	-5.12	5.6	1.79	989
425	Parvicellular reticular nucleus	PARN	-5.12	5.61	1.81	989
426	Principal sensory nucleus of the trigeminal	PSV	-5.12	5.59	1.85	890
427	Principal sensory nucleus of the trigeminal	PSV	-5.12	5.57	1.88	890
428	Principal sensory nucleus of the trigeminal	PSV	-5.13	5.51	1.89	890
429	Principal sensory nucleus of the trigeminal	PSV	-5.12	5.57	1.95	890
430	Principal sensory nucleus of the trigeminal	PSV	-5.12	5.58	2.01	890
431	Principal sensory nucleus of the trigeminal	PSV	-5.12	5.59	1.94	890
432	Principal sensory nucleus of the trigeminal	PSV	-5.12	5.62	2.03	890
433	Principal sensory nucleus of the trigeminal	PSV	-5.12	5.57	2.07	890
434	Principal sensory nucleus of the trigeminal	PSV	-5.12	5.64	2.01	890
435	Principal sensory nucleus of the trigeminal	PSV	-5.11	5.71	2.03	890
436	Principal sensory nucleus of the trigeminal	PSV	-5.11	5.7	1.97	890
437	Principal sensory nucleus of the trigeminal	PSV	-5.1	5.79	2.07	890
438	Principal sensory nucleus of the trigeminal	PSV	-5.1	5.78	1.97	890
439	Principal sensory nucleus of the trigeminal	PSV	-5.13	5.49	1.96	890
440	Principal sensory nucleus of the trigeminal	PSV	-5.13	5.46	1.95	890
441	Principal sensory nucleus of the trigeminal	PSV	-5.14	5.43	2.05	890
442	Principal sensory nucleus of the trigeminal	PSV	-5.14	5.39	2.05	890
443	Principal sensory nucleus of the trigeminal	PSV	-5.15	5.31	2.0	890
444	Principal sensory nucleus of the trigeminal	PSV	-5.13	5.47	1.87	890
445	Principal sensory nucleus of the trigeminal	PSV	-5.13	5.44	1.91	890
446	Intertrigeminal nucleus	I5	-5.14	5.37	1.76	924
447	Parvicellular reticular nucleus	PARN	-5.15	5.31	1.75	989
448	Parvicellular reticular nucleus	PARN	-5.14	5.39	1.64	989
449	Parvicellular reticular nucleus	PARN	-5.13	5.47	1.74	989
450	Parvicellular reticular nucleus	PARN	-5.15	5.3	1.68	989
451	Parvicellular reticular nucleus	PARN	-5.15	5.31	1.46	989
452	Parvicellular reticular nucleus	PARN	-5.15	5.27	1.43	989
453	Parvicellular reticular nucleus	PARN	-5.15	5.25	1.45	989
454	Parvicellular reticular nucleus	PARN	-5.13	5.52	1.4	989
455	Pons	P	-5.19	4.81	1.08	884
456	Medial vestibular nucleus	MV	-5.2	4.65	1.44	1004
457	Medial vestibular nucleus	MV	-5.21	4.61	1.45	1004
458	Medial vestibular nucleus	MV	-5.21	4.6	1.37	1004
459	Pons	P	-5.21	4.57	1.41	884
460	Pons	P	-5.21	4.57	1.51	884
461	Parabrachial nucleus	PB	-5.21	4.53	1.48	891
462	Pons	P	-5.21	4.52	1.36	884
463	Pons	P	-5.21	4.52	1.41	884
464	Parabrachial nucleus	PB	-5.22	4.48	1.43	891
465	Parabrachial nucleus	PB	-5.22	4.45	1.4	891
466	Pons	P	-5.22	4.47	1.36	884
467	Pons	P	-5.22	4.46	1.33	884
468	Pons	P	-5.22	4.46	1.3	884
469	Pons	P	-5.21	4.54	1.23	884
470	Pons	P	-5.21	4.55	1.16	884
471	Pons	P	-5.22	4.48	1.21	884
472	Pons	P	-5.22	4.47	1.13	884
473	Parabrachial nucleus	PB	-5.22	4.41	1.19	891
474	Parabrachial nucleus	PB	-5.23	4.38	1.15	891
475	Parabrachial nucleus	PB	-5.22	4.41	1.12	891
476	Parabrachial nucleus	PB	-5.23	4.39	1.09	891
477	Parabrachial nucleus	PB	-5.22	4.43	1.08	891
478	Parabrachial nucleus	PB	-5.23	4.37	1.21	891
479	Parabrachial nucleus	PB	-5.23	4.34	1.16	891
480	Parabrachial nucleus	PB	-5.23	4.3	1.16	891
481	Parabrachial nucleus	PB	-5.24	4.27	1.01	891
482	Parabrachial nucleus	PB	-5.24	4.25	1.02	891
483	Parabrachial nucleus	PB	-5.24	4.22	1.04	891
484	Parabrachial nucleus	PB	-5.24	4.19	1.07	891
485	Parabrachial nucleus	PB	-5.24	4.2	1.03	891
486	Parabrachial nucleus	PB	-5.25	4.17	1.01	891
487	Parabrachial nucleus	PB	-5.25	4.12	1.0	891
488	Parabrachial nucleus	PB	-5.25	4.16	0.98	891
489	Parabrachial nucleus	PB	-5.25	4.15	0.96	891
490	Parabrachial nucleus	PB	-5.26	4.02	0.94	891
491	Parabrachial nucleus	PB	-5.27	3.92	0.88	891
492	Parabrachial nucleus	PB	-5.27	3.88	0.82	891
493	Parabrachial nucleus	PB	-5.26	4.02	0.86	891
494	Parabrachial nucleus	PB	-5.26	3.99	0.84	891
495	Parabrachial nucleus	PB	-5.26	3.97	0.82	891
496	Principal sensory nucleus of the trigeminal	PSV	-5.23	5.22	-1.92	890
497	Principal sensory nucleus of the trigeminal	PSV	-5.22	5.41	-1.91	890
498	Principal sensory nucleus of the trigeminal	PSV	-5.21	5.48	-1.87	890
499	Principal sensory nucleus of the trigeminal	PSV	-5.19	5.71	-1.84	890
500	Principal sensory nucleus of the trigeminal	PSV	-5.2	5.64	-1.87	890
501	Principal sensory nucleus of the trigeminal	PSV	-5.2	5.59	-1.94	890
502	Principal sensory nucleus of the trigeminal	PSV	-5.2	5.64	-1.94	890
503	Principal sensory nucleus of the trigeminal	PSV	-5.19	5.69	-1.94	890
504	Parvicellular reticular nucleus	PARN	-5.21	5.43	-1.69	989
505	Parvicellular reticular nucleus	PARN	-5.22	5.37	-1.59	989
506	Parvicellular reticular nucleus	PARN	-5.22	5.42	-1.53	989
507	Parvicellular reticular nucleus	PARN	-5.2	5.55	-1.63	989
508	Parvicellular reticular nucleus	PARN	-5.2	5.62	-1.63	989
509	Parvicellular reticular nucleus	PARN	-5.19	5.68	-1.66	989
510	Parvicellular reticular nucleus	PARN	-5.19	5.7	-1.71	989
511	Parvicellular reticular nucleus	PARN	-5.19	5.72	-1.75	989
512	Parvicellular reticular nucleus	PARN	-5.19	5.75	-1.52	989
513	Parvicellular reticular nucleus	PARN	-5.2	5.63	-1.51	989
514	Parvicellular reticular nucleus	PARN	-5.2	5.6	-1.41	989
515	Parvicellular reticular nucleus	PARN	-5.21	5.47	-1.44	989
516	Pons	P	-5.24	5.16	-1.05	884
517	Intermediate reticular nucleus	IRN	-5.18	5.81	-1.23	979
518	Intermediate reticular nucleus	IRN	-5.18	5.84	-1.25	979
519	Intermediate reticular nucleus	IRN	-5.16	6.04	-1.32	979
520	Intermediate reticular nucleus	IRN	-5.17	5.99	-1.32	979
521	facial nerve	VIIn	-5.17	5.93	-1.36	1131
522	Medulla	MY	-5.16	6.03	-1.43	936
523	facial nerve	VIIn	-5.18	5.81	1.27	1131
524	Intermediate reticular nucleus	IRN	-5.16	6.06	1.33	979
525	Parvicellular reticular nucleus	PARN	-5.17	5.99	1.53	989
526	Parvicellular reticular nucleus	PARN	-5.17	6.0	1.61	989
527	Parvicellular reticular nucleus	PARN	-5.17	5.98	1.67	989
528	Parvicellular reticular nucleus	PARN	-5.18	5.81	1.5	989
529	Parvicellular reticular nucleus	PARN	-5.21	5.54	1.36	989
530	Parvicellular reticular nucleus	PARN	-5.18	5.8	1.66	989
531	Parvicellular reticular nucleus	PARN	-5.19	5.75	1.66	989
532	Parvicellular reticular nucleus	PARN	-5.18	5.8	1.76	989
533	Parvicellular reticular nucleus	PARN	-5.19	5.75	1.79	989
534	Parvicellular reticular nucleus	PARN	-5.19	5.7	1.73	989
535	Parvicellular reticular nucleus	PARN	-5.19	5.66	1.72	989
536	Parvicellular reticular nucleus	PARN	-5.19	5.68	1.69	989
537	Parvicellular reticular nucleus	PARN	-5.2	5.61	1.53	989
538	Parvicellular reticular nucleus	PARN	-5.2	5.55	1.57	989
539	Parvicellular reticular nucleus	PARN	-5.2	5.58	1.6	989
540	Parvicellular reticular nucleus	PARN	-5.21	5.44	1.54	989
541	Parvicellular reticular nucleus	PARN	-5.21	5.43	1.68	989
542	Parvicellular reticular nucleus	PARN	-5.22	5.41	1.59	989
543	Parvicellular reticular nucleus	PARN	-5.2	5.55	1.7	989
544	Principal sensory nucleus of the trigeminal	PSV	-5.2	5.6	1.8	890
545	Principal sensory nucleus of the trigeminal	PSV	-5.21	5.54	1.81	890
546	Parvicellular reticular nucleus	PARN	-5.19	5.69	1.8	989
547	Principal sensory nucleus of the trigeminal	PSV	-5.19	5.69	1.85	890
548	Principal sensory nucleus of the trigeminal	PSV	-5.19	5.68	1.92	890
549	Principal sensory nucleus of the trigeminal	PSV	-5.19	5.74	1.94	890
550	Principal sensory nucleus of the trigeminal	PSV	-5.2	5.63	1.89	890
551	Principal sensory nucleus of the trigeminal	PSV	-5.2	5.56	1.9	890
552	Principal sensory nucleus of the trigeminal	PSV	-5.21	5.51	1.9	890
553	Principal sensory nucleus of the trigeminal	PSV	-5.2	5.58	1.94	890
554	Principal sensory nucleus of the trigeminal	PSV	-5.2	5.63	1.96	890
555	Principal sensory nucleus of the trigeminal	PSV	-5.2	5.61	2.0	890
556	Principal sensory nucleus of the trigeminal	PSV	-5.2	5.56	2.03	890
557	Principal sensory nucleus of the trigeminal	PSV	-5.21	5.52	2.01	890
558	Principal sensory nucleus of the trigeminal	PSV	-5.21	5.5	2.03	890
559	Principal sensory nucleus of the trigeminal	PSV	-5.21	5.43	1.9	890
560	Principal sensory nucleus of the trigeminal	PSV	-5.21	5.49	1.89	890
561	Principal sensory nucleus of the trigeminal	PSV	-5.21	5.45	1.84	890
562	Principal sensory nucleus of the trigeminal	PSV	-5.22	5.37	1.87	890
563	Principal sensory nucleus of the trigeminal	PSV	-5.23	5.28	1.84	890
564	Principal sensory nucleus of the trigeminal	PSV	-5.23	5.31	1.89	890
565	Principal sensory nucleus of the trigeminal	PSV	-5.23	5.26	1.92	890
566	Parvicellular reticular nucleus	PARN	-5.23	5.21	1.59	989
567	spinal tract of the trigeminal nerve	sptV	-5.12	6.48	2.15	1130
568	Medial vestibular nucleus	MV	-5.27	4.83	1.59	1004
569	Medial vestibular nucleus	MV	-5.27	4.76	1.22	1004
570	Medial vestibular nucleus	MV	-5.29	4.59	1.55	1004
571	Medial vestibular nucleus	MV	-5.3	4.51	1.46	1004
572	Parabrachial nucleus	PB	-5.31	4.39	1.42	891
573	Parabrachial nucleus	PB	-5.3	4.41	1.35	891
574	Parabrachial nucleus	PB	-5.31	4.38	1.31	891
575	Parabrachial nucleus	PB	-5.31	4.36	1.35	891
576	Medial vestibular nucleus	MV	-5.3	4.43	1.3	1004
577	Parabrachial nucleus	PB	-5.31	4.39	1.26	891
578	Parabrachial nucleus	PB	-5.31	4.35	1.27	891
579	Medial vestibular nucleus	MV	-5.3	4.44	1.26	1004
580	Medial vestibular nucleus	MV	-5.3	4.44	1.22	1004
581	Parabrachial nucleus	PB	-5.31	4.38	1.19	891
582	Parabrachial nucleus	PB	-5.31	4.34	1.22	891
583	Parabrachial nucleus	PB	-5.31	4.34	1.18	891
584	Parabrachial nucleus	PB	-5.31	4.36	1.14	891
585	Parabrachial nucleus	PB	-5.31	4.35	1.12	891
586	Parabrachial nucleus	PB	-5.31	4.34	1.1	891
587	Parabrachial nucleus	PB	-5.31	4.39	1.13	891
588	Parabrachial nucleus	PB	-5.31	4.3	1.08	891
589	Parabrachial nucleus	PB	-5.33	4.12	1.04	891
590	Parabrachial nucleus	PB	-5.32	4.19	0.99	891
591	Parabrachial nucleus	PB	-5.32	4.18	0.97	891
592	Parabrachial nucleus	PB	-5.33	4.17	0.96	891
593	Parabrachial nucleus	PB	-5.33	4.15	0.94	891
594	Parabrachial nucleus	PB	-5.33	4.1	0.92	891
595	Parabrachial nucleus	PB	-5.33	4.08	0.9	891
596	Pons	P	-5.34	4.02	0.8	884
597	Parabrachial nucleus	PB	-5.34	3.99	0.84	891
598	Spinal nucleus of the trigeminal oral part	SPVO	-5.3	5.41	-1.87	957
599	Spinal nucleus of the trigeminal oral part	SPVO	-5.3	5.42	-1.89	957
600	Spinal nucleus of the trigeminal oral part	SPVO	-5.29	5.47	-1.89	957
601	Spinal nucleus of the trigeminal oral part	SPVO	-5.29	5.49	-1.87	957
602	Spinal nucleus of the trigeminal oral part	SPVO	-5.29	5.53	-1.89	957
603	Spinal nucleus of the trigeminal oral part	SPVO	-5.27	5.68	-1.91	957
604	Spinal nucleus of the trigeminal oral part	SPVO	-5.26	5.87	-1.91	957
605	Parvicellular reticular nucleus	PARN	-5.26	5.81	-1.76	989
606	Spinal nucleus of the trigeminal oral part	SPVO	-5.27	5.74	-1.78	957
607	Spinal nucleus of the trigeminal oral part	SPVO	-5.29	5.52	-1.82	957
608	Spinal nucleus of the trigeminal oral part	SPVO	-5.28	5.55	-1.76	957
609	Spinal nucleus of the trigeminal oral part	SPVO	-5.29	5.46	-1.76	957
610	Spinal nucleus of the trigeminal oral part	SPVO	-5.3	5.39	-1.76	957
611	Spinal nucleus of the trigeminal oral part	SPVO	-5.3	5.36	-1.77	957
612	Spinal nucleus of the trigeminal oral part	SPVO	-5.3	5.33	-1.81	957
613	Spinal nucleus of the trigeminal oral part	SPVO	-5.3	5.35	-1.7	957
614	Parvicellular reticular nucleus	PARN	-5.3	5.32	-1.64	989
615	Parvicellular reticular nucleus	PARN	-5.31	5.3	-1.58	989
616	Parvicellular reticular nucleus	PARN	-5.31	5.25	-1.57	989
617	Medial vestibular nucleus	MV	-5.36	4.72	-1.73	1004
618	Parvicellular reticular nucleus	PARN	-5.28	5.55	-1.62	989
619	Parvicellular reticular nucleus	PARN	-5.28	5.57	-1.59	989
620	Parvicellular reticular nucleus	PARN	-5.28	5.56	-1.55	989
621	Parvicellular reticular nucleus	PARN	-5.29	5.52	-1.54	989
622	Parvicellular reticular nucleus	PARN	-5.29	5.47	-1.54	989
623	Parvicellular reticular nucleus	PARN	-5.26	5.86	-1.53	989
624	Parvicellular reticular nucleus	PARN	-5.26	5.8	-1.43	989
625	Parvicellular reticular nucleus	PARN	-5.26	5.8	-1.29	989
626	Parvicellular reticular nucleus	PARN	-5.26	5.85	-1.36	989
627	Medulla	MY	-5.26	5.88	-1.3	936
628	Parvicellular reticular nucleus	PARN	-5.25	5.9	-1.34	989
629	Parvicellular reticular nucleus	PARN	-5.25	5.93	-1.36	989
630	Intermediate reticular nucleus	IRN	-5.25	5.97	-1.31	979
631	Parvicellular reticular nucleus	PARN	-5.25	5.98	-1.34	989
632	Parvicellular reticular nucleus	PARN	-5.25	6.0	-1.37	989
633	Parvicellular reticular nucleus	PARN	-5.24	6.02	-1.4	989
634	Intermediate reticular nucleus	IRN	-5.24	6.06	-1.32	979
635	Intermediate reticular nucleus	IRN	-5.23	6.17	-1.3	979
636	Intermediate reticular nucleus	IRN	-5.23	6.15	-1.28	979
637	Intermediate reticular nucleus	IRN	-5.25	5.93	-1.25	979
638	Intermediate reticular nucleus	IRN	-5.25	5.93	-1.06	979
639	Intermediate reticular nucleus	IRN	-5.26	5.85	-1.13	979
640	Intermediate reticular nucleus	IRN	-5.26	5.81	-1.15	979
641	Intermediate reticular nucleus	IRN	-5.23	6.13	-1.17	979
642	Intermediate reticular nucleus	IRN	-5.24	6.06	-1.13	979
643	Intermediate reticular nucleus	IRN	-5.24	6.08	-1.1	979
644	Intermediate reticular nucleus	IRN	-5.28	5.54	-0.9	979
645	Parvicellular reticular nucleus	PARN	-5.25	5.94	1.44	989
646	Parvicellular reticular nucleus	PARN	-5.25	5.94	1.4	989
647	Parvicellular reticular nucleus	PARN	-5.26	5.88	1.36	989
648	Parvicellular reticular nucleus	PARN	-5.26	5.85	1.36	989
649	Parvicellular reticular nucleus	PARN	-5.25	5.91	1.6	989
650	Parvicellular reticular nucleus	PARN	-5.26	5.87	1.53	989
651	Parvicellular reticular nucleus	PARN	-5.24	6.04	1.71	989
652	Parvicellular reticular nucleus	PARN	-5.24	6.0	1.69	989
653	Parvicellular reticular nucleus	PARN	-5.25	5.93	1.69	989
654	Parvicellular reticular nucleus	PARN	-5.25	5.9	1.66	989
655	Parvicellular reticular nucleus	PARN	-5.26	5.87	1.67	989
656	Parvicellular reticular nucleus	PARN	-5.26	5.82	1.65	989
657	Parvicellular reticular nucleus	PARN	-5.26	5.81	1.63	989
658	Parvicellular reticular nucleus	PARN	-5.27	5.75	1.59	989
659	Parvicellular reticular nucleus	PARN	-5.27	5.7	1.62	989
660	Parvicellular reticular nucleus	PARN	-5.27	5.66	1.62	989
661	Parvicellular reticular nucleus	PARN	-5.28	5.63	1.53	989
662	Parvicellular reticular nucleus	PARN	-5.28	5.56	1.63	989
663	Parvicellular reticular nucleus	PARN	-5.28	5.56	1.6	989
664	Parvicellular reticular nucleus	PARN	-5.28	5.56	1.43	989
665	Parvicellular reticular nucleus	PARN	-5.28	5.56	1.39	989
666	Parvicellular reticular nucleus	PARN	-5.28	5.59	1.34	989
667	Parvicellular reticular nucleus	PARN	-5.3	5.41	1.47	989
668	Parvicellular reticular nucleus	PARN	-5.3	5.42	1.55	989
669	Spinal nucleus of the trigeminal oral part	SPVO	-5.29	5.43	1.72	957
670	Spinal nucleus of the trigeminal oral part	SPVO	-5.3	5.36	1.73	957
671	Spinal nucleus of the trigeminal oral part	SPVO	-5.29	5.49	1.78	957
672	Spinal nucleus of the trigeminal oral part	SPVO	-5.3	5.42	1.78	957
673	Spinal nucleus of the trigeminal oral part	SPVO	-5.29	5.49	1.83	957
674	Spinal nucleus of the trigeminal oral part	SPVO	-5.3	5.43	1.84	957
675	Spinal nucleus of the trigeminal oral part	SPVO	-5.3	5.36	1.91	957
676	Spinal nucleus of the trigeminal oral part	SPVO	-5.29	5.46	1.87	957
677	Spinal nucleus of the trigeminal oral part	SPVO	-5.28	5.55	1.93	957
678	Spinal nucleus of the trigeminal oral part	SPVO	-5.28	5.58	1.97	957
679	Spinal nucleus of the trigeminal oral part	SPVO	-5.28	5.6	1.86	957
680	Spinal nucleus of the trigeminal oral part	SPVO	-5.28	5.65	1.9	957
681	Spinal nucleus of the trigeminal oral part	SPVO	-5.27	5.68	1.92	957
682	Spinal nucleus of the trigeminal oral part	SPVO	-5.27	5.72	1.94	957
683	Spinal nucleus of the trigeminal oral part	SPVO	-5.27	5.68	1.86	957
684	Spinal nucleus of the trigeminal oral part	SPVO	-5.27	5.75	1.83	957
685	Spinal nucleus of the trigeminal oral part	SPVO	-5.26	5.78	1.8	957
686	Parvicellular reticular nucleus	PARN	-5.26	5.78	1.76	989
687	Parvicellular reticular nucleus	PARN	-5.27	5.75	1.76	989
688	Parvicellular reticular nucleus	PARN	-5.26	5.81	1.72	989
689	Spinal nucleus of the trigeminal oral part	SPVO	-5.26	5.83	1.84	957
690	Spinal nucleus of the trigeminal oral part	SPVO	-5.26	5.85	1.84	957
691	Parvicellular reticular nucleus	PARN	-5.27	5.69	1.74	989
692	Spinal nucleus of the trigeminal oral part	SPVO	-5.28	5.65	1.75	957
693	Medial vestibular nucleus	MV	-5.39	4.38	1.35	1004
694	Parabrachial nucleus	PB	-5.39	4.33	1.31	891
695	Parabrachial nucleus	PB	-5.39	4.34	1.25	891
696	Parabrachial nucleus	PB	-5.39	4.29	1.19	891
697	Parabrachial nucleus	PB	-5.4	4.26	1.21	891
698	Parabrachial nucleus	PB	-5.4	4.24	1.18	891
699	Parabrachial nucleus	PB	-5.4	4.27	1.15	891
700	Parabrachial nucleus	PB	-5.4	4.23	1.12	891
701	Parabrachial nucleus	PB	-5.4	4.22	1.09	891
702	Parabrachial nucleus	PB	-5.4	4.19	1.04	891
703	Parabrachial nucleus	PB	-5.41	4.15	1.0	891
704	Parabrachial nucleus	PB	-5.41	4.15	0.96	891
705	Parabrachial nucleus	PB	-5.42	4.05	0.89	891
706	Spinal nucleus of the trigeminal oral part	SPVO	-5.34	5.82	-1.84	957
707	Spinal nucleus of the trigeminal oral part	SPVO	-5.35	5.76	-1.78	957
708	Spinal nucleus of the trigeminal oral part	SPVO	-5.35	5.69	-1.86	957
709	Spinal nucleus of the trigeminal oral part	SPVO	-5.35	5.7	-1.82	957
710	Spinal nucleus of the trigeminal oral part	SPVO	-5.36	5.55	-1.82	957
711	Spinal nucleus of the trigeminal oral part	SPVO	-5.37	5.47	-1.81	957
712	Spinal nucleus of the trigeminal oral part	SPVO	-5.37	5.5	-1.76	957
713	Spinal nucleus of the trigeminal oral part	SPVO	-5.37	5.46	-1.72	957
714	Spinal nucleus of the trigeminal oral part	SPVO	-5.36	5.55	-1.73	957
715	Spinal nucleus of the trigeminal oral part	SPVO	-5.38	5.36	-1.75	957
716	Spinal nucleus of the trigeminal oral part	SPVO	-5.38	5.4	-1.66	957
717	Parvicellular reticular nucleus	PARN	-5.35	5.66	-1.6	989
718	Parvicellular reticular nucleus	PARN	-5.36	5.62	-1.47	989
719	Parvicellular reticular nucleus	PARN	-5.34	5.88	-1.5	989
720	Parvicellular reticular nucleus	PARN	-5.36	5.58	-1.21	989
721	Parvicellular reticular nucleus	PARN	-5.35	5.74	-1.24	989
722	Intermediate reticular nucleus	IRN	-5.34	5.78	-1.2	979
723	Intermediate reticular nucleus	IRN	-5.35	5.76	-1.19	979
724	Intermediate reticular nucleus	IRN	-5.35	5.74	-1.16	979
725	Intermediate reticular nucleus	IRN	-5.34	5.81	-1.16	979
726	Intermediate reticular nucleus	IRN	-5.34	5.86	-1.2	979
727	Intermediate reticular nucleus	IRN	-5.33	5.94	-1.23	979
728	Intermediate reticular nucleus	IRN	-5.33	5.89	-1.23	979
729	Parvicellular reticular nucleus	PARN	-5.33	5.92	-1.29	989
730	Intermediate reticular nucleus	IRN	-5.33	5.99	-1.3	979
731	Intermediate reticular nucleus	IRN	-5.32	6.0	-1.28	979
732	Intermediate reticular nucleus	IRN	-5.32	6.04	-1.17	979
733	Intermediate reticular nucleus	IRN	-5.32	6.04	-1.19	979
734	Intermediate reticular nucleus	IRN	-5.32	6.06	-1.21	979
735	Intermediate reticular nucleus	IRN	-5.31	6.12	-1.21	979
736	Intermediate reticular nucleus	IRN	-5.32	6.09	-1.18	979
737	Intermediate reticular nucleus	IRN	-5.32	6.09	-1.11	979
738	Intermediate reticular nucleus	IRN	-5.3	6.33	-1.08	979
739	Intermediate reticular nucleus	IRN	-5.3	6.29	-1.11	979
740	Parvicellular reticular nucleus	PARN	-5.37	5.5	-1.22	989
741	Intermediate reticular nucleus	IRN	-5.3	6.29	1.14	979
742	Parvicellular reticular nucleus	PARN	-5.34	5.83	1.33	989
743	Parvicellular reticular nucleus	PARN	-5.35	5.76	1.32	989
744	Parvicellular reticular nucleus	PARN	-5.34	5.81	1.41	989
745	Parvicellular reticular nucleus	PARN	-5.34	5.79	1.47	989
746	Parvicellular reticular nucleus	PARN	-5.33	5.99	1.48	989
747	Parvicellular reticular nucleus	PARN	-5.33	5.93	1.49	989
748	Parvicellular reticular nucleus	PARN	-5.34	5.87	1.51	989
749	Parvicellular reticular nucleus	PARN	-5.35	5.74	1.54	989
750	Parvicellular reticular nucleus	PARN	-5.35	5.73	1.52	989
751	Parvicellular reticular nucleus	PARN	-5.35	5.66	1.45	989
752	Parvicellular reticular nucleus	PARN	-5.36	5.62	1.45	989
753	Parvicellular reticular nucleus	PARN	-5.36	5.58	1.44	989
754	Parvicellular reticular nucleus	PARN	-5.37	5.53	1.48	989
755	Parvicellular reticular nucleus	PARN	-5.36	5.57	1.48	989
756	Parvicellular reticular nucleus	PARN	-5.36	5.58	1.52	989
757	Parvicellular reticular nucleus	PARN	-5.36	5.63	1.54	989
758	Parvicellular reticular nucleus	PARN	-5.33	5.92	1.58	989
759	Parvicellular reticular nucleus	PARN	-5.34	5.8	1.59	989
760	Parvicellular reticular nucleus	PARN	-5.34	5.84	1.66	989
761	Parvicellular reticular nucleus	PARN	-5.33	5.9	1.64	989
762	Parvicellular reticular nucleus	PARN	-5.34	5.89	1.67	989
763	Parvicellular reticular nucleus	PARN	-5.34	5.87	1.71	989
764	Parvicellular reticular nucleus	PARN	-5.32	6.08	1.81	989
765	Spinal nucleus of the trigeminal oral part	SPVO	-5.33	5.91	1.9	957
766	Spinal nucleus of the trigeminal oral part	SPVO	-5.35	5.76	1.72	957
767	Parvicellular reticular nucleus	PARN	-5.35	5.73	1.68	989
768	Parvicellular reticular nucleus	PARN	-5.35	5.69	1.65	989
769	Parvicellular reticular nucleus	PARN	-5.35	5.73	1.62	989
770	Spinal nucleus of the trigeminal oral part	SPVO	-5.36	5.58	1.67	957
771	Parvicellular reticular nucleus	PARN	-5.35	5.66	1.62	989
772	Parvicellular reticular nucleus	PARN	-5.35	5.69	1.6	989
773	Spinal nucleus of the trigeminal oral part	SPVO	-5.38	5.36	1.62	957
774	Parvicellular reticular nucleus	PARN	-5.38	5.4	1.59	989
775	Parvicellular reticular nucleus	PARN	-5.37	5.47	1.57	989
776	Parvicellular reticular nucleus	PARN	-5.37	5.45	1.5	989
777	Spinal nucleus of the trigeminal oral part	SPVO	-5.38	5.42	1.74	957
778	Spinal nucleus of the trigeminal oral part	SPVO	-5.38	5.42	1.8	957
779	Spinal nucleus of the trigeminal oral part	SPVO	-5.37	5.44	1.84	957
780	Spinal nucleus of the trigeminal oral part	SPVO	-5.37	5.48	1.82	957
781	Spinal nucleus of the trigeminal oral part	SPVO	-5.37	5.5	1.89	957
782	Spinal nucleus of the trigeminal oral part	SPVO	-5.38	5.38	1.92	957
783	Spinal nucleus of the trigeminal oral part	SPVO	-5.37	5.5	1.78	957
784	Spinal nucleus of the trigeminal oral part	SPVO	-5.37	5.53	1.78	957
785	Spinal nucleus of the trigeminal oral part	SPVO	-5.37	5.48	1.74	957
786	Spinal nucleus of the trigeminal oral part	SPVO	-5.36	5.55	1.82	957
787	Spinal nucleus of the trigeminal oral part	SPVO	-5.36	5.58	1.89	957
788	Spinal nucleus of the trigeminal oral part	SPVO	-5.36	5.65	1.89	957
789	Spinal nucleus of the trigeminal oral part	SPVO	-5.36	5.64	1.77	957
790	Spinal nucleus of the trigeminal oral part	SPVO	-5.35	5.75	2.05	957
791	Spinal nucleus of the trigeminal oral part	SPVO	-5.38	5.34	1.69	957
792	Medial vestibular nucleus	MV	-5.44	4.71	1.39	1004
793	Parabrachial nucleus	PB	-5.49	4.16	1.09	891
794	Parabrachial nucleus	PB	-5.49	4.12	1.04	891
795	Parabrachial nucleus	PB	-5.49	4.1	0.96	891
796	Pons	P	-5.48	4.24	0.95	884
797	Spinal nucleus of the trigeminal oral part	SPVO	-5.42	5.87	-1.78	957
798	Parvicellular reticular nucleus	PARN	-5.41	5.97	-1.75	989
799	Parvicellular reticular nucleus	PARN	-5.43	5.75	-1.63	989
800	Parvicellular reticular nucleus	PARN	-5.42	5.77	-1.6	989
801	Parvicellular reticular nucleus	PARN	-5.42	5.83	-1.52	989
802	Parvicellular reticular nucleus	PARN	-5.42	5.87	-1.43	989
803	Parvicellular reticular nucleus	PARN	-5.41	5.97	-1.37	989
804	Intermediate reticular nucleus	IRN	-5.39	6.19	-1.28	979
805	Intermediate reticular nucleus	IRN	-5.39	6.17	-1.18	979
806	Intermediate reticular nucleus	IRN	-5.4	6.07	-1.16	979
807	Intermediate reticular nucleus	IRN	-5.4	6.07	-1.2	979
808	Intermediate reticular nucleus	IRN	-5.41	5.99	-1.23	979
809	Intermediate reticular nucleus	IRN	-5.41	5.97	-1.18	979
810	Intermediate reticular nucleus	IRN	-5.4	6.01	-1.12	979
811	Intermediate reticular nucleus	IRN	-5.41	5.91	-1.11	979
812	Parvicellular reticular nucleus	PARN	-5.42	5.86	-1.29	989
813	Parvicellular reticular nucleus	PARN	-5.43	5.73	-1.2	989
814	Intermediate reticular nucleus	IRN	-5.43	5.73	-1.16	979
815	Paragigantocellular reticular nucleus lateral part	PGRNl	-5.33	6.86	0.74	993
816	Gigantocellular reticular nucleus	GRN	-5.36	6.57	0.55	976
817	Intermediate reticular nucleus	IRN	-5.4	6.08	1.18	979
818	Intermediate reticular nucleus	IRN	-5.4	6.05	1.17	979
819	Parvicellular reticular nucleus	PARN	-5.42	5.85	1.32	989
820	Parvicellular reticular nucleus	PARN	-5.42	5.82	1.28	989
821	Parvicellular reticular nucleus	PARN	-5.41	5.9	1.32	989
822	Parvicellular reticular nucleus	PARN	-5.41	5.96	1.32	989
823	Intermediate reticular nucleus	IRN	-5.41	5.93	1.23	979
824	Parvicellular reticular nucleus	PARN	-5.4	6.0	1.36	989
825	Parvicellular reticular nucleus	PARN	-5.39	6.12	1.4	989
826	Parvicellular reticular nucleus	PARN	-5.4	6.05	1.5	989
827	Parvicellular reticular nucleus	PARN	-5.41	5.98	1.49	989
828	Parvicellular reticular nucleus	PARN	-5.41	5.95	1.51	989
829	Parvicellular reticular nucleus	PARN	-5.41	6.0	1.54	989
830	Parvicellular reticular nucleus	PARN	-5.42	5.86	1.43	989
831	Parvicellular reticular nucleus	PARN	-5.42	5.81	1.38	989
832	Parvicellular reticular nucleus	PARN	-5.43	5.7	1.42	989
833	Parvicellular reticular nucleus	PARN	-5.43	5.72	1.45	989
834	Parvicellular reticular nucleus	PARN	-5.42	5.77	1.5	989
835	Parvicellular reticular nucleus	PARN	-5.43	5.74	1.51	989
836	Parvicellular reticular nucleus	PARN	-5.43	5.7	1.54	989
837	Parvicellular reticular nucleus	PARN	-5.43	5.73	1.57	989
838	Spinal nucleus of the trigeminal oral part	SPVO	-5.44	5.64	1.61	957
839	Parvicellular reticular nucleus	PARN	-5.44	5.62	1.58	989
840	Parvicellular reticular nucleus	PARN	-5.44	5.58	1.58	989
841	Parvicellular reticular nucleus	PARN	-5.44	5.58	1.56	989
842	Parvicellular reticular nucleus	PARN	-5.44	5.55	1.54	989
843	Parvicellular reticular nucleus	PARN	-5.44	5.6	1.51	989
844	Parvicellular reticular nucleus	PARN	-5.42	5.83	1.62	989
845	Parvicellular reticular nucleus	PARN	-5.42	5.86	1.65	989
846	Parvicellular reticular nucleus	PARN	-5.41	5.97	1.72	989
847	Parvicellular reticular nucleus	PARN	-5.42	5.87	1.71	989
848	Parvicellular reticular nucleus	PARN	-5.41	5.9	1.73	989
849	Parvicellular reticular nucleus	PARN	-5.41	5.94	1.75	989
850	Parvicellular reticular nucleus	PARN	-5.41	5.93	1.76	989
851	Spinal nucleus of the trigeminal oral part	SPVO	-5.43	5.72	1.71	957
852	Spinal nucleus of the trigeminal oral part	SPVO	-5.43	5.68	1.69	957
853	Spinal nucleus of the trigeminal oral part	SPVO	-5.44	5.58	1.66	957
854	Spinal nucleus of the trigeminal oral part	SPVO	-5.45	5.51	1.63	957
855	Spinal nucleus of the trigeminal oral part	SPVO	-5.45	5.47	1.66	957
856	Spinal nucleus of the trigeminal oral part	SPVO	-5.45	5.45	1.72	957
857	Spinal nucleus of the trigeminal oral part	SPVO	-5.45	5.52	1.7	957
858	Spinal nucleus of the trigeminal oral part	SPVO	-5.45	5.5	1.72	957
859	Spinal nucleus of the trigeminal oral part	SPVO	-5.44	5.59	1.73	957
860	Spinal nucleus of the trigeminal oral part	SPVO	-5.44	5.58	1.73	957
861	Spinal nucleus of the trigeminal oral part	SPVO	-5.45	5.5	1.77	957
862	Spinal nucleus of the trigeminal oral part	SPVO	-5.44	5.58	1.83	957
863	Spinal nucleus of the trigeminal oral part	SPVO	-5.44	5.65	1.88	957
864	Spinal nucleus of the trigeminal oral part	SPVO	-5.44	5.65	1.95	957
865	Spinal nucleus of the trigeminal oral part	SPVO	-5.42	5.77	1.79	957
866	Spinal nucleus of the trigeminal oral part	SPVO	-5.42	5.77	1.67	957
867	Parvicellular reticular nucleus	PARN	-5.42	5.85	1.59	989
868	Parvicellular reticular nucleus	PARN	-5.42	5.85	1.57	989
869	Parvicellular reticular nucleus	PARN	-5.42	5.8	1.53	989
870	Parvicellular reticular nucleus	PARN	-5.41	5.97	1.6	989
871	Parvicellular reticular nucleus	PARN	-5.42	5.87	1.52	989
872	Parvicellular reticular nucleus	PARN	-5.51	5.71	-1.5	989
873	Parvicellular reticular nucleus	PARN	-5.5	5.79	-1.58	989
874	Parvicellular reticular nucleus	PARN	-5.5	5.85	-1.48	989
875	Parvicellular reticular nucleus	PARN	-5.49	5.89	-1.49	989
876	Parvicellular reticular nucleus	PARN	-5.49	5.93	-1.51	989
877	Parvicellular reticular nucleus	PARN	-5.49	5.9	-1.57	989
878	Parvicellular reticular nucleus	PARN	-5.51	5.72	-1.41	989
879	Parvicellular reticular nucleus	PARN	-5.51	5.75	-1.38	989
880	Parvicellular reticular nucleus	PARN	-5.5	5.78	-1.36	989
881	Parvicellular reticular nucleus	PARN	-5.51	5.73	-1.34	989
882	Parvicellular reticular nucleus	PARN	-5.51	5.77	-1.33	989
883	Parvicellular reticular nucleus	PARN	-5.5	5.81	-1.3	989
884	Parvicellular reticular nucleus	PARN	-5.5	5.81	-1.25	989
885	Parvicellular reticular nucleus	PARN	-5.51	5.75	-1.25	989
886	Intermediate reticular nucleus	IRN	-5.5	5.85	-1.16	979
887	Intermediate reticular nucleus	IRN	-5.5	5.85	-1.14	979
888	Intermediate reticular nucleus	IRN	-5.5	5.87	-1.06	979
889	Intermediate reticular nucleus	IRN	-5.5	5.83	-0.95	979
890	Intermediate reticular nucleus	IRN	-5.48	6.07	-0.92	979
891	Intermediate reticular nucleus	IRN	-5.48	6.08	-1.12	979
892	Intermediate reticular nucleus	IRN	-5.49	5.96	-1.15	979
893	Intermediate reticular nucleus	IRN	-5.49	5.96	-1.19	979
894	Intermediate reticular nucleus	IRN	-5.49	5.9	-1.19	979
895	Parvicellular reticular nucleus	PARN	-5.49	5.93	-1.27	989
896	Parvicellular reticular nucleus	PARN	-5.5	5.84	-1.31	989
897	Parvicellular reticular nucleus	PARN	-5.5	5.88	-1.36	989
898	Parvicellular reticular nucleus	PARN	-5.49	5.92	-1.34	989
899	Parvicellular reticular nucleus	PARN	-5.49	5.97	-1.33	989
900	Parvicellular reticular nucleus	PARN	-5.49	5.97	-1.29	989
901	Intermediate reticular nucleus	IRN	-5.48	6.06	-1.29	979
902	Intermediate reticular nucleus	IRN	-5.49	5.99	-1.27	979
903	Intermediate reticular nucleus	IRN	-5.47	6.14	-1.25	979
904	Parvicellular reticular nucleus	PARN	-5.48	6.09	-1.46	989
905	Parvicellular reticular nucleus	PARN	-5.48	6.01	-1.43	989
906	Parvicellular reticular nucleus	PARN	-5.48	6.02	-1.48	989
907	Parvicellular reticular nucleus	PARN	-5.49	5.96	-1.47	989
908	Intermediate reticular nucleus	IRN	-5.46	6.24	-1.18	979
909	Gigantocellular reticular nucleus	GRN	-5.45	6.36	-0.62	976
910	Gigantocellular reticular nucleus	GRN	-5.45	6.42	0.24	976
911	Magnocellular reticular nucleus	MARN	-5.44	6.56	0.25	985
912	Magnocellular reticular nucleus	MARN	-5.44	6.55	0.19	985
913	Magnocellular reticular nucleus	MARN	-5.43	6.63	0.36	985
914	Gigantocellular reticular nucleus	GRN	-5.44	6.49	0.67	976
915	Intermediate reticular nucleus	IRN	-5.5	5.8	0.93	979
916	Intermediate reticular nucleus	IRN	-5.5	5.88	0.99	979
917	Intermediate reticular nucleus	IRN	-5.49	5.92	1.01	979
918	Intermediate reticular nucleus	IRN	-5.48	6.07	1.0	979
919	Intermediate reticular nucleus	IRN	-5.48	6.07	1.05	979
920	Intermediate reticular nucleus	IRN	-5.5	5.82	1.13	979
921	Intermediate reticular nucleus	IRN	-5.49	5.96	1.18	979
922	Intermediate reticular nucleus	IRN	-5.49	6.0	1.17	979
923	Intermediate reticular nucleus	IRN	-5.48	6.07	1.2	979
924	Intermediate reticular nucleus	IRN	-5.47	6.15	1.35	979
925	Parvicellular reticular nucleus	PARN	-5.48	6.03	1.36	989
926	Parvicellular reticular nucleus	PARN	-5.48	6.01	1.4	989
927	Parvicellular reticular nucleus	PARN	-5.49	5.99	1.42	989
928	Parvicellular reticular nucleus	PARN	-5.48	6.07	1.43	989
929	Parvicellular reticular nucleus	PARN	-5.49	5.94	1.33	989
930	Parvicellular reticular nucleus	PARN	-5.5	5.83	1.27	989
931	Parvicellular reticular nucleus	PARN	-5.5	5.82	1.24	989
932	Parvicellular reticular nucleus	PARN	-5.49	5.96	1.54	989
933	Parvicellular reticular nucleus	PARN	-5.49	5.94	1.49	989
934	Parvicellular reticular nucleus	PARN	-5.49	5.9	1.38	989
935	Parvicellular reticular nucleus	PARN	-5.5	5.88	1.44	989
936	Parvicellular reticular nucleus	PARN	-5.5	5.82	1.39	989
937	Parvicellular reticular nucleus	PARN	-5.5	5.82	1.42	989
938	Parvicellular reticular nucleus	PARN	-5.5	5.77	1.44	989
939	Parvicellular reticular nucleus	PARN	-5.5	5.78	1.48	989
940	Parvicellular reticular nucleus	PARN	-5.51	5.72	1.36	989
941	Parvicellular reticular nucleus	PARN	-5.51	5.67	1.4	989
942	Parvicellular reticular nucleus	PARN	-5.52	5.63	1.36	989
943	Parvicellular reticular nucleus	PARN	-5.52	5.63	1.28	989
944	Parvicellular reticular nucleus	PARN	-5.52	5.63	1.49	989
945	Parvicellular reticular nucleus	PARN	-5.52	5.6	1.53	989
946	Spinal nucleus of the trigeminal oral part	SPVO	-5.52	5.57	1.6	957
947	Spinal nucleus of the trigeminal oral part	SPVO	-5.53	5.54	1.62	957
948	Spinal nucleus of the trigeminal oral part	SPVO	-5.52	5.6	1.64	957
949	Spinal nucleus of the trigeminal oral part	SPVO	-5.51	5.67	1.63	957
950	Spinal nucleus of the trigeminal oral part	SPVO	-5.52	5.66	1.6	957
951	Parvicellular reticular nucleus	PARN	-5.51	5.7	1.58	989
952	Parvicellular reticular nucleus	PARN	-5.51	5.75	1.58	989
953	Parvicellular reticular nucleus	PARN	-5.51	5.69	1.56	989
954	Parvicellular reticular nucleus	PARN	-5.5	5.78	1.57	989
955	Parvicellular reticular nucleus	PARN	-5.5	5.78	1.63	989
956	Parvicellular reticular nucleus	PARN	-5.49	5.89	1.62	989
957	Parvicellular reticular nucleus	PARN	-5.49	5.89	1.68	989
958	Parvicellular reticular nucleus	PARN	-5.49	5.98	1.75	989
959	Spinal nucleus of the trigeminal oral part	SPVO	-5.49	5.91	1.79	957
960	Spinal nucleus of the trigeminal oral part	SPVO	-5.51	5.74	1.7	957
961	Spinal nucleus of the trigeminal oral part	SPVO	-5.51	5.76	1.77	957
962	Spinal nucleus of the trigeminal oral part	SPVO	-5.51	5.72	1.77	957
963	Spinal nucleus of the trigeminal oral part	SPVO	-5.51	5.73	1.82	957
964	Spinal nucleus of the trigeminal oral part	SPVO	-5.51	5.66	1.72	957
965	Spinal nucleus of the trigeminal oral part	SPVO	-5.52	5.64	1.76	957
966	Spinal nucleus of the trigeminal oral part	SPVO	-5.52	5.59	1.75	957
967	Spinal nucleus of the trigeminal oral part	SPVO	-5.52	5.58	1.79	957
968	Spinal nucleus of the trigeminal oral part	SPVO	-5.53	5.52	1.72	957
969	Medulla	MY	-5.55	5.28	1.87	936
970	spinal tract of the trigeminal nerve	sptV	-5.5	5.87	2.19	1130
971	Parvicellular reticular nucleus	PARN	-5.54	6.29	-1.58	989
972	Parvicellular reticular nucleus	PARN	-5.55	6.14	-1.54	989
973	Parvicellular reticular nucleus	PARN	-5.56	6.11	-1.54	989
974	Parvicellular reticular nucleus	PARN	-5.56	6.07	-1.54	989
975	Parvicellular reticular nucleus	PARN	-5.56	6.0	-1.57	989
976	Intermediate reticular nucleus	IRN	-5.55	6.19	-1.21	979
977	Parvicellular reticular nucleus	PARN	-5.56	6.05	-1.33	989
978	Parvicellular reticular nucleus	PARN	-5.56	6.01	-1.36	989
979	Parvicellular reticular nucleus	PARN	-5.57	5.96	-1.43	989
980	Parvicellular reticular nucleus	PARN	-5.57	5.92	-1.42	989
981	Parvicellular reticular nucleus	PARN	-5.58	5.88	-1.48	989
982	Parvicellular reticular nucleus	PARN	-5.58	5.84	-1.38	989
983	Parvicellular reticular nucleus	PARN	-5.58	5.82	-1.45	989
984	Parvicellular reticular nucleus	PARN	-5.59	5.66	-1.4	989
985	Parvicellular reticular nucleus	PARN	-5.59	5.67	-1.45	989
986	Parvicellular reticular nucleus	PARN	-5.6	5.57	-1.4	989
987	Parvicellular reticular nucleus	PARN	-5.6	5.59	-1.47	989
988	Parvicellular reticular nucleus	PARN	-5.61	5.51	-1.28	989
989	Parvicellular reticular nucleus	PARN	-5.59	5.66	-1.25	989
990	Parvicellular reticular nucleus	PARN	-5.6	5.64	-1.3	989
991	Parvicellular reticular nucleus	PARN	-5.59	5.74	-1.34	989
992	Parvicellular reticular nucleus	PARN	-5.59	5.72	-1.19	989
993	Intermediate reticular nucleus	IRN	-5.58	5.78	-1.18	979
994	Intermediate reticular nucleus	IRN	-5.58	5.81	-1.16	979
995	Intermediate reticular nucleus	IRN	-5.58	5.88	-1.12	979
996	Intermediate reticular nucleus	IRN	-5.57	5.9	-1.18	979
997	Intermediate reticular nucleus	IRN	-5.57	5.93	-1.23	979
998	Parvicellular reticular nucleus	PARN	-5.57	5.93	-1.3	989
999	Parvicellular reticular nucleus	PARN	-5.57	5.96	-1.34	989
1000	Intermediate reticular nucleus	IRN	-5.56	6.09	-0.86	979
1001	Intermediate reticular nucleus	IRN	-5.59	5.71	-1.13	979
1002	Parvicellular reticular nucleus	PARN	-5.59	5.69	-1.16	989
1003	Intermediate reticular nucleus	IRN	-5.59	5.76	-0.82	979
1004	Magnocellular reticular nucleus	MARN	-5.51	6.66	0.37	985
1005	Gigantocellular reticular nucleus	GRN	-5.51	6.61	0.44	976
1006	Gigantocellular reticular nucleus	GRN	-5.52	6.5	0.42	976
1007	Gigantocellular reticular nucleus	GRN	-5.52	6.47	0.26	976
1008	Gigantocellular reticular nucleus	GRN	-5.53	6.39	0.68	976
1009	Intermediate reticular nucleus	IRN	-5.57	5.94	0.76	979
1010	Intermediate reticular nucleus	IRN	-5.55	6.16	1.09	979
1011	Intermediate reticular nucleus	IRN	-5.55	6.17	1.03	979
1012	Intermediate reticular nucleus	IRN	-5.56	6.02	1.05	979
1013	Intermediate reticular nucleus	IRN	-5.58	5.8	0.92	979
1014	Intermediate reticular nucleus	IRN	-5.59	5.77	0.91	979
1015	Intermediate reticular nucleus	IRN	-5.55	6.16	1.25	979
1016	Parvicellular reticular nucleus	PARN	-5.56	6.09	1.39	989
1017	Parvicellular reticular nucleus	PARN	-5.56	6.02	1.36	989
1018	Parvicellular reticular nucleus	PARN	-5.57	5.97	1.35	989
1019	Parvicellular reticular nucleus	PARN	-5.57	5.99	1.3	989
1020	Parvicellular reticular nucleus	PARN	-5.59	5.73	1.25	989
1021	Parvicellular reticular nucleus	PARN	-5.6	5.62	1.25	989
1022	Parvicellular reticular nucleus	PARN	-5.6	5.58	1.27	989
1023	Parvicellular reticular nucleus	PARN	-5.61	5.52	1.35	989
1024	Parvicellular reticular nucleus	PARN	-5.6	5.57	1.33	989
1025	Parvicellular reticular nucleus	PARN	-5.6	5.61	1.32	989
1026	Parvicellular reticular nucleus	PARN	-5.59	5.66	1.34	989
1027	Parvicellular reticular nucleus	PARN	-5.59	5.74	1.38	989
1028	Parvicellular reticular nucleus	PARN	-5.58	5.79	1.37	989
1029	Parvicellular reticular nucleus	PARN	-5.58	5.78	1.42	989
1030	Parvicellular reticular nucleus	PARN	-5.57	5.91	1.42	989
1031	Parvicellular reticular nucleus	PARN	-5.57	5.95	1.43	989
1032	Parvicellular reticular nucleus	PARN	-5.58	5.88	1.48	989
1033	Parvicellular reticular nucleus	PARN	-5.58	5.85	1.45	989
1034	Parvicellular reticular nucleus	PARN	-5.58	5.78	1.46	989
1035	Parvicellular reticular nucleus	PARN	-5.59	5.73	1.49	989
1036	Parvicellular reticular nucleus	PARN	-5.59	5.77	1.52	989
1037	Parvicellular reticular nucleus	PARN	-5.57	5.93	1.59	989
1038	Parvicellular reticular nucleus	PARN	-5.56	6.01	1.57	989
1039	Parvicellular reticular nucleus	PARN	-5.57	5.94	1.65	989
1040	Spinal nucleus of the trigeminal oral part	SPVO	-5.6	5.6	1.55	957
1041	Spinal nucleus of the trigeminal oral part	SPVO	-5.6	5.55	1.59	957
1042	Spinal nucleus of the trigeminal oral part	SPVO	-5.6	5.57	1.66	957
1043	Spinal nucleus of the trigeminal oral part	SPVO	-5.6	5.63	1.68	957
1044	Spinal nucleus of the trigeminal oral part	SPVO	-5.6	5.56	1.75	957
1045	Spinal nucleus of the trigeminal oral part	SPVO	-5.6	5.58	1.78	957
1046	Spinal nucleus of the trigeminal oral part	SPVO	-5.57	5.9	1.94	957
1047	spinal tract of the trigeminal nerve	sptV	-5.51	6.58	2.15	1130
1048	Spinal nucleus of the trigeminal oral part	SPVO	-5.61	5.46	1.61	957
1049	Spinal nucleus of the trigeminal oral part	SPVO	-5.61	5.44	1.59	957
1050	Parvicellular reticular nucleus	PARN	-5.62	5.36	1.44	989
1051	Parvicellular reticular nucleus	PARN	-5.62	5.34	1.33	989
1052	Parvicellular reticular nucleus	PARN	-5.62	5.32	1.25	989
1053	Intermediate reticular nucleus	IRN	-5.59	5.69	1.07	979
1054	Parvicellular reticular nucleus	PARN	-5.58	5.78	1.59	989
1055	lateral lemniscus	ll	-4.14	5.85	1.65	1141
1056	Pontine reticular nucleus	PRNr	-4.22	4.89	1.64	932
1057	lateral lemniscus	ll	-4.23	4.81	1.74	1141
1058	Pontine reticular nucleus	PRNr	-4.21	5.0	1.53	932
1059	Pontine reticular nucleus	PRNr	-4.21	4.99	1.47	932
1060	Periaqueductal gray	PAG	-4.36	3.3	0.95	839
1061	Periaqueductal gray	PAG	-4.38	3.09	0.88	839
1062	Pons	P	-4.13	5.9	2.15	884
1063	Pons	P	-4.15	5.68	2.13	884
1064	Spinal nucleus of the trigeminal oral part	SPVO	-5.66	5.84	-1.99	957
1065	Parvicellular reticular nucleus	PARN	-5.64	6.04	-1.72	989
1066	Parvicellular reticular nucleus	PARN	-5.63	6.13	-1.63	989
1067	Parvicellular reticular nucleus	PARN	-5.64	6.1	-1.55	989
1068	Intermediate reticular nucleus	IRN	-5.63	6.18	-1.3	979
1069	Intermediate reticular nucleus	IRN	-5.63	6.14	-1.3	979
1070	Parvicellular reticular nucleus	PARN	-5.64	6.09	-1.35	989
1071	Parvicellular reticular nucleus	PARN	-5.64	6.06	-1.4	989
1072	Parvicellular reticular nucleus	PARN	-5.64	6.02	-1.39	989
1073	Intermediate reticular nucleus	IRN	-5.64	6.05	-1.29	979
1074	Parvicellular reticular nucleus	PARN	-5.65	5.9	-1.47	989
1075	Parvicellular reticular nucleus	PARN	-5.65	5.91	-1.44	989
1076	Parvicellular reticular nucleus	PARN	-5.65	5.94	-1.36	989
1077	Parvicellular reticular nucleus	PARN	-5.65	5.92	-1.28	989
1078	Parvicellular reticular nucleus	PARN	-5.66	5.81	-1.34	989
1079	Parvicellular reticular nucleus	PARN	-5.67	5.74	-1.33	989
1080	Parvicellular reticular nucleus	PARN	-5.67	5.77	-1.36	989
1081	Parvicellular reticular nucleus	PARN	-5.67	5.73	-1.47	989
1082	Parvicellular reticular nucleus	PARN	-5.67	5.67	-1.53	989
1083	Parvicellular reticular nucleus	PARN	-5.68	5.61	-1.4	989
1084	Parvicellular reticular nucleus	PARN	-5.68	5.62	-1.35	989
1085	Parvicellular reticular nucleus	PARN	-5.64	6.0	-1.56	989
1086	Parvicellular reticular nucleus	PARN	-5.69	5.48	-1.19	989
1087	Parvicellular reticular nucleus	PARN	-5.68	5.58	-1.21	989
1088	Parvicellular reticular nucleus	PARN	-5.67	5.73	-1.22	989
1089	Parvicellular reticular nucleus	PARN	-5.67	5.67	-1.15	989
1090	Intermediate reticular nucleus	IRN	-5.67	5.74	-1.1	979
1091	Intermediate reticular nucleus	IRN	-5.67	5.76	-1.08	979
1092	Intermediate reticular nucleus	IRN	-5.66	5.77	-1.04	979
1093	Intermediate reticular nucleus	IRN	-5.7	5.42	-0.96	979
1094	Intermediate reticular nucleus	IRN	-5.65	5.9	-0.98	979
1095	Intermediate reticular nucleus	IRN	-5.63	6.2	-0.95	979
1096	Parvicellular reticular nucleus	PARN	-5.66	5.81	-1.25	989
1097	Intermediate reticular nucleus	IRN	-5.65	5.95	-1.25	979
1098	Gigantocellular reticular nucleus	GRN	-5.66	5.8	0.32	976
1099	Gigantocellular reticular nucleus	GRN	-5.61	6.35	0.39	976
1100	Gigantocellular reticular nucleus	GRN	-5.61	6.4	0.23	976
1101	Magnocellular reticular nucleus	MARN	-5.59	6.66	0.37	985
1102	Gigantocellular reticular nucleus	GRN	-5.6	6.52	0.61	976
1103	Paragigantocellular reticular nucleus lateral part	PGRNl	-5.58	6.73	0.75	993
1104	Gigantocellular reticular nucleus	GRN	-5.59	6.6	0.84	976
1105	Spinal nucleus of the trigeminal oral part	SPVO	-5.69	5.47	1.53	957
1106	Medulla	MY	-5.7	5.38	1.45	936
1107	Parvicellular reticular nucleus	PARN	-5.7	5.42	1.4	989
1108	Parvicellular reticular nucleus	PARN	-5.7	5.36	1.3	989
1109	Parvicellular reticular nucleus	PARN	-5.68	5.58	1.33	989
1110	Parvicellular reticular nucleus	PARN	-5.68	5.55	1.33	989
1111	Parvicellular reticular nucleus	PARN	-5.68	5.55	1.29	989
1112	Parvicellular reticular nucleus	PARN	-5.67	5.66	1.25	989
1113	Intermediate reticular nucleus	IRN	-5.67	5.73	1.03	979
1114	Intermediate reticular nucleus	IRN	-5.67	5.74	0.99	979
1115	Intermediate reticular nucleus	IRN	-5.66	5.82	0.93	979
1116	Parvicellular reticular nucleus	PARN	-5.66	5.78	1.17	989
1117	Intermediate reticular nucleus	IRN	-5.65	5.89	1.11	979
1118	Intermediate reticular nucleus	IRN	-5.65	5.97	1.12	979
1119	Intermediate reticular nucleus	IRN	-5.64	6.07	1.13	979
1120	Parvicellular reticular nucleus	PARN	-5.65	5.89	1.27	989
1121	Parvicellular reticular nucleus	PARN	-5.66	5.88	1.24	989
1122	Parvicellular reticular nucleus	PARN	-5.67	5.76	1.29	989
1123	Parvicellular reticular nucleus	PARN	-5.66	5.84	1.32	989
1124	Parvicellular reticular nucleus	PARN	-5.67	5.7	1.31	989
1125	Parvicellular reticular nucleus	PARN	-5.67	5.7	1.37	989
1126	Parvicellular reticular nucleus	PARN	-5.68	5.61	1.36	989
1127	Parvicellular reticular nucleus	PARN	-5.68	5.59	1.44	989
1128	Parvicellular reticular nucleus	PARN	-5.68	5.57	1.48	989
1129	Spinal nucleus of the trigeminal oral part	SPVO	-5.68	5.6	1.52	957
1130	Parvicellular reticular nucleus	PARN	-5.67	5.66	1.42	989
1131	Parvicellular reticular nucleus	PARN	-5.67	5.66	1.44	989
1132	Parvicellular reticular nucleus	PARN	-5.67	5.71	1.43	989
1133	Parvicellular reticular nucleus	PARN	-5.67	5.69	1.46	989
1134	Parvicellular reticular nucleus	PARN	-5.67	5.76	1.41	989
1135	Parvicellular reticular nucleus	PARN	-5.66	5.81	1.44	989
1136	Parvicellular reticular nucleus	PARN	-5.67	5.76	1.52	989
1137	Parvicellular reticular nucleus	PARN	-5.67	5.73	1.53	989
1138	Spinal nucleus of the trigeminal oral part	SPVO	-5.67	5.7	1.56	957
1139	Parvicellular reticular nucleus	PARN	-5.67	5.68	1.49	989
1140	Parvicellular reticular nucleus	PARN	-5.66	5.84	1.38	989
1141	Parvicellular reticular nucleus	PARN	-5.66	5.84	1.42	989
1142	Parvicellular reticular nucleus	PARN	-5.66	5.88	1.43	989
1143	Parvicellular reticular nucleus	PARN	-5.65	5.89	1.37	989
1144	Parvicellular reticular nucleus	PARN	-5.65	5.91	1.41	989
1145	Parvicellular reticular nucleus	PARN	-5.65	5.93	1.37	989
1146	Parvicellular reticular nucleus	PARN	-5.65	5.94	1.32	989
1147	Parvicellular reticular nucleus	PARN	-5.65	6.0	1.38	989
1148	Parvicellular reticular nucleus	PARN	-5.64	6.05	1.34	989
1149	Parvicellular reticular nucleus	PARN	-5.64	6.11	1.43	989
1150	Parvicellular reticular nucleus	PARN	-5.64	6.01	1.42	989
1151	Parvicellular reticular nucleus	PARN	-5.65	5.94	1.47	989
1152	Parvicellular reticular nucleus	PARN	-5.66	5.88	1.5	989
1153	Parvicellular reticular nucleus	PARN	-5.64	6.04	1.52	989
1154	Parvicellular reticular nucleus	PARN	-5.64	6.02	1.54	989
1155	Parvicellular reticular nucleus	PARN	-5.64	6.02	1.57	989
1156	Parvicellular reticular nucleus	PARN	-5.64	6.07	1.58	989
1157	Parvicellular reticular nucleus	PARN	-5.63	6.13	1.61	989
1158	Parvicellular reticular nucleus	PARN	-5.65	5.97	1.77	989
1159	Spinal nucleus of the trigeminal oral part	SPVO	-5.66	5.85	1.82	957
1160	Spinal nucleus of the trigeminal oral part	SPVO	-5.65	5.98	1.87	957
1161	spinal tract of the trigeminal nerve	sptV	-5.59	6.59	2.14	1130
1162	Medulla	MY	-5.59	6.68	1.93	936
1163	Intermediate reticular nucleus	IRN	-5.64	6.11	1.26	979
1164	Intermediate reticular nucleus	IRN	-5.63	6.18	1.19	979
1165	Spinal nucleus of the trigeminal oral part	SPVO	-5.69	5.51	1.74	957
1166	Spinal nucleus of the trigeminal oral part	SPVO	-5.68	5.62	1.7	957
1167	Spinal nucleus of the trigeminal oral part	SPVO	-5.68	5.59	1.68	957
1168	Spinal nucleus of the trigeminal oral part	SPVO	-5.68	5.59	1.61	957
1169	Parvicellular reticular nucleus	PARN	-5.67	5.66	1.51	989
1170	Parvicellular reticular nucleus	PARN	-5.77	5.51	-1.34	989
1171	Parvicellular reticular nucleus	PARN	-5.77	5.53	-1.37	989
1172	Parvicellular reticular nucleus	PARN	-5.76	5.58	-1.33	989
1173	Parvicellular reticular nucleus	PARN	-5.76	5.58	-1.37	989
1174	Parvicellular reticular nucleus	PARN	-5.76	5.58	-1.41	989
1175	Parvicellular reticular nucleus	PARN	-5.75	5.67	-1.39	989
1176	Parvicellular reticular nucleus	PARN	-5.75	5.75	-1.38	989
1177	Parvicellular reticular nucleus	PARN	-5.73	5.9	-1.39	989
1178	Parvicellular reticular nucleus	PARN	-5.74	5.85	-1.46	989
1179	Parvicellular reticular nucleus	PARN	-5.73	5.93	-1.46	989
1180	Parvicellular reticular nucleus	PARN	-5.73	5.98	-1.74	989
1181	Parvicellular reticular nucleus	PARN	-5.72	6.06	-1.56	989
1182	Parvicellular reticular nucleus	PARN	-5.71	6.21	-1.57	989
1183	Parvicellular reticular nucleus	PARN	-5.71	6.18	-1.64	989
1184	Parvicellular reticular nucleus	PARN	-5.7	6.3	-1.69	989
1185	Parvicellular reticular nucleus	PARN	-5.72	6.07	-1.39	989
1186	Intermediate reticular nucleus	IRN	-5.73	5.94	-1.23	979
1187	Intermediate reticular nucleus	IRN	-5.73	5.91	-1.17	979
1188	Intermediate reticular nucleus	IRN	-5.72	6.05	-1.2	979
1189	Parvicellular reticular nucleus	PARN	-5.75	5.71	-1.19	989
1190	Parvicellular reticular nucleus	PARN	-5.76	5.58	-1.2	989
1191	Parvicellular reticular nucleus	PARN	-5.77	5.53	-1.23	989
1192	Parvicellular reticular nucleus	PARN	-5.77	5.44	-1.08	989
1193	Intermediate reticular nucleus	IRN	-5.75	5.69	-1.06	979
1194	Intermediate reticular nucleus	IRN	-5.73	5.97	-1.03	979
1195	Intermediate reticular nucleus	IRN	-5.71	6.21	-0.87	979
1196	Gigantocellular reticular nucleus	GRN	-5.69	6.43	-0.75	976
1197	Intermediate reticular nucleus	IRN	-5.73	5.91	-0.75	979
1198	Gigantocellular reticular nucleus	GRN	-5.67	6.58	0.77	976
1199	Gigantocellular reticular nucleus	GRN	-5.66	6.7	0.51	976
1200	Gigantocellular reticular nucleus	GRN	-5.69	6.45	0.41	976
1201	Intermediate reticular nucleus	IRN	-5.75	5.77	0.95	979
1202	Intermediate reticular nucleus	IRN	-5.74	5.78	0.94	979
1203	Intermediate reticular nucleus	IRN	-5.76	5.63	1.08	979
1204	Parvicellular reticular nucleus	PARN	-5.77	5.49	1.16	989
1205	Parvicellular reticular nucleus	PARN	-5.76	5.61	1.26	989
1206	Parvicellular reticular nucleus	PARN	-5.76	5.64	1.23	989
1207	Parvicellular reticular nucleus	PARN	-5.75	5.68	1.22	989
1208	Parvicellular reticular nucleus	PARN	-5.75	5.75	1.27	989
1209	Parvicellular reticular nucleus	PARN	-5.75	5.77	1.25	989
1210	Parvicellular reticular nucleus	PARN	-5.74	5.87	1.28	989
1211	Parvicellular reticular nucleus	PARN	-5.74	5.88	1.27	989
1212	Intermediate reticular nucleus	IRN	-5.74	5.87	1.19	979
1213	Parvicellular reticular nucleus	PARN	-5.74	5.88	1.23	989
1214	Parvicellular reticular nucleus	PARN	-5.73	5.92	1.26	989
1215	Parvicellular reticular nucleus	PARN	-5.73	5.92	1.29	989
1216	Parvicellular reticular nucleus	PARN	-5.73	6.0	1.29	989
1217	Parvicellular reticular nucleus	PARN	-5.73	6.0	1.34	989
1218	Parvicellular reticular nucleus	PARN	-5.73	5.99	1.37	989
1219	Parvicellular reticular nucleus	PARN	-5.72	6.04	1.45	989
1220	Parvicellular reticular nucleus	PARN	-5.72	6.08	1.45	989
1221	Parvicellular reticular nucleus	PARN	-5.72	6.05	1.39	989
1222	Parvicellular reticular nucleus	PARN	-5.72	6.09	1.41	989
1223	Intermediate reticular nucleus	IRN	-5.71	6.14	1.33	979
1224	Parvicellular reticular nucleus	PARN	-5.71	6.22	1.38	989
1225	Intermediate reticular nucleus	IRN	-5.71	6.17	1.31	979
1226	Intermediate reticular nucleus	IRN	-5.71	6.23	1.26	979
1227	Intermediate reticular nucleus	IRN	-5.72	6.11	1.26	979
1228	Parvicellular reticular nucleus	PARN	-5.72	6.11	1.57	989
1229	Parvicellular reticular nucleus	PARN	-5.72	6.07	1.58	989
1230	Parvicellular reticular nucleus	PARN	-5.73	5.91	1.41	989
1231	Parvicellular reticular nucleus	PARN	-5.73	5.89	1.37	989
1232	Parvicellular reticular nucleus	PARN	-5.74	5.87	1.37	989
1233	Parvicellular reticular nucleus	PARN	-5.74	5.87	1.41	989
1234	Parvicellular reticular nucleus	PARN	-5.75	5.74	1.36	989
1235	Parvicellular reticular nucleus	PARN	-5.75	5.68	1.35	989
1236	Parvicellular reticular nucleus	PARN	-5.76	5.64	1.33	989
1237	Parvicellular reticular nucleus	PARN	-5.75	5.74	1.43	989
1238	Parvicellular reticular nucleus	PARN	-5.75	5.7	1.43	989
1239	Parvicellular reticular nucleus	PARN	-5.76	5.6	1.37	989
1240	Parvicellular reticular nucleus	PARN	-5.76	5.61	1.39	989
1241	Inferior salivatory nucleus	ISN	-5.76	5.57	1.44	980
1242	Parvicellular reticular nucleus	PARN	-5.76	5.56	1.41	989
1243	Inferior salivatory nucleus	ISN	-5.77	5.54	1.41	980
1244	Parvicellular reticular nucleus	PARN	-5.77	5.51	1.33	989
1245	Parvicellular reticular nucleus	PARN	-5.77	5.46	1.36	989
1246	Parvicellular reticular nucleus	PARN	-5.77	5.46	1.4	989
1247	Spinal nucleus of the trigeminal oral part	SPVO	-5.76	5.61	1.5	957
1248	Spinal nucleus of the trigeminal oral part	SPVO	-5.75	5.67	1.56	957
1249	Parvicellular reticular nucleus	PARN	-5.74	5.81	1.51	989
1250	Parvicellular reticular nucleus	PARN	-5.74	5.82	1.55	989
1251	Parvicellular reticular nucleus	PARN	-5.7	6.28	1.67	989
1252	Parvicellular reticular nucleus	PARN	-5.71	6.13	1.68	989
1253	Parvicellular reticular nucleus	PARN	-5.72	6.05	1.79	989
1254	Spinal nucleus of the trigeminal oral part	SPVO	-5.73	5.97	1.82	957
1255	Spinal nucleus of the trigeminal oral part	SPVO	-5.73	5.93	1.9	957
1256	Spinal nucleus of the trigeminal oral part	SPVO	-5.73	5.94	2.03	957
1257	Spinal nucleus of the trigeminal oral part	SPVO	-5.75	5.75	2.02	957
1258	Spinal nucleus of the trigeminal oral part	SPVO	-5.69	6.41	1.94	957
1259	Intermediate reticular nucleus	IRN	-5.72	6.05	1.08	979
1260	Intermediate reticular nucleus	IRN	-5.72	6.05	1.06	979
1261	Spinal nucleus of the trigeminal oral part	SPVO	-5.83	5.69	-2.0	957
1262	Spinal nucleus of the trigeminal oral part	SPVO	-5.83	5.73	-1.72	957
1263	Parvicellular reticular nucleus	PARN	-5.86	5.4	-1.25	989
1264	Medulla	MY	-5.86	5.38	-1.28	936
1265	Parvicellular reticular nucleus	PARN	-5.85	5.46	-1.27	989
1266	Nucleus of the solitary tract	NTS	-5.86	5.41	-1.32	949
1267	Parvicellular reticular nucleus	PARN	-5.84	5.65	-1.44	989
1268	Parvicellular reticular nucleus	PARN	-5.83	5.7	-1.44	989
1269	Parvicellular reticular nucleus	PARN	-5.83	5.72	-1.38	989
1270	Parvicellular reticular nucleus	PARN	-5.82	5.84	-1.54	989
1271	Parvicellular reticular nucleus	PARN	-5.82	5.8	-1.37	989
1272	Parvicellular reticular nucleus	PARN	-5.81	5.92	-1.39	989
1273	Parvicellular reticular nucleus	PARN	-5.77	6.35	-1.6	989
1274	Parvicellular reticular nucleus	PARN	-5.78	6.26	-1.53	989
1275	Parvicellular reticular nucleus	PARN	-5.79	6.19	-1.52	989
1276	Parvicellular reticular nucleus	PARN	-5.79	6.17	-1.43	989
1277	Intermediate reticular nucleus	IRN	-5.78	6.24	-1.38	979
1278	Intermediate reticular nucleus	IRN	-5.78	6.29	-1.31	979
1279	Intermediate reticular nucleus	IRN	-5.78	6.26	-1.27	979
1280	Intermediate reticular nucleus	IRN	-5.79	6.23	-1.28	979
1281	Intermediate reticular nucleus	IRN	-5.78	6.25	-1.21	979
1282	Intermediate reticular nucleus	IRN	-5.79	6.14	-1.07	979
1283	Intermediate reticular nucleus	IRN	-5.79	6.12	-1.12	979
1284	Intermediate reticular nucleus	IRN	-5.8	6.03	-1.08	979
1285	Intermediate reticular nucleus	IRN	-5.81	5.97	-1.22	979
1286	Intermediate reticular nucleus	IRN	-5.81	5.92	-1.21	979
1287	Intermediate reticular nucleus	IRN	-5.82	5.88	-1.19	979
1288	Parvicellular reticular nucleus	PARN	-5.82	5.79	-1.26	989
1289	Intermediate reticular nucleus	IRN	-5.82	5.83	-1.13	979
1290	Parvicellular reticular nucleus	PARN	-5.83	5.76	-1.15	989
1291	Parvicellular reticular nucleus	PARN	-5.83	5.72	-1.16	989
1292	Parvicellular reticular nucleus	PARN	-5.83	5.69	-1.15	989
1293	Parvicellular reticular nucleus	PARN	-5.83	5.7	-1.21	989
1294	Parvicellular reticular nucleus	PARN	-5.85	5.5	-1.15	989
1295	Intermediate reticular nucleus	IRN	-5.84	5.63	-1.04	979
1296	Intermediate reticular nucleus	IRN	-5.83	5.68	-0.97	979
1297	Intermediate reticular nucleus	IRN	-5.84	5.65	-0.82	979
1298	Intermediate reticular nucleus	IRN	-5.82	5.83	-0.95	979
1299	Intermediate reticular nucleus	IRN	-5.82	5.86	-0.96	979
1300	Intermediate reticular nucleus	IRN	-5.81	5.92	-1.02	979
1301	Intermediate reticular nucleus	IRN	-5.81	5.94	-0.99	979
1302	Intermediate reticular nucleus	IRN	-5.81	5.91	-0.93	979
1303	Intermediate reticular nucleus	IRN	-5.81	5.9	-0.86	979
1304	Intermediate reticular nucleus	IRN	-5.81	5.89	-0.8	979
1305	Gigantocellular reticular nucleus	GRN	-5.83	5.69	-0.27	976
1306	Gigantocellular reticular nucleus	GRN	-5.79	6.13	-0.55	976
1307	Magnocellular reticular nucleus	MARN	-5.75	6.58	0.26	985
1308	Paragigantocellular reticular nucleus lateral part	PGRNl	-5.74	6.75	0.67	993
1309	Magnocellular reticular nucleus	MARN	-5.74	6.72	0.26	985
1310	Intermediate reticular nucleus	IRN	-5.83	5.67	0.9	979
1311	Intermediate reticular nucleus	IRN	-5.82	5.79	0.84	979
1312	Intermediate reticular nucleus	IRN	-5.82	5.78	0.95	979
1313	Intermediate reticular nucleus	IRN	-5.81	5.92	0.92	979
1314	Intermediate reticular nucleus	IRN	-5.83	5.74	1.02	979
1315	Intermediate reticular nucleus	IRN	-5.84	5.65	0.96	979
1316	Parvicellular reticular nucleus	PARN	-5.86	5.36	1.02	989
1317	Parvicellular reticular nucleus	PARN	-5.85	5.46	1.01	989
1318	Parvicellular reticular nucleus	PARN	-5.84	5.57	1.05	989
1319	Intermediate reticular nucleus	IRN	-5.83	5.67	1.06	979
1320	Parvicellular reticular nucleus	PARN	-5.84	5.62	1.11	989
1321	Parvicellular reticular nucleus	PARN	-5.84	5.64	1.17	989
1322	Parvicellular reticular nucleus	PARN	-5.83	5.74	1.16	989
1323	Parvicellular reticular nucleus	PARN	-5.83	5.74	1.19	989
1324	Intermediate reticular nucleus	IRN	-5.82	5.87	1.15	979
1325	Intermediate reticular nucleus	IRN	-5.81	5.9	1.18	979
1326	Intermediate reticular nucleus	IRN	-5.81	5.94	1.19	979
1327	Intermediate reticular nucleus	IRN	-5.81	5.92	1.14	979
1328	Intermediate reticular nucleus	IRN	-5.8	6.07	1.11	979
1329	Intermediate reticular nucleus	IRN	-5.78	6.25	1.12	979
1330	Intermediate reticular nucleus	IRN	-5.78	6.24	1.18	979
1331	Intermediate reticular nucleus	IRN	-5.78	6.34	1.01	979
1332	Intermediate reticular nucleus	IRN	-5.77	6.4	0.94	979
1333	Intermediate reticular nucleus	IRN	-5.78	6.27	1.32	979
1334	Parvicellular reticular nucleus	PARN	-5.8	6.11	1.49	989
1335	Parvicellular reticular nucleus	PARN	-5.79	6.15	1.53	989
1336	Parvicellular reticular nucleus	PARN	-5.79	6.19	1.45	989
1337	Parvicellular reticular nucleus	PARN	-5.79	6.16	1.4	989
1338	Parvicellular reticular nucleus	PARN	-5.8	6.0	1.58	989
1339	Parvicellular reticular nucleus	PARN	-5.81	5.96	1.58	989
1340	Parvicellular reticular nucleus	PARN	-5.82	5.8	1.51	989
1341	Parvicellular reticular nucleus	PARN	-5.81	5.89	1.49	989
1342	Parvicellular reticular nucleus	PARN	-5.82	5.83	1.46	989
1343	Parvicellular reticular nucleus	PARN	-5.8	6.0	1.41	989
1344	Parvicellular reticular nucleus	PARN	-5.8	6.0	1.38	989
1345	Parvicellular reticular nucleus	PARN	-5.81	5.91	1.32	989
1346	Parvicellular reticular nucleus	PARN	-5.81	5.92	1.29	989
1347	Parvicellular reticular nucleus	PARN	-5.81	5.92	1.25	989
1348	Parvicellular reticular nucleus	PARN	-5.82	5.78	1.22	989
1349	Parvicellular reticular nucleus	PARN	-5.82	5.85	1.32	989
1350	Parvicellular reticular nucleus	PARN	-5.82	5.87	1.39	989
1351	Parvicellular reticular nucleus	PARN	-5.83	5.77	1.3	989
1352	Parvicellular reticular nucleus	PARN	-5.83	5.74	1.33	989
1353	Parvicellular reticular nucleus	PARN	-5.82	5.8	1.38	989
1354	Parvicellular reticular nucleus	PARN	-5.83	5.67	1.33	989
1355	Parvicellular reticular nucleus	PARN	-5.83	5.69	1.31	989
1356	Parvicellular reticular nucleus	PARN	-5.83	5.66	1.29	989
1357	Parvicellular reticular nucleus	PARN	-5.84	5.61	1.28	989
1358	Parvicellular reticular nucleus	PARN	-5.84	5.61	1.32	989
1359	Parvicellular reticular nucleus	PARN	-5.84	5.56	1.31	989
1360	Parvicellular reticular nucleus	PARN	-5.85	5.5	1.29	989
1361	Nucleus of the solitary tract	NTS	-5.86	5.4	1.31	949
1362	Parvicellular reticular nucleus	PARN	-5.85	5.44	1.16	989
1363	Parvicellular reticular nucleus	PARN	-5.86	5.37	1.15	989
1364	Parvicellular reticular nucleus	PARN	-5.85	5.5	1.24	989
1365	Parvicellular reticular nucleus	PARN	-5.84	5.57	1.24	989
1366	Spinal nucleus of the trigeminal oral part	SPVO	-5.82	5.82	1.64	957
1367	Spinal nucleus of the trigeminal oral part	SPVO	-5.83	5.77	1.67	957
1368	Spinal nucleus of the trigeminal oral part	SPVO	-5.85	5.47	1.56	957
1369	Spinal nucleus of the trigeminal oral part	SPVO	-5.84	5.61	1.83	957
1370	Spinal nucleus of the trigeminal oral part	SPVO	-5.81	5.92	1.74	957
1371	Spinal nucleus of the trigeminal oral part	SPVO	-5.79	6.12	2.17	957
1372	Spinal nucleus of the trigeminal oral part	SPVO	-5.78	6.31	1.87	957
1373	Spinal nucleus of the trigeminal oral part	SPVO	-5.77	6.44	1.97	957
1374	Spinal nucleus of the trigeminal oral part	SPVO	-5.77	6.4	2.1	957
1375	Parvicellular reticular nucleus	PARN	-5.83	5.69	1.41	989
1376	Parvicellular reticular nucleus	PARN	-5.83	6.65	-1.81	989
1377	Parvicellular reticular nucleus	PARN	-5.87	6.19	-1.75	989
1378	Parvicellular reticular nucleus	PARN	-5.86	6.26	-1.51	989
1379	Parvicellular reticular nucleus	PARN	-5.87	6.19	-1.49	989
1380	Parvicellular reticular nucleus	PARN	-5.9	5.88	-1.53	989
1381	Parvicellular reticular nucleus	PARN	-5.9	5.88	-1.57	989
1382	Spinal nucleus of the trigeminal oral part	SPVO	-5.91	5.69	-1.51	957
1383	Parvicellular reticular nucleus	PARN	-5.91	5.72	-1.41	989
1384	Parvicellular reticular nucleus	PARN	-5.91	5.73	-1.35	989
1385	Parvicellular reticular nucleus	PARN	-5.92	5.61	-1.29	989
1386	Parvicellular reticular nucleus	PARN	-5.94	5.42	-1.26	989
1387	Parvicellular reticular nucleus	PARN	-5.92	5.56	-1.19	989
1388	Parvicellular reticular nucleus	PARN	-5.91	5.74	-1.19	989
1389	Parvicellular reticular nucleus	PARN	-5.9	5.86	-1.24	989
1390	Parvicellular reticular nucleus	PARN	-5.9	5.84	-1.25	989
1391	Parvicellular reticular nucleus	PARN	-5.9	5.83	-1.28	989
1392	Parvicellular reticular nucleus	PARN	-5.89	5.91	-1.33	989
1393	Parvicellular reticular nucleus	PARN	-5.88	6.1	-1.33	989
1394	Intermediate reticular nucleus	IRN	-5.87	6.22	-1.23	979
1395	Intermediate reticular nucleus	IRN	-5.94	5.39	-0.97	979
1396	Intermediate reticular nucleus	IRN	-5.93	5.53	-0.87	979
1397	Intermediate reticular nucleus	IRN	-5.92	5.63	-0.95	979
1398	Intermediate reticular nucleus	IRN	-5.91	5.66	-1.0	979
1399	Intermediate reticular nucleus	IRN	-5.91	5.76	-1.05	979
1400	Intermediate reticular nucleus	IRN	-5.9	5.83	-1.03	979
1401	Intermediate reticular nucleus	IRN	-5.89	5.98	-1.05	979
1402	Intermediate reticular nucleus	IRN	-5.89	5.97	-1.01	979
1403	Intermediate reticular nucleus	IRN	-5.9	5.87	-0.95	979
1404	Intermediate reticular nucleus	IRN	-5.9	5.81	-0.88	979
1405	Intermediate reticular nucleus	IRN	-5.91	5.77	-0.79	979
1406	Intermediate reticular nucleus	IRN	-5.92	5.66	-0.82	979
1407	Intermediate reticular nucleus	IRN	-5.9	5.84	-0.72	979
1408	Intermediate reticular nucleus	IRN	-5.89	5.93	-0.81	979
1409	Intermediate reticular nucleus	IRN	-5.89	5.92	-0.84	979
1410	Intermediate reticular nucleus	IRN	-5.89	5.97	-0.91	979
1411	Intermediate reticular nucleus	IRN	-5.88	6.03	-0.91	979
1412	Intermediate reticular nucleus	IRN	-5.88	6.1	-0.8	979
1413	Gigantocellular reticular nucleus	GRN	-5.83	6.65	-0.88	976
1414	Gigantocellular reticular nucleus	GRN	-5.91	5.71	-0.28	976
1415	Gigantocellular reticular nucleus	GRN	-5.84	6.52	0.2	976
1416	Gigantocellular reticular nucleus	GRN	-5.84	6.49	0.33	976
1417	Gigantocellular reticular nucleus	GRN	-5.87	6.21	0.49	976
1418	Gigantocellular reticular nucleus	GRN	-5.85	6.43	0.53	976
1419	Gigantocellular reticular nucleus	GRN	-5.83	6.67	0.59	976
1420	Gigantocellular reticular nucleus	GRN	-5.83	6.67	0.62	976
1421	Gigantocellular reticular nucleus	GRN	-5.82	6.7	0.69	976
1422	Magnocellular reticular nucleus	MARN	-5.8	6.96	0.65	985
1423	Intermediate reticular nucleus	IRN	-5.88	6.06	0.75	979
1424	Intermediate reticular nucleus	IRN	-5.89	5.95	0.84	979
1425	Intermediate reticular nucleus	IRN	-5.92	5.63	0.89	979
1426	Intermediate reticular nucleus	IRN	-5.92	5.58	0.84	979
1427	Intermediate reticular nucleus	IRN	-5.93	5.54	0.89	979
1428	Intermediate reticular nucleus	IRN	-5.93	5.43	0.93	979
1429	Intermediate reticular nucleus	IRN	-5.92	5.63	1.0	979
1430	Intermediate reticular nucleus	IRN	-5.92	5.62	1.03	979
1431	Intermediate reticular nucleus	IRN	-5.9	5.8	0.96	979
1432	Intermediate reticular nucleus	IRN	-5.9	5.8	1.05	979
1433	Intermediate reticular nucleus	IRN	-5.89	5.95	0.97	979
1434	Intermediate reticular nucleus	IRN	-5.89	5.93	1.03	979
1435	Intermediate reticular nucleus	IRN	-5.88	6.06	1.08	979
1436	Intermediate reticular nucleus	IRN	-5.86	6.25	0.94	979
1437	Intermediate reticular nucleus	IRN	-5.86	6.27	0.97	979
1438	Intermediate reticular nucleus	IRN	-5.87	6.2	1.09	979
1439	Intermediate reticular nucleus	IRN	-5.86	6.24	1.15	979
1440	Intermediate reticular nucleus	IRN	-5.85	6.36	1.27	979
1441	Parvicellular reticular nucleus	PARN	-5.92	5.55	1.07	989
1442	Parvicellular reticular nucleus	PARN	-5.92	5.62	1.14	989
1443	Parvicellular reticular nucleus	PARN	-5.92	5.66	1.18	989
1444	Parvicellular reticular nucleus	PARN	-5.91	5.73	1.26	989
1445	Parvicellular reticular nucleus	PARN	-5.9	5.8	1.24	989
1446	Parvicellular reticular nucleus	PARN	-5.9	5.82	1.27	989
1447	Parvicellular reticular nucleus	PARN	-5.9	5.85	1.26	989
1448	Parvicellular reticular nucleus	PARN	-5.89	5.94	1.28	989
1449	Intermediate reticular nucleus	IRN	-5.89	5.89	1.18	979
1450	Parvicellular reticular nucleus	PARN	-5.89	5.91	1.32	989
1451	Parvicellular reticular nucleus	PARN	-5.88	6.04	1.26	989
1452	Parvicellular reticular nucleus	PARN	-5.88	6.08	1.29	989
1453	Parvicellular reticular nucleus	PARN	-5.88	6.02	1.37	989
1454	Parvicellular reticular nucleus	PARN	-5.88	6.06	1.4	989
1455	Parvicellular reticular nucleus	PARN	-5.88	6.11	1.42	989
1456	Parvicellular reticular nucleus	PARN	-5.88	6.11	1.34	989
1457	Parvicellular reticular nucleus	PARN	-5.87	6.17	1.42	989
1458	Parvicellular reticular nucleus	PARN	-5.87	6.22	1.44	989
1459	Parvicellular reticular nucleus	PARN	-5.87	6.22	1.5	989
1460	Parvicellular reticular nucleus	PARN	-5.89	5.96	1.43	989
1461	Parvicellular reticular nucleus	PARN	-5.89	5.95	1.46	989
1462	Parvicellular reticular nucleus	PARN	-5.89	5.97	1.49	989
1463	Parvicellular reticular nucleus	PARN	-5.89	5.89	1.45	989
1464	Parvicellular reticular nucleus	PARN	-5.9	5.8	1.47	989
1465	Parvicellular reticular nucleus	PARN	-5.9	5.81	1.42	989
1466	Parvicellular reticular nucleus	PARN	-5.91	5.72	1.4	989
1467	Parvicellular reticular nucleus	PARN	-5.91	5.66	1.36	989
1468	Parvicellular reticular nucleus	PARN	-5.92	5.64	1.29	989
1469	Parvicellular reticular nucleus	PARN	-5.92	5.56	1.25	989
1470	Parvicellular reticular nucleus	PARN	-5.93	5.53	1.2	989
1471	Parvicellular reticular nucleus	PARN	-5.93	5.48	1.18	989
1472	Parvicellular reticular nucleus	PARN	-5.92	5.61	1.33	989
1473	Parvicellular reticular nucleus	PARN	-5.92	5.59	1.32	989
1474	Parvicellular reticular nucleus	PARN	-5.92	5.56	1.31	989
1475	Parvicellular reticular nucleus	PARN	-5.92	5.59	1.37	989
1476	Parvicellular reticular nucleus	PARN	-5.94	5.41	1.19	989
1477	Nucleus of the solitary tract	NTS	-5.94	5.36	1.15	949
1478	Parvicellular reticular nucleus	PARN	-5.94	5.4	1.17	989
1479	Parvicellular reticular nucleus	PARN	-5.94	5.41	1.14	989
1480	Nucleus of the solitary tract	NTS	-5.94	5.42	1.28	949
1481	Nucleus of the solitary tract	NTS	-5.93	5.45	1.38	949
1482	Nucleus of the solitary tract	NTS	-5.93	5.46	1.43	949
1483	Parvicellular reticular nucleus	PARN	-5.87	6.16	1.62	989
1484	Parvicellular reticular nucleus	PARN	-5.88	6.0	1.59	989
1485	Parvicellular reticular nucleus	PARN	-5.89	5.97	1.65	989
1486	Parvicellular reticular nucleus	PARN	-5.91	5.76	1.52	989
1487	Spinal nucleus of the trigeminal oral part	SPVO	-5.91	5.69	1.53	957
1488	Spinal nucleus of the trigeminal oral part	SPVO	-5.9	5.87	1.72	957
1489	Spinal nucleus of the trigeminal oral part	SPVO	-5.9	5.8	1.72	957
1490	Spinal nucleus of the trigeminal oral part	SPVO	-5.91	5.72	1.83	957
1491	Spinal nucleus of the trigeminal oral part	SPVO	-5.92	5.61	1.83	957
1492	Spinal nucleus of the trigeminal oral part	SPVO	-5.9	5.84	2.12	957
1493	Spinal nucleus of the trigeminal oral part	SPVO	-5.87	6.22	2.17	957
1494	Spinal nucleus of the trigeminal oral part	SPVO	-5.85	6.42	2.15	957
1495	Spinal nucleus of the trigeminal oral part	SPVO	-5.84	6.46	2.06	957
1496	Spinal nucleus of the trigeminal oral part	SPVO	-5.85	6.44	1.88	957
1497	Spinal nucleus of the trigeminal oral part	SPVO	-5.88	6.05	1.83	957
1498	Medulla	MY	-5.83	6.61	1.92	936
1499	Medulla	MY	-5.82	6.77	1.93	936
1500	Parvicellular reticular nucleus	PARN	-5.87	6.21	1.74	989
1501	Interposed nucleus	IP	-6.06	3.94	2.32	1099
1502	Interposed nucleus	IP	-6.06	4.01	2.19	1099
1503	Nucleus of the solitary tract	NTS	-6.01	5.43	-1.29	949
1504	Spinal nucleus of the trigeminal oral part	SPVO	-5.97	5.93	-1.75	957
1505	Parvicellular reticular nucleus	PARN	-6.01	5.5	-1.07	989
1506	Intermediate reticular nucleus	IRN	-5.99	5.66	-1.02	979
1507	Intermediate reticular nucleus	IRN	-5.99	5.66	-0.9	979
1508	Intermediate reticular nucleus	IRN	-5.99	5.74	-0.65	979
1509	Intermediate reticular nucleus	IRN	-5.99	5.76	-0.68	979
1510	Intermediate reticular nucleus	IRN	-5.99	5.68	-0.75	979
1511	Intermediate reticular nucleus	IRN	-5.99	5.76	-0.92	979
1512	Intermediate reticular nucleus	IRN	-5.99	5.76	-0.95	979
1513	Intermediate reticular nucleus	IRN	-5.97	5.98	-1.22	979
1514	Intermediate reticular nucleus	IRN	-5.96	6.07	-1.25	979
1515	Facial motor nucleus	VII	-5.91	6.59	-1.39	968
1516	Intermediate reticular nucleus	IRN	-5.95	6.2	-1.19	979
1517	Intermediate reticular nucleus	IRN	-5.97	5.9	-0.93	979
1518	Intermediate reticular nucleus	IRN	-5.97	5.96	-1.0	979
1519	Intermediate reticular nucleus	IRN	-5.96	6.04	-1.08	979
1520	Intermediate reticular nucleus	IRN	-5.96	6.03	-1.02	979
1521	Intermediate reticular nucleus	IRN	-5.97	5.98	-0.86	979
1522	Intermediate reticular nucleus	IRN	-5.96	6.06	-0.89	979
1523	Intermediate reticular nucleus	IRN	-5.96	6.07	-0.8	979
1524	Intermediate reticular nucleus	IRN	-5.95	6.18	-0.95	979
1525	Intermediate reticular nucleus	IRN	-5.95	6.2	-0.8	979
1526	Paragigantocellular reticular nucleus lateral part	PGRNl	-5.91	6.67	-0.91	993
1527	Paragigantocellular reticular nucleus lateral part	PGRNl	-5.9	6.72	-0.82	993
1528	Nucleus raphe magnus	RM	-5.91	6.65	-0.02	1012
1529	Gigantocellular reticular nucleus	GRN	-5.91	6.62	0.44	976
1530	Paragigantocellular reticular nucleus lateral part	PGRNl	-5.9	6.71	0.84	993
1531	Parapyramidal nucleus	PPY	-5.88	7.03	0.72	999
1532	Intermediate reticular nucleus	IRN	-6.0	5.59	0.68	979
1533	Intermediate reticular nucleus	IRN	-5.99	5.71	0.7	979
1534	Intermediate reticular nucleus	IRN	-5.98	5.8	0.78	979
1535	Intermediate reticular nucleus	IRN	-5.97	5.94	0.76	979
1536	Gigantocellular reticular nucleus	GRN	-5.95	6.15	0.63	976
1537	Intermediate reticular nucleus	IRN	-5.95	6.12	0.74	979
1538	Intermediate reticular nucleus	IRN	-5.95	6.18	0.79	979
1539	Intermediate reticular nucleus	IRN	-5.95	6.18	0.82	979
1540	Intermediate reticular nucleus	IRN	-5.95	6.21	0.97	979
1541	Intermediate reticular nucleus	IRN	-5.94	6.26	1.0	979
1542	Intermediate reticular nucleus	IRN	-5.94	6.32	0.92	979
1543	Intermediate reticular nucleus	IRN	-5.94	6.32	0.86	979
1544	Intermediate reticular nucleus	IRN	-5.93	6.38	0.85	979
1545	Intermediate reticular nucleus	IRN	-5.96	6.06	0.84	979
1546	Intermediate reticular nucleus	IRN	-5.95	6.17	0.89	979
1547	Intermediate reticular nucleus	IRN	-5.95	6.15	0.97	979
1548	Intermediate reticular nucleus	IRN	-5.95	6.12	0.99	979
1549	Intermediate reticular nucleus	IRN	-5.96	6.04	0.96	979
1550	Intermediate reticular nucleus	IRN	-5.96	6.03	1.0	979
1551	Intermediate reticular nucleus	IRN	-5.97	6.0	0.89	979
1552	Intermediate reticular nucleus	IRN	-5.99	5.72	0.85	979
1553	Intermediate reticular nucleus	IRN	-5.99	5.75	0.93	979
1554	Intermediate reticular nucleus	IRN	-5.98	5.82	0.98	979
1555	Intermediate reticular nucleus	IRN	-5.99	5.68	0.98	979
1556	Intermediate reticular nucleus	IRN	-5.99	5.67	1.03	979
1557	Intermediate reticular nucleus	IRN	-6.0	5.56	0.97	979
1558	Intermediate reticular nucleus	IRN	-5.96	6.01	1.09	979
1559	Intermediate reticular nucleus	IRN	-5.96	6.03	1.13	979
1560	Nucleus of the solitary tract	NTS	-6.02	5.34	1.04	949
1561	Parvicellular reticular nucleus	PARN	-6.01	5.44	1.03	989
1562	Parvicellular reticular nucleus	PARN	-6.01	5.49	1.08	989
1563	Parvicellular reticular nucleus	PARN	-6.0	5.6	1.15	989
1564	Parvicellular reticular nucleus	PARN	-6.0	5.64	1.18	989
1565	Parvicellular reticular nucleus	PARN	-5.99	5.66	1.21	989
1566	Parvicellular reticular nucleus	PARN	-5.98	5.85	1.27	989
1567	Parvicellular reticular nucleus	PARN	-5.97	5.92	1.38	989
1568	Parvicellular reticular nucleus	PARN	-5.96	6.11	1.33	989
1569	Parvicellular reticular nucleus	PARN	-5.96	6.08	1.38	989
1570	Parvicellular reticular nucleus	PARN	-5.94	6.28	1.4	989
1571	Parvicellular reticular nucleus	PARN	-5.93	6.37	1.43	989
1572	Parvicellular reticular nucleus	PARN	-5.92	6.5	1.49	989
1573	Parvicellular reticular nucleus	PARN	-6.01	5.44	1.17	989
1574	Parvicellular reticular nucleus	PARN	-6.01	5.43	1.19	989
1575	Nucleus of the solitary tract	NTS	-6.02	5.4	1.31	949
1576	Parvicellular reticular nucleus	PARN	-6.01	5.51	1.34	989
1577	Parvicellular reticular nucleus	PARN	-5.99	5.72	1.32	989
1578	Parvicellular reticular nucleus	PARN	-5.98	5.85	1.48	989
1579	Spinal nucleus of the trigeminal oral part	SPVO	-5.98	5.8	1.56	957
1580	Spinal nucleus of the trigeminal oral part	SPVO	-5.98	5.8	1.61	957
1581	Parvicellular reticular nucleus	PARN	-5.98	5.86	1.59	989
1582	Parvicellular reticular nucleus	PARN	-5.97	5.9	1.66	989
1583	Parvicellular reticular nucleus	PARN	-5.96	6.05	1.77	989
1584	Spinal nucleus of the trigeminal oral part	SPVO	-5.96	6.03	1.84	957
1585	Spinal nucleus of the trigeminal oral part	SPVO	-5.96	6.02	1.88	957
1586	Parvicellular reticular nucleus	PARN	-5.92	6.57	1.67	989
1587	spinal tract of the trigeminal nerve	sptV	-5.89	6.86	2.0	1130
1588	Intermediate reticular nucleus	IRN	-5.91	6.58	1.28	979
1589	Parvicellular reticular nucleus	PARN	-5.99	5.75	1.2	989
1590	Nodulus (X)	NOD	-6.14	4.06	0.7	1063
1591	Interposed nucleus	IP	-6.14	3.83	2.45	1099
1592	Spinal nucleus of the trigeminal oral part	SPVO	-6.05	5.9	-1.82	957
1593	Spinal nucleus of the trigeminal oral part	SPVO	-6.07	5.71	-1.98	957
1594	Nucleus of the solitary tract	NTS	-6.1	5.42	-1.33	949
1595	Nucleus of the solitary tract	NTS	-6.1	5.41	-1.23	949
1596	Nucleus of the solitary tract	NTS	-6.09	5.43	-1.18	949
1597	Nucleus of the solitary tract	NTS	-6.11	5.27	-1.08	949
1598	Medial vestibular nucleus	MV	-6.14	4.94	-1.02	1004
1599	Nucleus of the solitary tract	NTS	-6.11	5.3	-0.8	949
1600	Intermediate reticular nucleus	IRN	-6.08	5.63	-0.71	979
1601	Intermediate reticular nucleus	IRN	-6.07	5.66	-0.77	979
1602	Intermediate reticular nucleus	IRN	-6.08	5.62	-0.83	979
1603	Intermediate reticular nucleus	IRN	-6.07	5.74	-0.87	979
1604	Intermediate reticular nucleus	IRN	-6.06	5.81	-0.79	979
1605	Intermediate reticular nucleus	IRN	-6.06	5.87	-0.78	979
1606	Intermediate reticular nucleus	IRN	-6.05	5.92	-0.93	979
1607	Intermediate reticular nucleus	IRN	-6.06	5.89	-0.96	979
1608	Intermediate reticular nucleus	IRN	-6.05	5.97	-0.8	979
1609	Intermediate reticular nucleus	IRN	-6.04	6.08	-0.83	979
1610	Intermediate reticular nucleus	IRN	-6.04	6.1	-0.86	979
1611	Intermediate reticular nucleus	IRN	-6.04	6.1	-0.91	979
1612	Intermediate reticular nucleus	IRN	-6.04	6.02	-0.96	979
1613	Intermediate reticular nucleus	IRN	-6.05	5.93	-1.01	979
1614	Intermediate reticular nucleus	IRN	-6.04	6.05	-1.02	979
1615	Intermediate reticular nucleus	IRN	-6.03	6.12	-1.07	979
1616	Intermediate reticular nucleus	IRN	-6.02	6.26	-1.31	979
1617	Intermediate reticular nucleus	IRN	-6.02	6.28	-1.22	979
1618	Paragigantocellular reticular nucleus lateral part	PGRNl	-5.98	6.74	-1.02	993
1619	Paragigantocellular reticular nucleus lateral part	PGRNl	-5.96	6.94	-0.88	993
1620	Gigantocellular reticular nucleus	GRN	-6.08	5.65	-0.41	976
1621	Intermediate reticular nucleus	IRN	-6.08	5.62	0.92	979
1622	Intermediate reticular nucleus	IRN	-6.07	5.69	0.91	979
1623	Intermediate reticular nucleus	IRN	-6.07	5.72	0.84	979
1624	Intermediate reticular nucleus	IRN	-6.07	5.72	0.8	979
1625	Intermediate reticular nucleus	IRN	-6.09	5.48	0.79	979
1626	crossed tectospinal pathway	tspc	-6.04	6.11	0.04	1230
1627	Magnocellular reticular nucleus	MARN	-5.99	6.67	0.35	985
1628	Magnocellular reticular nucleus	MARN	-5.97	6.8	0.49	985
1629	Magnocellular reticular nucleus	MARN	-5.96	6.94	0.53	985
1630	Magnocellular reticular nucleus	MARN	-5.96	6.92	0.59	985
1631	Magnocellular reticular nucleus	MARN	-5.97	6.89	0.62	985
1632	Medulla	MY	-5.97	6.89	0.67	936
1633	Magnocellular reticular nucleus	MARN	-5.96	6.95	0.66	985
1634	Gigantocellular reticular nucleus	GRN	-5.99	6.64	0.76	976
1635	Paragigantocellular reticular nucleus lateral part	PGRNl	-5.98	6.74	0.83	993
1636	Paragigantocellular reticular nucleus lateral part	PGRNl	-5.98	6.77	0.94	993
1637	Paragigantocellular reticular nucleus lateral part	PGRNl	-5.98	6.78	1.03	993
1638	Intermediate reticular nucleus	IRN	-5.99	6.64	0.95	979
1639	Paragigantocellular reticular nucleus lateral part	PGRNl	-5.99	6.68	0.78	993
1640	Intermediate reticular nucleus	IRN	-6.07	5.75	0.77	979
1641	Intermediate reticular nucleus	IRN	-6.06	5.85	0.84	979
1642	Intermediate reticular nucleus	IRN	-6.06	5.84	0.91	979
1643	Intermediate reticular nucleus	IRN	-6.06	5.83	0.94	979
1644	Intermediate reticular nucleus	IRN	-6.06	5.81	0.97	979
1645	Intermediate reticular nucleus	IRN	-6.06	5.86	1.02	979
1646	Intermediate reticular nucleus	IRN	-6.04	6.04	0.94	979
1647	Intermediate reticular nucleus	IRN	-6.05	5.98	1.07	979
1648	Intermediate reticular nucleus	IRN	-6.04	6.07	1.12	979
1649	Intermediate reticular nucleus	IRN	-6.04	6.06	1.03	979
1650	Intermediate reticular nucleus	IRN	-6.03	6.13	1.02	979
1651	Intermediate reticular nucleus	IRN	-6.03	6.18	0.82	979
1652	Intermediate reticular nucleus	IRN	-6.02	6.28	0.93	979
1653	Intermediate reticular nucleus	IRN	-6.02	6.29	0.98	979
1654	Intermediate reticular nucleus	IRN	-6.02	6.27	1.02	979
1655	Intermediate reticular nucleus	IRN	-6.01	6.41	1.07	979
1656	Parvicellular reticular nucleus	PARN	-6.07	5.76	1.15	989
1657	Parvicellular reticular nucleus	PARN	-6.05	5.98	1.26	989
1658	Intermediate reticular nucleus	IRN	-6.04	6.09	1.26	979
1659	Parvicellular reticular nucleus	PARN	-6.09	5.48	1.08	989
1660	Nucleus of the solitary tract	NTS	-6.09	5.47	1.4	949
1661	Spinal nucleus of the trigeminal oral part	SPVO	-6.08	5.59	1.57	957
1662	Spinal nucleus of the trigeminal oral part	SPVO	-6.08	5.65	1.59	957
1663	Spinal nucleus of the trigeminal oral part	SPVO	-6.07	5.68	1.55	957
1664	Spinal nucleus of the trigeminal oral part	SPVO	-6.07	5.75	1.56	957
1665	Parvicellular reticular nucleus	PARN	-6.05	5.9	1.67	989
1666	Spinal nucleus of the trigeminal oral part	SPVO	-6.05	5.94	1.73	957
1667	Parvicellular reticular nucleus	PARN	-6.04	6.05	1.61	989
1668	Parvicellular reticular nucleus	PARN	-6.04	6.1	1.63	989
1669	Parvicellular reticular nucleus	PARN	-6.0	6.55	1.55	989
1670	Parvicellular reticular nucleus	PARN	-5.99	6.58	1.77	989
1671	dorsal spinocerebellar tract	sctd	-5.97	6.85	2.01	1182
1672	spinal tract of the trigeminal nerve	sptV	-5.98	6.69	2.12	1130
1673	Gigantocellular reticular nucleus	GRN	-6.04	6.09	0.67	976
1674	Fastigial nucleus	FN	-6.22	3.5	-1.06	1098
1675	Fastigial nucleus	FN	-6.22	3.51	-1.08	1098
1676	Spinal nucleus of the trigeminal oral part	SPVO	-6.15	5.7	-1.58	957
1677	Spinal nucleus of the trigeminal oral part	SPVO	-6.15	5.71	-1.71	957
1678	Spinal nucleus of the trigeminal oral part	SPVO	-6.15	5.76	-1.61	957
1679	Parvicellular reticular nucleus	PARN	-6.17	5.53	-1.26	989
1680	Parvicellular reticular nucleus	PARN	-6.17	5.46	-1.19	989
1681	Nucleus of the solitary tract	NTS	-6.18	5.38	-1.07	949
1682	Parvicellular reticular nucleus	PARN	-6.15	5.77	-1.15	989
1683	Intermediate reticular nucleus	IRN	-6.16	5.61	-1.0	979
1684	Intermediate reticular nucleus	IRN	-6.14	5.87	-1.06	979
1685	Intermediate reticular nucleus	IRN	-6.13	5.94	-1.09	979
1686	Intermediate reticular nucleus	IRN	-6.13	5.92	-1.11	979
1687	Parvicellular reticular nucleus	PARN	-6.1	6.25	-1.41	989
1688	Intermediate reticular nucleus	IRN	-6.1	6.25	-1.28	979
1689	Intermediate reticular nucleus	IRN	-6.1	6.33	-1.17	979
1690	Intermediate reticular nucleus	IRN	-6.11	6.22	-1.08	979
1691	Intermediate reticular nucleus	IRN	-6.12	6.01	-1.03	979
1692	Intermediate reticular nucleus	IRN	-6.13	5.99	-0.97	979
1693	Intermediate reticular nucleus	IRN	-6.12	6.07	-0.98	979
1694	Intermediate reticular nucleus	IRN	-6.12	6.05	-0.84	979
1695	Intermediate reticular nucleus	IRN	-6.13	5.9	-0.94	979
1696	Intermediate reticular nucleus	IRN	-6.14	5.83	-0.83	979
1697	Intermediate reticular nucleus	IRN	-6.15	5.77	-0.78	979
1698	Intermediate reticular nucleus	IRN	-6.15	5.73	-0.88	979
1699	Intermediate reticular nucleus	IRN	-6.15	5.67	-0.93	979
1700	Intermediate reticular nucleus	IRN	-6.16	5.57	-0.8	979
1701	Intermediate reticular nucleus	IRN	-6.16	5.65	-0.71	979
1702	Intermediate reticular nucleus	IRN	-6.16	5.63	-0.69	979
1703	Intermediate reticular nucleus	IRN	-6.15	5.76	-0.59	979
1704	Gigantocellular reticular nucleus	GRN	-6.14	5.88	-0.38	976
1705	Gigantocellular reticular nucleus	GRN	-6.13	5.97	0.01	976
1706	Gigantocellular reticular nucleus	GRN	-6.13	5.96	-0.03	976
1707	crossed tectospinal pathway	tspc	-6.11	6.23	-0.03	1230
1708	Nucleus raphe obscurus	RO	-6.1	6.31	-0.01	1014
1709	Nucleus raphe obscurus	RO	-6.08	6.51	0.01	1014
1710	Nucleus raphe obscurus	RO	-6.08	6.52	-0.01	1014
1711	Gigantocellular reticular nucleus	GRN	-6.1	6.31	0.21	976
1712	Medulla	MY	-6.03	7.04	0.75	936
1713	Paragigantocellular reticular nucleus lateral part	PGRNl	-6.05	6.87	0.9	993
1714	Paragigantocellular reticular nucleus lateral part	PGRNl	-6.05	6.83	0.91	993
1715	Paragigantocellular reticular nucleus lateral part	PGRNl	-6.06	6.69	0.91	993
1716	Paragigantocellular reticular nucleus lateral part	PGRNl	-6.07	6.68	0.87	993
1717	Paragigantocellular reticular nucleus lateral part	PGRNl	-6.06	6.74	1.07	993
1718	Paragigantocellular reticular nucleus lateral part	PGRNl	-6.04	7.01	1.12	993
1719	Nucleus of the solitary tract	NTS	-6.19	5.27	0.81	949
1720	Intermediate reticular nucleus	IRN	-6.17	5.52	0.75	979
1721	Intermediate reticular nucleus	IRN	-6.17	5.53	0.84	979
1722	Intermediate reticular nucleus	IRN	-6.16	5.6	0.93	979
1723	Intermediate reticular nucleus	IRN	-6.16	5.6	0.85	979
1724	Intermediate reticular nucleus	IRN	-6.15	5.67	0.83	979
1725	Intermediate reticular nucleus	IRN	-6.14	5.79	0.91	979
1726	Intermediate reticular nucleus	IRN	-6.14	5.85	0.82	979
1727	Intermediate reticular nucleus	IRN	-6.14	5.86	0.8	979
1728	Intermediate reticular nucleus	IRN	-6.13	5.94	0.84	979
1729	Intermediate reticular nucleus	IRN	-6.13	5.96	0.9	979
1730	Intermediate reticular nucleus	IRN	-6.12	6.02	0.89	979
1731	Intermediate reticular nucleus	IRN	-6.12	6.04	0.93	979
1732	Intermediate reticular nucleus	IRN	-6.12	6.07	0.83	979
1733	Intermediate reticular nucleus	IRN	-6.11	6.12	0.78	979
1734	Intermediate reticular nucleus	IRN	-6.11	6.18	0.78	979
1735	Intermediate reticular nucleus	IRN	-6.11	6.21	0.82	979
1736	Intermediate reticular nucleus	IRN	-6.1	6.24	0.9	979
1737	Gigantocellular reticular nucleus	GRN	-6.1	6.29	0.73	976
1738	Gigantocellular reticular nucleus	GRN	-6.09	6.4	0.77	976
1739	Intermediate reticular nucleus	IRN	-6.1	6.31	0.99	979
1740	Intermediate reticular nucleus	IRN	-6.11	6.16	1.05	979
1741	Intermediate reticular nucleus	IRN	-6.12	6.05	1.15	979
1742	Intermediate reticular nucleus	IRN	-6.09	6.44	1.14	979
1743	Parvicellular reticular nucleus	PARN	-6.16	5.64	1.26	989
1744	Spinal nucleus of the trigeminal oral part	SPVO	-6.15	5.77	1.5	957
1745	Spinal nucleus of the trigeminal oral part	SPVO	-6.14	5.82	1.57	957
1746	Spinal nucleus of the trigeminal oral part	SPVO	-6.14	5.87	1.62	957
1747	Parvicellular reticular nucleus	PARN	-6.13	5.92	1.66	989
1748	Spinal nucleus of the trigeminal oral part	SPVO	-6.14	5.8	1.69	957
1749	Nucleus of the solitary tract	NTS	-6.18	5.38	1.17	949
1750	Spinal nucleus of the trigeminal oral part	SPVO	-6.15	5.66	1.69	957
1751	Intermediate reticular nucleus	IRN	-6.11	6.18	0.97	979
1752	Intermediate reticular nucleus	IRN	-6.1	6.23	0.96	979
1753	arbor vitae	arb	-6.3	3.41	-1.29	1189
1754	arbor vitae	arb	-6.3	3.46	-1.26	1189
1755	Fastigial nucleus	FN	-6.3	3.46	-1.22	1098
1756	Fastigial nucleus	FN	-6.3	3.57	-1.22	1098
1757	arbor vitae	arb	-6.3	3.58	-1.26	1189
1758	Fastigial nucleus	FN	-6.3	3.54	-1.18	1098
1759	arbor vitae	arb	-6.3	3.41	-1.05	1189
1760	Nucleus of the solitary tract	NTS	-6.26	5.38	-1.05	949
1761	Nucleus of the solitary tract	NTS	-6.25	5.46	-1.18	949
1762	Parvicellular reticular nucleus	PARN	-6.25	5.51	-1.15	989
1763	Parvicellular reticular nucleus	PARN	-6.25	5.5	-1.04	989
1764	Nucleus of the solitary tract	NTS	-6.26	5.41	-1.06	949
1765	Intermediate reticular nucleus	IRN	-6.23	5.71	-0.76	979
1766	Intermediate reticular nucleus	IRN	-6.23	5.74	-0.78	979
1767	Intermediate reticular nucleus	IRN	-6.23	5.76	-0.82	979
1768	Intermediate reticular nucleus	IRN	-6.23	5.75	-0.92	979
1769	Intermediate reticular nucleus	IRN	-6.22	5.82	-0.78	979
1770	Intermediate reticular nucleus	IRN	-6.21	5.92	-0.92	979
1771	Intermediate reticular nucleus	IRN	-6.21	6.0	-0.94	979
1772	Intermediate reticular nucleus	IRN	-6.19	6.14	-0.86	979
1773	Intermediate reticular nucleus	IRN	-6.19	6.15	-1.08	979
1774	Intermediate reticular nucleus	IRN	-6.23	5.72	-0.59	979
1775	Gigantocellular reticular nucleus	GRN	-6.2	6.1	0.08	976
1776	Gigantocellular reticular nucleus	GRN	-6.18	6.32	0.39	976
1777	Magnocellular reticular nucleus	MARN	-6.15	6.59	0.3	985
1778	Gigantocellular reticular nucleus	GRN	-6.18	6.24	0.58	976
1779	Gigantocellular reticular nucleus	GRN	-6.17	6.37	0.74	976
1780	Gigantocellular reticular nucleus	GRN	-6.16	6.53	0.61	976
1781	Paragigantocellular reticular nucleus lateral part	PGRNl	-6.13	6.84	0.81	993
1782	Paragigantocellular reticular nucleus lateral part	PGRNl	-6.12	6.97	0.83	993
1783	Medulla	MY	-6.1	7.17	0.94	936
1784	Medulla	MY	-6.1	7.21	0.92	936
1785	Paragigantocellular reticular nucleus lateral part	PGRNl	-6.13	6.83	1.05	993
1786	Intermediate reticular nucleus	IRN	-6.16	6.48	1.0	979
1787	Intermediate reticular nucleus	IRN	-6.25	5.49	0.78	979
1788	Intermediate reticular nucleus	IRN	-6.24	5.58	0.79	979
1789	Intermediate reticular nucleus	IRN	-6.24	5.65	0.79	979
1790	Intermediate reticular nucleus	IRN	-6.23	5.66	0.72	979
1791	Intermediate reticular nucleus	IRN	-6.23	5.76	0.79	979
1792	Intermediate reticular nucleus	IRN	-6.24	5.63	0.93	979
1793	Intermediate reticular nucleus	IRN	-6.22	5.87	0.76	979
1794	Intermediate reticular nucleus	IRN	-6.21	5.92	0.79	979
1795	Intermediate reticular nucleus	IRN	-6.21	5.97	0.78	979
1796	Intermediate reticular nucleus	IRN	-6.22	5.85	0.9	979
1797	Intermediate reticular nucleus	IRN	-6.23	5.72	0.84	979
1798	Intermediate reticular nucleus	IRN	-6.21	5.99	1.07	979
1799	Intermediate reticular nucleus	IRN	-6.2	6.07	1.03	979
1800	Intermediate reticular nucleus	IRN	-6.19	6.12	0.99	979
1801	Intermediate reticular nucleus	IRN	-6.19	6.15	1.0	979
1802	Intermediate reticular nucleus	IRN	-6.18	6.3	1.16	979
1803	Intermediate reticular nucleus	IRN	-6.19	6.21	1.14	979
1804	Intermediate reticular nucleus	IRN	-6.2	6.01	1.18	979
1805	Intermediate reticular nucleus	IRN	-6.21	5.93	1.13	979
1806	Parvicellular reticular nucleus	PARN	-6.22	5.85	1.24	989
1807	Nucleus of the solitary tract	NTS	-6.25	5.5	1.3	949
1808	Parvicellular reticular nucleus	PARN	-6.24	5.62	1.31	989
1809	Parvicellular reticular nucleus	PARN	-6.24	5.62	1.38	989
1810	Spinal nucleus of the trigeminal interpolar part	SPVI	-6.24	5.56	1.54	956
1811	Spinal nucleus of the trigeminal interpolar part	SPVI	-6.25	5.51	1.62	956
1812	Spinal nucleus of the trigeminal interpolar part	SPVI	-6.25	5.44	1.64	956
1813	Spinal nucleus of the trigeminal interpolar part	SPVI	-6.23	5.72	1.56	956
1814	Spinal nucleus of the trigeminal interpolar part	SPVI	-6.24	5.65	1.8	956
1815	Spinal nucleus of the trigeminal interpolar part	SPVI	-6.23	5.71	1.81	956
1816	Spinal nucleus of the trigeminal oral part	SPVO	-6.22	5.81	1.68	957
1817	Fastigial nucleus	FN	-6.38	3.37	-1.2	1098
1818	Fastigial nucleus	FN	-6.38	3.55	-1.17	1098
1819	Fastigial nucleus	FN	-6.38	3.52	-1.25	1098
1820	Fastigial nucleus	FN	-6.38	3.52	-1.28	1098
1821	Fastigial nucleus	FN	-6.38	3.5	-1.31	1098
1822	Fastigial nucleus	FN	-6.38	3.5	-1.32	1098
1823	Fastigial nucleus	FN	-6.38	3.45	-1.32	1098
1824	arbor vitae	arb	-6.38	3.44	-1.39	1189
1825	arbor vitae	arb	-6.38	3.49	-1.38	1189
1826	Fastigial nucleus	FN	-6.38	3.48	-1.36	1098
1827	Spinal nucleus of the trigeminal interpolar part	SPVI	-6.33	5.49	-1.57	956
1828	Nucleus of the solitary tract	NTS	-6.34	5.43	-1.0	949
1829	Nucleus of the solitary tract	NTS	-6.33	5.45	-1.04	949
1830	Parvicellular reticular nucleus	PARN	-6.33	5.53	-1.13	989
1831	Parvicellular reticular nucleus	PARN	-6.31	5.67	-1.21	989
1832	Intermediate reticular nucleus	IRN	-6.33	5.51	-0.7	979
1833	Intermediate reticular nucleus	IRN	-6.33	5.48	-0.87	979
1834	Intermediate reticular nucleus	IRN	-6.32	5.61	-0.88	979
1835	Intermediate reticular nucleus	IRN	-6.32	5.62	-0.8	979
1836	Nucleus of the solitary tract	NTS	-6.34	5.35	-0.85	949
1837	Intermediate reticular nucleus	IRN	-6.3	5.87	-0.94	979
1838	Intermediate reticular nucleus	IRN	-6.3	5.87	-0.85	979
1839	Intermediate reticular nucleus	IRN	-6.29	5.95	-0.86	979
1840	Intermediate reticular nucleus	IRN	-6.27	6.17	-1.01	979
1841	Intermediate reticular nucleus	IRN	-6.25	6.41	-1.01	979
1842	Paragigantocellular reticular nucleus lateral part	PGRNl	-6.21	6.82	-1.02	993
1843	Intermediate reticular nucleus	IRN	-6.29	5.98	-0.79	979
1844	Gigantocellular reticular nucleus	GRN	-6.27	6.15	0.03	976
1845	Gigantocellular reticular nucleus	GRN	-6.25	6.46	0.33	976
1846	Paragigantocellular reticular nucleus lateral part	PGRNl	-6.2	6.96	0.82	993
1847	Paragigantocellular reticular nucleus lateral part	PGRNl	-6.2	6.96	0.88	993
1848	Paragigantocellular reticular nucleus lateral part	PGRNl	-6.2	6.99	0.88	993
1849	Paragigantocellular reticular nucleus lateral part	PGRNl	-6.22	6.74	1.03	993
1850	Paragigantocellular reticular nucleus lateral part	PGRNl	-6.23	6.64	1.02	993
1851	Intermediate reticular nucleus	IRN	-6.32	5.61	0.74	979
1852	Intermediate reticular nucleus	IRN	-6.31	5.77	0.78	979
1853	Intermediate reticular nucleus	IRN	-6.28	6.05	0.85	979
1854	Intermediate reticular nucleus	IRN	-6.27	6.17	0.78	979
1855	Intermediate reticular nucleus	IRN	-6.31	5.75	0.88	979
1856	Intermediate reticular nucleus	IRN	-6.29	5.9	0.89	979
1857	Intermediate reticular nucleus	IRN	-6.28	6.1	0.99	979
1858	Intermediate reticular nucleus	IRN	-6.31	5.76	0.93	979
1859	Intermediate reticular nucleus	IRN	-6.3	5.77	1.05	979
1860	Intermediate reticular nucleus	IRN	-6.3	5.81	1.02	979
1861	Intermediate reticular nucleus	IRN	-6.3	5.87	1.02	979
1862	Intermediate reticular nucleus	IRN	-6.29	5.96	1.11	979
1863	Intermediate reticular nucleus	IRN	-6.29	5.98	1.15	979
1864	Parvicellular reticular nucleus	PARN	-6.27	6.22	1.34	989
1865	Intermediate reticular nucleus	IRN	-6.26	6.23	1.14	979
1866	Parvicellular reticular nucleus	PARN	-6.31	5.68	1.16	989
1867	Parvicellular reticular nucleus	PARN	-6.3	5.86	1.18	989
1868	Parvicellular reticular nucleus	PARN	-6.29	5.93	1.29	989
1869	Parvicellular reticular nucleus	PARN	-6.3	5.87	1.33	989
1870	Parvicellular reticular nucleus	PARN	-6.3	5.82	1.43	989
1871	Spinal nucleus of the trigeminal interpolar part	SPVI	-6.3	5.8	1.59	956
1872	Spinal nucleus of the trigeminal interpolar part	SPVI	-6.31	5.75	1.67	956
1873	Spinal nucleus of the trigeminal interpolar part	SPVI	-6.31	5.66	1.62	956
1874	Spinal nucleus of the trigeminal interpolar part	SPVI	-6.32	5.64	1.68	956
1875	Spinal nucleus of the trigeminal interpolar part	SPVI	-6.32	5.64	1.85	956
1876	Parvicellular reticular nucleus	PARN	-6.32	5.65	1.29	989
1877	Parvicellular reticular nucleus	PARN	-6.32	5.65	1.27	989
1878	Spinal nucleus of the trigeminal interpolar part	SPVI	-6.31	5.67	1.49	956
1879	Spinal nucleus of the trigeminal interpolar part	SPVI	-6.32	5.64	1.47	956
1880	arbor vitae	arb	-6.46	3.36	-1.44	1189
1881	Fastigial nucleus	FN	-6.46	3.35	-1.36	1098
1882	arbor vitae	arb	-6.46	3.46	-1.54	1189
1883	arbor vitae	arb	-6.46	3.53	-1.44	1189
1884	Fastigial nucleus	FN	-6.46	3.55	-1.33	1098
1885	arbor vitae	arb	-6.46	3.65	-1.34	1189
1886	Nucleus of the solitary tract	NTS	-6.41	5.44	-1.09	949
1887	Nucleus of the solitary tract	NTS	-6.41	5.47	-1.11	949
1888	Nucleus of the solitary tract	NTS	-6.41	5.45	-1.06	949
1889	Parvicellular reticular nucleus	PARN	-6.41	5.49	-1.08	989
1890	Nucleus of the solitary tract	NTS	-6.42	5.4	-0.91	949
1891	Nucleus of the solitary tract	NTS	-6.41	5.43	-0.89	949
1892	Medulla	MY	-6.41	5.45	-0.88	936
1893	Nucleus of the solitary tract	NTS	-6.43	5.31	-0.74	949
1894	Intermediate reticular nucleus	IRN	-6.4	5.54	-0.88	979
1895	Intermediate reticular nucleus	IRN	-6.37	6.0	-1.17	979
1896	Intermediate reticular nucleus	IRN	-6.37	5.99	-1.06	979
1897	Intermediate reticular nucleus	IRN	-6.37	5.98	-0.87	979
1898	Intermediate reticular nucleus	IRN	-6.35	6.23	-1.16	979
1899	Intermediate reticular nucleus	IRN	-6.37	5.94	0.77	979
1900	Intermediate reticular nucleus	IRN	-6.35	6.19	0.76	979
1901	Gigantocellular reticular nucleus	GRN	-6.33	6.4	0.78	976
1902	Paragigantocellular reticular nucleus lateral part	PGRNl	-6.3	6.78	0.89	993
1903	Paragigantocellular reticular nucleus lateral part	PGRNl	-6.27	7.1	1.26	993
1904	Intermediate reticular nucleus	IRN	-6.32	6.47	1.04	979
1905	Intermediate reticular nucleus	IRN	-6.32	6.49	1.05	979
1906	Intermediate reticular nucleus	IRN	-6.32	6.48	1.07	979
1907	Intermediate reticular nucleus	IRN	-6.33	6.4	1.0	979
1908	Intermediate reticular nucleus	IRN	-6.35	6.21	1.01	979
1909	Intermediate reticular nucleus	IRN	-6.38	5.83	0.92	979
1910	Intermediate reticular nucleus	IRN	-6.37	5.94	0.97	979
1911	Intermediate reticular nucleus	IRN	-6.36	6.05	1.02	979
1912	Linear nucleus of the medulla	LIN	-6.36	6.09	1.19	981
1913	Linear nucleus of the medulla	LIN	-6.36	6.06	1.21	981
1914	Intermediate reticular nucleus	IRN	-6.36	6.01	1.16	979
1915	Intermediate reticular nucleus	IRN	-6.37	5.93	1.12	979
1916	Intermediate reticular nucleus	IRN	-6.37	5.91	0.99	979
1917	Intermediate reticular nucleus	IRN	-6.39	5.7	0.93	979
1918	Parvicellular reticular nucleus	PARN	-6.4	5.64	1.07	989
1919	Parvicellular reticular nucleus	PARN	-6.39	5.73	1.19	989
1920	Parvicellular reticular nucleus	PARN	-6.4	5.56	1.05	989
1921	Dorsal motor nucleus of the vagus nerve	DMX	-6.43	5.27	0.71	974
1922	Intermediate reticular nucleus	IRN	-6.4	5.57	0.69	979
1923	Intermediate reticular nucleus	IRN	-6.42	5.43	0.8	979
1924	Nucleus of the solitary tract	NTS	-6.41	5.52	1.33	949
1925	Spinal nucleus of the trigeminal interpolar part	SPVI	-6.4	5.59	1.46	956
1926	Spinal nucleus of the trigeminal interpolar part	SPVI	-6.41	5.49	1.64	956
1927	Spinal nucleus of the trigeminal interpolar part	SPVI	-6.4	5.61	1.59	956
1928	Spinal nucleus of the trigeminal interpolar part	SPVI	-6.39	5.68	1.56	956
1929	Parvicellular reticular nucleus	PARN	-6.39	5.68	1.23	989
1930	rubrospinal tract	rust	-4.23	5.74	1.56	1231
1931	Pontine reticular nucleus	PRNr	-4.28	5.11	1.19	932
1932	Pons	P	-4.27	5.2	1.58	884
1933	Pons	P	-4.26	5.39	1.82	884
1934	Pontine reticular nucleus	PRNr	-4.29	4.99	1.51	932
1935	Supratrigeminal nucleus	SUT	-4.3	4.96	1.62	918
1936	Supratrigeminal nucleus	SUT	-4.3	4.97	1.75	918
1937	Pons	P	-4.29	4.99	1.91	884
1938	Pons	P	-4.23	5.7	1.84	884
1939	Pons	P	-4.24	5.6	1.84	884
1940	Principal sensory nucleus of the trigeminal	PSV	-4.26	5.4	2.07	890
1941	Principal sensory nucleus of the trigeminal	PSV	-4.25	5.43	2.08	890
1942	Pons	P	-4.26	5.4	2.14	884
1943	lateral lemniscus	ll	-4.31	4.75	1.78	1141
1944	Periaqueductal gray	PAG	-4.41	3.68	0.5	839
1945	Periaqueductal gray	PAG	-4.42	3.51	0.93	839
1946	Periaqueductal gray	PAG	-4.43	3.39	0.97	839
1947	Periaqueductal gray	PAG	-4.44	3.3	0.97	839
1948	Periaqueductal gray	PAG	-4.45	3.25	0.93	839
1949	Periaqueductal gray	PAG	-4.46	3.03	0.91	839
1950	Periaqueductal gray	PAG	-4.47	2.95	0.85	839
1951	Periaqueductal gray	PAG	-4.48	2.82	0.88	839
1952	Periaqueductal gray	PAG	-4.49	2.78	0.85	839
1953	Nucleus of the solitary tract	NTS	-6.49	5.49	-1.15	949
1954	Nucleus of the solitary tract	NTS	-6.49	5.47	-0.98	949
1955	Parvicellular reticular nucleus	PARN	-6.48	5.54	-0.97	989
1956	Parvicellular reticular nucleus	PARN	-6.49	5.51	-0.91	989
1957	Intermediate reticular nucleus	IRN	-6.49	5.54	-0.89	979
1958	Parvicellular reticular nucleus	PARN	-6.48	5.62	-1.09	989
1959	Parvicellular reticular nucleus	PARN	-6.47	5.73	-1.09	989
1960	Intermediate reticular nucleus	IRN	-6.47	5.68	-0.96	979
1961	Intermediate reticular nucleus	IRN	-6.47	5.73	-0.87	979
1962	Intermediate reticular nucleus	IRN	-6.47	5.72	-0.83	979
1963	Intermediate reticular nucleus	IRN	-6.46	5.83	-1.03	979
1964	Intermediate reticular nucleus	IRN	-6.46	5.82	-0.98	979
1965	Intermediate reticular nucleus	IRN	-6.45	5.94	-0.98	979
1966	Intermediate reticular nucleus	IRN	-6.45	5.98	-1.03	979
1967	Intermediate reticular nucleus	IRN	-6.45	5.92	-0.9	979
1968	Intermediate reticular nucleus	IRN	-6.45	5.9	-0.78	979
1969	Intermediate reticular nucleus	IRN	-6.49	5.54	-0.77	979
1970	Intermediate reticular nucleus	IRN	-6.49	5.5	-0.76	979
1971	Intermediate reticular nucleus	IRN	-6.49	5.47	-0.75	979
1972	Intermediate reticular nucleus	IRN	-6.49	5.45	-0.69	979
1973	Intermediate reticular nucleus	IRN	-6.49	5.5	-0.67	979
1974	Intermediate reticular nucleus	IRN	-6.49	5.49	-0.69	979
1975	Intermediate reticular nucleus	IRN	-6.48	5.56	-0.71	979
1976	Gigantocellular reticular nucleus	GRN	-6.41	6.36	-0.5	976
1977	crossed tectospinal pathway	tspc	-6.41	6.36	0.02	1230
1978	Nucleus of the solitary tract	NTS	-6.5	5.35	0.86	949
1979	Parvicellular reticular nucleus	PARN	-6.48	5.55	1.09	989
1980	Intermediate reticular nucleus	IRN	-6.48	5.65	0.94	979
1981	Intermediate reticular nucleus	IRN	-6.45	5.89	0.7	979
1982	Intermediate reticular nucleus	IRN	-6.44	6.06	0.95	979
1983	Intermediate reticular nucleus	IRN	-6.45	5.94	1.03	979
1984	Intermediate reticular nucleus	IRN	-6.45	5.97	1.03	979
1985	Parvicellular reticular nucleus	PARN	-6.46	5.88	1.11	989
1986	Intermediate reticular nucleus	IRN	-6.45	5.95	1.12	979
1987	Parvicellular reticular nucleus	PARN	-6.46	5.82	1.29	989
1988	Linear nucleus of the medulla	LIN	-6.44	6.03	1.3	981
1989	Linear nucleus of the medulla	LIN	-6.44	6.05	1.29	981
1990	Linear nucleus of the medulla	LIN	-6.44	6.06	1.24	981
1991	Parvicellular reticular nucleus	PARN	-6.43	6.17	1.3	989
1992	Parvicellular reticular nucleus	PARN	-6.43	6.16	1.26	989
1993	Intermediate reticular nucleus	IRN	-6.43	6.19	1.24	979
1994	Linear nucleus of the medulla	LIN	-6.43	6.12	1.11	981
1995	Parvicellular reticular nucleus	PARN	-6.42	6.28	1.32	989
1996	Nucleus ambiguus dorsal division	AMBd	-6.4	6.54	1.41	972
1997	Intermediate reticular nucleus	IRN	-6.42	6.28	0.88	979
1998	Intermediate reticular nucleus	IRN	-6.4	6.47	1.02	979
[truncated: 723 more rows]
