# Supplementary material for: Constructing an adult orofacial premotor atlas in Allen mouse CCF
Source: eLife. 2021 Apr 27;10:e67291. doi: 10.7554/eLife.67291 (PMC8137149; doi:10.7554/eLife.67291)
Supplement: Figure 5—source data 1 — Vibrissa premotor neurons from four mice (v1, v2, v3, v4), genioglossus premotor neurons from four mice (g1, g2, g3, g4), and masseter premotor neurons from four mice (m1, m2, m3, m4). Coordinates are relative to Bregma (in millimeters). Those coordinates can be converted into Allen common coordinate framework (CCF) coordinates by the following equations: AP in CCF = –1 × AP coordinates × 1000 + 5400; DV in CCF = DV coordinates × 1000; ML in CCF = ML coordinates × 1000 + 5700. [file elife-67291-fig5-data1.zip › v1.csv]

	name	acronym	AP_location	DV_location	ML_location	avIndex
0	medial lemniscus	ml	-2.26	4.46	1.77	1160
1	Fields of Forel	FF	-2.27	4.87	1.26	805
2	Fields of Forel	FF	-2.32	5.08	-1.03	805
3	Fields of Forel	FF	-2.32	4.97	-1.1	805
4	Midbrain reticular nucleus	MRN	-3.08	4.01	1.02	827
5	Red nucleus	RN	-3.08	4.19	0.82	854
6	Midbrain	MB	-3.08	3.21	0.8	807
7	Interstitial nucleus of Cajal	INC	-3.09	3.82	0.43	841
8	Midbrain reticular nucleus	MRN	-3.09	4.05	0.43	827
9	Red nucleus	RN	-3.09	4.42	0.42	854
10	Periaqueductal gray	PAG	-3.09	3.6	0.3	839
11	Midbrain	MB	-3.1	4.09	-0.16	807
12	Midbrain reticular nucleus	MRN	-3.11	4.21	-0.27	827
13	Midbrain reticular nucleus	MRN	-3.11	4.18	-0.53	827
14	Red nucleus	RN	-3.11	4.38	-0.53	854
15	Red nucleus	RN	-3.11	4.32	-0.57	854
16	Midbrain reticular nucleus	MRN	-3.11	3.33	-0.68	827
17	Midbrain reticular nucleus	MRN	-3.11	3.54	-0.69	827
18	Red nucleus	RN	-3.12	4.42	-0.72	854
19	Midbrain reticular nucleus	MRN	-3.12	3.42	-0.73	827
20	Red nucleus	RN	-3.12	4.37	-0.76	854
21	Red nucleus	RN	-3.12	4.37	-0.92	854
22	Red nucleus	RN	-3.12	4.2	-0.93	854
23	Red nucleus	RN	-3.12	4.73	-0.93	854
24	Midbrain reticular nucleus	MRN	-3.12	3.75	-0.98	827
25	Red nucleus	RN	-3.12	4.21	-0.99	854
26	Red nucleus	RN	-3.12	4.26	-1.07	854
27	Red nucleus	RN	-3.12	4.32	-1.07	854
28	Red nucleus	RN	-3.12	4.4	-1.09	854
29	Red nucleus	RN	-3.12	4.39	-1.13	854
30	Red nucleus	RN	-3.12	4.6	-1.15	854
31	Red nucleus	RN	-3.12	4.31	-1.16	854
32	Midbrain reticular nucleus	MRN	-3.12	4.21	-1.18	827
33	Midbrain reticular nucleus	MRN	-3.13	4.17	-1.2	827
34	Midbrain reticular nucleus	MRN	-3.13	4.47	-1.27	827
35	Superior colliculus motor related intermediate white layer	SCiw	-3.1	2.9	0.75	834
36	Midbrain reticular nucleus	MRN	-3.11	4.24	0.36	827
37	Interstitial nucleus of Cajal	INC	-3.11	3.82	0.29	841
38	Midbrain reticular nucleus	MRN	-3.13	4.22	-0.35	827
39	Midbrain reticular nucleus	MRN	-3.13	4.04	-0.43	827
40	Red nucleus	RN	-3.13	4.51	-0.47	854
41	Midbrain reticular nucleus	MRN	-3.13	4.16	-0.52	827
42	Midbrain	MB	-3.13	3.15	-0.61	807
43	Midbrain reticular nucleus	MRN	-3.13	3.49	-0.69	827
44	Midbrain	MB	-3.13	3.26	-0.71	807
45	Red nucleus	RN	-3.14	4.42	-0.73	854
46	Red nucleus	RN	-3.13	4.8	-0.71	854
47	Midbrain	MB	-3.14	3.28	-0.8	807
48	Red nucleus	RN	-3.14	4.55	-0.81	854
49	Red nucleus	RN	-3.14	4.44	-0.85	854
50	Midbrain	MB	-3.14	3.25	-0.87	807
51	Midbrain	MB	-3.14	3.4	-0.97	807
52	Red nucleus	RN	-3.14	4.39	-0.98	854
53	Red nucleus	RN	-3.14	4.46	-0.99	854
54	Superior colliculus motor related intermediate white layer	SCiw	-3.14	2.86	-1.01	834
55	Superior colliculus motor related intermediate white layer	SCiw	-3.14	3.2	-1.01	834
56	Red nucleus	RN	-3.14	4.47	-1.05	854
57	Midbrain reticular nucleus	MRN	-3.14	3.95	-1.09	827
58	Red nucleus	RN	-3.14	4.39	-1.12	854
59	Red nucleus	RN	-3.14	4.44	-1.12	854
60	Red nucleus	RN	-3.14	4.56	-1.12	854
61	Red nucleus	RN	-3.14	4.42	-1.18	854
62	Red nucleus	RN	-3.14	4.48	-1.18	854
63	Superior colliculus motor related intermediate white layer	SCiw	-3.18	2.81	0.95	834
64	Midbrain reticular nucleus	MRN	-3.19	3.85	0.61	827
65	Midbrain reticular nucleus	MRN	-3.19	4.0	0.58	827
66	Midbrain reticular nucleus	MRN	-3.21	3.94	-0.5	827
67	Midbrain reticular nucleus	MRN	-3.21	3.93	-0.61	827
68	Red nucleus	RN	-3.22	3.99	-0.73	854
69	Red nucleus	RN	-3.22	4.09	-0.75	854
70	Red nucleus	RN	-3.22	3.95	-0.84	854
71	Superior colliculus motor related intermediate white layer	SCiw	-3.22	2.79	-1.05	834
72	Midbrain reticular nucleus	MRN	-3.22	3.95	-1.06	827
73	Midbrain reticular nucleus	MRN	-3.22	3.94	-1.15	827
74	Midbrain reticular nucleus	MRN	-3.23	3.98	-1.2	827
75	Superior colliculus motor related intermediate gray layer	SCig	-3.23	2.48	-1.23	835
76	Midbrain reticular nucleus	MRN	-3.23	4.1	-1.23	827
77	Midbrain reticular nucleus	MRN	-3.23	4.05	-1.33	827
78	Midbrain reticular nucleus	MRN	-3.23	3.97	-1.31	827
79	Superior colliculus motor related intermediate white layer	SCiw	-3.23	2.87	-1.31	834
80	Superior colliculus motor related intermediate white layer	SCiw	-3.23	2.69	-1.37	834
81	Midbrain reticular nucleus	MRN	-3.23	4.04	-1.4	827
82	Superior colliculus motor related intermediate white layer	SCiw	-3.23	2.78	-1.41	834
83	Midbrain reticular nucleus	MRN	-3.23	4.08	-1.42	827
84	Midbrain reticular nucleus	MRN	-3.23	4.06	-1.5	827
85	Superior colliculus motor related intermediate gray layer	SCig	-3.23	2.65	-1.54	835
86	Superior colliculus motor related intermediate gray layer	SCig	-3.23	2.73	-1.54	835
87	Midbrain reticular nucleus	MRN	-3.24	4.03	-1.76	827
88	Midbrain reticular nucleus	MRN	-3.25	4.02	1.57	827
89	Midbrain reticular nucleus	MRN	-3.25	3.98	1.28	827
90	Superior colliculus motor related intermediate white layer	SCiw	-3.26	3.03	0.91	834
91	Superior colliculus motor related intermediate white layer	SCiw	-3.26	2.59	0.82	834
92	Midbrain	MB	-3.26	3.27	0.77	807
93	Superior colliculus motor related deep gray layer	SCdg	-3.26	3.03	0.76	832
94	Periaqueductal gray	PAG	-3.27	3.23	0.69	839
95	Superior colliculus motor related intermediate white layer	SCiw	-3.27	2.44	0.55	834
96	Midbrain reticular nucleus	MRN	-3.27	3.95	0.41	827
97	Midbrain	MB	-3.28	3.97	-0.19	807
98	Midbrain reticular nucleus	MRN	-3.29	4.19	-0.34	827
99	Midbrain reticular nucleus	MRN	-3.29	4.11	-0.35	827
100	Midbrain reticular nucleus	MRN	-3.29	3.99	-0.35	827
101	Midbrain reticular nucleus	MRN	-3.29	4.1	-0.44	827
102	Superior colliculus motor related intermediate white layer	SCiw	-3.3	2.38	-0.78	834
103	Red nucleus	RN	-3.3	4.35	-0.77	854
104	Red nucleus	RN	-3.3	4.47	-0.78	854
105	Red nucleus	RN	-3.3	4.41	-0.83	854
106	Red nucleus	RN	-3.3	4.52	-0.83	854
107	Red nucleus	RN	-3.3	4.47	-0.85	854
108	Red nucleus	RN	-3.3	4.38	-0.92	854
109	Red nucleus	RN	-3.3	4.53	-0.93	854
110	Superior colliculus motor related intermediate white layer	SCiw	-3.3	2.63	-0.93	834
111	Red nucleus	RN	-3.3	4.45	-0.93	854
112	Superior colliculus motor related intermediate white layer	SCiw	-3.3	2.8	-0.98	834
113	Red nucleus	RN	-3.3	4.45	-1.0	854
114	Superior colliculus motor related intermediate white layer	SCiw	-3.3	2.67	-1.04	834
115	Red nucleus	RN	-3.3	4.51	-1.04	854
116	Superior colliculus motor related intermediate white layer	SCiw	-3.3	2.83	-1.07	834
117	Red nucleus	RN	-3.3	4.53	-1.08	854
118	Red nucleus	RN	-3.3	4.3	-1.1	854
119	Red nucleus	RN	-3.3	4.41	-1.13	854
120	Red nucleus	RN	-3.3	4.48	-1.13	854
121	Superior colliculus motor related intermediate white layer	SCiw	-3.3	3.07	-1.15	834
122	Red nucleus	RN	-3.3	4.36	-1.14	854
123	Red nucleus	RN	-3.31	4.45	-1.19	854
124	Superior colliculus motor related intermediate white layer	SCiw	-3.31	3.25	-1.21	834
125	Midbrain reticular nucleus	MRN	-3.31	4.46	-1.25	827
126	Midbrain reticular nucleus	MRN	-3.31	4.39	-1.26	827
127	Superior colliculus motor related intermediate white layer	SCiw	-3.31	2.93	-1.3	834
128	Superior colliculus motor related intermediate white layer	SCiw	-3.31	3.23	-1.35	834
129	Superior colliculus motor related intermediate white layer	SCiw	-3.31	3.23	-1.5	834
130	Superior colliculus motor related intermediate white layer	SCiw	-3.31	3.13	-1.51	834
131	Superior colliculus motor related intermediate white layer	SCiw	-3.32	3.15	-1.75	834
132	Superior colliculus motor related intermediate white layer	SCiw	-3.33	2.75	1.36	834
133	Superior colliculus motor related intermediate white layer	SCiw	-3.33	2.93	1.33	834
134	Superior colliculus motor related intermediate gray layer	SCig	-3.34	2.32	0.97	835
135	Superior colliculus motor related deep gray layer	SCdg	-3.34	2.85	0.79	832
136	Periaqueductal gray	PAG	-3.36	3.55	0.08	839
137	Midbrain reticular nucleus	MRN	-3.37	4.01	-0.32	827
138	Midbrain reticular nucleus	MRN	-3.37	4.09	-0.33	827
139	Red nucleus	RN	-3.37	4.24	-0.34	854
140	Midbrain reticular nucleus	MRN	-3.37	4.16	-0.39	827
141	Midbrain reticular nucleus	MRN	-3.37	3.91	-0.47	827
142	Midbrain reticular nucleus	MRN	-3.37	3.98	-0.5	827
143	Superior colliculus motor related intermediate white layer	SCiw	-3.37	2.14	-0.57	834
144	Red nucleus	RN	-3.37	4.38	-0.64	854
145	Red nucleus	RN	-3.37	4.23	-0.68	854
146	Red nucleus	RN	-3.37	4.14	-0.7	854
147	Red nucleus	RN	-3.37	4.29	-0.7	854
148	Red nucleus	RN	-3.38	4.24	-0.74	854
149	Red nucleus	RN	-3.38	4.27	-0.8	854
150	Red nucleus	RN	-3.38	4.15	-0.85	854
151	Red nucleus	RN	-3.38	4.19	-0.87	854
152	Red nucleus	RN	-3.38	4.09	-0.87	854
153	Superior colliculus motor related deep gray layer	SCdg	-3.38	3.02	-0.89	832
154	Superior colliculus motor related intermediate white layer	SCiw	-3.38	2.47	-0.91	834
155	Red nucleus	RN	-3.38	4.26	-1.04	854
156	Superior colliculus motor related intermediate white layer	SCiw	-3.38	2.33	-1.05	834
157	Superior colliculus motor related intermediate white layer	SCiw	-3.38	3.09	-1.13	834
158	Midbrain reticular nucleus	MRN	-3.38	4.05	-1.16	827
159	Superior colliculus motor related intermediate white layer	SCiw	-3.39	2.95	-1.25	834
160	Superior colliculus motor related intermediate white layer	SCiw	-3.39	3.03	-1.24	834
161	Superior colliculus motor related intermediate white layer	SCiw	-3.39	2.82	-1.25	834
162	Superior colliculus motor related intermediate white layer	SCiw	-3.39	2.89	-1.28	834
163	Midbrain reticular nucleus	MRN	-3.39	4.16	-1.29	827
164	Superior colliculus motor related intermediate white layer	SCiw	-3.39	2.56	-1.37	834
165	Superior colliculus motor related intermediate white layer	SCiw	-3.39	2.89	-1.38	834
166	Midbrain reticular nucleus	MRN	-3.39	4.28	-1.42	827
167	Superior colliculus motor related intermediate white layer	SCiw	-3.39	2.63	-1.52	834
168	Midbrain reticular nucleus	MRN	-3.51	3.77	1.39	827
169	Midbrain reticular nucleus	MRN	-3.52	3.87	0.77	827
170	Midbrain reticular nucleus	MRN	-3.55	4.0	-0.59	827
171	Red nucleus	RN	-3.55	4.2	-0.59	854
172	Red nucleus	RN	-3.55	4.19	-0.69	854
173	Red nucleus	RN	-3.56	4.12	-0.76	854
174	Red nucleus	RN	-3.56	4.08	-0.77	854
175	Red nucleus	RN	-3.56	4.19	-0.82	854
176	Red nucleus	RN	-3.56	4.14	-0.82	854
177	Red nucleus	RN	-3.56	4.13	-0.88	854
178	Superior colliculus motor related intermediate gray layer	SCig	-3.56	2.03	-0.9	835
179	Superior colliculus motor related intermediate white layer	SCiw	-3.56	2.26	-0.91	834
180	Superior colliculus motor related intermediate white layer	SCiw	-3.57	2.31	-1.21	834
181	Superior colliculus motor related deep gray layer	SCdg	-3.57	3.0	-1.27	832
182	Superior colliculus motor related deep gray layer	SCdg	-3.57	3.06	-1.27	832
183	Superior colliculus motor related intermediate white layer	SCiw	-3.57	2.82	-1.31	834
184	Superior colliculus motor related intermediate white layer	SCiw	-3.57	2.88	-1.35	834
185	Superior colliculus motor related intermediate white layer	SCiw	-3.57	2.88	-1.48	834
186	Midbrain reticular nucleus	MRN	-3.7	3.3	0.85	827
187	Midbrain reticular nucleus	MRN	-3.73	3.95	-0.43	827
188	Midbrain reticular nucleus	MRN	-3.73	3.92	-0.59	827
189	Superior colliculus motor related intermediate white layer	SCiw	-3.74	1.98	-0.8	834
190	Superior colliculus motor related deep gray layer	SCdg	-3.74	3.11	-1.15	832
191	Superior colliculus motor related intermediate white layer	SCiw	-3.75	2.6	-1.31	834
192	Midbrain reticular nucleus	MRN	-3.8	3.66	0.96	827
193	Midbrain reticular nucleus	MRN	-3.8	3.4	0.92	827
194	Midbrain reticular nucleus	MRN	-3.8	3.46	0.81	827
195	Periaqueductal gray	PAG	-3.81	2.95	0.7	839
196	Periaqueductal gray	PAG	-3.81	3.26	0.44	839
197	Periaqueductal gray	PAG	-3.82	3.01	-0.21	839
198	Superior colliculus motor related deep gray layer	SCdg	-3.84	2.41	-0.83	832
199	Midbrain	MB	-3.84	3.12	-0.93	807
200	Superior colliculus motor related deep gray layer	SCdg	-3.84	2.41	-0.96	832
201	Superior colliculus motor related intermediate gray layer	SCig	-3.84	1.85	-1.02	835
202	Superior colliculus motor related deep gray layer	SCdg	-3.84	2.61	-1.11	832
203	Superior colliculus motor related intermediate gray layer	SCig	-3.84	1.9	-1.13	835
204	Superior colliculus motor related intermediate gray layer	SCig	-3.84	2.09	-1.17	835
205	Superior colliculus motor related intermediate white layer	SCiw	-3.84	2.22	-1.18	834
206	Superior colliculus motor related intermediate gray layer	SCig	-3.85	1.88	-1.2	835
207	Superior colliculus motor related intermediate gray layer	SCig	-3.85	1.92	-1.24	835
208	Midbrain reticular nucleus	MRN	-3.89	4.05	0.57	827
209	Superior colliculus motor related intermediate gray layer	SCig	-3.92	1.79	-0.9	835
210	Superior colliculus motor related intermediate gray layer	SCig	-3.93	1.93	-1.21	835
211	Superior colliculus motor related intermediate white layer	SCiw	-3.93	2.27	-1.41	834
212	Superior colliculus motor related intermediate gray layer	SCig	-3.93	2.03	-1.48	835
213	Superior colliculus motor related intermediate gray layer	SCig	-3.93	2.32	-1.64	835
214	Midbrain reticular nucleus	MRN	-3.94	3.69	0.87	827
215	Periaqueductal gray	PAG	-3.95	3.23	0.48	839
216	Pontine reticular nucleus	PRNr	-3.97	5.04	-0.69	932
217	Pontine reticular nucleus	PRNr	-3.98	4.83	-0.89	932
218	Pontine reticular nucleus	PRNr	-3.98	5.83	-0.95	932
219	Superior colliculus motor related deep gray layer	SCdg	-3.98	2.77	-1.03	832
220	Superior colliculus motor related deep gray layer	SCdg	-3.98	2.7	-1.11	832
221	Superior colliculus motor related intermediate gray layer	SCig	-3.98	1.83	-1.16	835
222	Superior colliculus motor related intermediate gray layer	SCig	-3.98	1.9	-1.19	835
223	Superior colliculus motor related intermediate gray layer	SCig	-3.99	1.92	-1.25	835
224	Fields of Forel	FF	-2.35	4.86	1.31	805
225	Midbrain	MB	-2.37	4.87	0.56	807
226	Fields of Forel	FF	-2.4	4.88	-1.05	805
227	Nucleus of the lateral lemniscus	NLL	-3.98	4.87	1.95	886
228	Pons	P	-3.99	5.28	1.6	884
229	Pontine reticular nucleus	PRNr	-3.99	4.97	1.2	932
230	Superior colliculus motor related intermediate white layer	SCiw	-4.04	1.84	-0.72	834
231	Periaqueductal gray	PAG	-4.04	2.85	-0.85	839
232	Superior colliculus motor related deep white layer	SCdw	-4.04	2.87	-0.92	833
233	Pontine reticular nucleus	PRNr	-4.04	4.77	-0.94	932
234	Superior colliculus motor related intermediate gray layer	SCig	-4.04	1.78	-0.98	835
235	Superior colliculus motor related intermediate gray layer	SCig	-4.05	2.0	-1.26	835
236	Pontine reticular nucleus	PRNr	-4.05	5.79	-1.32	932
237	Nucleus of the lateral lemniscus	NLL	-4.04	5.15	1.92	886
238	Nucleus of the lateral lemniscus	NLL	-4.04	5.26	1.88	886
239	Nucleus of the lateral lemniscus	NLL	-4.04	5.18	1.75	886
240	lateral lemniscus	ll	-4.04	5.13	1.71	1141
241	Nucleus of the lateral lemniscus	NLL	-4.04	5.21	1.71	886
242	Pons	P	-4.04	5.05	1.68	884
243	Pons	P	-4.04	5.17	1.68	884
244	Pons	P	-4.05	5.17	1.63	884
245	Midbrain reticular nucleus	MRN	-4.05	3.3	1.35	827
246	Superior colliculus motor related intermediate gray layer	SCig	-4.05	1.98	1.3	835
247	Pontine reticular nucleus	PRNr	-4.05	4.97	1.21	932
248	Pontine reticular nucleus	PRNr	-4.09	5.67	-0.63	932
249	Pontine reticular nucleus	PRNr	-4.09	5.54	-0.66	932
250	Midbrain reticular nucleus	MRN	-4.1	3.1	-1.04	827
251	Pontine reticular nucleus	PRNr	-4.1	5.81	-1.16	932
252	Pontine reticular nucleus	PRNr	-4.1	5.97	-1.17	932
253	Superior colliculus motor related intermediate gray layer	SCig	-4.11	1.8	-1.21	835
254	Pontine reticular nucleus	PRNr	-4.11	5.58	-1.35	932
255	Pedunculopontine nucleus	PPN	-4.11	4.35	-1.45	868
256	lateral lemniscus	ll	-4.18	5.24	2.04	1141
257	Nucleus of the lateral lemniscus	NLL	-4.18	5.14	1.97	886
258	Pons	P	-4.18	5.24	1.95	884
259	Principal sensory nucleus of the trigeminal	PSV	-4.18	5.88	1.94	890
260	Nucleus of the lateral lemniscus	NLL	-4.18	5.0	1.85	886
261	lateral lemniscus	ll	-4.18	4.93	1.81	1141
262	lateral lemniscus	ll	-4.18	4.86	1.79	1141
263	lateral lemniscus	ll	-4.18	5.27	1.76	1141
264	Pons	P	-4.18	5.15	1.73	884
265	Pons	P	-4.18	5.31	1.72	884
266	lateral lemniscus	ll	-4.18	4.96	1.72	1141
267	Pons	P	-4.18	5.39	1.7	884
268	rubrospinal tract	rust	-4.19	5.14	1.67	1231
269	rubrospinal tract	rust	-4.19	5.06	1.61	1231
270	rubrospinal tract	rust	-4.19	5.28	1.61	1231
271	Pontine reticular nucleus	PRNr	-4.19	5.03	1.54	932
272	Tegmental reticular nucleus	TRN	-4.23	5.99	-0.37	919
273	Midbrain reticular nucleus	MRN	-4.23	4.52	-0.58	827
274	Pontine reticular nucleus	PRNr	-4.24	5.75	-0.74	932
275	Pontine reticular nucleus	PRNr	-4.24	5.6	-0.79	932
276	Pontine reticular nucleus	PRNr	-4.24	5.38	-0.86	932
277	Pontine reticular nucleus	PRNr	-4.24	6.2	-1.04	932
278	Pontine reticular nucleus	PRNr	-4.24	5.93	-1.05	932
279	Pontine reticular nucleus	PRNr	-4.24	5.18	-1.1	932
280	Pontine reticular nucleus	PRNr	-4.24	5.86	-1.1	932
281	Pontine reticular nucleus	PRNr	-4.24	5.97	-1.12	932
282	Pontine reticular nucleus	PRNr	-4.24	5.84	-1.16	932
283	lateral lemniscus	ll	-4.26	4.88	-1.79	1141
284	Pons	P	-4.26	4.96	-1.86	884
285	Parabrachial nucleus	PB	-4.52	4.51	1.76	891
286	Parabrachial nucleus	PB	-4.53	4.48	1.66	891
287	Parabrachial nucleus	PB	-4.52	4.31	1.68	891
288	Parabrachial nucleus	PB	-4.53	4.38	1.59	891
289	Pons	P	-4.53	5.99	1.59	884
290	Pedunculopontine nucleus	PPN	-4.53	4.36	1.54	868
291	Pons	P	-4.53	5.82	1.55	884
292	Pons	P	-4.53	5.9	1.54	884
293	Superior olivary complex lateral part	SOCl	-4.53	6.16	1.54	906
294	Pedunculopontine nucleus	PPN	-4.53	4.32	1.46	868
295	Parabrachial nucleus	PB	-4.53	4.65	1.44	891
296	Pedunculopontine nucleus	PPN	-4.53	4.33	1.42	868
297	Pedunculopontine nucleus	PPN	-4.53	4.3	1.38	868
298	Pedunculopontine nucleus	PPN	-4.53	4.34	1.33	868
299	Pons	P	-4.53	4.68	1.33	884
300	Pedunculopontine nucleus	PPN	-4.53	4.29	1.33	868
301	Pedunculopontine nucleus	PPN	-4.53	4.11	1.3	868
302	superior cerebelar peduncles	scp	-4.53	4.39	1.3	1175
303	Supratrigeminal nucleus	SUT	-4.53	4.81	1.24	918
304	Pedunculopontine nucleus	PPN	-4.54	4.5	1.18	868
305	Pontine reticular nucleus	PRNr	-4.54	4.98	1.17	932
306	Pedunculopontine nucleus	PPN	-4.54	4.16	1.17	868
307	Pontine reticular nucleus	PRNr	-4.54	4.83	1.06	932
308	Pons	P	-4.54	4.67	1.05	884
309	Pontine reticular nucleus caudal part	PRNc	-4.54	6.29	0.74	914
310	Pontine reticular nucleus caudal part	PRNc	-4.55	5.66	0.54	914
311	Pontine reticular nucleus caudal part	PRNc	-4.55	5.49	0.51	914
312	Pontine reticular nucleus caudal part	PRNc	-4.57	6.04	-0.28	914
313	crossed tectospinal pathway	tspc	-4.57	5.42	-0.34	1230
314	Pontine reticular nucleus caudal part	PRNc	-4.57	5.55	-0.59	914
315	Pontine reticular nucleus caudal part	PRNc	-4.58	6.09	-0.85	914
316	Parabrachial nucleus	PB	-4.59	4.61	-1.53	891
317	Principal sensory nucleus of the trigeminal	PSV	-4.62	4.97	2.14	890
318	Principal sensory nucleus of the trigeminal	PSV	-4.62	5.06	2.14	890
319	Principal sensory nucleus of the trigeminal	PSV	-4.62	4.96	2.1	890
320	Principal sensory nucleus of the trigeminal	PSV	-4.62	5.08	2.09	890
321	Koelliker-Fuse subnucleus	KF	-4.62	4.92	2.05	892
322	Koelliker-Fuse subnucleus	KF	-4.62	4.82	2.05	892
323	Koelliker-Fuse subnucleus	KF	-4.62	4.96	2.05	892
324	Koelliker-Fuse subnucleus	KF	-4.62	4.78	2.03	892
325	Principal sensory nucleus of the trigeminal	PSV	-4.62	5.08	2.04	890
326	Koelliker-Fuse subnucleus	KF	-4.62	4.97	2.01	892
327	Parabrachial nucleus	PB	-4.62	4.62	1.99	891
328	Parabrachial nucleus	PB	-4.62	4.73	1.97	891
329	Parabrachial nucleus	PB	-4.62	4.67	1.96	891
330	Pons	P	-4.62	4.95	1.94	884
331	Parabrachial nucleus	PB	-4.62	4.64	1.92	891
332	Supratrigeminal nucleus	SUT	-4.62	5.07	1.91	918
333	Supratrigeminal nucleus	SUT	-4.62	4.93	1.89	918
334	Pons	P	-4.62	4.81	1.87	884
335	Parabrachial nucleus	PB	-4.62	4.61	1.84	891
336	Parabrachial nucleus	PB	-4.62	4.75	1.85	891
337	Supratrigeminal nucleus	SUT	-4.62	4.95	1.85	918
338	Supratrigeminal nucleus	SUT	-4.62	5.0	1.83	918
339	Parabrachial nucleus	PB	-4.62	4.7	1.82	891
340	Parabrachial nucleus	PB	-4.62	4.56	1.8	891
341	Motor nucleus of trigeminal	V	-4.62	5.15	1.8	920
342	Parabrachial nucleus	PB	-4.62	4.67	1.79	891
343	Supratrigeminal nucleus	SUT	-4.62	4.91	1.79	918
344	Parabrachial nucleus	PB	-4.62	4.73	1.77	891
345	Motor nucleus of trigeminal	V	-4.62	5.36	1.77	920
346	Motor nucleus of trigeminal	V	-4.62	5.19	1.75	920
347	Supratrigeminal nucleus	SUT	-4.62	4.88	1.73	918
348	Supratrigeminal nucleus	SUT	-4.62	4.96	1.73	918
349	Supratrigeminal nucleus	SUT	-4.63	4.96	1.65	918
350	Parvicellular motor 5 nucleus	PC5	-4.63	5.97	1.61	923
351	Motor nucleus of trigeminal	V	-4.63	5.17	1.59	920
352	Peritrigeminal zone	P5	-4.63	5.53	1.44	921
353	Peritrigeminal zone	P5	-4.63	5.01	1.43	921
354	lateral lemniscus	ll	-4.63	6.05	1.23	1141
355	Pontine reticular nucleus caudal part	PRNc	-4.64	6.02	0.73	914
356	Midbrain reticular nucleus	MRN	-4.65	4.16	0.44	827
357	Pons	P	-4.66	5.96	-0.23	884
358	Midbrain reticular nucleus	MRN	-4.67	4.68	-0.45	827
359	Pontine reticular nucleus caudal part	PRNc	-4.67	5.13	-0.5	914
360	Pontine reticular nucleus caudal part	PRNc	-4.67	5.37	-0.65	914
361	Pontine reticular nucleus caudal part	PRNc	-4.67	5.26	-0.71	914
362	Pontine reticular nucleus caudal part	PRNc	-4.68	6.01	-1.02	914
363	Pontine reticular nucleus	PRNr	-4.68	4.98	-1.06	932
364	Pontine reticular nucleus caudal part	PRNc	-4.68	6.52	-1.11	914
365	Pons	P	-4.69	6.21	-1.4	884
366	Supratrigeminal nucleus	SUT	-4.7	4.85	-1.86	918
367	Koelliker-Fuse subnucleus	KF	-4.68	4.77	1.98	892
368	Parabrachial nucleus	PB	-4.68	4.52	1.94	891
369	Koelliker-Fuse subnucleus	KF	-4.68	4.83	1.93	892
370	Parabrachial nucleus	PB	-4.68	4.62	1.91	891
371	Parabrachial nucleus	PB	-4.68	4.5	1.87	891
372	Pons	P	-4.68	5.47	1.87	884
373	Parabrachial nucleus	PB	-4.68	4.58	1.85	891
374	Parabrachial nucleus	PB	-4.68	4.5	1.79	891
375	Parabrachial nucleus	PB	-4.68	4.56	1.79	891
376	Supratrigeminal nucleus	SUT	-4.68	4.81	1.78	918
377	Parabrachial nucleus	PB	-4.68	4.61	1.74	891
378	Pons	P	-4.68	5.91	1.74	884
379	Parabrachial nucleus	PB	-4.68	4.55	1.72	891
380	Parabrachial nucleus	PB	-4.68	4.51	1.7	891
381	Parvicellular motor 5 nucleus	PC5	-4.68	5.83	1.69	923
382	Parabrachial nucleus	PB	-4.69	4.6	1.65	891
383	Parabrachial nucleus	PB	-4.69	4.7	1.65	891
384	Parabrachial nucleus	PB	-4.69	4.53	1.65	891
385	Peritrigeminal zone	P5	-4.69	5.74	1.5	921
386	Peritrigeminal zone	P5	-4.69	5.54	1.42	921
387	Superior olivary complex periolivary region	POR	-4.69	7.03	1.39	904
388	Peritrigeminal zone	P5	-4.69	5.13	1.35	921
389	Peritrigeminal zone	P5	-4.69	5.2	1.35	921
390	Peritrigeminal zone	P5	-4.69	5.28	1.31	921
391	Pontine reticular nucleus caudal part	PRNc	-4.71	5.62	0.65	914
392	Midbrain reticular nucleus	MRN	-4.71	4.31	0.5	827
393	Pontine reticular nucleus caudal part	PRNc	-4.73	5.87	-0.4	914
394	Pontine reticular nucleus caudal part	PRNc	-4.73	6.54	-0.45	914
395	Pontine reticular nucleus caudal part	PRNc	-4.73	5.07	-0.67	914
396	Pontine reticular nucleus caudal part	PRNc	-4.74	5.49	-0.73	914
397	Nucleus of the trapezoid body	NTB	-4.74	6.88	-0.72	948
398	Pontine reticular nucleus caudal part	PRNc	-4.74	5.53	-0.78	914
399	Pontine reticular nucleus caudal part	PRNc	-4.74	5.03	-0.9	914
400	Pontine reticular nucleus caudal part	PRNc	-4.74	5.2	-0.94	914
401	Pontine reticular nucleus	PRNr	-4.74	4.83	-1.02	932
402	Koelliker-Fuse subnucleus	KF	-4.74	4.76	2.1	892
403	Koelliker-Fuse subnucleus	KF	-4.74	4.68	2.05	892
404	Koelliker-Fuse subnucleus	KF	-4.74	4.62	2.04	892
405	Koelliker-Fuse subnucleus	KF	-4.74	4.74	2.02	892
406	Parabrachial nucleus	PB	-4.74	4.58	1.99	891
407	Koelliker-Fuse subnucleus	KF	-4.74	4.67	1.98	892
408	Koelliker-Fuse subnucleus	KF	-4.74	4.63	1.98	892
409	Koelliker-Fuse subnucleus	KF	-4.74	4.75	1.97	892
410	Parabrachial nucleus	PB	-4.74	4.48	1.95	891
411	Parabrachial nucleus	PB	-4.74	4.31	1.94	891
412	Parabrachial nucleus	PB	-4.74	4.5	1.84	891
413	Parabrachial nucleus	PB	-4.74	4.57	1.87	891
414	Parabrachial nucleus	PB	-4.74	4.56	1.79	891
415	Parabrachial nucleus	PB	-4.74	4.42	1.79	891
416	Pons	P	-4.74	5.93	1.77	884
417	Supratrigeminal nucleus	SUT	-4.74	4.87	1.73	918
418	Supratrigeminal nucleus	SUT	-4.74	4.94	1.73	918
419	Parvicellular motor 5 nucleus	PC5	-4.74	5.87	1.68	923
420	Parabrachial nucleus	PB	-4.75	4.69	1.65	891
421	Parvicellular motor 5 nucleus	PC5	-4.75	5.84	1.55	923
422	Supratrigeminal nucleus	SUT	-4.75	4.92	1.49	918
423	Pons	P	-4.75	5.78	1.49	884
424	Peritrigeminal zone	P5	-4.75	5.11	1.39	921
425	Peritrigeminal zone	P5	-4.75	4.94	1.35	921
426	Peritrigeminal zone	P5	-4.75	5.02	1.36	921
427	Accessory trigeminal nucleus	Acs5	-4.75	5.59	1.33	922
428	Peritrigeminal zone	P5	-4.75	5.22	1.26	921
429	Pontine reticular nucleus caudal part	PRNc	-4.76	6.2	0.97	914
430	Pontine reticular nucleus caudal part	PRNc	-4.79	6.5	-0.38	914
431	Pontine reticular nucleus caudal part	PRNc	-4.79	6.42	-0.42	914
432	Pontine reticular nucleus caudal part	PRNc	-4.79	5.55	-0.42	914
433	Pontine reticular nucleus caudal part	PRNc	-4.79	5.9	-0.6	914
434	Pontine reticular nucleus caudal part	PRNc	-4.79	5.27	-0.62	914
435	Pontine reticular nucleus caudal part	PRNc	-4.79	5.13	-0.68	914
436	Pontine reticular nucleus caudal part	PRNc	-4.8	5.31	-0.73	914
437	Pontine reticular nucleus caudal part	PRNc	-4.8	5.39	-0.74	914
438	Pontine reticular nucleus caudal part	PRNc	-4.8	5.48	-0.74	914
439	Koelliker-Fuse subnucleus	KF	-4.78	4.63	2.01	892
440	Parabrachial nucleus	PB	-4.78	4.44	1.98	891
441	Koelliker-Fuse subnucleus	KF	-4.78	4.66	1.96	892
442	Parabrachial nucleus	PB	-4.78	4.6	1.89	891
443	Parabrachial nucleus	PB	-4.78	4.52	1.86	891
444	Parabrachial nucleus	PB	-4.78	4.55	1.82	891
445	Parabrachial nucleus	PB	-4.78	4.48	1.79	891
446	Parabrachial nucleus	PB	-4.78	4.43	1.72	891
447	Parabrachial nucleus	PB	-4.78	4.38	1.68	891
448	Pons	P	-4.79	5.93	1.65	884
449	Pons	P	-4.79	6.07	1.65	884
450	superior cerebelar peduncles	scp	-4.79	4.4	1.62	1175
451	Supratrigeminal nucleus	SUT	-4.79	4.76	1.6	918
452	Pons	P	-4.79	6.25	1.57	884
453	superior cerebelar peduncles	scp	-4.79	4.39	1.56	1175
454	superior cerebelar peduncles	scp	-4.79	4.43	1.56	1175
455	Parabrachial nucleus	PB	-4.79	4.48	1.52	891
456	Supratrigeminal nucleus	SUT	-4.79	4.79	1.47	918
457	superior cerebelar peduncles	scp	-4.79	4.24	1.4	1175
458	Peritrigeminal zone	P5	-4.79	4.93	1.31	921
459	Superior olivary complex periolivary region	POR	-4.79	6.96	1.22	904
460	Peritrigeminal zone	P5	-4.79	5.11	1.21	921
461	Pons	P	-4.8	4.94	1.1	884
462	Pontine reticular nucleus caudal part	PRNc	-4.8	6.35	0.75	914
463	Laterodorsal tegmental nucleus	LDT	-4.81	3.92	0.7	930
464	Pontine reticular nucleus caudal part	PRNc	-4.81	5.78	0.49	914
465	Pontine reticular nucleus caudal part	PRNc	-4.81	5.64	0.47	914
466	Pontine reticular nucleus caudal part	PRNc	-4.83	6.17	-0.37	914
467	Pontine reticular nucleus caudal part	PRNc	-4.83	5.61	-0.49	914
468	Pontine reticular nucleus caudal part	PRNc	-4.84	5.7	-0.74	914
469	Pontine reticular nucleus caudal part	PRNc	-4.84	6.33	-0.85	914
470	Pontine reticular nucleus caudal part	PRNc	-4.84	6.21	-0.92	914
471	Koelliker-Fuse subnucleus	KF	-4.86	4.69	-1.79	892
472	Principal sensory nucleus of the trigeminal	PSV	-4.89	5.01	2.32	890
473	Koelliker-Fuse subnucleus	KF	-4.9	4.56	1.98	892
474	Koelliker-Fuse subnucleus	KF	-4.9	4.49	1.98	892
475	Parabrachial nucleus	PB	-4.9	4.42	1.95	891
476	Parabrachial nucleus	PB	-4.9	4.35	1.95	891
477	Parabrachial nucleus	PB	-4.9	4.53	1.87	891
478	Koelliker-Fuse subnucleus	KF	-4.9	4.58	1.85	892
479	Parabrachial nucleus	PB	-4.9	4.54	1.8	891
480	Parabrachial nucleus	PB	-4.9	4.39	1.77	891
481	Parabrachial nucleus	PB	-4.9	4.37	1.73	891
482	Parabrachial nucleus	PB	-4.9	4.29	1.71	891
483	Motor nucleus of trigeminal	V	-4.9	5.28	1.69	920
484	Pons	P	-4.91	6.01	1.65	884
485	Parabrachial nucleus	PB	-4.91	4.65	1.57	891
486	Supratrigeminal nucleus	SUT	-4.91	4.75	1.57	918
487	Supratrigeminal nucleus	SUT	-4.91	4.85	1.44	918
488	Pons	P	-4.91	5.87	1.43	884
489	Pons	P	-4.91	5.89	1.38	884
490	Parabrachial nucleus	PB	-4.91	4.25	1.28	891
491	Supratrigeminal nucleus	SUT	-4.91	4.83	1.27	918
492	Peritrigeminal zone	P5	-4.91	4.98	1.27	921
493	Peritrigeminal zone	P5	-4.91	5.01	1.25	921
494	Peritrigeminal zone	P5	-4.91	5.09	1.2	921
495	Pontine reticular nucleus caudal part	PRNc	-4.92	5.18	0.93	914
496	Pontine reticular nucleus caudal part	PRNc	-4.92	5.83	0.82	914
497	Pontine reticular nucleus caudal part	PRNc	-4.94	6.29	-0.18	914
498	Pontine reticular nucleus caudal part	PRNc	-4.95	5.73	-0.42	914
499	Pontine reticular nucleus caudal part	PRNc	-4.96	6.31	-1.0	914
500	Supratrigeminal nucleus	SUT	-4.97	4.73	-1.63	918
501	Koelliker-Fuse subnucleus	KF	-4.96	4.6	2.02	892
502	Koelliker-Fuse subnucleus	KF	-4.96	4.48	1.97	892
503	Parabrachial nucleus	PB	-4.96	4.46	1.93	891
504	Parabrachial nucleus	PB	-4.96	4.39	1.89	891
505	Parabrachial nucleus	PB	-4.96	4.33	1.87	891
506	superior cerebelar peduncles	scp	-4.96	4.5	1.82	1175
507	Parabrachial nucleus	PB	-4.96	4.4	1.79	891
508	Parabrachial nucleus	PB	-4.96	4.45	1.79	891
509	Motor nucleus of trigeminal	V	-4.96	5.24	1.77	920
510	Pons	P	-4.96	5.71	1.76	884
511	Motor nucleus of trigeminal	V	-4.96	5.27	1.71	920
512	Parabrachial nucleus	PB	-4.97	4.48	1.65	891
513	Parvicellular reticular nucleus	PARN	-4.97	5.91	1.65	989
514	Parabrachial nucleus	PB	-4.97	4.6	1.62	891
515	Supratrigeminal nucleus	SUT	-4.97	4.71	1.57	918
516	Parabrachial nucleus	PB	-4.97	4.59	1.56	891
517	Pons	P	-4.97	5.98	1.54	884
518	Pons	P	-4.97	6.04	1.46	884
519	Supratrigeminal nucleus	SUT	-4.97	4.84	1.4	918
520	Pons	P	-4.97	5.87	1.33	884
521	Superior olivary complex periolivary region	POR	-4.97	7.06	1.33	904
522	Pons	P	-4.97	6.03	1.32	884
523	Supratrigeminal nucleus	SUT	-4.97	4.76	1.3	918
524	Supratrigeminal nucleus	SUT	-4.97	4.67	1.29	918
525	Pons	P	-4.97	5.76	1.26	884
526	Parabrachial nucleus	PB	-4.98	3.69	1.18	891
527	Peritrigeminal zone	P5	-4.98	5.12	1.16	921
528	Peritrigeminal zone	P5	-4.98	4.97	1.13	921
529	Pontine reticular nucleus caudal part	PRNc	-4.98	4.82	0.96	914
530	Pontine reticular nucleus caudal part	PRNc	-4.99	6.39	0.66	914
531	Pontine reticular nucleus caudal part	PRNc	-5.0	6.32	0.14	914
532	Pontine reticular nucleus caudal part	PRNc	-5.01	6.19	-0.33	914
533	Pontine reticular nucleus caudal part	PRNc	-5.01	6.39	-0.41	914
534	Pontine reticular nucleus caudal part	PRNc	-5.01	6.5	-0.46	914
535	Pons	P	-5.02	4.7	-0.78	884
536	Pons	P	-5.02	4.62	-0.82	884
537	Pontine reticular nucleus caudal part	PRNc	-5.02	5.69	-0.96	914
538	Pontine reticular nucleus caudal part	PRNc	-5.02	6.26	-1.01	914
539	Motor nucleus of trigeminal	V	-5.04	5.14	-1.73	920
540	Fields of Forel	FF	-2.43	4.7	1.36	805
541	Fields of Forel	FF	-2.43	4.77	1.35	805
542	Midbrain	MB	-2.45	4.76	0.59	807
543	Midbrain	MB	-2.45	4.79	0.49	807
544	Koelliker-Fuse subnucleus	KF	-4.96	4.6	2.0	892
545	Koelliker-Fuse subnucleus	KF	-4.96	4.52	1.96	892
546	Parabrachial nucleus	PB	-4.96	4.43	1.94	891
547	spinal tract of the trigeminal nerve	sptV	-4.96	6.51	1.93	1130
548	superior cerebelar peduncles	scp	-4.96	4.43	1.73	1175
549	Parvicellular reticular nucleus	PARN	-4.96	6.05	1.72	989
550	Parvicellular reticular nucleus	PARN	-4.96	5.82	1.71	989
551	Parvicellular reticular nucleus	PARN	-4.97	5.79	1.66	989
552	Parabrachial nucleus	PB	-4.97	4.64	1.62	891
553	Supratrigeminal nucleus	SUT	-4.97	4.79	1.63	918
554	Supratrigeminal nucleus	SUT	-4.97	4.7	1.53	918
555	Pons	P	-4.97	6.02	1.5	884
556	Supratrigeminal nucleus	SUT	-4.97	4.74	1.42	918
557	Pons	P	-4.97	5.87	1.42	884
558	superior cerebelar peduncles	scp	-4.97	4.13	1.33	1175
559	Pons	P	-4.97	5.94	1.32	884
560	Pons	P	-4.97	5.66	1.31	884
561	Pons	P	-4.97	5.91	1.25	884
562	Pontine reticular nucleus caudal part	PRNc	-4.98	6.22	1.11	914
563	Peritrigeminal zone	P5	-4.98	5.02	1.1	921
564	Periaqueductal gray	PAG	-4.99	2.42	0.39	839
565	Pontine reticular nucleus caudal part	PRNc	-4.99	5.93	0.35	914
566	crossed tectospinal pathway	tspc	-5.0	5.8	0.23	1230
567	Pontine reticular nucleus caudal part	PRNc	-5.0	6.15	-0.19	914
568	Pontine reticular nucleus caudal part	PRNc	-5.0	6.22	-0.21	914
569	crossed tectospinal pathway	tspc	-5.01	5.68	-0.24	1230
570	Pontine reticular nucleus caudal part	PRNc	-5.01	6.27	-0.35	914
571	Pontine reticular nucleus caudal part	PRNc	-5.01	6.19	-0.37	914
572	Pontine reticular nucleus caudal part	PRNc	-5.01	6.4	-0.46	914
573	Laterodorsal tegmental nucleus	LDT	-5.01	4.26	-0.48	930
574	Pons	P	-5.02	4.68	-0.8	884
575	Principal sensory nucleus of the trigeminal	PSV	-5.04	4.8	-2.1	890
576	Principal sensory nucleus of the trigeminal	PSV	-5.05	5.16	-2.34	890
577	Flocculus	FL	-4.96	4.86	3.07	1093
578	Medulla	MY	-4.96	5.72	2.63	936
579	Lobules IV-V	CUL4 5	-4.97	4.24	2.55	1043
580	vestibular nerve	vVIIIn	-4.97	5.77	2.54	1136
581	Lobules IV-V	CUL4 5	-4.97	4.09	2.53	1043
582	Lobules IV-V	CUL4 5	-4.97	4.08	2.49	1043
583	vestibular nerve	vVIIIn	-4.97	5.85	2.47	1136
584	Lobules IV-V	CUL4 5	-4.97	4.09	2.42	1043
585	middle cerebellar peduncle	mcp	-4.97	4.66	2.39	1180
586	Lobules IV-V	CUL4 5	-4.97	3.89	2.25	1043
587	Principal sensory nucleus of the trigeminal	PSV	-4.98	5.88	2.04	890
588	Principal sensory nucleus of the trigeminal	PSV	-4.98	5.94	1.96	890
589	Cerebellum	CB	-4.98	3.52	1.79	1015
590	facial nerve	VIIn	-4.99	6.24	1.67	1131
591	Parabrachial nucleus	PB	-4.99	4.31	1.37	891
592	Intermediate reticular nucleus	IRN	-4.99	6.46	1.3	979
593	Pons	P	-5.0	5.53	1.14	884
594	Pontine reticular nucleus caudal part	PRNc	-5.0	5.94	0.85	914
595	Pontine reticular nucleus caudal part	PRNc	-5.01	4.94	0.69	914
596	Pontine reticular nucleus caudal part	PRNc	-5.01	6.06	0.38	914
597	Pons	P	-5.02	6.17	-0.0	884
598	Nucleus raphe magnus	RM	-5.02	6.26	-0.01	1012
599	Pons	P	-5.02	5.64	-0.17	884
600	Pontine reticular nucleus caudal part	PRNc	-5.03	6.37	-0.25	914
601	Pontine reticular nucleus caudal part	PRNc	-5.03	4.99	-0.37	914
602	Pontine reticular nucleus caudal part	PRNc	-5.03	6.27	-0.55	914
603	Pontine reticular nucleus caudal part	PRNc	-5.04	6.12	-0.98	914
604	Motor nucleus of trigeminal	V	-5.05	4.98	-1.6	920
605	Intertrigeminal nucleus	I5	-5.06	5.51	-1.75	924
606	Intertrigeminal nucleus	I5	-5.06	5.11	-1.85	924
607	Principal sensory nucleus of the trigeminal	PSV	-5.06	5.3	-1.99	890
608	Motor nucleus of trigeminal	V	-5.04	5.37	1.73	920
609	superior cerebelar peduncles	scp	-5.05	4.31	1.52	1175
610	Superior olivary complex periolivary region	POR	-5.06	7.04	1.04	904
611	Pontine reticular nucleus caudal part	PRNc	-5.06	6.02	0.97	914
612	Pontine reticular nucleus caudal part	PRNc	-5.06	6.43	0.9	914
613	Pontine reticular nucleus caudal part	PRNc	-5.06	5.72	0.88	914
614	Pontine reticular nucleus caudal part	PRNc	-5.06	6.03	0.81	914
615	Pontine reticular nucleus caudal part	PRNc	-5.07	6.21	0.71	914
616	Pons	P	-5.08	5.84	0.04	884
617	Pons	P	-5.08	5.99	0.01	884
618	Gigantocellular reticular nucleus	GRN	-5.09	6.54	-0.41	976
619	Pontine reticular nucleus caudal part	PRNc	-5.1	6.21	-0.78	914
620	Pontine reticular nucleus caudal part	PRNc	-5.1	6.57	-0.85	914
621	Pontine reticular nucleus caudal part	PRNc	-5.1	6.45	-0.86	914
622	Pontine reticular nucleus caudal part	PRNc	-5.1	6.5	-0.86	914
623	Pontine reticular nucleus caudal part	PRNc	-5.1	6.39	-0.98	914
624	Facial motor nucleus	VII	-5.1	6.72	-0.99	968
625	Facial motor nucleus	VII	-5.11	6.61	-1.22	968
626	Facial motor nucleus	VII	-5.11	6.91	-1.23	968
627	Facial motor nucleus	VII	-5.11	6.94	-1.48	968
628	Parvicellular reticular nucleus	PARN	-5.11	6.13	-1.65	989
629	Medulla	MY	-5.13	5.29	-2.49	936
630	Ventral cochlear nucleus	VCO	-5.14	5.27	-2.63	943
631	Ventral cochlear nucleus	VCO	-5.14	5.52	-2.66	943
632	Ventral cochlear nucleus	VCO	-5.64	5.99	2.63	943
633	root	root	-5.65	6.52	2.53	1
634	root	root	-5.65	6.58	2.51	1
635	Medulla	MY	-5.65	6.6	2.44	936
636	spinal tract of the trigeminal nerve	sptV	-5.65	6.45	2.32	1130
637	Medulla	MY	-5.65	6.72	2.32	936
638	spinal tract of the trigeminal nerve	sptV	-5.65	6.65	2.29	1130
639	spinal tract of the trigeminal nerve	sptV	-5.65	6.5	2.29	1130
640	spinal tract of the trigeminal nerve	sptV	-5.65	6.73	2.24	1130
641	spinal tract of the trigeminal nerve	sptV	-5.66	6.74	2.0	1130
642	Superior vestibular nucleus	SUV	-5.67	4.61	1.53	1006
643	Parvicellular reticular nucleus	PARN	-5.67	6.09	1.49	989
644	Medial vestibular nucleus	MV	-5.67	5.16	1.31	1004
645	Facial motor nucleus	VII	-5.67	6.5	1.24	968
646	Intermediate reticular nucleus	IRN	-5.68	6.23	0.93	979
647	Intermediate reticular nucleus	IRN	-5.68	5.96	0.89	979
648	Gigantocellular reticular nucleus	GRN	-5.69	6.54	0.57	976
649	Gigantocellular reticular nucleus	GRN	-5.69	6.31	0.42	976
650	Gigantocellular reticular nucleus	GRN	-5.69	6.08	0.37	976
651	Magnocellular reticular nucleus	MARN	-5.69	6.67	0.24	985
652	Gigantocellular reticular nucleus	GRN	-5.7	6.04	0.14	976
653	Gigantocellular reticular nucleus	GRN	-5.7	5.73	0.11	976
654	Gigantocellular reticular nucleus	GRN	-5.7	6.47	0.05	976
655	Nucleus raphe magnus	RM	-5.7	6.43	-0.04	1012
656	Magnocellular reticular nucleus	MARN	-5.7	6.66	-0.23	985
657	Magnocellular reticular nucleus	MARN	-5.71	6.87	-0.54	985
658	Lateral vestibular nucleus	LAV	-5.74	5.16	-1.8	1003
659	Spinal nucleus of the trigeminal oral part	SPVO	-5.74	6.0	2.03	957
660	Parvicellular reticular nucleus	PARN	-5.75	5.98	1.62	989
661	Parvicellular reticular nucleus	PARN	-5.75	6.45	1.55	989
662	Facial motor nucleus	VII	-5.75	6.54	1.51	968
663	Facial motor nucleus	VII	-5.75	6.65	1.53	968
664	Facial motor nucleus	VII	-5.75	6.49	1.52	968
665	Facial motor nucleus	VII	-5.75	6.59	1.5	968
666	Facial motor nucleus	VII	-5.75	6.75	1.46	968
667	Facial motor nucleus	VII	-5.75	6.58	1.44	968
668	Facial motor nucleus	VII	-5.75	6.71	1.43	968
669	Facial motor nucleus	VII	-5.75	6.53	1.41	968
670	Intermediate reticular nucleus	IRN	-5.75	6.39	1.39	979
671	Facial motor nucleus	VII	-5.75	6.69	1.38	968
672	Facial motor nucleus	VII	-5.75	6.57	1.38	968
673	Facial motor nucleus	VII	-5.75	6.64	1.38	968
674	Intermediate reticular nucleus	IRN	-5.75	6.41	1.34	979
675	Facial motor nucleus	VII	-5.75	6.73	1.33	968
676	Facial motor nucleus	VII	-5.75	6.77	1.33	968
677	Facial motor nucleus	VII	-5.75	6.83	1.29	968
678	Facial motor nucleus	VII	-5.75	6.8	1.28	968
679	Facial motor nucleus	VII	-5.75	6.81	1.22	968
680	Medial vestibular nucleus	MV	-5.76	4.85	1.15	1004
681	Intermediate reticular nucleus	IRN	-5.76	6.1	1.06	979
682	Intermediate reticular nucleus	IRN	-5.76	5.77	0.93	979
683	Gigantocellular reticular nucleus	GRN	-5.77	6.01	0.63	976
684	Gigantocellular reticular nucleus	GRN	-5.77	5.54	0.46	976
685	Gigantocellular reticular nucleus	GRN	-5.77	5.82	0.42	976
686	Gigantocellular reticular nucleus	GRN	-5.77	5.95	0.39	976
687	crossed tectospinal pathway	tspc	-5.78	6.01	0.06	1230
688	Gigantocellular reticular nucleus	GRN	-5.78	6.28	0.06	976
689	Gigantocellular reticular nucleus	GRN	-5.78	6.33	-0.15	976
690	Gigantocellular reticular nucleus	GRN	-5.78	6.48	-0.18	976
691	Gigantocellular reticular nucleus	GRN	-5.79	6.76	-0.57	976
692	Gigantocellular reticular nucleus	GRN	-5.79	6.16	-0.57	976
693	Gigantocellular reticular nucleus	GRN	-5.8	6.1	-0.73	976
694	Intermediate reticular nucleus	IRN	-5.8	6.28	-0.98	979
695	Intermediate reticular nucleus	IRN	-5.8	5.87	-1.14	979
696	Spinal vestibular nucleus	SPIV	-5.81	5.11	-1.54	1005
697	Parvicellular reticular nucleus	PARN	-5.81	6.11	-1.62	989
698	Parvicellular reticular nucleus	PARN	-5.81	6.42	-1.65	989
699	Spinal nucleus of the trigeminal oral part	SPVO	-5.81	5.44	-1.67	957
700	Spinal nucleus of the trigeminal oral part	SPVO	-5.78	5.78	1.83	957
701	Parvicellular reticular nucleus	PARN	-5.79	5.8	1.57	989
702	Lateral vestibular nucleus	LAV	-5.79	4.91	1.49	1003
703	Facial motor nucleus	VII	-5.79	6.67	1.46	968
704	Facial motor nucleus	VII	-5.79	6.55	1.42	968
705	Intermediate reticular nucleus	IRN	-5.79	6.44	1.41	979
706	Facial motor nucleus	VII	-5.79	6.74	1.37	968
707	Parvicellular reticular nucleus	PARN	-5.79	6.2	1.35	989
708	Intermediate reticular nucleus	IRN	-5.79	6.34	1.3	979
709	Intermediate reticular nucleus	IRN	-5.79	6.42	1.29	979
710	Facial motor nucleus	VII	-5.79	6.82	1.29	968
711	Intermediate reticular nucleus	IRN	-5.79	6.21	1.28	979
712	Intermediate reticular nucleus	IRN	-5.79	6.5	1.27	979
713	Facial motor nucleus	VII	-5.79	6.6	1.24	968
714	Facial motor nucleus	VII	-5.79	6.78	1.25	968
715	Intermediate reticular nucleus	IRN	-5.8	6.21	1.19	979
716	Facial motor nucleus	VII	-5.79	6.72	1.19	968
717	Facial motor nucleus	VII	-5.8	6.8	1.17	968
718	Facial motor nucleus	VII	-5.8	6.74	1.13	968
719	Facial motor nucleus	VII	-5.8	6.73	1.09	968
720	Facial motor nucleus	VII	-5.8	6.81	1.09	968
721	Facial motor nucleus	VII	-5.8	6.77	1.06	968
722	Intermediate reticular nucleus	IRN	-5.8	5.94	1.03	979
723	Gigantocellular reticular nucleus	GRN	-5.81	6.44	0.61	976
724	Gigantocellular reticular nucleus	GRN	-5.81	6.53	0.46	976
725	Paragigantocellular reticular nucleus dorsal part	PGRNd	-5.81	5.51	0.4	992
726	Paragigantocellular reticular nucleus dorsal part	PGRNd	-5.81	5.36	0.36	992
727	Gigantocellular reticular nucleus	GRN	-5.81	5.61	0.33	976
728	Gigantocellular reticular nucleus	GRN	-5.81	6.44	0.27	976
729	crossed tectospinal pathway	tspc	-5.82	6.25	0.07	1230
730	crossed tectospinal pathway	tspc	-5.82	6.08	-0.05	1230
731	Gigantocellular reticular nucleus	GRN	-5.83	6.34	-0.49	976
732	Gigantocellular reticular nucleus	GRN	-5.83	6.37	-0.51	976
733	Intermediate reticular nucleus	IRN	-5.84	5.6	-0.78	979
734	Intermediate reticular nucleus	IRN	-5.84	5.82	-0.98	979
735	Intermediate reticular nucleus	IRN	-5.84	6.05	-1.06	979
736	Intermediate reticular nucleus	IRN	-5.84	5.85	-1.13	979
737	Medial vestibular nucleus	MV	-5.84	5.06	-1.18	1004
738	Medial vestibular nucleus	MV	-5.85	4.92	-1.2	1004
739	Parvicellular reticular nucleus	PARN	-5.85	5.79	-1.35	989
740	Parvicellular reticular nucleus	PARN	-5.85	5.84	-1.41	989
741	spinal tract of the trigeminal nerve	sptV	-5.85	6.37	2.22	1130
742	Spinal nucleus of the trigeminal oral part	SPVO	-5.86	5.93	2.06	957
743	Spinal nucleus of the trigeminal oral part	SPVO	-5.86	5.82	1.98	957
744	Spinal nucleus of the trigeminal oral part	SPVO	-5.86	5.87	1.93	957
745	Parvicellular reticular nucleus	PARN	-5.86	6.3	1.8	989
746	Spinal vestibular nucleus	SPIV	-5.86	5.26	1.71	1005
747	Lateral vestibular nucleus	LAV	-5.87	4.88	1.65	1003
748	Facial motor nucleus	VII	-5.87	6.62	1.57	968
749	Facial motor nucleus	VII	-5.87	6.72	1.54	968
750	Facial motor nucleus	VII	-5.87	6.66	1.53	968
751	Parvicellular reticular nucleus	PARN	-5.87	6.45	1.47	989
752	Intermediate reticular nucleus	IRN	-5.87	6.52	1.46	979
753	Facial motor nucleus	VII	-5.87	6.77	1.48	968
754	Facial motor nucleus	VII	-5.87	6.66	1.45	968
755	Facial motor nucleus	VII	-5.87	6.85	1.45	968
756	Facial motor nucleus	VII	-5.87	6.91	1.32	968
757	Spinal vestibular nucleus	SPIV	-5.87	4.93	1.2	1005
758	Parvicellular reticular nucleus	PARN	-5.88	5.46	1.11	989
759	Intermediate reticular nucleus	IRN	-5.88	6.11	1.07	979
760	Intermediate reticular nucleus	IRN	-5.88	6.15	1.07	979
761	Intermediate reticular nucleus	IRN	-5.88	6.15	1.0	979
762	Intermediate reticular nucleus	IRN	-5.89	5.92	0.68	979
763	Gigantocellular reticular nucleus	GRN	-5.89	5.94	0.62	976
764	Gigantocellular reticular nucleus	GRN	-5.89	5.87	0.6	976
765	Gigantocellular reticular nucleus	GRN	-5.89	6.03	0.55	976
766	Gigantocellular reticular nucleus	GRN	-5.89	5.56	0.52	976
767	Gigantocellular reticular nucleus	GRN	-5.89	6.1	0.52	976
768	Gigantocellular reticular nucleus	GRN	-5.89	5.81	0.49	976
769	Gigantocellular reticular nucleus	GRN	-5.89	6.1	0.41	976
770	Gigantocellular reticular nucleus	GRN	-5.89	5.95	0.27	976
771	Gigantocellular reticular nucleus	GRN	-5.9	6.03	0.16	976
772	crossed tectospinal pathway	tspc	-5.9	6.12	-0.03	1230
773	Gigantocellular reticular nucleus	GRN	-5.9	6.5	-0.06	976
774	Magnocellular reticular nucleus	MARN	-5.9	6.64	-0.1	985
775	Gigantocellular reticular nucleus	GRN	-5.9	5.99	-0.18	976
776	Magnocellular reticular nucleus	MARN	-5.9	6.64	-0.19	985
777	Gigantocellular reticular nucleus	GRN	-5.91	6.08	-0.32	976
778	Gigantocellular reticular nucleus	GRN	-5.91	6.37	-0.35	976
779	Gigantocellular reticular nucleus	GRN	-5.91	6.39	-0.67	976
780	Intermediate reticular nucleus	IRN	-5.91	5.96	-0.69	979
781	Gigantocellular reticular nucleus	GRN	-5.91	6.32	-0.69	976
782	Medial vestibular nucleus	MV	-5.91	4.85	-0.7	1004
783	Gigantocellular reticular nucleus	GRN	-5.91	6.43	-0.71	976
784	Intermediate reticular nucleus	IRN	-5.92	5.5	-0.72	979
785	Parvicellular reticular nucleus	PARN	-5.92	5.36	-1.14	989
786	Spinal nucleus of the trigeminal oral part	SPVO	-5.94	5.45	-1.68	957
787	Parvicellular reticular nucleus	PARN	-5.94	6.51	-1.75	989
788	Spinal nucleus of the trigeminal oral part	SPVO	-5.94	6.12	2.01	957
789	Spinal nucleus of the trigeminal oral part	SPVO	-5.94	6.08	1.82	957
790	Parvicellular reticular nucleus	PARN	-5.95	6.24	1.48	989
791	Facial motor nucleus	VII	-5.95	6.79	1.4	968
792	Facial motor nucleus	VII	-5.95	6.73	1.41	968
793	Parvicellular reticular nucleus	PARN	-5.95	5.74	1.36	989
794	Paragigantocellular reticular nucleus lateral part	PGRNl	-5.95	6.81	1.29	993
795	Facial motor nucleus	VII	-5.95	6.64	1.32	968
796	Facial motor nucleus	VII	-5.95	6.68	1.29	968
797	Paragigantocellular reticular nucleus lateral part	PGRNl	-5.95	6.95	1.26	993
798	Medial vestibular nucleus	MV	-5.96	5.25	1.02	1004
799	Intermediate reticular nucleus	IRN	-5.96	6.06	0.94	979
800	Intermediate reticular nucleus	IRN	-5.96	6.24	0.92	979
801	Intermediate reticular nucleus	IRN	-5.96	6.38	0.89	979
802	Intermediate reticular nucleus	IRN	-5.96	6.18	0.85	979
803	Gigantocellular reticular nucleus	GRN	-5.97	6.45	0.68	976
804	Gigantocellular reticular nucleus	GRN	-5.97	6.0	0.45	976
805	Inferior olivary complex	IO	-5.97	7.15	0.45	978
806	Gigantocellular reticular nucleus	GRN	-5.97	6.06	0.41	976
807	Gigantocellular reticular nucleus	GRN	-5.97	6.0	0.24	976
808	Gigantocellular reticular nucleus	GRN	-5.98	5.92	0.19	976
809	Gigantocellular reticular nucleus	GRN	-5.98	5.98	0.12	976
810	Gigantocellular reticular nucleus	GRN	-5.98	6.14	-0.14	976
811	Gigantocellular reticular nucleus	GRN	-5.98	5.87	-0.21	976
812	Gigantocellular reticular nucleus	GRN	-5.98	6.32	-0.24	976
813	Gigantocellular reticular nucleus	GRN	-6.0	6.53	-0.77	976
814	Intermediate reticular nucleus	IRN	-6.0	5.88	-0.86	979
815	Intermediate reticular nucleus	IRN	-6.0	6.58	-0.96	979
816	Paragigantocellular reticular nucleus lateral part	PGRNl	-6.0	6.68	-1.06	993
817	Paragigantocellular reticular nucleus lateral part	PGRNl	-6.0	6.8	-1.07	993
818	Intermediate reticular nucleus	IRN	-6.01	6.19	-1.23	979
819	Paragigantocellular reticular nucleus lateral part	PGRNl	-6.01	6.65	-1.44	993
820	Parvicellular reticular nucleus	PARN	-6.01	6.42	-1.54	989
821	Paragigantocellular reticular nucleus lateral part	PGRNl	-6.01	6.81	-1.54	993
822	rubrospinal tract	rust	-6.01	6.93	-1.58	1231
823	Spinal nucleus of the trigeminal oral part	SPVO	-6.02	5.66	-1.74	957
824	Interposed nucleus	IP	-5.96	3.87	2.09	1099
825	Interposed nucleus	IP	-5.96	3.89	2.0	1099
826	Interposed nucleus	IP	-5.96	3.82	1.99	1099
827	Interposed nucleus	IP	-5.96	3.8	1.93	1099
828	Spinal nucleus of the trigeminal oral part	SPVO	-5.96	5.84	1.87	957
829	Interposed nucleus	IP	-5.96	3.79	1.86	1099
830	Interposed nucleus	IP	-5.96	4.02	1.77	1099
831	Spinal nucleus of the trigeminal oral part	SPVO	-5.96	5.79	1.7	957
832	Spinal nucleus of the trigeminal oral part	SPVO	-5.97	5.73	1.64	957
833	Parvicellular reticular nucleus	PARN	-5.97	5.94	1.59	989
834	Parvicellular reticular nucleus	PARN	-5.97	5.81	1.55	989
835	Parvicellular reticular nucleus	PARN	-5.97	5.88	1.51	989
836	Paragigantocellular reticular nucleus lateral part	PGRNl	-5.97	6.7	1.44	993
837	Parvicellular reticular nucleus	PARN	-5.97	6.37	1.42	989
838	Intermediate reticular nucleus	IRN	-5.97	6.48	1.41	979
839	Nucleus ambiguus dorsal division	AMBd	-5.97	6.55	1.39	972
840	Parvicellular reticular nucleus	PARN	-5.97	6.3	1.38	989
841	Facial motor nucleus	VII	-5.97	6.65	1.38	968
842	Parvicellular reticular nucleus	PARN	-5.97	5.85	1.37	989
843	Parvicellular reticular nucleus	PARN	-5.97	5.7	1.37	989
844	Paragigantocellular reticular nucleus lateral part	PGRNl	-5.97	6.67	1.31	993
845	Intermediate reticular nucleus	IRN	-5.97	6.17	1.3	979
846	Medulla	MY	-5.97	6.64	1.28	936
847	Intermediate reticular nucleus	IRN	-5.97	6.15	1.23	979
848	Intermediate reticular nucleus	IRN	-5.97	6.34	1.25	979
849	Intermediate reticular nucleus	IRN	-5.97	6.55	1.25	979
850	Intermediate reticular nucleus	IRN	-5.97	6.27	1.24	979
851	Intermediate reticular nucleus	IRN	-5.97	6.43	1.23	979
852	Intermediate reticular nucleus	IRN	-5.97	6.23	1.23	979
853	Intermediate reticular nucleus	IRN	-5.97	6.5	1.23	979
854	Intermediate reticular nucleus	IRN	-5.97	6.6	1.2	979
855	Medial vestibular nucleus	MV	-5.98	5.17	1.19	1004
856	Paragigantocellular reticular nucleus lateral part	PGRNl	-5.98	6.65	1.14	993
857	Medial vestibular nucleus	MV	-5.98	4.98	1.11	1004
858	Intermediate reticular nucleus	IRN	-5.98	5.86	1.03	979
859	Paragigantocellular reticular nucleus lateral part	PGRNl	-5.98	6.87	0.99	993
860	Intermediate reticular nucleus	IRN	-5.98	5.87	0.98	979
861	Medial vestibular nucleus	MV	-5.98	4.73	0.96	1004
862	Intermediate reticular nucleus	IRN	-5.98	5.81	0.94	979
863	Intermediate reticular nucleus	IRN	-5.98	5.88	0.93	979
864	Intermediate reticular nucleus	IRN	-5.98	5.75	0.91	979
865	Medial vestibular nucleus	MV	-5.98	4.83	0.9	1004
866	Intermediate reticular nucleus	IRN	-5.98	5.78	0.85	979
867	Intermediate reticular nucleus	IRN	-5.98	6.16	0.81	979
868	Intermediate reticular nucleus	IRN	-5.98	5.72	0.8	979
869	Gigantocellular reticular nucleus	GRN	-5.99	6.55	0.59	976
870	Gigantocellular reticular nucleus	GRN	-5.99	5.89	0.47	976
871	Gigantocellular reticular nucleus	GRN	-5.99	6.01	0.26	976
872	Gigantocellular reticular nucleus	GRN	-6.0	5.58	0.2	976
873	Gigantocellular reticular nucleus	GRN	-6.01	5.89	-0.44	976
874	Gigantocellular reticular nucleus	GRN	-6.01	5.59	-0.56	976
875	Gigantocellular reticular nucleus	GRN	-6.01	6.29	-0.65	976
876	Intermediate reticular nucleus	IRN	-6.02	5.52	-0.73	979
877	Medial vestibular nucleus	MV	-6.02	5.28	-0.81	1004
878	Intermediate reticular nucleus	IRN	-6.02	5.65	-0.8	979
879	Intermediate reticular nucleus	IRN	-6.02	6.13	-1.01	979
880	Intermediate reticular nucleus	IRN	-6.02	6.07	-1.01	979
881	Intermediate reticular nucleus	IRN	-6.02	5.71	-1.05	979
882	Intermediate reticular nucleus	IRN	-6.03	6.12	-1.21	979
883	Nucleus of the solitary tract	NTS	-6.03	5.34	-1.23	949
884	Parvicellular reticular nucleus	PARN	-6.03	6.12	-1.33	989
885	Parvicellular reticular nucleus	PARN	-6.03	5.72	-1.41	989
886	Interposed nucleus	IP	-6.03	3.92	2.35	1099
887	Interposed nucleus	IP	-6.03	3.86	2.31	1099
888	Interposed nucleus	IP	-6.03	3.91	2.31	1099
889	Interposed nucleus	IP	-6.03	3.9	2.26	1099
890	Interposed nucleus	IP	-6.03	3.92	2.23	1099
891	Spinal nucleus of the trigeminal oral part	SPVO	-6.04	5.98	2.05	957
892	Interposed nucleus	IP	-6.04	3.82	2.01	1099
893	Spinal nucleus of the trigeminal oral part	SPVO	-6.04	6.02	1.92	957
894	Spinal nucleus of the trigeminal oral part	SPVO	-6.04	6.2	1.91	957
895	Spinal nucleus of the trigeminal oral part	SPVO	-6.04	6.26	1.89	957
896	Parvicellular reticular nucleus	PARN	-6.04	6.28	1.81	989
897	Parvicellular reticular nucleus	PARN	-6.04	6.7	1.76	989
898	Spinal vestibular nucleus	SPIV	-6.04	5.1	1.75	1005
899	Parvicellular reticular nucleus	PARN	-6.04	6.57	1.72	989
900	Medulla	MY	-6.04	5.3	1.72	936
901	Parvicellular reticular nucleus	PARN	-6.04	6.52	1.69	989
902	Parvicellular reticular nucleus	PARN	-6.04	6.62	1.69	989
903	Parvicellular reticular nucleus	PARN	-6.05	6.67	1.64	989
904	Parvicellular reticular nucleus	PARN	-6.05	6.23	1.62	989
905	Parvicellular reticular nucleus	PARN	-6.05	6.55	1.62	989
906	Paragigantocellular reticular nucleus lateral part	PGRNl	-6.05	6.67	1.59	993
907	Parvicellular reticular nucleus	PARN	-6.05	6.54	1.59	989
908	Parvicellular reticular nucleus	PARN	-6.05	6.43	1.56	989
909	Paragigantocellular reticular nucleus lateral part	PGRNl	-6.05	6.62	1.54	993
910	Parvicellular reticular nucleus	PARN	-6.05	6.41	1.51	989
911	Paragigantocellular reticular nucleus lateral part	PGRNl	-6.05	6.62	1.5	993
912	Paragigantocellular reticular nucleus lateral part	PGRNl	-6.05	6.69	1.49	993
913	Parvicellular reticular nucleus	PARN	-6.05	6.38	1.47	989
914	Nucleus ambiguus dorsal division	AMBd	-6.05	6.59	1.47	972
915	Nucleus ambiguus dorsal division	AMBd	-6.05	6.57	1.45	972
916	Paragigantocellular reticular nucleus lateral part	PGRNl	-6.05	6.66	1.46	993
917	Parvicellular reticular nucleus	PARN	-6.05	6.45	1.44	989
918	Paragigantocellular reticular nucleus lateral part	PGRNl	-6.05	6.69	1.44	993
919	Nucleus ambiguus dorsal division	AMBd	-6.05	6.48	1.44	972
920	Nucleus ambiguus dorsal division	AMBd	-6.05	6.53	1.44	972
921	Parvicellular reticular nucleus	PARN	-6.05	5.63	1.42	989
922	Nucleus ambiguus dorsal division	AMBd	-6.05	6.61	1.43	972
923	Paragigantocellular reticular nucleus lateral part	PGRNl	-6.05	6.67	1.41	993
924	Spinal vestibular nucleus	SPIV	-6.05	4.77	1.32	1005
925	Parvicellular reticular nucleus	PARN	-6.05	6.0	1.31	989
926	Intermediate reticular nucleus	IRN	-6.05	6.13	1.25	979
927	Intermediate reticular nucleus	IRN	-6.05	6.03	1.2	979
928	Intermediate reticular nucleus	IRN	-6.06	6.21	1.18	979
929	Paragigantocellular reticular nucleus lateral part	PGRNl	-6.06	6.92	1.12	993
930	Spinal vestibular nucleus	SPIV	-6.06	4.61	1.09	1005
931	Intermediate reticular nucleus	IRN	-6.06	6.34	1.07	979
932	Intermediate reticular nucleus	IRN	-6.06	6.55	0.96	979
933	Intermediate reticular nucleus	IRN	-6.06	6.4	0.91	979
934	Intermediate reticular nucleus	IRN	-6.06	6.42	0.85	979
935	Gigantocellular reticular nucleus	GRN	-6.07	6.57	0.62	976
936	Gigantocellular reticular nucleus	GRN	-6.07	6.31	0.59	976
937	Gigantocellular reticular nucleus	GRN	-6.07	6.56	0.54	976
938	Gigantocellular reticular nucleus	GRN	-6.07	6.6	0.54	976
939	Gigantocellular reticular nucleus	GRN	-6.08	5.86	0.14	976
940	Gigantocellular reticular nucleus	GRN	-6.09	6.33	-0.6	976
941	Intermediate reticular nucleus	IRN	-6.1	5.62	-0.72	979
942	Intermediate reticular nucleus	IRN	-6.1	6.34	-0.9	979
943	Intermediate reticular nucleus	IRN	-6.1	6.13	-0.92	979
944	Intermediate reticular nucleus	IRN	-6.1	5.55	-1.0	979
945	Intermediate reticular nucleus	IRN	-6.1	6.2	-1.11	979
946	Zona incerta	ZI	-2.51	4.75	1.62	803
947	Interposed nucleus	IP	-6.07	4.15	2.16	1099
948	Spinal nucleus of the trigeminal oral part	SPVO	-6.08	5.83	1.87	957
949	Spinal nucleus of the trigeminal oral part	SPVO	-6.08	5.76	1.85	957
950	Spinal nucleus of the trigeminal oral part	SPVO	-6.08	5.85	1.81	957
951	Spinal nucleus of the trigeminal oral part	SPVO	-6.08	5.71	1.77	957
952	Spinal nucleus of the trigeminal oral part	SPVO	-6.08	5.91	1.72	957
953	Parvicellular reticular nucleus	PARN	-6.08	6.01	1.71	989
954	Parvicellular reticular nucleus	PARN	-6.09	6.18	1.5	989
955	Parvicellular reticular nucleus	PARN	-6.09	5.88	1.5	989
956	Nucleus ambiguus dorsal division	AMBd	-6.09	6.56	1.44	972
957	Nucleus ambiguus dorsal division	AMBd	-6.09	6.61	1.42	972
958	Nucleus ambiguus dorsal division	AMBd	-6.09	6.48	1.38	972
959	Nucleus ambiguus dorsal division	AMBd	-6.09	6.56	1.37	972
960	Paragigantocellular reticular nucleus lateral part	PGRNl	-6.09	6.65	1.31	993
961	Nucleus of the solitary tract	NTS	-6.09	5.48	1.29	949
962	Intermediate reticular nucleus	IRN	-6.09	6.44	1.26	979
963	Intermediate reticular nucleus	IRN	-6.09	6.49	1.25	979
964	Intermediate reticular nucleus	IRN	-6.09	6.36	1.24	979
965	Paragigantocellular reticular nucleus lateral part	PGRNl	-6.09	6.59	1.24	993
966	Paragigantocellular reticular nucleus lateral part	PGRNl	-6.09	6.7	1.24	993
967	Intermediate reticular nucleus	IRN	-6.09	6.32	1.22	979
968	Intermediate reticular nucleus	IRN	-6.09	6.5	1.22	979
969	Paragigantocellular reticular nucleus lateral part	PGRNl	-6.1	6.72	1.15	993
970	Intermediate reticular nucleus	IRN	-6.1	6.57	1.06	979
971	Intermediate reticular nucleus	IRN	-6.1	6.47	0.97	979
972	Medial vestibular nucleus	MV	-6.1	4.68	0.95	1004
973	Intermediate reticular nucleus	IRN	-6.1	5.59	0.88	979
974	Gigantocellular reticular nucleus	GRN	-6.1	6.58	0.82	976
975	Gigantocellular reticular nucleus	GRN	-6.1	6.57	0.73	976
976	Gigantocellular reticular nucleus	GRN	-6.1	6.33	0.72	976
977	Intermediate reticular nucleus	IRN	-6.11	5.61	0.72	979
978	Intermediate reticular nucleus	IRN	-6.11	5.68	0.66	979
979	Gigantocellular reticular nucleus	GRN	-6.11	6.37	0.62	976
980	Gigantocellular reticular nucleus	GRN	-6.11	6.59	0.62	976
981	Gigantocellular reticular nucleus	GRN	-6.11	6.19	0.44	976
982	Gigantocellular reticular nucleus	GRN	-6.11	5.91	0.35	976
983	Medulla	MY	-6.12	5.53	-0.09	936
984	Gigantocellular reticular nucleus	GRN	-6.12	5.87	-0.18	976
985	Nucleus prepositus	PRP	-6.13	5.16	-0.31	997
986	Gigantocellular reticular nucleus	GRN	-6.13	5.93	-0.32	976
987	Intermediate reticular nucleus	IRN	-6.13	5.36	-0.63	979
988	Medial vestibular nucleus	MV	-6.14	4.7	-0.85	1004
989	Intermediate reticular nucleus	IRN	-6.14	6.28	-1.05	979
990	Intermediate reticular nucleus	IRN	-6.14	6.29	-1.1	979
991	Intermediate reticular nucleus	IRN	-6.14	6.29	-1.14	979
992	Intermediate reticular nucleus	IRN	-6.15	6.22	-1.2	979
993	Intermediate reticular nucleus	IRN	-6.15	6.36	-1.23	979
994	Parvicellular reticular nucleus	PARN	-6.15	5.7	-1.31	989
995	Parvicellular reticular nucleus	PARN	-6.15	6.16	-1.58	989
996	Spinal nucleus of the trigeminal oral part	SPVO	-6.18	5.79	1.95	957
997	Spinal nucleus of the trigeminal oral part	SPVO	-6.18	6.13	1.88	957
998	Spinal nucleus of the trigeminal oral part	SPVO	-6.18	5.89	1.86	957
999	Parvicellular reticular nucleus	PARN	-6.19	5.93	1.61	989
1000	Medulla	MY	-6.19	5.24	1.56	936
1001	Nucleus of the solitary tract	NTS	-6.19	5.35	1.56	949
1002	Spinal vestibular nucleus	SPIV	-6.19	4.85	1.47	1005
1003	Nucleus ambiguus dorsal division	AMBd	-6.19	6.63	1.41	972
1004	Nucleus ambiguus dorsal division	AMBd	-6.19	6.61	1.35	972
1005	Intermediate reticular nucleus	IRN	-6.19	6.53	1.31	979
1006	Paragigantocellular reticular nucleus lateral part	PGRNl	-6.19	6.82	1.28	993
1007	Intermediate reticular nucleus	IRN	-6.19	6.51	1.26	979
1008	Paragigantocellular reticular nucleus lateral part	PGRNl	-6.19	6.65	1.22	993
1009	Paragigantocellular reticular nucleus lateral part	PGRNl	-6.19	6.61	1.21	993
1010	Spinal vestibular nucleus	SPIV	-6.2	4.84	1.17	1005
1011	Intermediate reticular nucleus	IRN	-6.2	6.44	1.13	979
1012	Paragigantocellular reticular nucleus lateral part	PGRNl	-6.2	6.67	0.97	993
1013	Intermediate reticular nucleus	IRN	-6.2	6.2	0.96	979
1014	Intermediate reticular nucleus	IRN	-6.2	6.1	0.86	979
1015	Intermediate reticular nucleus	IRN	-6.2	5.86	0.84	979
1016	Gigantocellular reticular nucleus	GRN	-6.2	6.65	0.8	976
1017	Gigantocellular reticular nucleus	GRN	-6.2	6.48	0.72	976
1018	Gigantocellular reticular nucleus	GRN	-6.21	6.75	0.65	976
1019	Gigantocellular reticular nucleus	GRN	-6.21	6.63	0.58	976
1020	Magnocellular reticular nucleus	MARN	-6.21	6.89	0.55	985
1021	Gigantocellular reticular nucleus	GRN	-6.21	6.09	0.53	976
1022	Gigantocellular reticular nucleus	GRN	-6.21	6.21	0.38	976
1023	Gigantocellular reticular nucleus	GRN	-6.21	6.06	0.36	976
1024	Gigantocellular reticular nucleus	GRN	-6.21	6.25	0.36	976
1025	Gigantocellular reticular nucleus	GRN	-6.21	6.13	0.32	976
1026	Medulla	MY	-6.22	5.69	-0.01	936
1027	Paragigantocellular reticular nucleus dorsal part	PGRNd	-6.23	5.39	-0.3	992
1028	Gigantocellular reticular nucleus	GRN	-6.23	6.32	-0.35	976
1029	Paragigantocellular reticular nucleus dorsal part	PGRNd	-6.23	5.44	-0.47	992
1030	Gigantocellular reticular nucleus	GRN	-6.23	5.74	-0.51	976
1031	Gigantocellular reticular nucleus	GRN	-6.23	5.97	-0.59	976
1032	Intermediate reticular nucleus	IRN	-6.23	5.45	-0.64	979
1033	Intermediate reticular nucleus	IRN	-6.24	6.06	-0.72	979
1034	Intermediate reticular nucleus	IRN	-6.24	6.06	-0.78	979
1035	Medial vestibular nucleus	MV	-6.24	5.09	-0.83	1004
1036	Intermediate reticular nucleus	IRN	-6.24	6.16	-0.92	979
1037	Intermediate reticular nucleus	IRN	-6.24	6.26	-1.15	979
1038	Nucleus of the solitary tract	NTS	-6.25	5.41	-1.49	949
1039	Spinal nucleus of the trigeminal interpolar part	SPVI	-6.25	5.65	-1.6	956
1040	Spinal nucleus of the trigeminal interpolar part	SPVI	-6.24	5.83	1.91	956
1041	Spinal nucleus of the trigeminal interpolar part	SPVI	-6.24	5.77	1.82	956
1042	Spinal nucleus of the trigeminal interpolar part	SPVI	-6.24	5.71	1.68	956
1043	Spinal nucleus of the trigeminal interpolar part	SPVI	-6.25	5.64	1.63	956
1044	Parvicellular reticular nucleus	PARN	-6.25	6.17	1.55	989
1045	Parvicellular reticular nucleus	PARN	-6.25	6.11	1.53	989
1046	Parvicellular reticular nucleus	PARN	-6.25	6.45	1.45	989
1047	Intermediate reticular nucleus	IRN	-6.25	6.53	1.31	979
1048	Infracerebellar nucleus	ICB	-6.25	3.96	1.29	977
1049	Paragigantocellular reticular nucleus lateral part	PGRNl	-6.25	6.7	1.26	993
1050	Intermediate reticular nucleus	IRN	-6.25	6.32	1.25	979
1051	Intermediate reticular nucleus	IRN	-6.25	6.48	1.2	979
1052	Spinal vestibular nucleus	SPIV	-6.26	4.97	1.17	1005
1053	Intermediate reticular nucleus	IRN	-6.26	6.36	1.08	979
1054	Intermediate reticular nucleus	IRN	-6.26	6.54	1.03	979
1055	Intermediate reticular nucleus	IRN	-6.26	6.39	1.02	979
1056	Intermediate reticular nucleus	IRN	-6.26	6.48	1.01	979
1057	Intermediate reticular nucleus	IRN	-6.26	6.56	0.99	979
1058	Intermediate reticular nucleus	IRN	-6.26	6.28	0.99	979
1059	Medial vestibular nucleus	MV	-6.26	4.74	0.93	1004
1060	Intermediate reticular nucleus	IRN	-6.26	5.69	0.93	979
1061	Intermediate reticular nucleus	IRN	-6.26	6.05	0.9	979
1062	Intermediate reticular nucleus	IRN	-6.26	6.61	0.88	979
1063	Intermediate reticular nucleus	IRN	-6.26	6.51	0.85	979
1064	Intermediate reticular nucleus	IRN	-6.26	5.47	0.83	979
1065	Intermediate reticular nucleus	IRN	-6.26	6.4	0.79	979
1066	Intermediate reticular nucleus	IRN	-6.26	6.26	0.76	979
1067	Gigantocellular reticular nucleus	GRN	-6.26	6.64	0.76	976
1068	Gigantocellular reticular nucleus	GRN	-6.27	6.37	0.65	976
1069	Gigantocellular reticular nucleus	GRN	-6.27	6.51	0.64	976
1070	Magnocellular reticular nucleus	MARN	-6.27	6.88	0.59	985
1071	Gigantocellular reticular nucleus	GRN	-6.27	6.15	0.46	976
1072	Gigantocellular reticular nucleus	GRN	-6.27	6.44	0.32	976
1073	crossed tectospinal pathway	tspc	-6.28	6.51	0.09	1230
1074	Gigantocellular reticular nucleus	GRN	-6.29	6.06	-0.27	976
1075	Gigantocellular reticular nucleus	GRN	-6.29	5.68	-0.32	976
1076	Paragigantocellular reticular nucleus dorsal part	PGRNd	-6.29	5.34	-0.47	992
1077	Magnocellular reticular nucleus	MARN	-6.29	6.78	-0.54	985
1078	Medial vestibular nucleus	MV	-6.29	4.98	-0.68	1004
1079	Intermediate reticular nucleus	IRN	-6.3	5.72	-0.91	979
1080	Intermediate reticular nucleus	IRN	-6.3	6.55	-1.04	979
1081	Intermediate reticular nucleus	IRN	-6.3	6.4	-1.05	979
1082	Spinal vestibular nucleus	SPIV	-6.3	5.02	-1.07	1005
1083	Spinal vestibular nucleus	SPIV	-6.3	5.01	-1.14	1005
1084	Intermediate reticular nucleus	IRN	-6.3	6.43	-1.17	979
1085	Intermediate reticular nucleus	IRN	-6.3	6.48	-1.17	979
1086	Spinal nucleus of the trigeminal interpolar part	SPVI	-6.32	5.88	-1.78	956
1087	Spinal nucleus of the trigeminal interpolar part	SPVI	-6.32	6.26	2.03	956
1088	Spinal nucleus of the trigeminal interpolar part	SPVI	-6.32	6.29	1.96	956
1089	Spinal nucleus of the trigeminal interpolar part	SPVI	-6.32	6.43	1.92	956
1090	Spinal nucleus of the trigeminal interpolar part	SPVI	-6.32	6.42	1.87	956
1091	Parvicellular reticular nucleus	PARN	-6.32	6.46	1.8	989
1092	Nucleus of the solitary tract	NTS	-6.33	5.36	1.56	949
1093	Paragigantocellular reticular nucleus lateral part	PGRNl	-6.33	6.77	1.43	993
1094	Paragigantocellular reticular nucleus lateral part	PGRNl	-6.33	6.85	1.32	993
1095	Intermediate reticular nucleus	IRN	-6.33	6.5	1.28	979
1096	Paragigantocellular reticular nucleus lateral part	PGRNl	-6.33	6.91	1.27	993
1097	Nucleus of the solitary tract	NTS	-6.33	5.31	1.22	949
1098	Paragigantocellular reticular nucleus lateral part	PGRNl	-6.33	6.92	1.21	993
1099	Paragigantocellular reticular nucleus lateral part	PGRNl	-6.34	6.8	1.16	993
1100	Paragigantocellular reticular nucleus lateral part	PGRNl	-6.34	6.6	1.17	993
1101	Paragigantocellular reticular nucleus lateral part	PGRNl	-6.34	6.91	1.11	993
1102	Paragigantocellular reticular nucleus lateral part	PGRNl	-6.34	6.87	1.12	993
1103	Paragigantocellular reticular nucleus lateral part	PGRNl	-6.34	6.84	1.03	993
1104	Nucleus of the solitary tract	NTS	-6.34	5.23	1.01	949
1105	Intermediate reticular nucleus	IRN	-6.34	6.47	1.01	979
1106	Paragigantocellular reticular nucleus lateral part	PGRNl	-6.34	6.63	0.95	993
1107	Paragigantocellular reticular nucleus lateral part	PGRNl	-6.34	6.68	0.96	993
1108	Paragigantocellular reticular nucleus lateral part	PGRNl	-6.34	6.83	0.95	993
1109	Paragigantocellular reticular nucleus lateral part	PGRNl	-6.34	6.72	0.91	993
1110	Paragigantocellular reticular nucleus lateral part	PGRNl	-6.34	6.85	0.89	993
1111	Paragigantocellular reticular nucleus lateral part	PGRNl	-6.34	6.64	0.89	993
1112	Paragigantocellular reticular nucleus lateral part	PGRNl	-6.34	6.8	0.86	993
1113	Paragigantocellular reticular nucleus lateral part	PGRNl	-6.34	6.83	0.83	993
1114	Gigantocellular reticular nucleus	GRN	-6.34	6.61	0.82	976
1115	Medulla	MY	-6.34	7.03	0.81	936
1116	Paragigantocellular reticular nucleus lateral part	PGRNl	-6.34	6.81	0.79	993
1117	Inferior olivary complex	IO	-6.35	7.25	0.67	978
1118	Magnocellular reticular nucleus	MARN	-6.35	6.92	0.54	985
1119	Medulla	MY	-6.35	6.96	0.5	936
1120	Gigantocellular reticular nucleus	GRN	-6.35	6.32	0.37	976
1121	Gigantocellular reticular nucleus	GRN	-6.35	6.41	0.33	976
1122	Magnocellular reticular nucleus	MARN	-6.35	6.56	0.31	985
1123	Gigantocellular reticular nucleus	GRN	-6.35	6.28	0.27	976
1124	Gigantocellular reticular nucleus	GRN	-6.35	6.15	0.26	976
1125	Gigantocellular reticular nucleus	GRN	-6.36	6.01	-0.16	976
1126	Gigantocellular reticular nucleus	GRN	-6.36	6.06	-0.16	976
1127	Gigantocellular reticular nucleus	GRN	-6.37	6.28	-0.3	976
1128	Gigantocellular reticular nucleus	GRN	-6.38	6.36	-0.76	976
1129	Intermediate reticular nucleus	IRN	-6.38	6.39	-0.85	979
1130	Nucleus of the solitary tract	NTS	-6.38	5.25	-0.98	949
1131	Nucleus of the solitary tract	NTS	-6.38	5.34	-1.06	949
1132	Intermediate reticular nucleus	IRN	-6.38	6.5	-1.12	979
1133	Nucleus of the solitary tract	NTS	-6.38	5.31	-1.17	949
1134	Nucleus of the solitary tract	NTS	-6.39	5.35	-1.27	949
1135	Intermediate reticular nucleus	IRN	-6.39	6.42	-1.28	979
1136	Nucleus of the solitary tract	NTS	-6.39	5.37	-1.36	949
1137	Nucleus of the solitary tract	NTS	-6.39	5.29	-1.42	949
1138	Spinal nucleus of the trigeminal interpolar part	SPVI	-6.4	6.29	1.99	956
1139	Spinal nucleus of the trigeminal interpolar part	SPVI	-6.4	6.5	1.94	956
1140	Spinal nucleus of the trigeminal interpolar part	SPVI	-6.4	6.42	1.86	956
1141	Spinal nucleus of the trigeminal interpolar part	SPVI	-6.4	6.33	1.85	956
1142	Spinal nucleus of the trigeminal interpolar part	SPVI	-6.4	6.47	1.84	956
1143	Parvicellular reticular nucleus	PARN	-6.4	6.6	1.84	989
1144	Parvicellular reticular nucleus	PARN	-6.4	6.06	1.72	989
1145	Spinal nucleus of the trigeminal interpolar part	SPVI	-6.41	5.59	1.6	956
1146	Linear nucleus of the medulla	LIN	-6.41	6.51	1.58	981
1147	Linear nucleus of the medulla	LIN	-6.41	6.39	1.51	981
1148	Paragigantocellular reticular nucleus lateral part	PGRNl	-6.41	6.67	1.5	993
1149	Paragigantocellular reticular nucleus lateral part	PGRNl	-6.41	6.63	1.47	993
1150	Nucleus ambiguus dorsal division	AMBd	-6.41	6.53	1.39	972
1151	Parvicellular reticular nucleus	PARN	-6.41	5.58	1.35	989
1152	Paragigantocellular reticular nucleus lateral part	PGRNl	-6.41	6.88	1.32	993
1153	Paragigantocellular reticular nucleus lateral part	PGRNl	-6.41	6.76	1.26	993
1154	Paragigantocellular reticular nucleus lateral part	PGRNl	-6.41	6.77	1.21	993
1155	Paragigantocellular reticular nucleus lateral part	PGRNl	-6.41	6.98	1.21	993
1156	Intermediate reticular nucleus	IRN	-6.42	6.41	1.11	979
1157	Lateral reticular nucleus magnocellular part	LRNm	-6.42	6.69	1.08	983
1158	Lateral reticular nucleus magnocellular part	LRNm	-6.42	6.75	1.08	983
1159	Nucleus of the solitary tract	NTS	-6.42	5.22	1.06	949
1160	Lateral reticular nucleus magnocellular part	LRNm	-6.42	6.68	1.03	983
1161	Lateral reticular nucleus magnocellular part	LRNm	-6.42	6.72	1.0	983
1162	Intermediate reticular nucleus	IRN	-6.42	6.57	1.01	979
1163	Paragigantocellular reticular nucleus lateral part	PGRNl	-6.42	6.9	0.98	993
1164	Paragigantocellular reticular nucleus lateral part	PGRNl	-6.42	7.06	0.96	993
1165	Paragigantocellular reticular nucleus lateral part	PGRNl	-6.42	6.77	0.94	993
1166	Paragigantocellular reticular nucleus lateral part	PGRNl	-6.42	6.85	0.94	993
1167	Paragigantocellular reticular nucleus lateral part	PGRNl	-6.42	6.94	0.87	993
1168	Paragigantocellular reticular nucleus lateral part	PGRNl	-6.42	6.84	0.78	993
1169	Nucleus of the solitary tract	NTS	-6.42	5.37	0.77	949
1170	Intermediate reticular nucleus	IRN	-6.43	5.93	0.69	979
1171	Gigantocellular reticular nucleus	GRN	-6.43	6.73	0.63	976
1172	Gigantocellular reticular nucleus	GRN	-6.43	6.48	0.61	976
1173	Gigantocellular reticular nucleus	GRN	-6.43	6.64	0.6	976
1174	Gigantocellular reticular nucleus	GRN	-6.43	6.03	0.43	976
1175	Magnocellular reticular nucleus	MARN	-6.43	6.67	0.43	985
1176	Gigantocellular reticular nucleus	GRN	-6.43	6.33	0.37	976
1177	Gigantocellular reticular nucleus	GRN	-6.44	5.99	-0.17	976
1178	Gigantocellular reticular nucleus	GRN	-6.45	5.61	-0.37	976
1179	Paragigantocellular reticular nucleus dorsal part	PGRNd	-6.45	5.52	-0.38	992
1180	Intermediate reticular nucleus	IRN	-6.46	6.54	-1.02	979
1181	Lateral reticular nucleus magnocellular part	LRNm	-6.46	6.71	-1.04	983
1182	Nucleus of the solitary tract	NTS	-6.46	5.34	-1.09	949
1183	Spinal nucleus of the trigeminal interpolar part	SPVI	-6.47	6.14	2.26	956
1184	Spinal nucleus of the trigeminal interpolar part	SPVI	-6.47	6.22	2.25	956
1185	Spinal nucleus of the trigeminal interpolar part	SPVI	-6.47	6.48	2.23	956
1186	Spinal nucleus of the trigeminal interpolar part	SPVI	-6.47	6.12	2.22	956
1187	Spinal nucleus of the trigeminal interpolar part	SPVI	-6.47	6.25	2.21	956
1188	Spinal nucleus of the trigeminal interpolar part	SPVI	-6.47	5.98	2.19	956
1189	Spinal nucleus of the trigeminal interpolar part	SPVI	-6.47	6.34	2.19	956
1190	Spinal nucleus of the trigeminal interpolar part	SPVI	-6.48	6.48	2.13	956
1191	Spinal nucleus of the trigeminal interpolar part	SPVI	-6.48	6.48	2.05	956
1192	Spinal nucleus of the trigeminal interpolar part	SPVI	-6.48	6.55	2.03	956
1193	Spinal nucleus of the trigeminal interpolar part	SPVI	-6.48	6.37	1.92	956
1194	Spinal nucleus of the trigeminal interpolar part	SPVI	-6.48	6.49	1.91	956
1195	Spinal nucleus of the trigeminal interpolar part	SPVI	-6.48	6.55	1.9	956
1196	Spinal nucleus of the trigeminal interpolar part	SPVI	-6.48	6.42	1.86	956
1197	Parvicellular reticular nucleus	PARN	-6.48	6.41	1.74	989
1198	Parvicellular reticular nucleus	PARN	-6.48	6.48	1.71	989
1199	Parvicellular reticular nucleus	PARN	-6.49	6.56	1.65	989
1200	Parvicellular reticular nucleus	PARN	-6.49	6.43	1.62	989
1201	Linear nucleus of the medulla	LIN	-6.49	6.66	1.59	981
1202	Paragigantocellular reticular nucleus lateral part	PGRNl	-6.49	6.77	1.5	993
1203	Linear nucleus of the medulla	LIN	-6.49	6.39	1.49	981
1204	Paragigantocellular reticular nucleus lateral part	PGRNl	-6.49	6.81	1.46	993
1205	Medulla	MY	-6.49	6.64	1.42	936
1206	Paragigantocellular reticular nucleus lateral part	PGRNl	-6.49	6.86	1.42	993
1207	Paragigantocellular reticular nucleus lateral part	PGRNl	-6.49	6.91	1.41	993
1208	Paragigantocellular reticular nucleus lateral part	PGRNl	-6.49	6.75	1.39	993
1209	Paragigantocellular reticular nucleus lateral part	PGRNl	-6.49	6.82	1.38	993
1210	Intermediate reticular nucleus	IRN	-6.49	6.52	1.33	979
1211	Nucleus ambiguus ventral division	AMBv	-6.49	6.68	1.34	973
1212	Paragigantocellular reticular nucleus lateral part	PGRNl	-6.49	6.76	1.32	993
1213	Intermediate reticular nucleus	IRN	-6.49	6.3	1.3	979
1214	Medulla	MY	-6.49	6.64	1.3	936
1215	Intermediate reticular nucleus	IRN	-6.49	6.44	1.26	979
1216	Intermediate reticular nucleus	IRN	-6.49	6.54	1.24	979
1217	Intermediate reticular nucleus	IRN	-6.49	6.59	1.24	979
1218	Intermediate reticular nucleus	IRN	-6.49	6.4	1.19	979
1219	Paragigantocellular reticular nucleus lateral part	PGRNl	-6.5	6.86	1.18	993
1220	Lateral reticular nucleus magnocellular part	LRNm	-6.5	6.65	1.12	983
1221	Paragigantocellular reticular nucleus lateral part	PGRNl	-6.5	7.12	1.14	993
1222	Paragigantocellular reticular nucleus lateral part	PGRNl	-6.5	6.87	1.05	993
1223	Lateral reticular nucleus magnocellular part	LRNm	-6.5	6.61	1.0	983
1224	Intermediate reticular nucleus	IRN	-6.5	6.34	1.0	979
1225	Intermediate reticular nucleus	IRN	-6.5	6.52	0.98	979
1226	Linear nucleus of the medulla	LIN	-6.5	6.3	0.89	981
1227	Gigantocellular reticular nucleus	GRN	-6.5	6.6	0.86	976
1228	Paragigantocellular reticular nucleus lateral part	PGRNl	-6.5	6.83	0.86	993
1229	Gigantocellular reticular nucleus	GRN	-6.5	6.69	0.84	976
1230	Medulla	MY	-6.5	6.99	0.82	936
1231	Gigantocellular reticular nucleus	GRN	-6.5	6.69	0.78	976
1232	Medulla	MY	-6.5	7.04	0.76	936
1233	Gigantocellular reticular nucleus	GRN	-6.5	6.79	0.74	976
1234	Medulla	MY	-6.51	6.98	0.67	936
1235	Gigantocellular reticular nucleus	GRN	-6.51	6.34	0.62	976
1236	Gigantocellular reticular nucleus	GRN	-6.51	5.91	0.32	976
1237	Magnocellular reticular nucleus	MARN	-6.51	6.57	0.32	985
1238	Magnocellular reticular nucleus	MARN	-6.51	6.52	0.32	985
1239	Gigantocellular reticular nucleus	GRN	-6.52	6.4	-0.23	976
1240	Nucleus prepositus	PRP	-6.53	5.02	-0.25	997
1241	Gigantocellular reticular nucleus	GRN	-6.53	6.09	-0.27	976
1242	Gigantocellular reticular nucleus	GRN	-6.53	6.13	-0.4	976
1243	Gigantocellular reticular nucleus	GRN	-6.53	6.4	-0.49	976
1244	Magnocellular reticular nucleus	MARN	-6.53	6.64	-0.56	985
1245	Parvicellular reticular nucleus	PARN	-6.55	6.23	-1.3	989
1246	Spinal nucleus of the trigeminal interpolar part	SPVI	-6.55	5.32	-1.47	956
1247	Linear nucleus of the medulla	LIN	-6.55	6.63	-1.59	981
1248	Spinal nucleus of the trigeminal interpolar part	SPVI	-6.55	6.22	2.16	956
1249	Spinal nucleus of the trigeminal interpolar part	SPVI	-6.55	5.97	2.16	956
1250	Spinal nucleus of the trigeminal interpolar part	SPVI	-6.56	5.8	2.1	956
1251	Spinal nucleus of the trigeminal interpolar part	SPVI	-6.56	6.0	2.09	956
1252	Spinal nucleus of the trigeminal interpolar part	SPVI	-6.56	6.04	2.08	956
1253	Spinal nucleus of the trigeminal interpolar part	SPVI	-6.56	6.28	2.07	956
1254	Spinal nucleus of the trigeminal interpolar part	SPVI	-6.56	5.75	2.06	956
1255	Spinal nucleus of the trigeminal interpolar part	SPVI	-6.56	5.92	2.05	956
1256	Spinal nucleus of the trigeminal interpolar part	SPVI	-6.56	5.98	2.05	956
1257	Spinal nucleus of the trigeminal interpolar part	SPVI	-6.56	6.06	2.06	956
1258	Spinal nucleus of the trigeminal interpolar part	SPVI	-6.56	6.01	2.04	956
1259	Spinal nucleus of the trigeminal interpolar part	SPVI	-6.56	6.22	2.04	956
1260	Spinal nucleus of the trigeminal interpolar part	SPVI	-6.56	5.97	2.01	956
1261	Spinal nucleus of the trigeminal interpolar part	SPVI	-6.56	6.28	2.0	956
1262	Spinal nucleus of the trigeminal interpolar part	SPVI	-6.56	5.61	1.99	956
1263	Spinal nucleus of the trigeminal interpolar part	SPVI	-6.56	6.17	1.97	956
1264	Spinal nucleus of the trigeminal interpolar part	SPVI	-6.56	5.58	1.95	956
1265	Spinal nucleus of the trigeminal interpolar part	SPVI	-6.56	6.17	1.87	956
1266	Spinal nucleus of the trigeminal interpolar part	SPVI	-6.56	6.31	1.87	956
1267	Spinal nucleus of the trigeminal interpolar part	SPVI	-6.56	5.55	1.86	956
1268	Spinal nucleus of the trigeminal interpolar part	SPVI	-6.56	6.11	1.82	956
1269	Spinal nucleus of the trigeminal interpolar part	SPVI	-6.56	5.94	1.82	956
1270	Spinal nucleus of the trigeminal interpolar part	SPVI	-6.56	6.18	1.79	956
1271	Spinal nucleus of the trigeminal interpolar part	SPVI	-6.56	6.01	1.78	956
1272	Spinal nucleus of the trigeminal interpolar part	SPVI	-6.56	5.83	1.74	956
1273	Spinal nucleus of the trigeminal interpolar part	SPVI	-6.56	5.97	1.72	956
1274	Parvicellular reticular nucleus	PARN	-6.56	6.1	1.71	989
1275	Spinal nucleus of the trigeminal interpolar part	SPVI	-6.56	5.84	1.69	956
1276	Parvicellular reticular nucleus	PARN	-6.57	5.96	1.66	989
1277	Parvicellular reticular nucleus	PARN	-6.57	6.07	1.64	989
1278	Parvicellular reticular nucleus	PARN	-6.57	6.2	1.64	989
1279	Parvicellular reticular nucleus	PARN	-6.57	5.89	1.53	989
1280	Parvicellular reticular nucleus	PARN	-6.57	6.21	1.53	989
1281	Parvicellular reticular nucleus	PARN	-6.57	6.06	1.52	989
1282	Parvicellular reticular nucleus	PARN	-6.57	5.99	1.51	989
1283	Parvicellular reticular nucleus	PARN	-6.57	6.08	1.48	989
1284	Parvicellular reticular nucleus	PARN	-6.57	6.15	1.47	989
1285	Linear nucleus of the medulla	LIN	-6.57	6.24	1.39	981
1286	Parvicellular reticular nucleus	PARN	-6.57	5.93	1.38	989
1287	Parvicellular reticular nucleus	PARN	-6.57	5.99	1.39	989
1288	Parvicellular reticular nucleus	PARN	-6.57	6.06	1.37	989
1289	Parvicellular reticular nucleus	PARN	-6.57	5.89	1.36	989
1290	Parvicellular reticular nucleus	PARN	-6.57	6.12	1.34	989
1291	Parvicellular reticular nucleus	PARN	-6.57	6.05	1.32	989
1292	Parvicellular reticular nucleus	PARN	-6.57	6.09	1.33	989
1293	Parvicellular reticular nucleus	PARN	-6.57	6.29	1.33	989
1294	Intermediate reticular nucleus	IRN	-6.57	6.33	1.26	979
1295	Parvicellular reticular nucleus	PARN	-6.57	6.04	1.28	989
1296	Parvicellular reticular nucleus	PARN	-6.57	6.09	1.26	989
1297	Parvicellular reticular nucleus	PARN	-6.57	6.15	1.24	989
1298	Intermediate reticular nucleus	IRN	-6.57	6.24	1.24	979
1299	Parvicellular reticular nucleus	PARN	-6.57	5.79	1.21	989
1300	Parvicellular reticular nucleus	PARN	-6.57	6.1	1.21	989
1301	Intermediate reticular nucleus	IRN	-6.58	6.51	1.14	979
1302	Intermediate reticular nucleus	IRN	-6.58	6.26	1.13	979
1303	Linear nucleus of the medulla	LIN	-6.58	6.16	1.05	981
1304	Intermediate reticular nucleus	IRN	-6.58	5.99	1.04	979
1305	Linear nucleus of the medulla	LIN	-6.58	6.19	1.03	981
1306	Intermediate reticular nucleus	IRN	-6.58	6.05	0.98	979
1307	Intermediate reticular nucleus	IRN	-6.58	6.09	0.84	979
1308	Intermediate reticular nucleus	IRN	-6.58	5.96	0.82	979
1309	Intermediate reticular nucleus	IRN	-6.58	5.96	0.77	979
1310	Intermediate reticular nucleus	IRN	-6.58	6.06	0.75	979
1311	Intermediate reticular nucleus	IRN	-6.58	5.98	0.74	979
1312	Intermediate reticular nucleus	IRN	-6.58	6.03	0.74	979
1313	Gigantocellular reticular nucleus	GRN	-6.61	5.99	-0.43	976
1314	Dorsal motor nucleus of the vagus nerve	DMX	-6.61	5.16	-0.46	974
1315	Gigantocellular reticular nucleus	GRN	-6.61	5.91	-0.52	976
1316	Intermediate reticular nucleus	IRN	-6.61	5.87	-0.59	979
1317	Nucleus of the solitary tract	NTS	-6.61	5.34	-0.71	949
1318	Intermediate reticular nucleus	IRN	-6.61	6.27	-0.71	979
1319	Nucleus of the solitary tract	NTS	-6.62	5.3	-0.76	949
1320	Linear nucleus of the medulla	LIN	-6.62	6.19	-1.04	981
1321	Spinal nucleus of the trigeminal interpolar part	SPVI	-6.63	5.9	2.34	956
1322	Spinal nucleus of the trigeminal interpolar part	SPVI	-6.63	6.31	2.33	956
1323	Spinal nucleus of the trigeminal interpolar part	SPVI	-6.63	6.32	2.28	956
1324	Spinal nucleus of the trigeminal interpolar part	SPVI	-6.63	6.15	2.27	956
1325	Spinal nucleus of the trigeminal interpolar part	SPVI	-6.63	5.98	2.27	956
1326	Spinal nucleus of the trigeminal interpolar part	SPVI	-6.63	6.38	2.26	956
1327	Spinal nucleus of the trigeminal interpolar part	SPVI	-6.63	6.54	2.19	956
1328	Spinal nucleus of the trigeminal interpolar part	SPVI	-6.64	6.36	2.14	956
1329	Spinal nucleus of the trigeminal interpolar part	SPVI	-6.64	6.1	2.13	956
1330	Spinal nucleus of the trigeminal interpolar part	SPVI	-6.64	6.4	2.11	956
1331	Spinal nucleus of the trigeminal interpolar part	SPVI	-6.64	6.29	2.07	956
1332	Spinal nucleus of the trigeminal interpolar part	SPVI	-6.64	6.38	1.96	956
1333	Spinal nucleus of the trigeminal interpolar part	SPVI	-6.64	6.44	1.91	956
1334	Spinal nucleus of the trigeminal interpolar part	SPVI	-6.64	6.15	1.84	956
1335	Spinal nucleus of the trigeminal interpolar part	SPVI	-6.64	6.53	1.83	956
1336	Parvicellular reticular nucleus	PARN	-6.64	6.51	1.79	989
1337	Spinal nucleus of the trigeminal interpolar part	SPVI	-6.64	6.16	1.77	956
1338	Parvicellular reticular nucleus	PARN	-6.64	6.29	1.75	989
1339	Parvicellular reticular nucleus	PARN	-6.64	6.38	1.75	989
1340	Parvicellular reticular nucleus	PARN	-6.64	6.41	1.74	989
1341	Parvicellular reticular nucleus	PARN	-6.64	6.17	1.72	989
1342	Parvicellular reticular nucleus	PARN	-6.64	6.26	1.71	989
1343	Parvicellular reticular nucleus	PARN	-6.64	6.09	1.7	989
1344	Parvicellular reticular nucleus	PARN	-6.64	6.19	1.68	989
1345	Parvicellular reticular nucleus	PARN	-6.65	6.25	1.66	989
1346	Parvicellular reticular nucleus	PARN	-6.65	6.02	1.64	989
1347	Parvicellular reticular nucleus	PARN	-6.65	6.43	1.64	989
1348	Parvicellular reticular nucleus	PARN	-6.65	6.29	1.59	989
1349	Parvicellular reticular nucleus	PARN	-6.65	6.51	1.59	989
1350	Parvicellular reticular nucleus	PARN	-6.65	6.12	1.57	989
1351	Parvicellular reticular nucleus	PARN	-6.65	6.39	1.53	989
1352	Parvicellular reticular nucleus	PARN	-6.65	6.42	1.51	989
1353	Parvicellular reticular nucleus	PARN	-6.65	6.3	1.49	989
1354	Parvicellular reticular nucleus	PARN	-6.65	6.39	1.48	989
1355	Linear nucleus of the medulla	LIN	-6.65	6.42	1.45	981
1356	Medulla	MY	-6.65	6.59	1.4	936
1357	Parvicellular reticular nucleus	PARN	-6.65	6.23	1.36	989
1358	Nucleus ambiguus ventral division	AMBv	-6.65	6.68	1.36	973
1359	Parvicellular reticular nucleus	PARN	-6.65	6.26	1.32	989
1360	Intermediate reticular nucleus	IRN	-6.65	6.39	1.31	979
1361	Parvicellular reticular nucleus	PARN	-6.65	6.32	1.3	989
1362	Intermediate reticular nucleus	IRN	-6.65	6.37	1.28	979
1363	Intermediate reticular nucleus	IRN	-6.65	6.53	1.28	979
1364	Parvicellular reticular nucleus	PARN	-6.65	6.09	1.27	989
1365	Parvicellular reticular nucleus	PARN	-6.65	6.19	1.26	989
1366	Paragigantocellular reticular nucleus lateral part	PGRNl	-6.65	6.76	1.25	993
1367	Intermediate reticular nucleus	IRN	-6.65	6.41	1.24	979
1368	Intermediate reticular nucleus	IRN	-6.65	6.37	1.23	979
1369	Intermediate reticular nucleus	IRN	-6.65	6.48	1.23	979
1370	Paragigantocellular reticular nucleus lateral part	PGRNl	-6.65	6.84	1.21	993
1371	Intermediate reticular nucleus	IRN	-6.65	6.53	1.2	979
1372	Paragigantocellular reticular nucleus lateral part	PGRNl	-6.65	6.75	1.2	993
1373	Intermediate reticular nucleus	IRN	-6.65	6.47	1.19	979
1374	Intermediate reticular nucleus	IRN	-6.66	6.34	1.18	979
1375	Intermediate reticular nucleus	IRN	-6.66	6.4	1.19	979
1376	Intermediate reticular nucleus	IRN	-6.66	6.56	1.16	979
1377	Intermediate reticular nucleus	IRN	-6.66	6.47	1.16	979
1378	Intermediate reticular nucleus	IRN	-6.66	6.53	1.11	979
1379	Intermediate reticular nucleus	IRN	-6.66	6.42	1.1	979
1380	Lateral reticular nucleus magnocellular part	LRNm	-6.66	6.68	1.1	983
1381	Intermediate reticular nucleus	IRN	-6.66	6.34	1.06	979
1382	Intermediate reticular nucleus	IRN	-6.66	6.52	1.04	979
1383	Lateral reticular nucleus magnocellular part	LRNm	-6.66	6.74	1.02	983
1384	Linear nucleus of the medulla	LIN	-6.66	6.27	0.85	981
1385	Intermediate reticular nucleus	IRN	-6.66	6.46	0.8	979
1386	Nucleus of the solitary tract	NTS	-6.66	5.45	0.8	949
1387	Inferior olivary complex	IO	-6.66	7.33	0.8	978
1388	Gigantocellular reticular nucleus	GRN	-6.67	6.23	0.61	976
1389	Intermediate reticular nucleus	IRN	-6.67	6.03	0.58	979
1390	Gigantocellular reticular nucleus	GRN	-6.67	6.4	0.57	976
1391	Gigantocellular reticular nucleus	GRN	-6.67	6.28	0.5	976
1392	Gigantocellular reticular nucleus	GRN	-6.67	6.17	0.45	976
1393	Gigantocellular reticular nucleus	GRN	-6.67	6.37	0.43	976
1394	Gigantocellular reticular nucleus	GRN	-6.67	6.28	0.4	976
1395	Gigantocellular reticular nucleus	GRN	-6.67	6.34	0.39	976
1396	Gigantocellular reticular nucleus	GRN	-6.67	6.13	0.34	976
1397	Gigantocellular reticular nucleus	GRN	-6.68	5.85	0.19	976
1398	crossed tectospinal pathway	tspc	-6.68	6.5	-0.06	1230
1399	Intermediate reticular nucleus	IRN	-6.7	6.45	-1.17	979
1400	Parvicellular reticular nucleus	PARN	-6.71	5.85	-1.23	989
1401	Intermediate reticular nucleus	IRN	-6.71	6.24	-1.25	979
1402	Parvicellular reticular nucleus	PARN	-6.71	6.12	-1.29	989
1403	Intermediate reticular nucleus	IRN	-6.71	6.57	-1.45	979
1404	Spinal nucleus of the trigeminal interpolar part	SPVI	-6.71	5.8	-1.47	956
1405	Spinal nucleus of the trigeminal interpolar part	SPVI	-6.83	5.98	2.34	956
1406	Spinal nucleus of the trigeminal interpolar part	SPVI	-6.83	6.17	2.34	956
1407	Spinal nucleus of the trigeminal interpolar part	SPVI	-6.83	6.47	2.18	956
1408	Spinal nucleus of the trigeminal interpolar part	SPVI	-6.84	6.26	2.07	956
1409	Spinal nucleus of the trigeminal interpolar part	SPVI	-6.84	6.27	1.93	956
1410	Spinal nucleus of the trigeminal interpolar part	SPVI	-6.84	6.6	1.88	956
1411	Spinal nucleus of the trigeminal interpolar part	SPVI	-6.84	6.47	1.88	956
1412	Spinal nucleus of the trigeminal interpolar part	SPVI	-6.84	6.48	1.82	956
1413	Spinal nucleus of the trigeminal interpolar part	SPVI	-6.84	6.09	1.8	956
1414	Parvicellular reticular nucleus	PARN	-6.84	6.58	1.79	989
1415	Parvicellular reticular nucleus	PARN	-6.84	6.49	1.79	989
1416	Parvicellular reticular nucleus	PARN	-6.84	6.15	1.73	989
1417	Parvicellular reticular nucleus	PARN	-6.84	6.48	1.73	989
1418	Parvicellular reticular nucleus	PARN	-6.84	6.38	1.72	989
1419	Parvicellular reticular nucleus	PARN	-6.84	6.21	1.69	989
1420	Parvicellular reticular nucleus	PARN	-6.84	6.26	1.68	989
1421	Parvicellular reticular nucleus	PARN	-6.84	6.3	1.68	989
1422	Parvicellular reticular nucleus	PARN	-6.85	6.61	1.63	989
1423	Parvicellular reticular nucleus	PARN	-6.85	6.23	1.62	989
1424	Parvicellular reticular nucleus	PARN	-6.85	6.05	1.59	989
1425	Parvicellular reticular nucleus	PARN	-6.85	6.15	1.56	989
1426	Parvicellular reticular nucleus	PARN	-6.85	6.63	1.56	989
1427	Parvicellular reticular nucleus	PARN	-6.85	6.03	1.55	989
1428	Parvicellular reticular nucleus	PARN	-6.85	6.49	1.55	989
1429	Parvicellular reticular nucleus	PARN	-6.85	6.52	1.52	989
1430	Parvicellular reticular nucleus	PARN	-6.85	6.12	1.5	989
1431	Paragigantocellular reticular nucleus lateral part	PGRNl	-6.85	6.72	1.45	993
1432	Medulla	MY	-6.85	6.74	1.42	936
1433	Parvicellular reticular nucleus	PARN	-6.85	6.39	1.35	989
1434	Parvicellular reticular nucleus	PARN	-6.85	6.41	1.32	989
1435	Intermediate reticular nucleus	IRN	-6.85	6.49	1.31	979
1436	Medulla	MY	-6.85	6.78	1.28	936
1437	Intermediate reticular nucleus	IRN	-6.85	6.39	1.26	979
1438	Parvicellular reticular nucleus	PARN	-6.85	6.28	1.25	989
1439	Intermediate reticular nucleus	IRN	-6.85	6.57	1.21	979
1440	Intermediate reticular nucleus	IRN	-6.85	6.28	1.21	979
1441	Medulla	MY	-6.86	6.68	1.19	936
1442	Intermediate reticular nucleus	IRN	-6.86	6.64	1.17	979
1443	Intermediate reticular nucleus	IRN	-6.86	6.63	1.12	979
1444	Intermediate reticular nucleus	IRN	-6.86	6.07	1.08	979
1445	Intermediate reticular nucleus	IRN	-6.86	6.68	1.06	979
1446	Parvicellular reticular nucleus	PARN	-6.86	5.96	1.04	989
1447	Parvicellular reticular nucleus	PARN	-6.86	5.63	0.92	989
1448	Intermediate reticular nucleus	IRN	-6.86	6.49	0.84	979
1449	Intermediate reticular nucleus	IRN	-6.86	5.54	0.75	979
1450	Gigantocellular reticular nucleus	GRN	-6.87	6.31	0.48	976
1451	Gigantocellular reticular nucleus	GRN	-6.87	6.51	0.48	976
1452	Nucleus of Roller	NR	-6.87	5.79	0.36	996
1453	Gigantocellular reticular nucleus	GRN	-6.87	6.35	0.24	976
1454	Nucleus of Roller	NR	-6.89	5.69	-0.43	996
1455	Gigantocellular reticular nucleus	GRN	-6.89	6.1	-0.42	976
1456	Parvicellular reticular nucleus	PARN	-6.9	5.53	-0.83	989
1457	Intermediate reticular nucleus	IRN	-6.9	5.8	-0.9	979
1458	Parvicellular reticular nucleus	PARN	-6.9	5.74	-0.94	989
1459	Parvicellular reticular nucleus	PARN	-6.9	5.82	-1.04	989
1460	Parvicellular reticular nucleus	PARN	-6.9	5.8	-1.1	989
1461	Parvicellular reticular nucleus	PARN	-6.9	6.05	-1.14	989
1462	Intermediate reticular nucleus	IRN	-6.91	6.5	-1.36	979
1463	Anterior pretectal nucleus	APN	-2.59	3.55	1.21	845
1464	Spinal nucleus of the trigeminal interpolar part	SPVI	-7.09	6.44	2.15	956
1465	Spinal nucleus of the trigeminal interpolar part	SPVI	-7.1	6.45	2.12	956
1466	Spinal nucleus of the trigeminal caudal part	SPVC	-7.1	6.42	1.88	955
1467	Medullary reticular nucleus dorsal part	MDRNd	-7.1	6.66	1.76	987
1468	Spinal nucleus of the trigeminal caudal part	SPVC	-7.1	6.56	1.75	955
1469	Spinal nucleus of the trigeminal caudal part	SPVC	-7.1	6.04	1.73	955
1470	Spinal nucleus of the trigeminal caudal part	SPVC	-7.1	6.49	1.7	955
1471	Spinal nucleus of the trigeminal caudal part	SPVC	-7.1	6.42	1.69	955
1472	Spinal nucleus of the trigeminal caudal part	SPVC	-7.1	6.04	1.68	955
1473	Spinal nucleus of the trigeminal caudal part	SPVC	-7.11	6.22	1.65	955
1474	Medullary reticular nucleus dorsal part	MDRNd	-7.11	6.36	1.65	987
1475	Spinal nucleus of the trigeminal caudal part	SPVC	-7.11	6.03	1.64	955
1476	Medullary reticular nucleus dorsal part	MDRNd	-7.11	6.09	1.61	987
1477	Spinal nucleus of the trigeminal caudal part	SPVC	-7.11	6.13	1.64	955
1478	Spinal nucleus of the trigeminal caudal part	SPVC	-7.11	6.17	1.64	955
1479	Medullary reticular nucleus dorsal part	MDRNd	-7.11	6.29	1.64	987
1480	Medullary reticular nucleus dorsal part	MDRNd	-7.11	6.19	1.61	987
1481	Medullary reticular nucleus dorsal part	MDRNd	-7.11	6.03	1.57	987
1482	Medullary reticular nucleus dorsal part	MDRNd	-7.11	6.23	1.55	987
1483	Medullary reticular nucleus dorsal part	MDRNd	-7.11	6.08	1.53	987
1484	Medullary reticular nucleus dorsal part	MDRNd	-7.11	6.46	1.49	987
1485	Medullary reticular nucleus dorsal part	MDRNd	-7.11	6.32	1.47	987
1486	Medullary reticular nucleus dorsal part	MDRNd	-7.11	6.51	1.46	987
1487	Medullary reticular nucleus dorsal part	MDRNd	-7.11	6.24	1.45	987
1488	Medullary reticular nucleus dorsal part	MDRNd	-7.11	6.26	1.41	987
1489	Intermediate reticular nucleus	IRN	-7.11	6.66	1.39	979
1490	Medullary reticular nucleus dorsal part	MDRNd	-7.11	6.19	1.39	987
1491	Medullary reticular nucleus dorsal part	MDRNd	-7.11	6.61	1.38	987
1492	Medullary reticular nucleus dorsal part	MDRNd	-7.11	6.14	1.37	987
1493	Intermediate reticular nucleus	IRN	-7.11	6.56	1.3	979
1494	Medullary reticular nucleus dorsal part	MDRNd	-7.11	6.16	1.28	987
1495	Medullary reticular nucleus dorsal part	MDRNd	-7.11	6.27	1.26	987
1496	Nucleus ambiguus ventral division	AMBv	-7.11	6.74	1.25	973
1497	Medullary reticular nucleus dorsal part	MDRNd	-7.11	6.29	1.21	987
1498	Intermediate reticular nucleus	IRN	-7.11	6.56	1.2	979
1499	Intermediate reticular nucleus	IRN	-7.11	6.67	1.21	979
1500	Intermediate reticular nucleus	IRN	-7.12	6.46	1.18	979
1501	Intermediate reticular nucleus	IRN	-7.12	6.64	1.17	979
1502	Lateral reticular nucleus magnocellular part	LRNm	-7.12	6.91	1.16	983
1503	Medullary reticular nucleus dorsal part	MDRNd	-7.12	6.26	1.14	987
1504	Intermediate reticular nucleus	IRN	-7.12	6.46	1.13	979
1505	Medullary reticular nucleus dorsal part	MDRNd	-7.12	6.2	1.12	987
1506	Medullary reticular nucleus ventral part	MDRNv	-7.12	6.33	0.86	988
1507	Medullary reticular nucleus ventral part	MDRNv	-7.12	6.43	0.81	988
1508	Medullary reticular nucleus dorsal part	MDRNd	-7.12	5.55	0.8	987
1509	Medullary reticular nucleus ventral part	MDRNv	-7.12	6.57	0.73	988
1510	Medullary reticular nucleus ventral part	MDRNv	-7.13	6.26	0.53	988
1511	Hypoglossal nucleus	XII	-7.13	5.71	0.25	1008
1512	Hypoglossal nucleus	XII	-7.15	5.7	-0.32	1008
1513	Medullary reticular nucleus ventral part	MDRNv	-7.15	6.48	-0.43	988
1514	Medulla	MY	-7.15	6.85	-0.61	936
1515	Intermediate reticular nucleus	IRN	-7.15	6.06	-0.71	979
1516	Intermediate reticular nucleus	IRN	-7.16	5.88	-0.74	979
1517	Medullary reticular nucleus dorsal part	MDRNd	-7.16	5.62	-0.78	987
1518	Medullary reticular nucleus dorsal part	MDRNd	-7.16	5.69	-0.82	987
1519	Medullary reticular nucleus dorsal part	MDRNd	-7.16	5.76	-0.91	987
1520	Intermediate reticular nucleus	IRN	-7.16	6.6	-1.14	979
1521	Intermediate reticular nucleus	IRN	-7.16	6.36	-1.19	979
1522	Spinal nucleus of the trigeminal interpolar part	SPVI	-7.17	6.19	2.23	956
1523	Spinal nucleus of the trigeminal interpolar part	SPVI	-7.17	5.87	2.22	956
1524	Spinal nucleus of the trigeminal caudal part	SPVC	-7.17	6.19	2.19	955
1525	Spinal nucleus of the trigeminal caudal part	SPVC	-7.17	6.13	2.15	955
1526	Spinal nucleus of the trigeminal caudal part	SPVC	-7.18	6.35	2.09	955
1527	Spinal nucleus of the trigeminal caudal part	SPVC	-7.18	6.61	1.89	955
1528	Spinal nucleus of the trigeminal caudal part	SPVC	-7.18	6.64	1.86	955
1529	Spinal nucleus of the trigeminal caudal part	SPVC	-7.18	6.14	1.82	955
1530	Spinal nucleus of the trigeminal caudal part	SPVC	-7.18	6.07	1.78	955
1531	Spinal nucleus of the trigeminal caudal part	SPVC	-7.18	6.01	1.78	955
1532	Spinal nucleus of the trigeminal caudal part	SPVC	-7.18	6.22	1.75	955
1533	Spinal nucleus of the trigeminal caudal part	SPVC	-7.18	6.04	1.73	955
1534	Spinal nucleus of the trigeminal caudal part	SPVC	-7.18	6.13	1.71	955
1535	Spinal nucleus of the trigeminal caudal part	SPVC	-7.18	6.38	1.71	955
1536	Spinal nucleus of the trigeminal caudal part	SPVC	-7.18	6.33	1.69	955
1537	Spinal nucleus of the trigeminal caudal part	SPVC	-7.18	6.18	1.68	955
1538	Spinal nucleus of the trigeminal caudal part	SPVC	-7.19	6.02	1.66	955
1539	Spinal nucleus of the trigeminal caudal part	SPVC	-7.19	6.44	1.65	955
1540	Spinal nucleus of the trigeminal caudal part	SPVC	-7.19	6.15	1.66	955
1541	Spinal nucleus of the trigeminal caudal part	SPVC	-7.19	6.4	1.66	955
1542	Spinal nucleus of the trigeminal caudal part	SPVC	-7.19	6.09	1.64	955
1543	Medullary reticular nucleus dorsal part	MDRNd	-7.19	6.28	1.59	987
1544	Spinal nucleus of the trigeminal caudal part	SPVC	-7.19	5.95	1.61	955
1545	Spinal nucleus of the trigeminal caudal part	SPVC	-7.19	5.99	1.6	955
1546	Medullary reticular nucleus dorsal part	MDRNd	-7.19	6.38	1.59	987
1547	Spinal nucleus of the trigeminal caudal part	SPVC	-7.19	6.09	1.59	955
1548	Spinal nucleus of the trigeminal caudal part	SPVC	-7.19	5.89	1.58	955
1549	Spinal nucleus of the trigeminal caudal part	SPVC	-7.19	5.94	1.58	955
1550	Medullary reticular nucleus dorsal part	MDRNd	-7.19	6.43	1.56	987
1551	Medullary reticular nucleus dorsal part	MDRNd	-7.19	6.51	1.54	987
1552	Medullary reticular nucleus dorsal part	MDRNd	-7.19	6.28	1.5	987
1553	Medullary reticular nucleus dorsal part	MDRNd	-7.19	6.22	1.48	987
1554	Medullary reticular nucleus dorsal part	MDRNd	-7.19	6.31	1.48	987
1555	Medullary reticular nucleus dorsal part	MDRNd	-7.19	6.1	1.47	987
1556	Medullary reticular nucleus dorsal part	MDRNd	-7.19	6.16	1.43	987
1557	Medullary reticular nucleus dorsal part	MDRNd	-7.19	6.25	1.44	987
1558	Medullary reticular nucleus dorsal part	MDRNd	-7.19	6.11	1.42	987
1559	Medullary reticular nucleus dorsal part	MDRNd	-7.19	6.59	1.43	987
1560	Medullary reticular nucleus dorsal part	MDRNd	-7.19	6.21	1.41	987
1561	Medullary reticular nucleus dorsal part	MDRNd	-7.19	5.66	1.39	987
1562	Medullary reticular nucleus dorsal part	MDRNd	-7.19	6.61	1.39	987
1563	Medullary reticular nucleus dorsal part	MDRNd	-7.19	6.13	1.36	987
1564	Medullary reticular nucleus dorsal part	MDRNd	-7.19	6.05	1.36	987
1565	Intermediate reticular nucleus	IRN	-7.19	6.78	1.35	979
1566	Medullary reticular nucleus dorsal part	MDRNd	-7.19	6.43	1.32	987
1567	Medullary reticular nucleus dorsal part	MDRNd	-7.19	6.12	1.27	987
1568	Medullary reticular nucleus dorsal part	MDRNd	-7.19	5.85	1.24	987
1569	Intermediate reticular nucleus	IRN	-7.2	6.41	1.13	979
1570	Intermediate reticular nucleus	IRN	-7.2	6.39	1.09	979
1571	Medullary reticular nucleus dorsal part	MDRNd	-7.2	6.11	1.08	987
1572	Intermediate reticular nucleus	IRN	-7.2	6.3	0.93	979
1573	Medullary reticular nucleus ventral part	MDRNv	-7.2	6.47	0.83	988
1574	Medullary reticular nucleus ventral part	MDRNv	-7.2	6.54	0.82	988
1575	Medullary reticular nucleus ventral part	MDRNv	-7.21	6.34	0.6	988
1576	Hypoglossal nucleus	XII	-7.23	5.96	-0.27	1008
1577	Medullary reticular nucleus ventral part	MDRNv	-7.23	6.01	-0.29	988
1578	Hypoglossal nucleus	XII	-7.23	5.93	-0.33	1008
1579	Medullary reticular nucleus ventral part	MDRNv	-7.23	6.0	-0.59	988
1580	Medullary reticular nucleus ventral part	MDRNv	-7.23	6.57	-0.67	988
1581	Intermediate reticular nucleus	IRN	-7.24	6.27	-0.88	979
1582	Intermediate reticular nucleus	IRN	-7.24	5.98	-0.89	979
1583	Intermediate reticular nucleus	IRN	-7.24	6.22	-0.94	979
1584	Intermediate reticular nucleus	IRN	-7.24	6.25	-0.95	979
1585	Intermediate reticular nucleus	IRN	-7.24	6.1	-0.96	979
1586	Intermediate reticular nucleus	IRN	-7.24	6.19	-0.98	979
1587	Medullary reticular nucleus dorsal part	MDRNd	-7.24	6.11	-1.05	987
1588	Medullary reticular nucleus dorsal part	MDRNd	-7.24	6.18	-1.19	987
1589	Medullary reticular nucleus dorsal part	MDRNd	-7.25	6.14	-1.23	987
1590	Spinal nucleus of the trigeminal caudal part	SPVC	-7.26	6.25	2.13	955
1591	Spinal nucleus of the trigeminal caudal part	SPVC	-7.26	5.89	1.71	955
1592	Spinal nucleus of the trigeminal caudal part	SPVC	-7.26	6.23	1.69	955
1593	Spinal nucleus of the trigeminal caudal part	SPVC	-7.26	5.94	1.68	955
1594	Spinal nucleus of the trigeminal caudal part	SPVC	-7.26	6.32	1.68	955
1595	Spinal nucleus of the trigeminal caudal part	SPVC	-7.27	5.86	1.65	955
1596	Spinal nucleus of the trigeminal caudal part	SPVC	-7.27	6.26	1.64	955
1597	Spinal nucleus of the trigeminal caudal part	SPVC	-7.27	5.66	1.62	955
1598	Spinal nucleus of the trigeminal caudal part	SPVC	-7.27	6.32	1.63	955
1599	Spinal nucleus of the trigeminal caudal part	SPVC	-7.27	6.0	1.61	955
1600	Spinal nucleus of the trigeminal caudal part	SPVC	-7.27	5.8	1.61	955
1601	Spinal nucleus of the trigeminal caudal part	SPVC	-7.27	6.16	1.59	955
1602	Medullary reticular nucleus dorsal part	MDRNd	-7.27	5.99	1.48	987
1603	Medullary reticular nucleus dorsal part	MDRNd	-7.27	6.05	1.44	987
1604	Medullary reticular nucleus dorsal part	MDRNd	-7.27	5.95	1.42	987
1605	Medullary reticular nucleus dorsal part	MDRNd	-7.27	6.12	1.39	987
1606	Medullary reticular nucleus dorsal part	MDRNd	-7.27	6.07	1.37	987
1607	Medullary reticular nucleus dorsal part	MDRNd	-7.27	6.15	1.31	987
1608	Medullary reticular nucleus dorsal part	MDRNd	-7.27	6.23	1.34	987
1609	Medullary reticular nucleus dorsal part	MDRNd	-7.27	5.8	1.33	987
1610	Medullary reticular nucleus dorsal part	MDRNd	-7.27	6.3	1.32	987
1611	Medullary reticular nucleus dorsal part	MDRNd	-7.27	6.07	1.27	987
1612	Medullary reticular nucleus dorsal part	MDRNd	-7.28	5.91	1.19	987
1613	Medullary reticular nucleus dorsal part	MDRNd	-7.28	6.05	1.18	987
1614	Intermediate reticular nucleus	IRN	-7.28	6.51	1.17	979
1615	Medullary reticular nucleus dorsal part	MDRNd	-7.28	6.09	1.16	987
1616	Medullary reticular nucleus dorsal part	MDRNd	-7.28	6.2	1.05	987
1617	Medullary reticular nucleus dorsal part	MDRNd	-7.28	6.07	1.0	987
1618	Medullary reticular nucleus dorsal part	MDRNd	-7.28	6.01	0.96	987
1619	Medullary reticular nucleus dorsal part	MDRNd	-7.28	5.75	0.93	987
1620	Medullary reticular nucleus ventral part	MDRNv	-7.28	6.47	0.79	988
1621	Medullary reticular nucleus ventral part	MDRNv	-7.29	6.4	0.43	988
1622	Medullary reticular nucleus ventral part	MDRNv	-7.31	6.02	-0.36	988
1623	Medullary reticular nucleus ventral part	MDRNv	-7.31	6.19	-0.39	988
1624	Medullary reticular nucleus ventral part	MDRNv	-7.31	6.02	-0.42	988
1625	Intermediate reticular nucleus	IRN	-7.32	6.1	-0.85	979
1626	Medullary reticular nucleus ventral part	MDRNv	-7.32	6.43	-0.9	988
1627	Medullary reticular nucleus dorsal part	MDRNd	-7.32	5.67	-1.1	987
1628	Medullary reticular nucleus dorsal part	MDRNd	-7.32	6.14	-1.18	987
1629	Medullary reticular nucleus dorsal part	MDRNd	-7.32	6.37	-1.18	987
1630	Medullary reticular nucleus dorsal part	MDRNd	-7.33	6.01	-1.22	987
1631	Medullary reticular nucleus dorsal part	MDRNd	-7.33	6.27	-1.24	987
1632	Medullary reticular nucleus dorsal part	MDRNd	-7.33	6.32	-1.31	987
1633	Spinal nucleus of the trigeminal caudal part	SPVC	-7.34	5.93	1.76	955
1634	Spinal nucleus of the trigeminal caudal part	SPVC	-7.34	6.3	1.71	955
1635	Spinal nucleus of the trigeminal caudal part	SPVC	-7.34	5.9	1.7	955
1636	Spinal nucleus of the trigeminal caudal part	SPVC	-7.34	6.4	1.7	955
1637	Spinal nucleus of the trigeminal caudal part	SPVC	-7.34	5.69	1.68	955
1638	Spinal nucleus of the trigeminal caudal part	SPVC	-7.35	5.83	1.67	955
1639	Spinal nucleus of the trigeminal caudal part	SPVC	-7.35	6.31	1.67	955
1640	Spinal nucleus of the trigeminal caudal part	SPVC	-7.35	6.05	1.64	955
1641	Spinal nucleus of the trigeminal caudal part	SPVC	-7.35	6.38	1.64	955
1642	Medullary reticular nucleus dorsal part	MDRNd	-7.35	6.23	1.51	987
1643	Medullary reticular nucleus dorsal part	MDRNd	-7.35	6.09	1.48	987
1644	Medullary reticular nucleus dorsal part	MDRNd	-7.35	5.99	1.47	987
1645	Medullary reticular nucleus dorsal part	MDRNd	-7.35	6.2	1.38	987
1646	Medullary reticular nucleus dorsal part	MDRNd	-7.35	6.12	1.41	987
1647	Medullary reticular nucleus dorsal part	MDRNd	-7.35	6.3	1.37	987
1648	Medullary reticular nucleus dorsal part	MDRNd	-7.35	6.38	1.35	987
1649	Medullary reticular nucleus dorsal part	MDRNd	-7.35	6.11	1.32	987
1650	Medullary reticular nucleus dorsal part	MDRNd	-7.35	6.11	1.21	987
1651	Intermediate reticular nucleus	IRN	-7.35	6.58	1.2	979
1652	Medullary reticular nucleus dorsal part	MDRNd	-7.36	6.24	1.09	987
1653	Medullary reticular nucleus dorsal part	MDRNd	-7.36	6.09	1.05	987
1654	Medullary reticular nucleus dorsal part	MDRNd	-7.36	6.04	1.0	987
1655	Medullary reticular nucleus dorsal part	MDRNd	-7.36	5.77	0.99	987
1656	Medullary reticular nucleus ventral part	MDRNv	-7.36	6.51	0.82	988
1657	Medullary reticular nucleus ventral part	MDRNv	-7.37	6.43	0.4	988
1658	Nucleus of Roller	NR	-7.39	5.92	-0.42	996
1659	Intermediate reticular nucleus	IRN	-7.39	5.93	-0.47	979
1660	Intermediate reticular nucleus	IRN	-7.4	6.09	-0.86	979
1661	Medullary reticular nucleus ventral part	MDRNv	-7.4	6.4	-0.89	988
1662	Medullary reticular nucleus dorsal part	MDRNd	-7.4	5.64	-1.13	987
1663	Medullary reticular nucleus dorsal part	MDRNd	-7.4	6.13	-1.18	987
1664	Medullary reticular nucleus dorsal part	MDRNd	-7.4	6.38	-1.18	987
1665	Medullary reticular nucleus dorsal part	MDRNd	-7.41	6.27	-1.23	987
1666	Medullary reticular nucleus dorsal part	MDRNd	-7.41	6.02	-1.24	987
1667	Medullary reticular nucleus dorsal part	MDRNd	-7.41	6.34	-1.3	987
1668	Spinal nucleus of the trigeminal caudal part	SPVC	-7.42	6.08	1.83	955
1669	Spinal nucleus of the trigeminal caudal part	SPVC	-7.42	6.05	1.78	955
1670	Spinal nucleus of the trigeminal caudal part	SPVC	-7.42	6.21	1.74	955
1671	Spinal nucleus of the trigeminal caudal part	SPVC	-7.42	6.3	1.73	955
1672	Spinal nucleus of the trigeminal caudal part	SPVC	-7.42	6.38	1.72	955
1673	Spinal nucleus of the trigeminal caudal part	SPVC	-7.42	6.13	1.71	955
1674	Spinal nucleus of the trigeminal caudal part	SPVC	-7.42	6.03	1.7	955
1675	Spinal nucleus of the trigeminal caudal part	SPVC	-7.42	6.22	1.68	955
1676	Spinal nucleus of the trigeminal caudal part	SPVC	-7.42	6.49	1.7	955
1677	Spinal nucleus of the trigeminal caudal part	SPVC	-7.43	6.03	1.65	955
1678	Spinal nucleus of the trigeminal caudal part	SPVC	-7.43	6.15	1.65	955
1679	Spinal nucleus of the trigeminal caudal part	SPVC	-7.43	6.1	1.62	955
1680	Spinal nucleus of the trigeminal caudal part	SPVC	-7.43	5.97	1.6	955
1681	Spinal nucleus of the trigeminal caudal part	SPVC	-7.43	5.78	1.58	955
1682	Spinal nucleus of the trigeminal caudal part	SPVC	-7.43	5.57	1.55	955
1683	Spinal nucleus of the trigeminal caudal part	SPVC	-7.43	6.15	1.55	955
1684	Spinal nucleus of the trigeminal caudal part	SPVC	-7.43	5.63	1.49	955
1685	Spinal nucleus of the trigeminal caudal part	SPVC	-7.43	6.12	1.48	955
1686	Medullary reticular nucleus dorsal part	MDRNd	-7.43	6.19	1.47	987
1687	Medullary reticular nucleus dorsal part	MDRNd	-7.43	6.17	1.39	987
1688	Medullary reticular nucleus dorsal part	MDRNd	-7.43	5.86	1.35	987
1689	Spinal nucleus of the trigeminal caudal part	SPVC	-7.43	5.75	1.32	955
1690	Medullary reticular nucleus dorsal part	MDRNd	-7.43	6.16	1.32	987
1691	Medullary reticular nucleus dorsal part	MDRNd	-7.43	6.06	1.29	987
1692	Medullary reticular nucleus dorsal part	MDRNd	-7.43	5.84	1.28	987
1693	Medullary reticular nucleus dorsal part	MDRNd	-7.43	6.02	1.24	987
1694	Medullary reticular nucleus dorsal part	MDRNd	-7.43	5.98	1.23	987
1695	Medullary reticular nucleus dorsal part	MDRNd	-7.43	6.07	1.23	987
1696	Medullary reticular nucleus dorsal part	MDRNd	-7.44	6.26	1.18	987
1697	Medullary reticular nucleus dorsal part	MDRNd	-7.44	5.89	1.03	987
1698	Medullary reticular nucleus dorsal part	MDRNd	-7.44	5.77	0.97	987
1699	Medullary reticular nucleus dorsal part	MDRNd	-7.44	5.64	0.88	987
1700	Medullary reticular nucleus dorsal part	MDRNd	-7.44	5.77	0.77	987
1701	Medullary reticular nucleus ventral part	MDRNv	-7.45	6.66	0.61	988
1702	Medullary reticular nucleus ventral part	MDRNv	-7.45	6.17	0.53	988
1703	Medulla	MY	-7.47	5.96	-0.42	936
1704	Medullary reticular nucleus dorsal part	MDRNd	-7.48	5.95	-0.9	987
1705	Medullary reticular nucleus dorsal part	MDRNd	-7.48	5.58	-1.1	987
1706	Medullary reticular nucleus dorsal part	MDRNd	-7.48	6.19	-1.16	987
1707	Medullary reticular nucleus dorsal part	MDRNd	-7.48	6.13	-1.18	987
1708	Medullary reticular nucleus dorsal part	MDRNd	-7.49	5.91	-1.26	987
1709	Medullary reticular nucleus dorsal part	MDRNd	-7.49	6.47	-1.37	987
1710	Spinal nucleus of the trigeminal caudal part	SPVC	-7.5	6.03	1.83	955
1711	Spinal nucleus of the trigeminal caudal part	SPVC	-7.5	6.18	1.74	955
1712	Spinal nucleus of the trigeminal caudal part	SPVC	-7.5	6.11	1.75	955
1713	Spinal nucleus of the trigeminal caudal part	SPVC	-7.5	5.64	1.7	955
1714	Spinal nucleus of the trigeminal caudal part	SPVC	-7.5	6.0	1.68	955
1715	Spinal nucleus of the trigeminal caudal part	SPVC	-7.5	6.2	1.67	955
1716	Spinal nucleus of the trigeminal caudal part	SPVC	-7.51	6.23	1.64	955
1717	Spinal nucleus of the trigeminal caudal part	SPVC	-7.51	6.03	1.64	955
1718	Spinal nucleus of the trigeminal caudal part	SPVC	-7.51	6.34	1.63	955
1719	Spinal nucleus of the trigeminal caudal part	SPVC	-7.51	5.94	1.62	955
1720	Spinal nucleus of the trigeminal caudal part	SPVC	-7.51	6.19	1.6	955
1721	Spinal nucleus of the trigeminal caudal part	SPVC	-7.51	6.06	1.57	955
1722	Spinal nucleus of the trigeminal caudal part	SPVC	-7.51	6.14	1.56	955
1723	Spinal nucleus of the trigeminal caudal part	SPVC	-7.51	6.04	1.53	955
1724	Spinal nucleus of the trigeminal caudal part	SPVC	-7.51	5.87	1.51	955
1725	Spinal nucleus of the trigeminal caudal part	SPVC	-7.51	6.21	1.51	955
1726	Spinal nucleus of the trigeminal caudal part	SPVC	-7.51	5.99	1.48	955
1727	Spinal nucleus of the trigeminal caudal part	SPVC	-7.51	6.16	1.44	955
1728	Spinal nucleus of the trigeminal caudal part	SPVC	-7.51	6.02	1.43	955
1729	Medullary reticular nucleus dorsal part	MDRNd	-7.51	6.23	1.38	987
1730	Medullary reticular nucleus dorsal part	MDRNd	-7.51	6.16	1.36	987
1731	Medullary reticular nucleus dorsal part	MDRNd	-7.51	6.29	1.35	987
1732	Medullary reticular nucleus dorsal part	MDRNd	-7.51	6.09	1.34	987
1733	Medullary reticular nucleus dorsal part	MDRNd	-7.51	6.15	1.29	987
1734	Medullary reticular nucleus dorsal part	MDRNd	-7.51	6.16	1.23	987
1735	Medullary reticular nucleus dorsal part	MDRNd	-7.51	6.3	1.2	987
1736	Medullary reticular nucleus dorsal part	MDRNd	-7.52	6.12	1.1	987
1737	Medullary reticular nucleus dorsal part	MDRNd	-7.52	6.28	1.05	987
1738	Medullary reticular nucleus dorsal part	MDRNd	-7.52	6.05	0.95	987
1739	Intermediate reticular nucleus	IRN	-7.52	6.36	0.86	979
1740	Medullary reticular nucleus ventral part	MDRNv	-7.55	6.47	-0.45	988
1741	Medullary reticular nucleus ventral part	MDRNv	-7.55	6.49	-0.63	988
1742	Medullary reticular nucleus ventral part	MDRNv	-7.55	6.68	-0.7	988
1743	Intermediate reticular nucleus	IRN	-7.56	6.05	-0.75	979
1744	Medullary reticular nucleus ventral part	MDRNv	-7.56	6.36	-0.75	988
1745	Medullary reticular nucleus ventral part	MDRNv	-7.56	6.46	-0.81	988
1746	Intermediate reticular nucleus	IRN	-7.56	6.4	-0.89	979
1747	Medullary reticular nucleus dorsal part	MDRNd	-7.56	5.92	-0.9	987
1748	Medullary reticular nucleus dorsal part	MDRNd	-7.56	6.28	-1.04	987
1749	Medullary reticular nucleus dorsal part	MDRNd	-7.56	6.35	-1.15	987
1750	Medullary reticular nucleus dorsal part	MDRNd	-7.57	6.51	-1.31	987
1751	Spinal nucleus of the trigeminal caudal part	SPVC	-7.58	6.12	1.79	955
1752	Spinal nucleus of the trigeminal caudal part	SPVC	-7.58	6.16	1.75	955
1753	Spinal nucleus of the trigeminal caudal part	SPVC	-7.58	6.2	1.73	955
1754	Spinal nucleus of the trigeminal caudal part	SPVC	-7.58	6.32	1.72	955
1755	Spinal nucleus of the trigeminal caudal part	SPVC	-7.58	6.33	1.69	955
1756	Spinal nucleus of the trigeminal caudal part	SPVC	-7.59	6.15	1.65	955
1757	Spinal nucleus of the trigeminal caudal part	SPVC	-7.59	5.94	1.67	955
1758	Spinal nucleus of the trigeminal caudal part	SPVC	-7.59	6.29	1.66	955
1759	Spinal nucleus of the trigeminal caudal part	SPVC	-7.59	5.98	1.62	955
1760	Spinal nucleus of the trigeminal caudal part	SPVC	-7.59	6.23	1.62	955
1761	Spinal nucleus of the trigeminal caudal part	SPVC	-7.59	6.01	1.61	955
1762	Spinal nucleus of the trigeminal caudal part	SPVC	-7.59	6.12	1.59	955
1763	Spinal nucleus of the trigeminal caudal part	SPVC	-7.59	5.86	1.58	955
1764	Spinal nucleus of the trigeminal caudal part	SPVC	-7.59	6.23	1.56	955
1765	Spinal nucleus of the trigeminal caudal part	SPVC	-7.59	5.97	1.51	955
1766	Spinal nucleus of the trigeminal caudal part	SPVC	-7.59	6.17	1.54	955
1767	Spinal nucleus of the trigeminal caudal part	SPVC	-7.59	6.13	1.52	955
1768	Spinal nucleus of the trigeminal caudal part	SPVC	-7.59	6.12	1.47	955
1769	Spinal nucleus of the trigeminal caudal part	SPVC	-7.59	5.79	1.46	955
1770	Spinal nucleus of the trigeminal caudal part	SPVC	-7.59	6.23	1.45	955
1771	Spinal nucleus of the trigeminal caudal part	SPVC	-7.59	6.09	1.42	955
1772	Spinal nucleus of the trigeminal caudal part	SPVC	-7.59	6.14	1.42	955
1773	Spinal nucleus of the trigeminal caudal part	SPVC	-7.59	5.87	1.41	955
1774	Spinal nucleus of the trigeminal caudal part	SPVC	-7.59	6.16	1.39	955
1775	Medullary reticular nucleus dorsal part	MDRNd	-7.59	6.33	1.39	987
1776	Spinal nucleus of the trigeminal caudal part	SPVC	-7.59	5.78	1.36	955
1777	Spinal nucleus of the trigeminal caudal part	SPVC	-7.59	6.08	1.36	955
1778	Medullary reticular nucleus dorsal part	MDRNd	-7.59	6.29	1.35	987
1779	Medullary reticular nucleus dorsal part	MDRNd	-7.6	5.91	1.14	987
1780	Medullary reticular nucleus ventral part	MDRNv	-7.6	6.43	0.75	988
1781	Medullary reticular nucleus ventral part	MDRNv	-7.61	6.5	0.58	988
1782	Medullary reticular nucleus ventral part	MDRNv	-7.63	6.42	-0.29	988
1783	Medullary reticular nucleus ventral part	MDRNv	-7.63	6.35	-0.33	988
1784	Medullary reticular nucleus ventral part	MDRNv	-7.63	6.45	-0.35	988
1785	Medullary reticular nucleus ventral part	MDRNv	-7.63	6.26	-0.39	988
1786	Medullary reticular nucleus ventral part	MDRNv	-7.63	6.51	-0.42	988
1787	Medulla	MY	-7.63	7.26	-0.62	936
1788	Medullary reticular nucleus ventral part	MDRNv	-7.63	6.38	-0.7	988
1789	Medullary reticular nucleus dorsal part	MDRNd	-7.64	6.04	-0.77	987
1790	Intermediate reticular nucleus	IRN	-7.64	6.48	-0.92	979
1791	Spinal nucleus of the trigeminal caudal part	SPVC	-7.66	6.42	1.7	955
1792	Spinal nucleus of the trigeminal caudal part	SPVC	-7.66	6.21	1.69	955
1793	Spinal nucleus of the trigeminal caudal part	SPVC	-7.67	6.05	1.65	955
1794	Spinal nucleus of the trigeminal caudal part	SPVC	-7.67	6.28	1.65	955
1795	Spinal nucleus of the trigeminal caudal part	SPVC	-7.67	5.89	1.61	955
1796	Spinal nucleus of the trigeminal caudal part	SPVC	-7.67	6.09	1.56	955
1797	Spinal nucleus of the trigeminal caudal part	SPVC	-7.67	5.96	1.51	955
1798	Spinal nucleus of the trigeminal caudal part	SPVC	-7.67	6.1	1.5	955
1799	Spinal nucleus of the trigeminal caudal part	SPVC	-7.67	6.15	1.47	955
1800	Spinal nucleus of the trigeminal caudal part	SPVC	-7.67	6.0	1.46	955
1801	Spinal nucleus of the trigeminal caudal part	SPVC	-7.67	6.13	1.41	955
1802	Spinal nucleus of the trigeminal caudal part	SPVC	-7.67	6.34	1.42	955
1803	Spinal nucleus of the trigeminal caudal part	SPVC	-7.67	6.04	1.4	955
1804	Spinal nucleus of the trigeminal caudal part	SPVC	-7.67	6.4	1.39	955
1805	Spinal nucleus of the trigeminal caudal part	SPVC	-7.67	6.1	1.33	955
1806	Medullary reticular nucleus dorsal part	MDRNd	-7.67	6.23	1.24	987
1807	Medullary reticular nucleus dorsal part	MDRNd	-7.67	6.36	1.24	987
1808	Medullary reticular nucleus dorsal part	MDRNd	-7.68	6.12	1.11	987
1809	Medullary reticular nucleus dorsal part	MDRNd	-7.68	6.35	0.99	987
1810	Medullary reticular nucleus dorsal part	MDRNd	-7.68	6.21	0.97	987
1811	Medullary reticular nucleus ventral part	MDRNv	-7.69	6.57	0.48	988
1812	Medullary reticular nucleus ventral part	MDRNv	-7.69	6.42	0.42	988
1813	Medullary reticular nucleus ventral part	MDRNv	-7.71	6.33	-0.24	988
1814	Medullary reticular nucleus ventral part	MDRNv	-7.71	6.2	-0.28	988
1815	Medullary reticular nucleus ventral part	MDRNv	-7.71	6.35	-0.33	988
1816	Medullary reticular nucleus ventral part	MDRNv	-7.71	6.51	-0.39	988
1817	Intermediate reticular nucleus	IRN	-7.71	6.06	-0.66	979
1818	Intermediate reticular nucleus	IRN	-7.72	6.15	-0.74	979
1819	Medullary reticular nucleus ventral part	MDRNv	-7.72	6.52	-0.81	988
1820	Medullary reticular nucleus dorsal part	MDRNd	-7.72	6.14	-0.81	987
1821	Medullary reticular nucleus dorsal part	MDRNd	-7.72	6.17	-0.91	987
1822	Intermediate reticular nucleus	IRN	-7.72	6.39	-0.96	979
1823	Midbrain reticular nucleus	MRN	-2.71	4.57	0.58	827
1824	Midbrain	MB	-2.71	3.58	0.48	807
1825	Midbrain	MB	-2.73	3.56	-0.67	807
1826	Midbrain reticular nucleus	MRN	-2.73	4.34	-0.7	827
1827	Midbrain reticular nucleus	MRN	-2.74	4.48	-0.79	827
1828	Midbrain reticular nucleus	MRN	-2.74	4.76	-0.9	827
1829	Midbrain reticular nucleus	MRN	-2.74	4.57	-1.1	827
1830	Spinal nucleus of the trigeminal caudal part	SPVC	-7.7	6.0	1.7	955
1831	Spinal nucleus of the trigeminal caudal part	SPVC	-7.71	6.1	1.67	955
1832	Spinal nucleus of the trigeminal caudal part	SPVC	-7.71	6.27	1.66	955
1833	Spinal nucleus of the trigeminal caudal part	SPVC	-7.71	6.14	1.6	955
1834	Spinal nucleus of the trigeminal caudal part	SPVC	-7.71	5.92	1.54	955
1835	Spinal nucleus of the trigeminal caudal part	SPVC	-7.71	6.12	1.46	955
1836	Spinal nucleus of the trigeminal caudal part	SPVC	-7.71	6.35	1.44	955
1837	Spinal nucleus of the trigeminal caudal part	SPVC	-7.71	6.01	1.43	955
1838	Spinal nucleus of the trigeminal caudal part	SPVC	-7.71	6.18	1.43	955
1839	Spinal nucleus of the trigeminal caudal part	SPVC	-7.71	6.27	1.43	955
1840	Spinal nucleus of the trigeminal caudal part	SPVC	-7.71	5.71	1.39	955
1841	Spinal nucleus of the trigeminal caudal part	SPVC	-7.71	6.11	1.34	955
1842	Spinal nucleus of the trigeminal caudal part	SPVC	-7.71	5.92	1.33	955
1843	Medullary reticular nucleus dorsal part	MDRNd	-7.71	6.14	1.2	987
1844	Medullary reticular nucleus ventral part	MDRNv	-7.72	6.7	0.84	988
1845	Intermediate reticular nucleus	IRN	-7.73	6.09	0.58	979
1846	Intermediate reticular nucleus	IRN	-7.75	6.01	-0.33	979
1847	Medullary reticular nucleus ventral part	MDRNv	-7.75	6.16	-0.43	988
1848	Medullary reticular nucleus dorsal part	MDRNd	-7.76	5.92	-0.76	987
1849	Medullary reticular nucleus dorsal part	MDRNd	-7.76	6.07	-0.8	987
1850	Medullary reticular nucleus dorsal part	MDRNd	-7.76	6.05	-0.95	987
1851	Spinal nucleus of the trigeminal caudal part	SPVC	-7.77	6.21	-1.39	955
1852	Spinal nucleus of the trigeminal caudal part	SPVC	-7.76	6.06	1.76	955
1853	Spinal nucleus of the trigeminal caudal part	SPVC	-7.76	5.75	1.74	955
1854	Spinal nucleus of the trigeminal caudal part	SPVC	-7.76	5.8	1.74	955
1855	Spinal nucleus of the trigeminal caudal part	SPVC	-7.76	5.91	1.73	955
1856	Spinal nucleus of the trigeminal caudal part	SPVC	-7.76	6.14	1.69	955
1857	Spinal nucleus of the trigeminal caudal part	SPVC	-7.77	6.23	1.63	955
1858	Spinal nucleus of the trigeminal caudal part	SPVC	-7.77	6.0	1.64	955
1859	Spinal nucleus of the trigeminal caudal part	SPVC	-7.77	5.94	1.51	955
1860	Spinal nucleus of the trigeminal caudal part	SPVC	-7.77	5.84	1.46	955
1861	Spinal nucleus of the trigeminal caudal part	SPVC	-7.77	6.15	1.41	955
1862	Spinal nucleus of the trigeminal caudal part	SPVC	-7.77	5.98	1.39	955
1863	Spinal nucleus of the trigeminal caudal part	SPVC	-7.77	6.16	1.36	955
1864	Spinal nucleus of the trigeminal caudal part	SPVC	-7.77	6.05	1.35	955
1865	Spinal nucleus of the trigeminal caudal part	SPVC	-7.77	5.83	1.31	955
1866	root	root	-7.78	6.12	1.02	1
1867	Midbrain reticular nucleus	MRN	-2.88	4.22	1.03	827
1868	Midbrain reticular nucleus	MRN	-2.89	3.51	0.41	827
1869	Midbrain reticular nucleus	MRN	-2.89	4.52	0.38	827
1870	Midbrain reticular nucleus	MRN	-2.91	3.48	-0.58	827
1871	Ventral tegmental area	VTA	-2.91	4.87	-0.67	824
1872	Midbrain reticular nucleus	MRN	-2.92	4.14	-0.83	827
1873	Midbrain	MB	-2.92	3.2	-0.9	807
1874	Red nucleus	RN	-2.92	4.37	-0.99	854
1875	Red nucleus	RN	-2.92	4.63	-0.99	854
1876	Midbrain reticular nucleus	MRN	-2.92	4.18	-1.11	827
1877	Midbrain reticular nucleus	MRN	-2.87	4.29	1.26	827
1878	Midbrain	MB	-2.89	3.05	0.67	807
1879	Midbrain reticular nucleus	MRN	-2.89	3.67	0.44	827
1880	Midbrain reticular nucleus	MRN	-2.89	4.44	0.42	827
1881	Midbrain reticular nucleus	MRN	-2.89	4.31	0.41	827
1882	Midbrain reticular nucleus	MRN	-2.89	4.27	0.3	827
1883	Interstitial nucleus of Cajal	INC	-2.91	4.13	-0.26	841
1884	Midbrain reticular nucleus	MRN	-2.91	4.29	-0.27	827
1885	Interstitial nucleus of Cajal	INC	-2.91	4.21	-0.33	841
1886	Midbrain reticular nucleus	MRN	-2.91	4.54	-0.49	827
1887	Midbrain reticular nucleus	MRN	-2.91	4.44	-0.52	827
1888	Midbrain reticular nucleus	MRN	-2.91	3.45	-0.6	827
1889	Red nucleus	RN	-2.91	4.51	-0.61	854
1890	Midbrain reticular nucleus	MRN	-2.91	3.53	-0.61	827
1891	Red nucleus	RN	-2.91	4.44	-0.64	854
1892	Midbrain reticular nucleus	MRN	-2.91	3.46	-0.68	827
1893	Red nucleus	RN	-2.92	4.59	-0.89	854
1894	Red nucleus	RN	-2.92	4.5	-1.0	854
1895	Midbrain	MB	-2.92	4.96	-1.17	807
1896	Midbrain	MB	-2.96	3.45	0.94	807
1897	Midbrain	MB	-2.96	3.1	0.91	807
1898	Midbrain reticular nucleus	MRN	-2.97	3.45	0.6	827
1899	Midbrain reticular nucleus	MRN	-2.97	3.61	0.51	827
1900	Midbrain reticular nucleus	MRN	-2.97	4.34	0.49	827
1901	Midbrain reticular nucleus	MRN	-2.97	3.89	0.42	827
1902	Interstitial nucleus of Cajal	INC	-2.97	4.17	0.27	841
1903	Nucleus of Darkschewitsch	ND	-2.98	4.16	-0.19	842
1904	Interstitial nucleus of Cajal	INC	-2.99	4.16	-0.32	841
1905	Midbrain reticular nucleus	MRN	-2.99	4.23	-0.55	827
1906	Red nucleus	RN	-2.99	4.53	-0.56	854
1907	Red nucleus	RN	-2.99	4.49	-0.71	854
1908	Red nucleus	RN	-3.0	4.35	-0.72	854
1909	Midbrain	MB	-3.0	3.3	-0.78	807
1910	Red nucleus	RN	-3.0	4.44	-0.86	854
1911	Red nucleus	RN	-3.0	4.65	-0.91	854
1912	Red nucleus	RN	-3.0	4.42	-0.94	854
1913	Midbrain reticular nucleus	MRN	-3.0	4.1	-1.06	827
1914	Red nucleus	RN	-3.0	4.57	-1.09	854
