# Supplementary material for: Constructing an adult orofacial premotor atlas in Allen mouse CCF
Source: eLife. 2021 Apr 27;10:e67291. doi: 10.7554/eLife.67291 (PMC8137149; doi:10.7554/eLife.67291)
Supplement: Figure 5—source data 1 — Vibrissa premotor neurons from four mice (v1, v2, v3, v4), genioglossus premotor neurons from four mice (g1, g2, g3, g4), and masseter premotor neurons from four mice (m1, m2, m3, m4). Coordinates are relative to Bregma (in millimeters). Those coordinates can be converted into Allen common coordinate framework (CCF) coordinates by the following equations: AP in CCF = –1 × AP coordinates × 1000 + 5400; DV in CCF = DV coordinates × 1000; ML in CCF = ML coordinates × 1000 + 5700. [file elife-67291-fig5-data1.zip › v2.csv]

	name	acronym	AP_location	DV_location	ML_location	avIndex
0	Red nucleus	RN	-3.02	4.44	1.08	854
1	Red nucleus	RN	-3.05	4.24	0.84	854
2	Midbrain reticular nucleus	MRN	-3.15	3.52	0.45	827
3	Interstitial nucleus of Cajal	INC	-3.09	3.91	0.42	841
4	Midbrain reticular nucleus	MRN	-3.07	4.1	0.38	827
5	Red nucleus	RN	-3.0	4.59	-0.56	854
6	Red nucleus	RN	-3.04	4.3	-0.73	854
7	Red nucleus	RN	-2.99	4.66	-0.74	854
8	Superior colliculus motor related intermediate white layer	SCiw	-3.22	2.98	-1.07	834
9	Superior colliculus motor related intermediate white layer	SCiw	-3.23	2.93	-1.1	834
10	Superior colliculus motor related intermediate gray layer	SCig	-3.22	3.02	-1.73	835
11	Midbrain reticular nucleus	MRN	-3.2	3.72	1.12	827
12	Midbrain reticular nucleus	MRN	-3.21	3.63	0.79	827
13	Midbrain reticular nucleus	MRN	-3.19	3.79	0.72	827
14	Nucleus of Darkschewitsch	ND	-3.18	3.89	0.17	842
15	Midbrain reticular nucleus	MRN	-3.15	4.07	-0.44	827
16	Red nucleus	RN	-3.12	4.29	-0.61	854
17	Superior colliculus motor related deep white layer	SCdw	-3.32	2.9	-0.63	833
18	Red nucleus	RN	-3.1	4.44	-0.64	854
19	Red nucleus	RN	-3.09	4.52	-0.64	854
20	Periaqueductal gray	PAG	-3.28	3.12	-0.65	839
21	Red nucleus	RN	-3.11	4.33	-0.67	854
22	Superior colliculus motor related intermediate white layer	SCiw	-3.37	2.51	-0.72	834
23	Superior colliculus motor related deep gray layer	SCdg	-3.3	2.98	-0.74	832
24	Superior colliculus motor related deep gray layer	SCdg	-3.32	2.83	-0.85	832
25	Superior colliculus motor related intermediate white layer	SCiw	-3.35	2.64	-0.95	834
26	Superior colliculus motor related intermediate white layer	SCiw	-3.28	3.15	-1.5	834
27	Superior colliculus motor related intermediate white layer	SCiw	-3.42	2.74	1.07	834
28	Red nucleus	RN	-3.21	4.2	0.73	854
29	Superior colliculus motor related deep gray layer	SCdg	-3.46	2.47	0.64	832
30	Midbrain reticular nucleus	MRN	-3.24	3.99	0.57	827
31	Midbrain reticular nucleus	MRN	-3.28	3.69	0.55	827
32	Midbrain reticular nucleus	MRN	-3.23	4.04	0.49	827
33	Superior colliculus motor related intermediate white layer	SCiw	-3.49	2.22	0.45	834
34	Periaqueductal gray	PAG	-3.32	3.44	0.4	839
35	Nucleus of Darkschewitsch	ND	-3.26	3.84	0.18	842
36	Midbrain reticular nucleus	MRN	-3.24	3.99	-0.36	827
37	Midbrain reticular nucleus	MRN	-3.23	4.1	-0.4	827
38	Red nucleus	RN	-3.18	4.42	-0.51	854
39	Red nucleus	RN	-3.21	4.19	-0.53	854
40	Red nucleus	RN	-3.16	4.59	-0.61	854
41	Red nucleus	RN	-3.21	4.23	-0.62	854
42	Red nucleus	RN	-3.17	4.49	-0.64	854
43	Red nucleus	RN	-3.2	4.3	-0.64	854
44	Superior colliculus motor related deep gray layer	SCdg	-3.44	2.59	-0.74	832
45	Superior colliculus motor related deep white layer	SCdw	-3.38	3.0	-0.75	833
46	Midbrain reticular nucleus	MRN	-3.3	3.56	-0.8	827
47	Superior colliculus motor related deep gray layer	SCdg	-3.43	2.63	-0.82	832
48	Red nucleus	RN	-3.19	4.33	-0.83	854
49	Superior colliculus motor related deep gray layer	SCdg	-3.36	3.15	-0.89	832
50	Red nucleus	RN	-3.22	4.18	-0.89	854
51	Superior colliculus motor related deep gray layer	SCdg	-3.39	2.96	-0.94	832
52	Superior colliculus motor related deep gray layer	SCdg	-3.37	3.1	-0.96	832
53	Red nucleus	RN	-3.21	4.21	-0.96	854
54	Red nucleus	RN	-3.19	4.34	-1.0	854
55	Superior colliculus motor related intermediate white layer	SCiw	-3.45	2.53	-1.05	834
56	Superior colliculus motor related intermediate white layer	SCiw	-3.35	3.18	-1.06	834
57	Superior colliculus motor related intermediate white layer	SCiw	-3.38	3.03	-1.09	834
58	Superior colliculus motor related intermediate white layer	SCiw	-3.38	3.04	-1.14	834
59	Midbrain	MB	-3.31	3.5	-1.37	807
60	Superior colliculus motor related deep gray layer	SCdg	-3.47	2.94	1.1	832
61	Midbrain reticular nucleus	MRN	-3.33	3.93	0.48	827
62	Midbrain reticular nucleus	MRN	-3.32	3.99	0.43	827
63	Periaqueductal gray	PAG	-3.53	2.5	0.36	839
64	Midbrain reticular nucleus	MRN	-3.32	4.01	0.31	827
65	Midbrain reticular nucleus	MRN	-3.31	4.05	0.23	827
66	Midbrain reticular nucleus	MRN	-3.29	4.2	-0.34	827
67	Red nucleus	RN	-3.26	4.45	-0.35	854
68	Red nucleus	RN	-3.27	4.36	-0.42	854
69	Midbrain reticular nucleus	MRN	-3.31	4.1	-0.43	827
70	Red nucleus	RN	-3.29	4.18	-0.48	854
71	Red nucleus	RN	-3.26	4.41	-0.5	854
72	Red nucleus	RN	-3.27	4.33	-0.52	854
73	Red nucleus	RN	-3.22	4.7	-0.61	854
74	Periaqueductal gray	PAG	-3.48	2.83	-0.66	839
75	Red nucleus	RN	-3.31	4.06	-0.66	854
76	Red nucleus	RN	-3.26	4.4	-0.67	854
77	Red nucleus	RN	-3.29	4.2	-0.75	854
78	Superior colliculus motor related intermediate white layer	SCiw	-3.55	2.36	-0.81	834
79	Midbrain reticular nucleus	MRN	-3.4	3.45	-0.8	827
80	Red nucleus	RN	-3.28	4.29	-0.85	854
81	Superior colliculus motor related deep gray layer	SCdg	-3.49	2.78	-0.88	832
82	Superior colliculus motor related deep gray layer	SCdg	-3.45	3.06	-0.94	832
83	Red nucleus	RN	-3.3	4.17	-1.03	854
84	Superior colliculus motor related deep gray layer	SCdg	-3.44	3.14	-1.05	832
85	Superior colliculus motor related deep gray layer	SCdg	-3.47	2.92	-1.1	832
86	Midbrain	MB	-3.43	3.19	-1.14	807
87	Midbrain reticular nucleus	MRN	-3.43	3.79	0.87	827
88	Midbrain reticular nucleus	MRN	-3.39	4.09	0.31	827
89	Midbrain reticular nucleus	MRN	-3.39	4.04	-0.4	827
90	Midbrain reticular nucleus	MRN	-3.4	3.99	-0.4	827
91	Midbrain reticular nucleus	MRN	-3.39	4.09	-0.42	827
92	Red nucleus	RN	-3.36	4.27	-0.42	854
93	Red nucleus	RN	-3.38	4.13	-0.46	854
94	Midbrain reticular nucleus	MRN	-3.4	4.03	-0.52	827
95	Red nucleus	RN	-3.39	4.1	-0.55	854
96	Red nucleus	RN	-3.37	4.23	-0.57	854
97	Red nucleus	RN	-3.37	4.23	-0.65	854
98	Red nucleus	RN	-3.36	4.27	-0.64	854
99	Periaqueductal gray	PAG	-3.54	2.98	-0.69	839
100	Red nucleus	RN	-3.36	4.32	-0.71	854
101	Red nucleus	RN	-3.41	3.95	-0.72	854
102	Red nucleus	RN	-3.31	4.62	-0.75	854
103	Red nucleus	RN	-3.32	4.54	-0.84	854
104	Red nucleus	RN	-3.37	4.2	-0.87	854
105	Red nucleus	RN	-3.35	4.33	-0.99	854
106	Superior colliculus motor related deep gray layer	SCdg	-3.52	3.13	-1.07	832
107	Midbrain reticular nucleus	MRN	-3.5	3.32	-1.09	827
108	Superior colliculus motor related deep gray layer	SCdg	-3.54	2.99	-1.16	832
109	Superior colliculus motor related deep gray layer	SCdg	-3.53	3.07	-1.2	832
110	Midbrain reticular nucleus	MRN	-3.54	3.55	1.15	827
111	Superior colliculus motor related intermediate white layer	SCiw	-3.72	2.32	0.96	834
112	Midbrain	MB	-3.38	4.7	0.15	807
113	Midbrain reticular nucleus	MRN	-3.49	3.96	-0.45	827
114	Midbrain reticular nucleus	MRN	-3.51	3.82	-0.49	827
115	Red nucleus	RN	-3.47	4.1	-0.48	854
116	Red nucleus	RN	-3.44	4.31	-0.7	854
117	Red nucleus	RN	-3.47	4.07	-0.8	854
118	Midbrain reticular nucleus	MRN	-3.49	3.91	-0.81	827
119	Red nucleus	RN	-3.48	4.02	-0.84	854
120	Midbrain reticular nucleus	MRN	-3.5	3.83	-0.86	827
121	Red nucleus	RN	-3.46	4.12	-0.9	854
122	Red nucleus	RN	-3.45	4.21	-0.9	854
123	Red nucleus	RN	-3.42	4.4	-1.01	854
124	Superior colliculus motor related deep gray layer	SCdg	-3.64	2.84	-1.03	832
125	Midbrain reticular nucleus	MRN	-3.48	3.99	-1.08	827
126	Superior colliculus motor related intermediate white layer	SCiw	-3.63	2.91	-1.36	834
127	Superior colliculus motor related intermediate white layer	SCiw	-3.63	2.92	-1.42	834
128	Superior colliculus motor related deep gray layer	SCdg	-3.71	2.96	1.3	832
129	Midbrain reticular nucleus	MRN	-3.61	3.62	0.9	827
130	Red nucleus	RN	-3.55	4.06	0.72	854
131	Midbrain reticular nucleus	MRN	-3.6	3.72	0.68	827
132	Midbrain reticular nucleus	MRN	-3.54	4.12	-0.36	827
133	Midbrain reticular nucleus	MRN	-3.56	3.99	-0.6	827
134	Periaqueductal gray	PAG	-3.72	2.88	-0.66	839
135	Red nucleus	RN	-3.52	4.3	-0.68	854
136	Red nucleus	RN	-3.52	4.27	-0.73	854
137	Superior colliculus motor related intermediate white layer	SCiw	-3.81	2.19	-0.88	834
138	Midbrain reticular nucleus	MRN	-3.53	4.21	-1.21	827
139	Midbrain	MB	-3.68	3.12	-1.31	807
140	Superior colliculus motor related deep gray layer	SCdg	-3.71	2.93	-1.33	832
141	Superior colliculus motor related deep gray layer	SCdg	-3.7	2.99	-1.35	832
142	Superior colliculus motor related deep gray layer	SCdg	-3.82	2.7	1.05	832
143	Superior colliculus motor related deep gray layer	SCdg	-3.81	2.8	0.92	832
144	Periaqueductal gray	PAG	-3.71	3.5	0.45	839
145	Periaqueductal gray	PAG	-3.82	2.73	0.13	839
146	Central linear nucleus raphe	CLI	-3.56	4.54	-0.1	881
147	Central linear nucleus raphe	CLI	-3.57	4.5	-0.12	881
148	Midbrain reticular nucleus	MRN	-3.65	3.9	-0.32	827
149	Periaqueductal gray	PAG	-3.69	3.62	-0.45	839
150	Midbrain reticular nucleus	MRN	-3.65	3.94	-0.6	827
151	Midbrain reticular nucleus	MRN	-3.68	3.75	-0.7	827
152	Superior colliculus motor related deep white layer	SCdw	-3.85	2.48	-0.71	833
153	Superior colliculus motor related intermediate white layer	SCiw	-3.91	2.07	-0.85	834
154	Red nucleus	RN	-3.61	4.18	-0.95	854
155	Superior colliculus motor related deep gray layer	SCdg	-3.77	3.1	-1.2	832
156	Superior colliculus motor related deep gray layer	SCdg	-3.8	2.88	-1.45	832
157	Midbrain reticular nucleus	MRN	-3.79	3.52	1.18	827
158	Midbrain reticular nucleus	MRN	-3.72	4.0	0.9	827
159	Midbrain reticular nucleus	MRN	-3.75	3.75	0.63	827
160	Superior colliculus motor related deep gray layer	SCdg	-3.96	2.27	0.59	832
161	Midbrain reticular nucleus	MRN	-3.74	3.83	0.51	827
162	mammillotegmental tract	mtg	-3.69	4.25	-0.16	1281
163	Midbrain reticular nucleus	MRN	-3.73	3.91	-0.28	827
164	Oculomotor nucleus	III	-3.75	3.75	-0.29	855
165	Midbrain reticular nucleus	MRN	-3.75	3.76	-0.39	827
166	Midbrain reticular nucleus	MRN	-3.73	3.93	-0.41	827
167	Midbrain reticular nucleus	MRN	-3.73	3.95	-0.75	827
168	Superior colliculus motor related intermediate white layer	SCiw	-3.97	2.19	-0.91	834
169	Superior colliculus motor related deep gray layer	SCdg	-3.87	2.96	-1.17	832
170	Superior colliculus motor related deep gray layer	SCdg	-3.9	2.71	-1.37	832
171	Superior colliculus motor related intermediate white layer	SCiw	-3.98	2.74	1.64	834
172	Superior colliculus motor related deep gray layer	SCdg	-3.97	2.79	1.17	832
173	Midbrain reticular nucleus	MRN	-3.84	3.7	1.11	827
174	Periaqueductal gray	PAG	-3.9	3.28	0.43	839
175	Midbrain	MB	-3.84	3.72	0.3	807
176	Midbrain	MB	-3.84	3.73	-0.31	807
177	Midbrain reticular nucleus	MRN	-3.82	3.87	-0.35	827
178	Superior colliculus motor related deep gray layer	SCdg	-4.03	2.38	-1.05	832
179	Superior colliculus motor related intermediate white layer	SCiw	-4.0	2.59	-1.52	834
180	Midbrain	MB	-4.02	3.02	1.18	807
181	Midbrain reticular nucleus	MRN	-3.97	3.33	0.89	827
182	Midbrain	MB	-3.92	3.73	0.35	807
183	Midbrain	MB	-3.91	3.76	-0.34	807
184	Midbrain reticular nucleus	MRN	-3.87	4.09	-0.4	827
185	Midbrain reticular nucleus	MRN	-3.86	4.11	-0.55	827
186	Superior colliculus motor related intermediate white layer	SCiw	-4.16	2.02	-0.91	834
187	Midbrain reticular nucleus	MRN	-3.87	4.1	-1.14	827
188	Superior colliculus motor related deep gray layer	SCdg	-4.1	2.42	-1.18	832
189	Superior colliculus motor related intermediate white layer	SCiw	-4.1	2.45	-1.29	834
190	Superior colliculus motor related intermediate white layer	SCiw	-4.13	2.23	-1.32	834
191	Superior colliculus motor related intermediate white layer	SCiw	-4.12	2.29	-1.35	834
192	Superior colliculus motor related intermediate white layer	SCiw	-4.11	2.37	-1.42	834
193	Superior colliculus motor related intermediate white layer	SCiw	-4.09	2.53	-1.54	834
194	Midbrain reticular nucleus	MRN	-3.99	3.8	1.3	827
195	Midbrain reticular nucleus	MRN	-3.96	3.99	0.59	827
196	Midbrain	MB	-4.0	3.73	-0.22	807
197	Midbrain reticular nucleus	MRN	-4.08	3.17	-1.12	827
198	Superior colliculus motor related deep gray layer	SCdg	-4.12	2.83	-1.16	832
199	Midbrain reticular nucleus	MRN	-4.07	3.19	-1.16	827
200	Superior colliculus motor related intermediate white layer	SCiw	-4.19	2.34	-1.19	834
201	Superior colliculus motor related deep gray layer	SCdg	-4.18	2.42	-1.22	832
202	Superior colliculus motor related intermediate white layer	SCiw	-4.18	2.46	-1.48	834
203	Superior colliculus motor related intermediate white layer	SCiw	-4.18	2.44	-1.53	834
204	Superior colliculus motor related intermediate white layer	SCiw	-4.17	2.53	-1.53	834
205	Superior colliculus motor related intermediate white layer	SCiw	-4.16	2.58	-1.55	834
206	Midbrain	MB	-4.15	2.67	-1.59	807
207	Nucleus sagulum	SAG	-3.99	3.8	-1.81	818
208	Periaqueductal gray	PAG	-4.11	3.53	0.71	839
209	Periaqueductal gray	PAG	-4.08	3.72	0.47	839
210	Superior colliculus motor related intermediate white layer	SCiw	-4.28	2.28	-1.21	834
211	Midbrain reticular nucleus	MRN	-4.1	3.6	-1.27	827
212	Pedunculopontine nucleus	PPN	-4.0	4.31	-1.4	868
213	Midbrain	MB	-4.23	2.68	-1.56	807
214	Midbrain	MB	-4.25	2.52	-1.57	807
215	Midbrain	MB	-4.24	2.6	-1.58	807
216	Dorsal nucleus raphe	DR	-4.17	3.63	0.01	882
217	Trochlear nucleus	IV	-4.14	3.84	-0.26	858
218	Superior colliculus motor related deep gray layer	SCdg	-4.35	2.37	-1.29	832
219	Superior colliculus motor related intermediate white layer	SCiw	-4.37	2.25	-1.39	834
220	Dorsal nucleus raphe	DR	-4.27	3.51	-0.0	882
221	Dorsal nucleus raphe	DR	-4.26	3.6	-0.0	882
222	Pontine reticular nucleus	PRNr	-4.07	4.95	-0.91	932
223	Midbrain	MB	-4.42	2.43	-1.39	807
224	Inferior colliculus external nucleus	ICe	-4.45	2.25	-1.58	816
225	Pontine reticular nucleus	PRNr	-4.13	5.08	0.57	932
226	Dorsal nucleus raphe	DR	-4.36	3.44	0.11	882
227	Dorsal nucleus raphe	DR	-4.36	3.41	0.03	882
228	Pontine reticular nucleus	PRNr	-4.14	5.02	-0.8	932
229	Pontine reticular nucleus	PRNr	-4.12	5.14	-0.89	932
230	Pons	P	-4.2	5.13	1.82	884
231	lateral lemniscus	ll	-4.15	5.51	1.77	1141
232	Pons	P	-4.19	5.19	1.73	884
233	Pons	P	-4.18	5.28	1.73	884
234	lateral lemniscus	ll	-4.15	5.5	1.69	1141
235	Pedunculopontine nucleus	PPN	-4.33	4.2	1.11	868
236	Periaqueductal gray	PAG	-4.52	2.84	0.8	839
237	Periaqueductal gray	PAG	-4.41	3.61	0.25	839
238	Periaqueductal gray	PAG	-4.39	3.79	0.2	839
239	Dorsal nucleus raphe	DR	-4.43	3.48	0.11	882
240	Pontine reticular nucleus	PRNr	-4.21	5.09	-0.82	932
241	Pontine reticular nucleus	PRNr	-4.21	5.08	-1.11	932
242	Midbrain	MB	-4.6	2.28	-1.13	807
243	Principal sensory nucleus of the trigeminal	PSV	-4.18	5.84	2.01	890
244	Pons	P	-4.23	5.47	1.96	884
245	ventral spinocerebellar tract	sctv	-4.27	5.23	1.94	1179
246	Pons	P	-4.23	5.47	1.91	884
247	Pons	P	-4.25	5.37	1.9	884
248	Pons	P	-4.22	5.55	1.89	884
249	Pons	P	-4.29	5.1	1.85	884
250	Pons	P	-4.25	5.35	1.86	884
251	Pons	P	-4.26	5.28	1.83	884
252	Supratrigeminal nucleus	SUT	-4.3	5.01	1.74	918
253	Pons	P	-4.28	5.14	1.71	884
254	rubrospinal tract	rust	-4.25	5.33	1.71	1231
255	rubrospinal tract	rust	-4.25	5.39	1.7	1231
256	rubrospinal tract	rust	-4.23	5.52	1.69	1231
257	Supratrigeminal nucleus	SUT	-4.31	4.93	1.68	918
258	Pons	P	-4.2	5.72	1.67	884
259	Supratrigeminal nucleus	SUT	-4.3	5.0	1.64	918
260	Pontine reticular nucleus	PRNr	-4.29	5.08	1.39	932
261	Pontine reticular nucleus	PRNr	-4.2	5.71	1.02	932
262	Pontine reticular nucleus	PRNr	-4.35	4.64	0.95	932
263	Dorsal nucleus raphe	DR	-4.51	3.48	0.04	882
264	Dorsal nucleus raphe	DR	-4.42	4.14	0.02	882
265	Dorsal nucleus raphe	DR	-4.5	3.55	-0.08	882
266	Pontine reticular nucleus	PRNr	-4.23	5.47	-0.75	932
267	Pontine reticular nucleus	PRNr	-4.26	5.32	-0.86	932
268	Pontine reticular nucleus	PRNr	-4.26	5.3	-1.01	932
269	Pontine reticular nucleus	PRNr	-4.3	4.99	-1.03	932
270	Pontine reticular nucleus	PRNr	-4.28	5.16	-1.06	932
271	Principal sensory nucleus of the trigeminal	PSV	-4.31	5.47	2.15	890
272	Principal sensory nucleus of the trigeminal	PSV	-4.33	5.36	2.09	890
273	Principal sensory nucleus of the trigeminal	PSV	-4.35	5.23	2.06	890
274	Pons	P	-4.37	5.05	2.05	884
275	Pons	P	-4.36	5.16	2.03	884
276	Pons	P	-4.37	5.04	1.99	884
277	Principal sensory nucleus of the trigeminal	PSV	-4.32	5.42	2.0	890
278	Principal sensory nucleus of the trigeminal	PSV	-4.33	5.32	1.99	890
279	Pons	P	-4.35	5.18	1.97	884
280	Pons	P	-4.34	5.26	1.96	884
281	Pons	P	-4.38	4.98	1.97	884
282	Pons	P	-4.33	5.38	1.95	884
283	Principal sensory nucleus of the trigeminal	PSV	-4.31	5.52	1.94	890
284	Pons	P	-4.41	4.77	1.91	884
285	Supratrigeminal nucleus	SUT	-4.37	5.07	1.9	918
286	Supratrigeminal nucleus	SUT	-4.39	4.91	1.85	918
287	Supratrigeminal nucleus	SUT	-4.38	5.01	1.85	918
288	Pons	P	-4.41	4.75	1.83	884
289	Pons	P	-4.4	4.85	1.84	884
290	Supratrigeminal nucleus	SUT	-4.38	4.97	1.81	918
291	Supratrigeminal nucleus	SUT	-4.37	5.07	1.81	918
292	Pons	P	-4.35	5.21	1.81	884
293	Supratrigeminal nucleus	SUT	-4.36	5.12	1.8	918
294	Parabrachial nucleus	PB	-4.42	4.73	1.77	891
295	Supratrigeminal nucleus	SUT	-4.37	5.09	1.75	918
296	rubrospinal tract	rust	-4.26	5.87	1.69	1231
297	Supratrigeminal nucleus	SUT	-4.4	4.86	1.68	918
298	Supratrigeminal nucleus	SUT	-4.39	4.91	1.68	918
299	Supratrigeminal nucleus	SUT	-4.38	5.02	1.68	918
300	Pons	P	-4.41	4.77	1.67	884
301	Supratrigeminal nucleus	SUT	-4.39	4.95	1.66	918
302	Supratrigeminal nucleus	SUT	-4.41	4.8	1.63	918
303	Supratrigeminal nucleus	SUT	-4.4	4.85	1.63	918
304	Supratrigeminal nucleus	SUT	-4.38	5.02	1.61	918
305	Pons	P	-4.41	4.76	1.59	884
306	Supratrigeminal nucleus	SUT	-4.41	4.81	1.55	918
307	Supratrigeminal nucleus	SUT	-4.39	4.94	1.52	918
308	Supratrigeminal nucleus	SUT	-4.41	4.78	1.47	918
309	Pons	P	-4.42	4.72	1.36	884
310	Pontine reticular nucleus	PRNr	-4.26	5.88	1.31	932
311	Pontine reticular nucleus	PRNr	-4.42	4.74	0.81	932
312	Pontine reticular nucleus	PRNr	-4.41	4.77	0.75	932
313	Periaqueductal gray	PAG	-4.56	3.7	0.63	839
314	Midbrain reticular nucleus	MRN	-4.43	4.63	0.62	827
315	Pontine reticular nucleus	PRNr	-4.4	4.82	0.52	932
316	Tegmental reticular nucleus	TRN	-4.26	5.88	0.18	919
317	Periaqueductal gray	PAG	-4.58	3.55	0.09	839
318	Pontine reticular nucleus	PRNr	-4.32	5.46	-0.73	932
319	Pontine reticular nucleus	PRNr	-4.36	5.12	-0.77	932
320	Pontine reticular nucleus	PRNr	-4.37	5.09	-0.92	932
321	Pontine reticular nucleus	PRNr	-4.36	5.12	-1.01	932
322	Pontine reticular nucleus	PRNr	-4.35	5.21	-1.05	932
323	Pontine reticular nucleus	PRNr	-4.39	4.9	-1.16	932
324	Pons	P	-4.46	4.98	2.11	884
325	Pons	P	-4.45	5.07	2.08	884
326	Pons	P	-4.47	4.91	2.06	884
327	ventral spinocerebellar tract	sctv	-4.51	4.62	2.04	1179
328	Principal sensory nucleus of the trigeminal	PSV	-4.43	5.18	2.04	890
329	Principal sensory nucleus of the trigeminal	PSV	-4.36	5.72	2.04	890
330	ventral spinocerebellar tract	sctv	-4.49	4.78	2.04	1179
331	Pons	P	-4.48	4.86	1.98	884
332	Principal sensory nucleus of the trigeminal	PSV	-4.43	5.24	2.01	890
333	ventral spinocerebellar tract	sctv	-4.5	4.74	2.01	1179
334	Pons	P	-4.46	4.99	2.0	884
335	ventral spinocerebellar tract	sctv	-4.52	4.6	1.99	1179
336	Principal sensory nucleus of the trigeminal	PSV	-4.42	5.28	1.99	890
337	ventral spinocerebellar tract	sctv	-4.5	4.68	1.99	1179
338	Principal sensory nucleus of the trigeminal	PSV	-4.41	5.38	1.98	890
339	Parabrachial nucleus	PB	-4.5	4.7	1.94	891
340	Pons	P	-4.43	5.2	1.96	884
341	Pons	P	-4.52	4.57	1.96	884
342	Parabrachial nucleus	PB	-4.49	4.8	1.95	891
343	Pons	P	-4.47	4.95	1.95	884
344	Parabrachial nucleus	PB	-4.49	4.75	1.94	891
345	Pons	P	-4.44	5.11	1.95	884
346	Pons	P	-4.41	5.33	1.93	884
347	Pons	P	-4.53	4.49	1.91	884
348	Principal sensory nucleus of the trigeminal	PSV	-4.38	5.55	1.92	890
349	Parabrachial nucleus	PB	-4.52	4.6	1.89	891
350	Pons	P	-4.43	5.2	1.87	884
351	Parabrachial nucleus	PB	-4.52	4.55	1.88	891
352	Pons	P	-4.39	5.53	1.87	884
353	Principal sensory nucleus of the trigeminal	PSV	-4.36	5.71	1.87	890
354	Pons	P	-4.42	5.26	1.85	884
355	Pons	P	-4.35	5.76	1.85	884
356	Supratrigeminal nucleus	SUT	-4.46	5.0	1.84	918
357	Pons	P	-4.38	5.58	1.84	884
358	Parabrachial nucleus	PB	-4.5	4.72	1.83	891
359	Parabrachial nucleus	PB	-4.53	4.53	1.82	891
360	Parabrachial nucleus	PB	-4.51	4.62	1.8	891
361	Parabrachial nucleus	PB	-4.51	4.67	1.78	891
362	Supratrigeminal nucleus	SUT	-4.45	5.05	1.74	918
363	Parabrachial nucleus	PB	-4.5	4.69	1.73	891
364	Supratrigeminal nucleus	SUT	-4.47	4.89	1.72	918
365	Supratrigeminal nucleus	SUT	-4.45	5.09	1.71	918
366	Parabrachial nucleus	PB	-4.5	4.68	1.68	891
367	Parabrachial nucleus	PB	-4.51	4.63	1.65	891
368	Peritrigeminal zone	P5	-4.36	5.68	1.64	921
369	Parabrachial nucleus	PB	-4.5	4.69	1.5	891
370	Supratrigeminal nucleus	SUT	-4.46	4.96	1.49	918
371	Supratrigeminal nucleus	SUT	-4.49	4.82	1.34	918
372	Inferior colliculus dorsal nucleus	ICd	-4.79	2.64	1.08	815
373	Pontine reticular nucleus	PRNr	-4.47	4.91	0.9	932
374	Midbrain reticular nucleus	MRN	-4.52	4.57	0.82	827
375	Pontine reticular nucleus	PRNr	-4.47	4.94	0.8	932
376	Midbrain reticular nucleus	MRN	-4.61	3.93	0.7	827
377	Periaqueductal gray	PAG	-4.66	3.6	0.21	839
378	Pons	P	-4.29	6.18	-0.01	884
379	Periaqueductal gray	PAG	-4.66	3.61	-0.25	839
380	Laterodorsal tegmental nucleus	LDT	-4.64	3.71	-0.52	930
381	Periaqueductal gray	PAG	-4.63	3.78	-0.6	839
382	Pontine reticular nucleus	PRNr	-4.32	5.97	-0.82	932
383	Pontine reticular nucleus	PRNr	-4.46	4.99	-0.93	932
384	Pedunculopontine nucleus	PPN	-4.52	4.6	-1.09	868
385	lateral lemniscus	ll	-4.3	6.14	-1.28	1141
386	Supratrigeminal nucleus	SUT	-4.46	4.99	-1.53	918
387	Koelliker-Fuse subnucleus	KF	-4.56	4.87	2.13	892
388	Koelliker-Fuse subnucleus	KF	-4.56	4.82	2.07	892
389	Pons	P	-4.57	4.77	2.08	884
390	Koelliker-Fuse subnucleus	KF	-4.55	4.92	2.06	892
391	Parabrachial nucleus	PB	-4.58	4.68	2.0	891
392	Koelliker-Fuse subnucleus	KF	-4.56	4.87	2.01	892
393	Parabrachial nucleus	PB	-4.57	4.8	1.98	891
394	Koelliker-Fuse subnucleus	KF	-4.55	4.95	1.98	892
395	Parabrachial nucleus	PB	-4.6	4.58	1.96	891
396	Parabrachial nucleus	PB	-4.59	4.64	1.95	891
397	Supratrigeminal nucleus	SUT	-4.54	4.97	1.94	918
398	Pons	P	-4.56	4.88	1.92	884
399	Parabrachial nucleus	PB	-4.61	4.52	1.87	891
400	Parabrachial nucleus	PB	-4.59	4.61	1.92	891
401	Pons	P	-4.56	4.85	1.88	884
402	Supratrigeminal nucleus	SUT	-4.55	4.93	1.89	918
403	Pons	P	-4.47	5.51	1.89	884
404	Parabrachial nucleus	PB	-4.62	4.46	1.87	891
405	Parabrachial nucleus	PB	-4.6	4.59	1.83	891
406	Parabrachial nucleus	PB	-4.58	4.68	1.82	891
407	Supratrigeminal nucleus	SUT	-4.53	5.04	1.83	918
408	Parabrachial nucleus	PB	-4.57	4.77	1.81	891
409	Principal sensory nucleus of the trigeminal	PSV	-4.42	5.85	1.82	890
410	Parabrachial nucleus	PB	-4.6	4.54	1.79	891
411	Pons	P	-4.4	5.99	1.79	884
412	Parabrachial nucleus	PB	-4.59	4.62	1.76	891
413	Parabrachial nucleus	PB	-4.62	4.44	1.73	891
414	Peritrigeminal zone	P5	-4.44	5.73	1.65	921
415	Pons	P	-4.41	5.92	1.63	884
416	Superior olivary complex lateral part	SOCl	-4.31	6.62	1.61	906
417	Supratrigeminal nucleus	SUT	-4.57	4.77	1.44	918
418	Peritrigeminal zone	P5	-4.51	5.2	1.42	921
419	Supratrigeminal nucleus	SUT	-4.57	4.81	1.21	918
420	Pontine reticular nucleus caudal part	PRNc	-4.35	6.38	1.14	914
421	Pontine reticular nucleus	PRNr	-4.58	4.73	0.83	932
422	Pontine reticular nucleus	PRNr	-4.55	4.92	0.79	932
423	Pontine reticular nucleus	PRNr	-4.57	4.78	0.78	932
424	Pontine reticular nucleus	PRNr	-4.56	4.84	0.74	932
425	Midbrain reticular nucleus	MRN	-4.64	4.31	0.71	827
426	Midbrain reticular nucleus	MRN	-4.61	4.52	0.69	827
427	Pontine reticular nucleus caudal part	PRNc	-4.41	5.95	-0.56	914
428	Midbrain	MB	-4.7	3.83	-0.83	807
429	Pontine reticular nucleus caudal part	PRNc	-4.36	6.28	-1.04	914
430	Pons	P	-4.59	4.64	-1.07	884
431	Pontine reticular nucleus	PRNr	-4.52	5.11	-1.14	932
432	Pontine reticular nucleus caudal part	PRNc	-4.39	6.04	-1.2	914
433	Pedunculopontine nucleus	PPN	-4.61	4.52	-1.24	868
434	Supratrigeminal nucleus	SUT	-4.57	4.8	-1.58	918
435	Parabrachial nucleus	PB	-4.57	4.77	-1.78	891
436	ventral spinocerebellar tract	sctv	-4.69	4.47	2.09	1179
437	Koelliker-Fuse subnucleus	KF	-4.66	4.7	2.08	892
438	Koelliker-Fuse subnucleus	KF	-4.65	4.77	2.08	892
439	Parabrachial nucleus	PB	-4.68	4.54	1.98	891
440	Koelliker-Fuse subnucleus	KF	-4.65	4.76	1.99	892
441	Parabrachial nucleus	PB	-4.68	4.58	1.96	891
442	Parabrachial nucleus	PB	-4.69	4.5	1.94	891
443	Parabrachial nucleus	PB	-4.67	4.64	1.94	891
444	Parabrachial nucleus	PB	-4.7	4.46	1.93	891
445	Supratrigeminal nucleus	SUT	-4.62	4.96	1.92	918
446	Parabrachial nucleus	PB	-4.72	4.27	1.87	891
447	Parabrachial nucleus	PB	-4.74	4.17	1.84	891
448	Parabrachial nucleus	PB	-4.69	4.48	1.84	891
449	Parabrachial nucleus	PB	-4.67	4.62	1.84	891
450	Parabrachial nucleus	PB	-4.67	4.66	1.83	891
451	Parabrachial nucleus	PB	-4.75	4.08	1.76	891
452	Parabrachial nucleus	PB	-4.69	4.49	1.72	891
453	Parabrachial nucleus	PB	-4.68	4.58	1.71	891
454	Parabrachial nucleus	PB	-4.68	4.54	1.68	891
455	Parabrachial nucleus	PB	-4.76	4.02	1.64	891
456	Parabrachial nucleus	PB	-4.75	4.07	1.61	891
457	Parabrachial nucleus	PB	-4.7	4.4	1.59	891
458	Peritrigeminal zone	P5	-4.61	5.08	1.37	921
459	Pontine reticular nucleus caudal part	PRNc	-4.51	5.81	1.26	914
460	Pontine reticular nucleus	PRNr	-4.62	5.02	0.77	932
461	Pontine reticular nucleus caudal part	PRNc	-4.51	5.78	0.77	914
462	Pontine reticular nucleus	PRNr	-4.65	4.75	0.75	932
463	Pontine reticular nucleus	PRNr	-4.63	4.93	0.72	932
464	Pontine reticular nucleus caudal part	PRNc	-4.54	5.58	0.6	914
465	Laterodorsal tegmental nucleus	LDT	-4.8	3.74	-0.31	930
466	Pontine reticular nucleus	PRNr	-4.63	4.91	-0.75	932
467	Pontine reticular nucleus caudal part	PRNc	-4.45	6.18	-1.02	914
468	Pontine reticular nucleus caudal part	PRNc	-4.51	5.76	-1.04	914
469	Pontine reticular nucleus caudal part	PRNc	-4.51	5.78	-1.11	914
470	Motor nucleus of trigeminal	V	-4.52	5.72	-1.64	920
471	Supratrigeminal nucleus	SUT	-4.63	4.92	-1.88	918
472	Koelliker-Fuse subnucleus	KF	-4.74	4.68	2.08	892
473	Koelliker-Fuse subnucleus	KF	-4.73	4.76	2.07	892
474	ventral spinocerebellar tract	sctv	-4.78	4.43	2.06	1179
475	Koelliker-Fuse subnucleus	KF	-4.76	4.58	2.06	892
476	Principal sensory nucleus of the trigeminal	PSV	-4.69	5.05	2.06	890
477	Koelliker-Fuse subnucleus	KF	-4.76	4.58	2.03	892
478	Koelliker-Fuse subnucleus	KF	-4.74	4.72	1.99	892
479	arbor vitae	arb	-4.8	4.3	1.97	1189
480	Koelliker-Fuse subnucleus	KF	-4.74	4.69	1.94	892
481	Parabrachial nucleus	PB	-4.76	4.57	1.95	891
482	Koelliker-Fuse subnucleus	KF	-4.75	4.65	1.95	892
483	Koelliker-Fuse subnucleus	KF	-4.73	4.78	1.86	892
484	Parabrachial nucleus	PB	-4.8	4.27	1.81	891
485	Parabrachial nucleus	PB	-4.75	4.61	1.78	891
486	Pons	P	-4.54	6.17	1.76	884
487	Parabrachial nucleus	PB	-4.76	4.56	1.75	891
488	Pons	P	-4.57	5.89	1.73	884
489	Parabrachial nucleus	PB	-4.78	4.45	1.71	891
490	Parabrachial nucleus	PB	-4.78	4.41	1.65	891
491	Parvicellular motor 5 nucleus	PC5	-4.58	5.87	1.64	923
492	Pontine reticular nucleus caudal part	PRNc	-4.66	5.25	0.82	914
493	Pontine reticular nucleus	PRNr	-4.71	4.92	0.61	932
494	Midbrain reticular nucleus	MRN	-4.8	4.28	0.42	827
495	Pontine reticular nucleus caudal part	PRNc	-4.49	6.47	-0.43	914
496	Pontine reticular nucleus caudal part	PRNc	-4.49	6.47	-0.56	914
497	Superior olivary complex medial part	SOCm	-4.46	6.69	-0.89	905
498	Supratrigeminal nucleus	SUT	-4.71	4.91	-1.53	918
499	Supratrigeminal nucleus	SUT	-4.71	4.9	-1.76	918
500	Pons	P	-4.7	4.99	-1.98	884
501	Pons	P	-4.64	5.46	-2.48	884
502	Koelliker-Fuse subnucleus	KF	-4.83	4.63	2.08	892
503	ventral spinocerebellar tract	sctv	-4.91	4.09	1.85	1179
504	Supratrigeminal nucleus	SUT	-4.79	4.91	1.79	918
505	Parvicellular motor 5 nucleus	PC5	-4.64	5.99	1.69	923
506	Supratrigeminal nucleus	SUT	-4.8	4.83	1.61	918
507	Supratrigeminal nucleus	SUT	-4.82	4.71	1.56	918
508	Supratrigeminal nucleus	SUT	-4.81	4.79	1.55	918
509	Parabrachial nucleus	PB	-4.83	4.61	1.52	891
510	Supratrigeminal nucleus	SUT	-4.81	4.78	1.43	918
511	Parabrachial nucleus	PB	-4.85	4.47	1.13	891
512	Pons	P	-4.84	4.54	0.8	884
513	Pontine reticular nucleus caudal part	PRNc	-4.68	5.72	0.44	914
514	Pontine reticular nucleus caudal part	PRNc	-4.64	5.97	0.32	914
515	Nucleus raphe pontis	RPO	-4.74	5.25	0.04	933
516	Pontine reticular nucleus caudal part	PRNc	-4.58	6.42	-0.25	914
517	Pontine reticular nucleus caudal part	PRNc	-4.66	5.87	-0.45	914
518	Pontine reticular nucleus caudal part	PRNc	-4.58	6.43	-0.47	914
519	Pontine reticular nucleus caudal part	PRNc	-4.75	5.2	-0.78	914
520	Koelliker-Fuse subnucleus	KF	-4.81	4.77	-1.85	892
521	Principal sensory nucleus of the trigeminal	PSV	-4.79	4.95	-2.03	890
522	Supratrigeminal nucleus	SUT	-4.87	4.92	1.76	918
523	Supratrigeminal nucleus	SUT	-4.9	4.74	1.69	918
524	Pons	P	-4.71	6.03	1.7	884
525	Pons	P	-4.7	6.12	1.65	884
526	Supratrigeminal nucleus	SUT	-4.89	4.76	1.61	918
527	Parabrachial nucleus	PB	-4.92	4.59	1.58	891
528	Supratrigeminal nucleus	SUT	-4.89	4.77	1.44	918
529	Peritrigeminal zone	P5	-4.86	5.0	1.23	921
530	Pons	P	-4.91	4.63	0.98	884
531	Pons	P	-4.9	4.72	0.92	884
532	Pons	P	-4.9	4.71	0.85	884
533	Pons	P	-4.71	6.08	-0.03	884
534	Pontine reticular nucleus caudal part	PRNc	-4.65	6.47	-0.42	914
535	Pontine reticular nucleus caudal part	PRNc	-4.78	5.55	-1.07	914
536	Motor nucleus of trigeminal	V	-4.86	4.99	-1.4	920
537	Pons	P	-4.93	5.05	2.45	884
538	Koelliker-Fuse subnucleus	KF	-5.01	4.53	2.03	892
539	Koelliker-Fuse subnucleus	KF	-5.02	4.46	2.01	892
540	Parabrachial nucleus	PB	-5.02	4.41	1.94	891
541	Pons	P	-4.83	5.77	1.47	884
542	Pons	P	-4.83	5.76	1.38	884
543	Supratrigeminal nucleus	SUT	-4.96	4.87	1.13	918
544	Pontine reticular nucleus caudal part	PRNc	-4.93	5.04	0.99	914
545	Pontine reticular nucleus caudal part	PRNc	-4.91	5.21	0.86	914
546	Pontine reticular nucleus caudal part	PRNc	-4.93	5.1	0.68	914
547	Pontine reticular nucleus caudal part	PRNc	-4.85	5.61	0.66	914
548	Pontine reticular nucleus caudal part	PRNc	-4.88	5.4	0.58	914
549	Pontine reticular nucleus caudal part	PRNc	-4.75	6.37	0.56	914
550	Pontine reticular nucleus caudal part	PRNc	-4.72	6.59	0.48	914
551	Pontine reticular nucleus caudal part	PRNc	-4.75	6.33	0.31	914
552	Pontine reticular nucleus caudal part	PRNc	-4.74	6.39	-0.27	914
553	Pontine reticular nucleus caudal part	PRNc	-4.73	6.48	-0.38	914
554	Pontine reticular nucleus caudal part	PRNc	-4.74	6.39	-0.46	914
555	Pontine reticular nucleus caudal part	PRNc	-4.74	6.45	-0.48	914
556	Pontine reticular nucleus caudal part	PRNc	-4.8	5.98	-0.81	914
557	Motor nucleus of trigeminal	V	-4.95	4.95	-1.37	920
558	Peritrigeminal zone	P5	-4.84	5.72	-1.42	921
559	Motor nucleus of trigeminal	V	-4.95	4.89	-1.53	920
560	Supratrigeminal nucleus	SUT	-4.97	4.77	-1.6	918
561	Pons	P	-4.79	6.08	-1.7	884
562	Principal sensory nucleus of the trigeminal	PSV	-4.85	6.19	1.81	890
563	Parabrachial nucleus	PB	-5.14	4.13	1.74	891
564	superior cerebelar peduncles	scp	-5.11	4.37	1.73	1175
565	Motor nucleus of trigeminal	V	-4.96	5.43	1.72	920
566	Pons	P	-4.85	6.18	1.73	884
567	Peritrigeminal zone	P5	-4.94	5.53	1.42	921
568	Peritrigeminal zone	P5	-4.93	5.61	1.32	921
569	Peritrigeminal zone	P5	-4.97	5.39	1.17	921
570	Pons	P	-5.05	4.75	1.14	884
571	Pontine reticular nucleus caudal part	PRNc	-4.82	6.42	0.98	914
572	Pons	P	-5.06	4.72	0.97	884
573	Pontine reticular nucleus caudal part	PRNc	-4.79	6.65	0.81	914
574	Pontine reticular nucleus caudal part	PRNc	-4.96	5.45	0.74	914
575	Pontine reticular nucleus caudal part	PRNc	-4.95	5.52	0.62	914
576	Pontine reticular nucleus caudal part	PRNc	-4.87	6.04	-0.21	914
577	Pontine reticular nucleus caudal part	PRNc	-4.81	6.5	-0.48	914
578	Pontine reticular nucleus caudal part	PRNc	-4.9	5.86	-0.51	914
579	Pontine reticular nucleus caudal part	PRNc	-4.91	5.81	-0.65	914
580	Pons	P	-4.9	5.85	-1.23	884
581	Peritrigeminal zone	P5	-4.99	5.19	-1.25	921
582	Pons	P	-4.86	6.12	-1.3	884
583	Motor nucleus of trigeminal	V	-4.92	5.7	-1.53	920
584	Intertrigeminal nucleus	I5	-5.01	5.1	-1.81	924
585	Parvicellular reticular nucleus	PARN	-4.95	6.08	1.75	989
586	Parvicellular reticular nucleus	PARN	-4.97	5.93	1.69	989
587	Pons	P	-5.15	4.66	1.54	884
588	Pons	P	-4.89	6.47	1.29	884
589	Pontine reticular nucleus caudal part	PRNc	-4.9	6.45	1.12	914
590	Pontine reticular nucleus caudal part	PRNc	-4.86	6.72	0.8	914
591	Pontine reticular nucleus caudal part	PRNc	-4.98	5.82	0.66	914
592	Pontine reticular nucleus caudal part	PRNc	-4.91	6.36	0.49	914
593	Pontine reticular nucleus caudal part	PRNc	-4.9	6.4	0.35	914
594	Pontine reticular nucleus caudal part	PRNc	-4.88	6.54	0.32	914
595	Pontine reticular nucleus caudal part	PRNc	-4.92	6.31	0.25	914
596	crossed tectospinal pathway	tspc	-4.99	5.81	-0.25	1230
597	Pontine reticular nucleus caudal part	PRNc	-4.91	6.34	-0.26	914
598	Pontine reticular nucleus caudal part	PRNc	-4.92	6.25	-0.29	914
599	Pontine reticular nucleus caudal part	PRNc	-4.9	6.39	-0.3	914
600	Pontine reticular nucleus caudal part	PRNc	-4.86	6.67	-0.48	914
601	Pontine reticular nucleus caudal part	PRNc	-4.96	5.97	-0.68	914
602	Principal sensory nucleus of the trigeminal	PSV	-4.94	6.11	-1.8	890
603	Pons	P	-5.17	5.08	1.62	884
604	Parvicellular reticular nucleus	PARN	-5.09	5.67	1.58	989
605	Parvicellular reticular nucleus	PARN	-5.11	5.53	1.54	989
606	Parvicellular reticular nucleus	PARN	-5.06	5.83	1.48	989
607	Intermediate reticular nucleus	IRN	-4.99	6.33	1.34	979
608	Pons	P	-5.05	5.89	1.24	884
609	Intermediate reticular nucleus	IRN	-5.02	6.13	1.14	979
610	Pons	P	-5.05	5.91	1.1	884
611	Pontine reticular nucleus caudal part	PRNc	-4.98	6.43	1.01	914
612	Pontine reticular nucleus caudal part	PRNc	-4.95	6.63	1.01	914
613	Pontine reticular nucleus caudal part	PRNc	-5.06	5.84	0.9	914
614	Pontine reticular nucleus caudal part	PRNc	-4.94	6.72	0.74	914
615	Pontine reticular nucleus caudal part	PRNc	-5.01	6.22	0.5	914
616	Pontine reticular nucleus caudal part	PRNc	-4.95	6.65	0.49	914
617	Pontine reticular nucleus caudal part	PRNc	-5.04	5.97	0.4	914
618	Pontine reticular nucleus caudal part	PRNc	-4.97	6.49	0.32	914
619	Pontine reticular nucleus caudal part	PRNc	-4.98	6.43	-0.16	914
620	Pontine reticular nucleus caudal part	PRNc	-5.04	5.99	-0.34	914
621	Pontine reticular nucleus caudal part	PRNc	-5.01	6.23	-0.4	914
622	Pontine reticular nucleus caudal part	PRNc	-4.97	6.46	-0.4	914
623	Pontine reticular nucleus caudal part	PRNc	-4.99	6.37	-0.43	914
624	Pontine reticular nucleus caudal part	PRNc	-5.05	5.9	-0.46	914
625	Parvicellular reticular nucleus	PARN	-5.07	5.78	-1.5	989
626	Principal sensory nucleus of the trigeminal	PSV	-5.06	6.45	1.88	890
627	Parvicellular reticular nucleus	PARN	-5.08	6.27	1.8	989
628	Parabrachial nucleus	PB	-5.32	4.58	1.69	891
629	Medulla	MY	-5.08	6.27	1.65	936
630	Medulla	MY	-5.06	6.39	1.63	936
631	Medulla	MY	-5.09	6.18	1.61	936
632	facial nerve	VIIn	-5.11	6.04	1.49	1131
633	Parvicellular reticular nucleus	PARN	-5.16	5.67	1.45	989
634	Intermediate reticular nucleus	IRN	-5.06	6.39	1.4	979
635	Superior olivary complex lateral part	SOCl	-5.02	6.73	1.39	906
636	Intermediate reticular nucleus	IRN	-5.13	5.92	1.21	979
637	Parabrachial nucleus	PB	-5.35	4.35	1.19	891
638	Intermediate reticular nucleus	IRN	-5.13	5.95	1.08	979
639	Intermediate reticular nucleus	IRN	-5.14	5.85	1.04	979
640	Pontine reticular nucleus caudal part	PRNc	-5.14	5.82	0.8	914
641	Pontine reticular nucleus caudal part	PRNc	-5.18	5.57	0.79	914
642	Pontine reticular nucleus caudal part	PRNc	-5.2	5.45	0.75	914
643	Pontine reticular nucleus caudal part	PRNc	-5.16	5.71	0.6	914
644	Pontine reticular nucleus caudal part	PRNc	-5.1	6.16	0.58	914
645	Pontine reticular nucleus caudal part	PRNc	-5.12	5.96	0.51	914
646	Pontine reticular nucleus caudal part	PRNc	-5.02	6.68	0.45	914
647	Gigantocellular reticular nucleus	GRN	-5.07	6.35	0.24	976
648	Gigantocellular reticular nucleus	GRN	-5.08	6.27	0.22	976
649	Gigantocellular reticular nucleus	GRN	-5.1	6.12	-0.04	976
650	Pontine reticular nucleus caudal part	PRNc	-5.08	6.29	-0.29	914
651	Pontine reticular nucleus caudal part	PRNc	-5.06	6.41	-0.44	914
652	Gigantocellular reticular nucleus	GRN	-5.03	6.63	-0.43	976
653	Pontine reticular nucleus caudal part	PRNc	-5.03	6.61	-0.52	914
654	Pontine reticular nucleus caudal part	PRNc	-5.03	6.65	-0.76	914
655	Parabrachial nucleus	PB	-5.35	4.35	-1.3	891
656	Medulla	MY	-5.25	5.09	-1.44	936
657	Parvicellular reticular nucleus	PARN	-5.09	6.19	-1.77	989
658	Principal sensory nucleus of the trigeminal	PSV	-5.2	5.4	-1.9	890
659	Principal sensory nucleus of the trigeminal	PSV	-5.16	6.26	1.88	890
660	Spinal nucleus of the trigeminal oral part	SPVO	-5.29	5.39	1.83	957
661	Medulla	MY	-5.32	5.13	1.81	936
662	Parvicellular reticular nucleus	PARN	-5.22	5.88	1.71	989
663	Parvicellular reticular nucleus	PARN	-5.25	5.65	1.69	989
664	Parvicellular reticular nucleus	PARN	-5.15	6.34	1.66	989
665	Superior vestibular nucleus	SUV	-5.43	4.38	1.6	1006
666	Parvicellular reticular nucleus	PARN	-5.22	5.87	1.46	989
667	Intermediate reticular nucleus	IRN	-5.24	5.73	1.15	979
668	Intermediate reticular nucleus	IRN	-5.23	5.8	1.04	979
669	Intermediate reticular nucleus	IRN	-5.25	5.63	0.94	979
670	Pontine reticular nucleus caudal part	PRNc	-5.22	5.83	0.77	914
671	Pontine reticular nucleus caudal part	PRNc	-5.11	6.65	0.76	914
672	Pontine reticular nucleus caudal part	PRNc	-5.23	5.8	0.67	914
673	Gigantocellular reticular nucleus	GRN	-5.28	5.39	0.62	976
674	Gigantocellular reticular nucleus	GRN	-5.24	5.73	0.51	976
675	Gigantocellular reticular nucleus	GRN	-5.12	6.57	-0.51	976
676	Intermediate reticular nucleus	IRN	-5.24	5.71	-0.97	979
677	Medial vestibular nucleus	MV	-5.35	4.92	-1.49	1004
678	Medulla	MY	-5.32	5.17	-1.77	936
679	Medial vestibular nucleus	MV	-5.34	5.01	-1.88	1004
680	Principal sensory nucleus of the trigeminal	PSV	-5.15	6.37	-2.05	890
681	Parvicellular reticular nucleus	PARN	-5.25	6.2	1.72	989
682	Medial vestibular nucleus	MV	-5.4	5.13	1.62	1004
683	Parvicellular reticular nucleus	PARN	-5.28	5.98	1.51	989
684	Parvicellular reticular nucleus	PARN	-5.31	5.81	1.47	989
685	Parvicellular reticular nucleus	PARN	-5.26	6.12	1.45	989
686	Parvicellular reticular nucleus	PARN	-5.25	6.19	1.45	989
687	Parvicellular reticular nucleus	PARN	-5.37	5.38	1.42	989
688	Medial vestibular nucleus	MV	-5.41	5.09	1.2	1004
689	Intermediate reticular nucleus	IRN	-5.29	5.93	1.15	979
690	Intermediate reticular nucleus	IRN	-5.26	6.12	1.14	979
691	Accessory facial motor nucleus	ACVII	-5.23	6.34	1.12	969
692	Intermediate reticular nucleus	IRN	-5.3	5.84	1.12	979
693	Intermediate reticular nucleus	IRN	-5.26	6.16	1.12	979
694	Intermediate reticular nucleus	IRN	-5.26	6.13	0.95	979
695	Intermediate reticular nucleus	IRN	-5.25	6.21	0.89	979
696	Intermediate reticular nucleus	IRN	-5.31	5.79	0.84	979
697	Intermediate reticular nucleus	IRN	-5.3	5.87	0.84	979
698	Intermediate reticular nucleus	IRN	-5.29	5.93	0.82	979
699	Gigantocellular reticular nucleus	GRN	-5.26	6.14	0.7	976
700	Gigantocellular reticular nucleus	GRN	-5.17	6.75	0.69	976
701	Gigantocellular reticular nucleus	GRN	-5.35	5.49	0.59	976
702	Gigantocellular reticular nucleus	GRN	-5.24	6.24	0.59	976
703	Magnocellular reticular nucleus	MARN	-5.17	6.78	0.58	985
704	Magnocellular reticular nucleus	MARN	-5.18	6.72	0.52	985
705	Pons	P	-5.42	5.03	0.45	884
706	Gigantocellular reticular nucleus	GRN	-5.27	6.05	0.32	976
707	Gigantocellular reticular nucleus	GRN	-5.31	5.8	0.29	976
708	Gigantocellular reticular nucleus	GRN	-5.24	6.3	0.25	976
709	Magnocellular reticular nucleus	MARN	-5.2	6.59	0.22	985
710	crossed tectospinal pathway	tspc	-5.25	6.19	0.18	1230
711	Gigantocellular reticular nucleus	GRN	-5.37	5.38	0.07	976
712	Magnocellular reticular nucleus	MARN	-5.21	6.5	-0.28	985
713	Magnocellular reticular nucleus	MARN	-5.2	6.56	-0.31	985
714	Magnocellular reticular nucleus	MARN	-5.17	6.75	-0.44	985
715	Gigantocellular reticular nucleus	GRN	-5.23	6.38	-0.68	976
716	Gigantocellular reticular nucleus	GRN	-5.19	6.61	-0.7	976
717	Parapyramidal nucleus	PPY	-5.16	6.84	-0.77	999
718	Intermediate reticular nucleus	IRN	-5.29	5.91	-0.86	979
719	Intermediate reticular nucleus	IRN	-5.33	5.63	-0.87	979
720	Intermediate reticular nucleus	IRN	-5.31	5.76	-0.96	979
721	Medial vestibular nucleus	MV	-5.42	5.02	-1.18	1004
722	Intermediate reticular nucleus	IRN	-5.28	5.97	-1.2	979
723	Intermediate reticular nucleus	IRN	-5.24	6.3	-1.21	979
724	Medial vestibular nucleus	MV	-5.41	5.09	-1.26	1004
725	Parvicellular reticular nucleus	PARN	-5.38	5.26	-1.35	989
726	Parvicellular reticular nucleus	PARN	-5.37	5.38	-1.48	989
727	Medial vestibular nucleus	MV	-5.39	5.18	-1.54	1004
728	Spinal nucleus of the trigeminal oral part	SPVO	-5.35	6.1	1.82	957
729	Parvicellular reticular nucleus	PARN	-5.32	6.29	1.75	989
730	Spinal nucleus of the trigeminal oral part	SPVO	-5.44	5.41	1.67	957
731	Medial vestibular nucleus	MV	-5.5	4.97	1.64	1004
732	Parvicellular reticular nucleus	PARN	-5.37	5.92	1.64	989
733	Medial vestibular nucleus	MV	-5.47	5.19	1.54	1004
734	Parvicellular reticular nucleus	PARN	-5.45	5.38	1.46	989
735	Intermediate reticular nucleus	IRN	-5.32	6.28	1.41	979
736	Parvicellular reticular nucleus	PARN	-5.38	5.82	1.4	989
737	Intermediate reticular nucleus	IRN	-5.31	6.37	1.38	979
738	Intermediate reticular nucleus	IRN	-5.33	6.17	1.27	979
739	Intermediate reticular nucleus	IRN	-5.36	5.99	1.21	979
740	Intermediate reticular nucleus	IRN	-5.32	6.26	1.19	979
741	Intermediate reticular nucleus	IRN	-5.35	6.08	1.11	979
742	Intermediate reticular nucleus	IRN	-5.38	5.82	1.08	979
743	Intermediate reticular nucleus	IRN	-5.31	6.34	1.01	979
744	Intermediate reticular nucleus	IRN	-5.32	6.28	0.98	979
745	Intermediate reticular nucleus	IRN	-5.31	6.36	0.97	979
746	Intermediate reticular nucleus	IRN	-5.33	6.19	0.93	979
747	Intermediate reticular nucleus	IRN	-5.41	5.6	0.91	979
748	Intermediate reticular nucleus	IRN	-5.35	6.08	0.89	979
749	Intermediate reticular nucleus	IRN	-5.38	5.86	0.86	979
750	Parapyramidal nucleus	PPY	-5.23	6.89	0.72	999
751	Gigantocellular reticular nucleus	GRN	-5.42	5.55	0.71	976
752	Gigantocellular reticular nucleus	GRN	-5.36	5.99	0.7	976
753	Gigantocellular reticular nucleus	GRN	-5.39	5.79	0.66	976
754	Gigantocellular reticular nucleus	GRN	-5.4	5.7	0.59	976
755	Gigantocellular reticular nucleus	GRN	-5.31	6.37	0.59	976
756	Gigantocellular reticular nucleus	GRN	-5.41	5.63	0.42	976
757	Gigantocellular reticular nucleus	GRN	-5.35	6.05	0.39	976
758	Gigantocellular reticular nucleus	GRN	-5.39	5.78	0.38	976
759	Gigantocellular reticular nucleus	GRN	-5.4	5.68	0.37	976
760	Gigantocellular reticular nucleus	GRN	-5.39	5.8	0.21	976
761	Magnocellular reticular nucleus	MARN	-5.27	6.65	0.16	985
762	Nucleus raphe magnus	RM	-5.3	6.44	0.05	1012
763	Magnocellular reticular nucleus	MARN	-5.27	6.6	-0.24	985
764	Magnocellular reticular nucleus	MARN	-5.26	6.7	-0.39	985
765	Gigantocellular reticular nucleus	GRN	-5.37	5.95	-0.44	976
766	Gigantocellular reticular nucleus	GRN	-5.37	5.89	-0.44	976
767	Magnocellular reticular nucleus	MARN	-5.24	6.82	-0.53	985
768	Gigantocellular reticular nucleus	GRN	-5.25	6.74	-0.73	976
769	Gigantocellular reticular nucleus	GRN	-5.38	5.85	-0.75	976
770	Gigantocellular reticular nucleus	GRN	-5.35	6.05	-0.81	976
771	Parapyramidal nucleus	PPY	-5.23	6.92	-0.84	999
772	Intermediate reticular nucleus	IRN	-5.39	5.75	-0.94	979
773	Intermediate reticular nucleus	IRN	-5.31	6.36	-1.01	979
774	Intermediate reticular nucleus	IRN	-5.37	5.94	-1.17	979
775	Intermediate reticular nucleus	IRN	-5.3	6.41	-1.31	979
776	Facial motor nucleus	VII	-5.29	6.51	-1.47	968
777	Spinal nucleus of the trigeminal oral part	SPVO	-5.46	5.3	-1.78	957
778	Spinal nucleus of the trigeminal oral part	SPVO	-5.45	5.95	2.03	957
779	Spinal nucleus of the trigeminal oral part	SPVO	-5.43	6.08	2.03	957
780	Spinal nucleus of the trigeminal oral part	SPVO	-5.43	6.05	1.89	957
781	Spinal nucleus of the trigeminal oral part	SPVO	-5.4	6.24	1.86	957
782	Spinal nucleus of the trigeminal oral part	SPVO	-5.42	6.11	1.83	957
783	Parvicellular reticular nucleus	PARN	-5.4	6.31	1.78	989
784	Parvicellular reticular nucleus	PARN	-5.44	5.96	1.74	989
785	Parvicellular reticular nucleus	PARN	-5.41	6.19	1.7	989
786	Medulla	MY	-5.54	5.27	1.69	936
787	Lateral vestibular nucleus	LAV	-5.59	4.94	1.64	1003
788	Parvicellular reticular nucleus	PARN	-5.42	6.15	1.62	989
789	Medial vestibular nucleus	MV	-5.55	5.18	1.59	1004
790	Parvicellular reticular nucleus	PARN	-5.48	5.74	1.51	989
791	Parvicellular reticular nucleus	PARN	-5.4	6.27	1.5	989
792	Parvicellular reticular nucleus	PARN	-5.41	6.19	1.46	989
793	Parvicellular reticular nucleus	PARN	-5.45	5.9	1.41	989
794	Intermediate reticular nucleus	IRN	-5.41	6.2	1.27	979
795	Intermediate reticular nucleus	IRN	-5.41	6.18	1.2	979
796	Intermediate reticular nucleus	IRN	-5.43	6.04	1.14	979
797	Intermediate reticular nucleus	IRN	-5.39	6.35	1.12	979
798	Intermediate reticular nucleus	IRN	-5.42	6.16	1.11	979
799	Intermediate reticular nucleus	IRN	-5.44	6.0	1.05	979
800	Intermediate reticular nucleus	IRN	-5.46	5.88	1.0	979
801	Intermediate reticular nucleus	IRN	-5.49	5.67	0.98	979
802	Intermediate reticular nucleus	IRN	-5.41	6.2	0.95	979
803	Intermediate reticular nucleus	IRN	-5.46	5.87	0.91	979
804	Gigantocellular reticular nucleus	GRN	-5.34	6.7	0.62	976
805	Gigantocellular reticular nucleus	GRN	-5.45	5.89	0.51	976
806	Gigantocellular reticular nucleus	GRN	-5.38	6.43	0.34	976
807	Gigantocellular reticular nucleus	GRN	-5.49	5.62	0.32	976
808	crossed tectospinal pathway	tspc	-5.44	5.96	0.07	1230
809	Magnocellular reticular nucleus	MARN	-5.35	6.63	-0.09	985
810	Magnocellular reticular nucleus	MARN	-5.36	6.55	-0.13	985
811	Magnocellular reticular nucleus	MARN	-5.35	6.66	-0.28	985
812	Magnocellular reticular nucleus	MARN	-5.33	6.76	-0.39	985
813	Gigantocellular reticular nucleus	GRN	-5.38	6.41	-0.84	976
814	Intermediate reticular nucleus	IRN	-5.38	6.41	-0.9	979
815	Facial motor nucleus	VII	-5.37	6.51	-1.15	968
816	Parvicellular reticular nucleus	PARN	-5.53	5.39	-1.32	989
817	Parvicellular reticular nucleus	PARN	-5.42	6.12	-1.62	989
818	Spinal nucleus of the trigeminal oral part	SPVO	-5.52	5.99	2.04	957
819	Spinal nucleus of the trigeminal oral part	SPVO	-5.49	6.19	1.98	957
820	Spinal nucleus of the trigeminal oral part	SPVO	-5.52	6.02	1.87	957
821	Parvicellular reticular nucleus	PARN	-5.48	6.31	1.76	989
822	Parvicellular reticular nucleus	PARN	-5.47	6.37	1.75	989
823	Parvicellular reticular nucleus	PARN	-5.49	6.22	1.63	989
824	Parvicellular reticular nucleus	PARN	-5.48	6.24	1.52	989
825	Intermediate reticular nucleus	IRN	-5.48	6.28	1.45	979
826	Parvicellular reticular nucleus	PARN	-5.54	5.86	1.43	989
827	Intermediate reticular nucleus	IRN	-5.49	6.18	1.35	979
828	Intermediate reticular nucleus	IRN	-5.51	6.06	1.21	979
829	Medial vestibular nucleus	MV	-5.67	4.9	1.14	1004
830	Intermediate reticular nucleus	IRN	-5.56	5.74	1.11	979
831	Medial vestibular nucleus	MV	-5.66	5.01	0.8	1004
832	Gigantocellular reticular nucleus	GRN	-5.55	5.77	0.55	976
833	Gigantocellular reticular nucleus	GRN	-5.45	6.5	0.54	976
834	Magnocellular reticular nucleus	MARN	-5.43	6.6	0.32	985
835	Gigantocellular reticular nucleus	GRN	-5.51	6.04	0.29	976
836	Gigantocellular reticular nucleus	GRN	-5.5	6.13	0.21	976
837	Gigantocellular reticular nucleus	GRN	-5.52	5.98	0.2	976
838	Magnocellular reticular nucleus	MARN	-5.43	6.61	0.13	985
839	Gigantocellular reticular nucleus	GRN	-5.45	6.5	0.09	976
840	crossed tectospinal pathway	tspc	-5.55	5.75	0.06	1230
841	Gigantocellular reticular nucleus	GRN	-5.5	6.15	-0.01	976
842	Gigantocellular reticular nucleus	GRN	-5.47	6.35	-0.15	976
843	Paragigantocellular reticular nucleus lateral part	PGRNl	-5.41	6.81	-0.67	993
844	facial nerve	VIIn	-5.59	5.49	-0.73	1131
845	Intermediate reticular nucleus	IRN	-5.55	5.81	-0.86	979
846	Intermediate reticular nucleus	IRN	-5.48	6.3	-0.87	979
847	Intermediate reticular nucleus	IRN	-5.46	6.39	-0.95	979
848	Intermediate reticular nucleus	IRN	-5.58	5.59	-1.06	979
849	Parvicellular reticular nucleus	PARN	-5.61	5.37	-1.43	989
850	Parvicellular reticular nucleus	PARN	-5.47	6.32	-1.83	989
851	Spinal nucleus of the trigeminal oral part	SPVO	-5.47	6.33	-1.87	957
852	Spinal nucleus of the trigeminal oral part	SPVO	-5.65	6.23	2.09	957
853	Spinal nucleus of the trigeminal oral part	SPVO	-5.68	6.02	2.08	957
854	Spinal nucleus of the trigeminal oral part	SPVO	-5.67	6.04	1.98	957
855	Spinal nucleus of the trigeminal oral part	SPVO	-5.66	6.16	1.89	957
856	Spinal nucleus of the trigeminal oral part	SPVO	-5.64	6.25	1.86	957
857	Parvicellular reticular nucleus	PARN	-5.65	6.22	1.81	989
858	Parvicellular reticular nucleus	PARN	-5.63	6.32	1.81	989
859	Facial motor nucleus	VII	-5.6	6.56	1.65	968
860	Intermediate reticular nucleus	IRN	-5.65	6.18	1.12	979
861	Intermediate reticular nucleus	IRN	-5.66	6.12	1.1	979
862	Intermediate reticular nucleus	IRN	-5.62	6.39	1.08	979
863	Intermediate reticular nucleus	IRN	-5.65	6.19	1.03	979
864	Intermediate reticular nucleus	IRN	-5.66	6.1	1.0	979
865	Intermediate reticular nucleus	IRN	-5.69	5.95	0.99	979
866	Intermediate reticular nucleus	IRN	-5.63	6.32	0.99	979
867	Intermediate reticular nucleus	IRN	-5.61	6.51	0.99	979
868	Intermediate reticular nucleus	IRN	-5.64	6.29	0.93	979
869	Intermediate reticular nucleus	IRN	-5.69	5.93	0.88	979
870	Intermediate reticular nucleus	IRN	-5.65	6.2	0.88	979
871	Intermediate reticular nucleus	IRN	-5.71	5.75	0.7	979
872	Magnocellular reticular nucleus	MARN	-5.56	6.87	0.58	985
873	Magnocellular reticular nucleus	MARN	-5.56	6.84	0.29	985
874	Gigantocellular reticular nucleus	GRN	-5.67	6.03	0.27	976
875	Gigantocellular reticular nucleus	GRN	-5.65	6.2	0.24	976
876	crossed tectospinal pathway	tspc	-5.65	6.21	0.11	1230
877	Nucleus raphe magnus	RM	-5.58	6.74	-0.04	1012
878	Magnocellular reticular nucleus	MARN	-5.53	7.04	-0.58	985
879	Gigantocellular reticular nucleus	GRN	-5.65	6.19	-0.6	976
880	Gigantocellular reticular nucleus	GRN	-5.68	6.0	-0.74	976
881	Intermediate reticular nucleus	IRN	-5.71	5.77	-0.77	979
882	Intermediate reticular nucleus	IRN	-5.67	6.03	-0.86	979
883	Intermediate reticular nucleus	IRN	-5.64	6.28	-0.88	979
884	Intermediate reticular nucleus	IRN	-5.59	6.6	-0.94	979
885	Intermediate reticular nucleus	IRN	-5.68	5.97	-1.0	979
886	Spinal nucleus of the trigeminal oral part	SPVO	-5.63	6.34	2.16	957
887	Spinal nucleus of the trigeminal oral part	SPVO	-5.64	6.26	2.04	957
888	Spinal nucleus of the trigeminal oral part	SPVO	-5.68	5.98	1.97	957
889	Spinal nucleus of the trigeminal oral part	SPVO	-5.66	6.14	1.85	957
890	Parvicellular reticular nucleus	PARN	-5.67	6.09	1.79	989
891	Parvicellular reticular nucleus	PARN	-5.66	6.12	1.37	989
892	Intermediate reticular nucleus	IRN	-5.67	6.07	1.24	979
893	Intermediate reticular nucleus	IRN	-5.64	6.26	1.17	979
894	Intermediate reticular nucleus	IRN	-5.62	6.41	1.17	979
895	Intermediate reticular nucleus	IRN	-5.64	6.29	1.1	979
896	Intermediate reticular nucleus	IRN	-5.61	6.48	1.09	979
897	Intermediate reticular nucleus	IRN	-5.63	6.37	1.04	979
898	Intermediate reticular nucleus	IRN	-5.63	6.34	0.97	979
899	Intermediate reticular nucleus	IRN	-5.65	6.18	0.94	979
900	Intermediate reticular nucleus	IRN	-5.71	5.79	0.88	979
901	Gigantocellular reticular nucleus	GRN	-5.59	6.61	0.8	976
902	Paragigantocellular reticular nucleus lateral part	PGRNl	-5.57	6.77	0.72	993
903	Parapyramidal nucleus	PPY	-5.54	7.0	0.69	999
904	Gigantocellular reticular nucleus	GRN	-5.66	6.17	0.66	976
905	Gigantocellular reticular nucleus	GRN	-5.6	6.56	0.51	976
906	Gigantocellular reticular nucleus	GRN	-5.68	6.01	0.43	976
907	Magnocellular reticular nucleus	MARN	-5.57	6.74	0.32	985
908	Magnocellular reticular nucleus	MARN	-5.58	6.68	0.31	985
909	Gigantocellular reticular nucleus	GRN	-5.6	6.59	-0.53	976
910	Paragigantocellular reticular nucleus lateral part	PGRNl	-5.57	6.81	-0.69	993
911	Intermediate reticular nucleus	IRN	-5.67	6.08	-0.77	979
912	Intermediate reticular nucleus	IRN	-5.74	5.6	-0.77	979
913	Intermediate reticular nucleus	IRN	-5.72	5.71	-0.77	979
914	Gigantocellular reticular nucleus	GRN	-5.62	6.42	-0.79	976
915	Intermediate reticular nucleus	IRN	-5.75	5.51	-0.93	979
916	Parvicellular reticular nucleus	PARN	-5.64	6.26	-1.74	989
917	Spinal nucleus of the trigeminal oral part	SPVO	-5.76	6.03	1.98	957
918	Spinal nucleus of the trigeminal oral part	SPVO	-5.74	6.11	1.98	957
919	Spinal nucleus of the trigeminal oral part	SPVO	-5.75	6.07	1.95	957
920	Spinal nucleus of the trigeminal oral part	SPVO	-5.73	6.18	1.95	957
921	Spinal nucleus of the trigeminal oral part	SPVO	-5.75	6.07	1.89	957
922	Spinal nucleus of the trigeminal oral part	SPVO	-5.74	6.14	1.87	957
923	Spinal vestibular nucleus	SPIV	-5.89	5.03	1.5	1005
924	Spinal vestibular nucleus	SPIV	-5.88	5.17	1.33	1005
925	Intermediate reticular nucleus	IRN	-5.78	5.85	1.05	979
926	Intermediate reticular nucleus	IRN	-5.78	5.83	0.86	979
927	Intermediate reticular nucleus	IRN	-5.81	5.64	0.8	979
928	Gigantocellular reticular nucleus	GRN	-5.72	6.26	0.74	976
929	Paragigantocellular reticular nucleus lateral part	PGRNl	-5.66	6.72	0.72	993
930	Paragigantocellular reticular nucleus lateral part	PGRNl	-5.64	6.86	0.66	993
931	Gigantocellular reticular nucleus	GRN	-5.7	6.45	0.63	976
932	Magnocellular reticular nucleus	MARN	-5.63	6.89	0.57	985
933	Gigantocellular reticular nucleus	GRN	-5.69	6.47	0.53	976
934	Magnocellular reticular nucleus	MARN	-5.65	6.8	0.53	985
935	Gigantocellular reticular nucleus	GRN	-5.7	6.45	0.42	976
936	Magnocellular reticular nucleus	MARN	-5.66	6.72	0.11	985
937	Gigantocellular reticular nucleus	GRN	-5.8	5.72	-0.14	976
938	Gigantocellular reticular nucleus	GRN	-5.74	6.13	-0.22	976
939	Magnocellular reticular nucleus	MARN	-5.66	6.68	-0.3	985
940	Magnocellular reticular nucleus	MARN	-5.66	6.73	-0.32	985
941	Magnocellular reticular nucleus	MARN	-5.66	6.67	-0.36	985
942	Magnocellular reticular nucleus	MARN	-5.66	6.73	-0.51	985
943	Gigantocellular reticular nucleus	GRN	-5.78	5.86	-0.57	976
944	Medial vestibular nucleus	MV	-5.86	5.27	-0.64	1004
945	Paragigantocellular reticular nucleus lateral part	PGRNl	-5.64	6.87	-0.66	993
946	Medial vestibular nucleus	MV	-5.86	5.27	-0.69	1004
947	Paragigantocellular reticular nucleus lateral part	PGRNl	-5.65	6.77	-0.69	993
948	Gigantocellular reticular nucleus	GRN	-5.74	6.16	-0.76	976
949	Intermediate reticular nucleus	IRN	-5.82	5.57	-0.78	979
950	Intermediate reticular nucleus	IRN	-5.81	5.61	-0.79	979
951	Intermediate reticular nucleus	IRN	-5.82	5.53	-0.86	979
952	Intermediate reticular nucleus	IRN	-5.77	5.95	-0.86	979
953	Facial motor nucleus	VII	-5.66	6.73	-0.93	968
954	Intermediate reticular nucleus	IRN	-5.66	6.67	-0.93	979
955	Intermediate reticular nucleus	IRN	-5.7	6.42	-0.94	979
956	Intermediate reticular nucleus	IRN	-5.83	5.52	-0.99	979
957	Intermediate reticular nucleus	IRN	-5.71	6.34	-1.02	979
958	Parvicellular reticular nucleus	PARN	-5.78	5.87	-1.24	989
959	Intermediate reticular nucleus	IRN	-5.7	6.41	-1.35	979
960	Parvicellular reticular nucleus	PARN	-5.75	6.06	-1.71	989
961	Spinal nucleus of the trigeminal oral part	SPVO	-5.83	6.08	2.02	957
962	Spinal nucleus of the trigeminal oral part	SPVO	-5.81	6.22	1.96	957
963	Spinal nucleus of the trigeminal oral part	SPVO	-5.84	6.02	1.88	957
964	Spinal nucleus of the trigeminal oral part	SPVO	-5.82	6.1	1.87	957
965	Spinal nucleus of the trigeminal oral part	SPVO	-5.81	6.18	1.82	957
966	Parvicellular reticular nucleus	PARN	-5.82	6.11	1.62	989
967	Parvicellular reticular nucleus	PARN	-5.8	6.31	1.59	989
968	Spinal vestibular nucleus	SPIV	-5.95	5.18	1.29	1005
969	Intermediate reticular nucleus	IRN	-5.75	6.6	0.95	979
970	Intermediate reticular nucleus	IRN	-5.88	5.73	0.88	979
971	Intermediate reticular nucleus	IRN	-5.83	6.07	0.86	979
972	Medial vestibular nucleus	MV	-5.96	5.16	0.77	1004
973	Intermediate reticular nucleus	IRN	-5.9	5.57	0.71	979
974	Intermediate reticular nucleus	IRN	-5.91	5.47	0.69	979
975	Gigantocellular reticular nucleus	GRN	-5.76	6.59	0.63	976
976	Magnocellular reticular nucleus	MARN	-5.71	6.89	0.6	985
977	Intermediate reticular nucleus	IRN	-5.9	5.56	0.59	979
978	Magnocellular reticular nucleus	MARN	-5.7	6.99	0.58	985
979	Gigantocellular reticular nucleus	GRN	-5.82	6.1	0.54	976
980	Paragigantocellular reticular nucleus dorsal part	PGRNd	-5.94	5.3	0.41	992
981	Magnocellular reticular nucleus	MARN	-5.71	6.89	0.41	985
982	Magnocellular reticular nucleus	MARN	-5.74	6.71	0.37	985
983	Magnocellular reticular nucleus	MARN	-5.75	6.6	0.25	985
984	Gigantocellular reticular nucleus	GRN	-5.77	6.49	0.18	976
985	Gigantocellular reticular nucleus	GRN	-5.87	5.79	0.04	976
986	Nucleus raphe magnus	RM	-5.78	6.43	0.02	1012
987	Gigantocellular reticular nucleus	GRN	-5.88	5.69	-0.19	976
988	Magnocellular reticular nucleus	MARN	-5.75	6.63	-0.36	985
989	Paragigantocellular reticular nucleus dorsal part	PGRNd	-5.94	5.28	-0.46	992
990	Paragigantocellular reticular nucleus dorsal part	PGRNd	-5.94	5.3	-0.51	992
991	Magnocellular reticular nucleus	MARN	-5.7	7.0	-0.58	985
992	Gigantocellular reticular nucleus	GRN	-5.88	5.72	-0.61	976
993	Intermediate reticular nucleus	IRN	-5.88	5.73	-0.81	979
994	Paragigantocellular reticular nucleus lateral part	PGRNl	-5.72	6.83	-0.85	993
995	Intermediate reticular nucleus	IRN	-5.87	5.81	-0.86	979
996	Medulla	MY	-5.73	6.76	-0.9	936
997	Intermediate reticular nucleus	IRN	-5.87	5.79	-0.94	979
998	Intermediate reticular nucleus	IRN	-5.82	6.15	-0.96	979
999	Intermediate reticular nucleus	IRN	-5.78	6.42	-1.32	979
1000	Parvicellular reticular nucleus	PARN	-5.76	6.55	-1.74	989
1001	Spinal nucleus of the trigeminal oral part	SPVO	-5.8	6.3	-1.95	957
1002	Spinal nucleus of the trigeminal oral part	SPVO	-5.92	6.0	2.01	957
1003	Spinal nucleus of the trigeminal oral part	SPVO	-5.87	6.38	1.87	957
1004	Spinal nucleus of the trigeminal oral part	SPVO	-5.91	6.06	1.83	957
1005	Spinal nucleus of the trigeminal oral part	SPVO	-5.89	6.17	1.84	957
1006	Nucleus of the solitary tract	NTS	-6.01	5.39	1.49	949
1007	Intermediate reticular nucleus	IRN	-5.85	6.51	1.41	979
1008	Spinal vestibular nucleus	SPIV	-6.04	5.15	1.23	1005
1009	Facial motor nucleus	VII	-5.83	6.62	1.17	968
1010	Intermediate reticular nucleus	IRN	-5.94	5.88	1.1	979
1011	Intermediate reticular nucleus	IRN	-5.94	5.83	1.1	979
1012	Intermediate reticular nucleus	IRN	-5.88	6.27	1.09	979
1013	Facial motor nucleus	VII	-5.79	6.91	1.0	968
1014	Facial motor nucleus	VII	-5.8	6.86	0.99	968
1015	Intermediate reticular nucleus	IRN	-5.98	5.55	0.92	979
1016	Intermediate reticular nucleus	IRN	-5.9	6.13	0.92	979
1017	Paragigantocellular reticular nucleus lateral part	PGRNl	-5.79	6.95	0.87	993
1018	Paragigantocellular reticular nucleus lateral part	PGRNl	-5.8	6.85	0.81	993
1019	Paragigantocellular reticular nucleus lateral part	PGRNl	-5.79	6.91	0.78	993
1020	Paragigantocellular reticular nucleus lateral part	PGRNl	-5.8	6.84	0.66	993
1021	Intermediate reticular nucleus	IRN	-5.99	5.49	0.61	979
1022	Magnocellular reticular nucleus	MARN	-5.79	6.92	0.61	985
1023	Gigantocellular reticular nucleus	GRN	-5.92	6.02	0.58	976
1024	Magnocellular reticular nucleus	MARN	-5.77	7.05	0.58	985
1025	Gigantocellular reticular nucleus	GRN	-5.89	6.18	0.57	976
1026	Magnocellular reticular nucleus	MARN	-5.82	6.73	0.49	985
1027	Magnocellular reticular nucleus	MARN	-5.79	6.89	0.5	985
1028	Magnocellular reticular nucleus	MARN	-5.78	7.02	0.5	985
1029	Gigantocellular reticular nucleus	GRN	-5.91	6.1	0.47	976
1030	Gigantocellular reticular nucleus	GRN	-5.87	6.33	0.47	976
1031	Gigantocellular reticular nucleus	GRN	-5.87	6.34	0.39	976
1032	Gigantocellular reticular nucleus	GRN	-5.86	6.45	0.38	976
1033	Nucleus raphe magnus	RM	-5.8	6.86	-0.02	1012
1034	crossed tectospinal pathway	tspc	-5.89	6.19	-0.03	1230
1035	Nucleus raphe magnus	RM	-5.85	6.47	-0.03	1012
1036	Nucleus raphe magnus	RM	-5.82	6.73	-0.04	1012
1037	Magnocellular reticular nucleus	MARN	-5.81	6.76	-0.19	985
1038	Gigantocellular reticular nucleus	GRN	-5.96	5.67	-0.21	976
1039	Paragigantocellular reticular nucleus dorsal part	PGRNd	-6.01	5.36	-0.2	992
1040	Gigantocellular reticular nucleus	GRN	-5.96	5.71	-0.47	976
1041	Magnocellular reticular nucleus	MARN	-5.79	6.91	-0.48	985
1042	Gigantocellular reticular nucleus	GRN	-5.87	6.32	-0.7	976
1043	Gigantocellular reticular nucleus	GRN	-5.84	6.53	-0.72	976
1044	Paragigantocellular reticular nucleus lateral part	PGRNl	-5.79	6.89	-0.78	993
1045	Intermediate reticular nucleus	IRN	-5.94	5.85	-0.8	979
1046	Paragigantocellular reticular nucleus lateral part	PGRNl	-5.8	6.81	-0.82	993
1047	Paragigantocellular reticular nucleus lateral part	PGRNl	-5.8	6.88	-0.86	993
1048	Paragigantocellular reticular nucleus lateral part	PGRNl	-5.8	6.83	-0.89	993
1049	Intermediate reticular nucleus	IRN	-5.87	6.36	-0.92	979
1050	Intermediate reticular nucleus	IRN	-5.95	5.8	-0.96	979
1051	Intermediate reticular nucleus	IRN	-5.93	5.94	-1.08	979
1052	Fastigial nucleus	FN	-6.28	3.44	-1.11	1098
1053	Parvicellular reticular nucleus	PARN	-5.94	5.85	-1.29	989
1054	Intermediate reticular nucleus	IRN	-5.85	6.47	-1.29	979
1055	Intermediate reticular nucleus	IRN	-5.85	6.48	-1.4	979
1056	Spinal nucleus of the trigeminal oral part	SPVO	-5.96	5.69	-2.05	957
1057	Parvicellular reticular nucleus	PARN	-5.91	6.65	1.75	989
1058	Spinal vestibular nucleus	SPIV	-6.15	4.93	1.52	1005
1059	Facial motor nucleus	VII	-5.88	6.82	1.52	968
1060	Facial motor nucleus	VII	-5.91	6.67	1.52	968
1061	Facial motor nucleus	VII	-5.87	6.94	1.5	968
1062	Facial motor nucleus	VII	-5.91	6.64	1.47	968
1063	Facial motor nucleus	VII	-5.88	6.84	1.44	968
1064	Nucleus of the solitary tract	NTS	-6.1	5.25	1.4	949
1065	Facial motor nucleus	VII	-5.9	6.68	1.39	968
1066	Intermediate reticular nucleus	IRN	-5.92	6.57	1.28	979
1067	Facial motor nucleus	VII	-5.88	6.87	1.27	968
1068	Facial motor nucleus	VII	-5.88	6.83	1.25	968
1069	Facial motor nucleus	VII	-5.9	6.71	1.18	968
1070	Facial motor nucleus	VII	-5.88	6.83	1.15	968
1071	Facial motor nucleus	VII	-5.89	6.77	1.12	968
1072	Parvicellular reticular nucleus	PARN	-6.04	5.71	1.11	989
1073	Intermediate reticular nucleus	IRN	-5.91	6.6	1.03	979
1074	Intermediate reticular nucleus	IRN	-5.92	6.56	1.01	979
1075	Intermediate reticular nucleus	IRN	-5.93	6.5	0.98	979
1076	Intermediate reticular nucleus	IRN	-6.01	5.93	0.91	979
1077	Gigantocellular reticular nucleus	GRN	-5.91	6.63	0.86	976
1078	Intermediate reticular nucleus	IRN	-5.93	6.46	0.84	979
1079	Paragigantocellular reticular nucleus lateral part	PGRNl	-5.86	6.98	0.84	993
1080	Intermediate reticular nucleus	IRN	-6.08	5.39	0.83	979
1081	Intermediate reticular nucleus	IRN	-6.02	5.82	0.76	979
1082	Gigantocellular reticular nucleus	GRN	-5.95	6.33	0.76	976
1083	Intermediate reticular nucleus	IRN	-6.08	5.43	0.75	979
1084	Gigantocellular reticular nucleus	GRN	-5.91	6.61	0.75	976
1085	Parapyramidal nucleus	PPY	-5.84	7.1	0.75	999
1086	Magnocellular reticular nucleus	MARN	-5.87	6.94	0.66	985
1087	Gigantocellular reticular nucleus	GRN	-5.9	6.71	0.65	976
1088	Intermediate reticular nucleus	IRN	-6.06	5.6	0.6	979
1089	Gigantocellular reticular nucleus	GRN	-6.01	5.94	0.6	976
1090	Magnocellular reticular nucleus	MARN	-5.87	6.92	0.57	985
1091	Magnocellular reticular nucleus	MARN	-5.85	7.06	0.42	985
1092	Paragigantocellular reticular nucleus dorsal part	PGRNd	-6.08	5.44	0.29	992
1093	crossed tectospinal pathway	tspc	-5.96	6.29	0.03	1230
1094	Nucleus raphe magnus	RM	-5.92	6.54	0.01	1012
1095	Gigantocellular reticular nucleus	GRN	-5.98	6.1	-0.37	976
1096	Medulla	MY	-5.85	7.07	-0.38	936
1097	Magnocellular reticular nucleus	MARN	-5.88	6.84	-0.58	985
1098	Magnocellular reticular nucleus	MARN	-5.87	6.94	-0.6	985
1099	Gigantocellular reticular nucleus	GRN	-5.97	6.22	-0.63	976
1100	Gigantocellular reticular nucleus	GRN	-5.99	6.05	-0.67	976
1101	Intermediate reticular nucleus	IRN	-5.97	6.22	-0.76	979
1102	Paragigantocellular reticular nucleus lateral part	PGRNl	-5.85	7.03	-0.79	993
1103	Intermediate reticular nucleus	IRN	-6.01	5.93	-0.82	979
1104	Paragigantocellular reticular nucleus lateral part	PGRNl	-5.9	6.69	-0.85	993
1105	Intermediate reticular nucleus	IRN	-5.91	6.66	-0.99	979
1106	Intermediate reticular nucleus	IRN	-6.04	5.7	-1.01	979
1107	Parvicellular reticular nucleus	PARN	-6.0	5.99	-1.36	989
1108	Facial motor nucleus	VII	-5.87	6.88	-1.37	968
1109	Facial motor nucleus	VII	-5.89	6.79	-1.41	968
1110	Parvicellular reticular nucleus	PARN	-5.92	6.58	-1.64	989
1111	Interposed nucleus	IP	-6.3	3.87	1.34	1099
1112	Fastigial nucleus	FN	-6.32	3.73	-1.01	1098
1113	Spinal nucleus of the trigeminal oral part	SPVO	-6.05	6.17	2.16	957
1114	Spinal nucleus of the trigeminal oral part	SPVO	-6.07	6.07	2.13	957
1115	Spinal nucleus of the trigeminal oral part	SPVO	-6.1	5.87	2.11	957
1116	Spinal nucleus of the trigeminal oral part	SPVO	-6.08	5.96	2.08	957
1117	Spinal nucleus of the trigeminal oral part	SPVO	-6.08	5.98	1.91	957
1118	Spinal nucleus of the trigeminal oral part	SPVO	-6.04	6.29	1.91	957
1119	Spinal nucleus of the trigeminal oral part	SPVO	-6.05	6.22	1.9	957
1120	Parvicellular reticular nucleus	PARN	-6.02	6.45	1.77	989
1121	Parvicellular reticular nucleus	PARN	-6.04	6.31	1.76	989
1122	Paragigantocellular reticular nucleus lateral part	PGRNl	-5.96	6.88	1.6	993
1123	Parvicellular reticular nucleus	PARN	-6.01	6.5	1.59	989
1124	Paragigantocellular reticular nucleus lateral part	PGRNl	-5.95	6.91	1.55	993
1125	rubrospinal tract	rust	-5.94	6.97	1.53	1231
1126	Paragigantocellular reticular nucleus lateral part	PGRNl	-5.94	6.95	1.49	993
1127	Parvicellular reticular nucleus	PARN	-6.02	6.39	1.46	989
1128	Paragigantocellular reticular nucleus lateral part	PGRNl	-5.97	6.77	1.4	993
1129	Paragigantocellular reticular nucleus lateral part	PGRNl	-5.97	6.81	1.37	993
1130	Paragigantocellular reticular nucleus lateral part	PGRNl	-5.95	6.9	1.36	993
1131	Paragigantocellular reticular nucleus lateral part	PGRNl	-5.93	7.07	1.32	993
1132	Intermediate reticular nucleus	IRN	-6.03	6.35	1.31	979
1133	Medulla	MY	-5.92	7.13	1.29	936
1134	Paragigantocellular reticular nucleus lateral part	PGRNl	-5.97	6.78	1.25	993
1135	Intermediate reticular nucleus	IRN	-6.05	6.21	1.24	979
1136	Paragigantocellular reticular nucleus lateral part	PGRNl	-5.93	7.05	1.24	993
1137	Paragigantocellular reticular nucleus lateral part	PGRNl	-5.97	6.74	1.22	993
1138	Intermediate reticular nucleus	IRN	-6.0	6.57	1.21	979
1139	Intermediate reticular nucleus	IRN	-6.04	6.29	1.17	979
1140	Intermediate reticular nucleus	IRN	-6.0	6.59	1.17	979
1141	Intermediate reticular nucleus	IRN	-6.02	6.43	1.13	979
1142	Paragigantocellular reticular nucleus lateral part	PGRNl	-5.97	6.77	1.13	993
1143	Intermediate reticular nucleus	IRN	-6.03	6.35	1.1	979
1144	Spinal vestibular nucleus	SPIV	-6.23	4.93	1.06	1005
1145	Intermediate reticular nucleus	IRN	-6.07	6.1	1.03	979
1146	Intermediate reticular nucleus	IRN	-6.01	6.48	1.02	979
1147	Intermediate reticular nucleus	IRN	-6.12	5.7	1.0	979
1148	Paragigantocellular reticular nucleus lateral part	PGRNl	-5.98	6.73	1.0	993
1149	Intermediate reticular nucleus	IRN	-6.08	6.02	0.99	979
1150	Intermediate reticular nucleus	IRN	-6.0	6.54	0.99	979
1151	Intermediate reticular nucleus	IRN	-5.99	6.65	0.96	979
1152	Intermediate reticular nucleus	IRN	-6.0	6.57	0.94	979
1153	Paragigantocellular reticular nucleus lateral part	PGRNl	-5.93	7.08	0.94	993
1154	Nucleus of the solitary tract	NTS	-6.17	5.38	0.93	949
1155	Intermediate reticular nucleus	IRN	-6.14	5.53	0.93	979
1156	Medulla	MY	-5.92	7.13	0.9	936
1157	Paragigantocellular reticular nucleus lateral part	PGRNl	-5.93	7.05	0.89	993
1158	Paragigantocellular reticular nucleus lateral part	PGRNl	-5.98	6.67	0.86	993
1159	Paragigantocellular reticular nucleus lateral part	PGRNl	-5.93	7.03	0.84	993
1160	Intermediate reticular nucleus	IRN	-6.05	6.19	0.83	979
1161	Intermediate reticular nucleus	IRN	-6.01	6.5	0.83	979
1162	Parapyramidal nucleus	PPY	-5.92	7.15	0.83	999
1163	Nucleus of the solitary tract	NTS	-6.17	5.33	0.81	949
1164	Paragigantocellular reticular nucleus lateral part	PGRNl	-5.98	6.7	0.79	993
1165	Paragigantocellular reticular nucleus lateral part	PGRNl	-5.96	6.87	0.78	993
1166	Parapyramidal nucleus	PPY	-5.93	7.09	0.78	999
1167	Intermediate reticular nucleus	IRN	-6.09	5.9	0.75	979
1168	Intermediate reticular nucleus	IRN	-6.14	5.56	0.73	979
1169	Parapyramidal nucleus	PPY	-5.92	7.1	0.72	999
1170	Intermediate reticular nucleus	IRN	-6.11	5.76	0.71	979
1171	Medulla	MY	-5.94	7.0	0.7	936
1172	Gigantocellular reticular nucleus	GRN	-6.01	6.52	0.66	976
1173	Intermediate reticular nucleus	IRN	-6.17	5.38	0.66	979
1174	Paragigantocellular reticular nucleus lateral part	PGRNl	-5.96	6.82	0.66	993
1175	Gigantocellular reticular nucleus	GRN	-5.99	6.64	0.64	976
1176	Gigantocellular reticular nucleus	GRN	-5.98	6.71	0.64	976
1177	Magnocellular reticular nucleus	MARN	-5.94	7.02	0.64	985
1178	Parapyramidal nucleus	PPY	-5.92	7.16	0.65	999
1179	Magnocellular reticular nucleus	MARN	-5.93	7.03	0.55	985
1180	Magnocellular reticular nucleus	MARN	-5.99	6.66	0.36	985
1181	Gigantocellular reticular nucleus	GRN	-6.05	6.22	0.31	976
1182	crossed tectospinal pathway	tspc	-6.02	6.44	0.05	1230
1183	Gigantocellular reticular nucleus	GRN	-6.12	5.74	-0.06	976
1184	crossed tectospinal pathway	tspc	-6.05	6.19	-0.11	1230
1185	Gigantocellular reticular nucleus	GRN	-6.06	6.16	-0.37	976
1186	Paragigantocellular reticular nucleus dorsal part	PGRNd	-6.18	5.25	-0.38	992
1187	Paragigantocellular reticular nucleus dorsal part	PGRNd	-6.18	5.32	-0.42	992
1188	Gigantocellular reticular nucleus	GRN	-6.01	6.52	-0.62	976
1189	Parapyramidal nucleus	PPY	-5.92	7.13	-0.65	999
1190	Medulla	MY	-5.93	7.07	-0.83	936
1191	Intermediate reticular nucleus	IRN	-6.01	6.53	-0.87	979
1192	Paragigantocellular reticular nucleus lateral part	PGRNl	-5.94	7.02	-0.9	993
1193	Paragigantocellular reticular nucleus lateral part	PGRNl	-5.92	7.12	-0.91	993
1194	Paragigantocellular reticular nucleus lateral part	PGRNl	-5.96	6.82	-0.94	993
1195	Paragigantocellular reticular nucleus lateral part	PGRNl	-5.98	6.72	-0.96	993
1196	Intermediate reticular nucleus	IRN	-5.99	6.65	-0.99	979
1197	Paragigantocellular reticular nucleus lateral part	PGRNl	-5.97	6.75	-1.11	993
1198	Intermediate reticular nucleus	IRN	-6.08	5.96	-1.19	979
1199	Paragigantocellular reticular nucleus lateral part	PGRNl	-5.97	6.75	-1.22	993
1200	Parvicellular reticular nucleus	PARN	-6.09	5.93	-1.23	989
1201	Paragigantocellular reticular nucleus lateral part	PGRNl	-5.96	6.81	-1.35	993
1202	Parvicellular reticular nucleus	PARN	-6.06	6.1	-1.41	989
1203	Paragigantocellular reticular nucleus lateral part	PGRNl	-5.97	6.77	-1.48	993
1204	Medulla	MY	-6.22	5.57	2.03	936
1205	Spinal nucleus of the trigeminal oral part	SPVO	-6.1	6.4	1.91	957
1206	Spinal nucleus of the trigeminal oral part	SPVO	-6.15	6.06	1.89	957
1207	Spinal nucleus of the trigeminal oral part	SPVO	-6.09	6.5	1.87	957
1208	Spinal nucleus of the trigeminal oral part	SPVO	-6.11	6.35	1.84	957
1209	Parvicellular reticular nucleus	PARN	-6.07	6.62	1.82	989
1210	Parvicellular reticular nucleus	PARN	-6.09	6.5	1.81	989
1211	Parvicellular reticular nucleus	PARN	-6.15	6.09	1.78	989
1212	Parvicellular reticular nucleus	PARN	-6.09	6.5	1.74	989
1213	Parvicellular reticular nucleus	PARN	-6.11	6.34	1.73	989
1214	Medulla	MY	-6.06	6.74	1.72	936
1215	Parvicellular reticular nucleus	PARN	-6.12	6.3	1.64	989
1216	Paragigantocellular reticular nucleus lateral part	PGRNl	-6.06	6.72	1.63	993
1217	Paragigantocellular reticular nucleus lateral part	PGRNl	-6.06	6.73	1.6	993
1218	Paragigantocellular reticular nucleus lateral part	PGRNl	-6.05	6.78	1.57	993
1219	rubrospinal tract	rust	-6.02	6.97	1.54	1231
1220	Spinal vestibular nucleus	SPIV	-6.31	4.95	1.48	1005
1221	Parvicellular reticular nucleus	PARN	-6.13	6.23	1.44	989
1222	Paragigantocellular reticular nucleus lateral part	PGRNl	-6.06	6.7	1.42	993
1223	Paragigantocellular reticular nucleus lateral part	PGRNl	-6.02	6.98	1.38	993
1224	Nucleus of the solitary tract	NTS	-6.26	5.3	1.36	949
1225	Paragigantocellular reticular nucleus lateral part	PGRNl	-6.04	6.83	1.36	993
1226	Paragigantocellular reticular nucleus lateral part	PGRNl	-6.02	7.0	1.34	993
1227	Paragigantocellular reticular nucleus lateral part	PGRNl	-6.03	6.89	1.3	993
1228	Paragigantocellular reticular nucleus lateral part	PGRNl	-6.06	6.74	1.29	993
1229	Intermediate reticular nucleus	IRN	-6.11	6.35	1.28	979
1230	Intermediate reticular nucleus	IRN	-6.1	6.41	1.28	979
1231	Paragigantocellular reticular nucleus lateral part	PGRNl	-6.06	6.71	1.24	993
1232	Paragigantocellular reticular nucleus lateral part	PGRNl	-6.05	6.8	1.25	993
1233	Paragigantocellular reticular nucleus lateral part	PGRNl	-6.04	6.87	1.25	993
1234	Paragigantocellular reticular nucleus lateral part	PGRNl	-6.08	6.58	1.2	993
1235	Paragigantocellular reticular nucleus lateral part	PGRNl	-6.0	7.13	1.2	993
1236	Paragigantocellular reticular nucleus lateral part	PGRNl	-6.03	6.94	1.19	993
1237	Paragigantocellular reticular nucleus lateral part	PGRNl	-6.05	6.78	1.16	993
1238	Intermediate reticular nucleus	IRN	-6.08	6.53	1.17	979
1239	Paragigantocellular reticular nucleus lateral part	PGRNl	-6.03	6.9	1.15	993
1240	Intermediate reticular nucleus	IRN	-6.09	6.53	1.14	979
1241	Intermediate reticular nucleus	IRN	-6.11	6.35	1.13	979
1242	Paragigantocellular reticular nucleus lateral part	PGRNl	-6.07	6.66	1.12	993
1243	Paragigantocellular reticular nucleus lateral part	PGRNl	-6.06	6.72	1.11	993
1244	Intermediate reticular nucleus	IRN	-6.1	6.43	1.1	979
1245	Intermediate reticular nucleus	IRN	-6.17	5.9	1.09	979
1246	Paragigantocellular reticular nucleus lateral part	PGRNl	-6.05	6.81	1.09	993
1247	Intermediate reticular nucleus	IRN	-6.16	5.96	1.08	979
1248	Intermediate reticular nucleus	IRN	-6.08	6.55	1.08	979
1249	Paragigantocellular reticular nucleus lateral part	PGRNl	-6.05	6.74	1.07	993
1250	Intermediate reticular nucleus	IRN	-6.07	6.61	1.05	979
1251	Paragigantocellular reticular nucleus lateral part	PGRNl	-6.02	6.99	1.04	993
1252	Intermediate reticular nucleus	IRN	-6.18	5.87	0.98	979
1253	Paragigantocellular reticular nucleus lateral part	PGRNl	-6.0	7.11	0.98	993
1254	Paragigantocellular reticular nucleus lateral part	PGRNl	-6.02	7.0	0.95	993
1255	Intermediate reticular nucleus	IRN	-6.15	6.07	0.93	979
1256	Paragigantocellular reticular nucleus lateral part	PGRNl	-6.06	6.71	0.9	993
1257	Paragigantocellular reticular nucleus lateral part	PGRNl	-6.01	7.05	0.89	993
1258	Intermediate reticular nucleus	IRN	-6.18	5.85	0.88	979
1259	Intermediate reticular nucleus	IRN	-6.19	5.77	0.86	979
1260	Intermediate reticular nucleus	IRN	-6.22	5.54	0.84	979
1261	Paragigantocellular reticular nucleus lateral part	PGRNl	-6.05	6.79	0.79	993
1262	Intermediate reticular nucleus	IRN	-6.19	5.79	0.78	979
1263	Paragigantocellular reticular nucleus lateral part	PGRNl	-6.06	6.71	0.77	993
1264	Intermediate reticular nucleus	IRN	-6.24	5.42	0.75	979
1265	Paragigantocellular reticular nucleus lateral part	PGRNl	-6.04	6.86	0.74	993
1266	Gigantocellular reticular nucleus	GRN	-6.1	6.41	0.7	976
1267	Paragigantocellular reticular nucleus lateral part	PGRNl	-6.05	6.81	0.69	993
1268	Medulla	MY	-6.01	7.06	0.66	936
1269	Intermediate reticular nucleus	IRN	-6.18	5.88	0.61	979
1270	Gigantocellular reticular nucleus	GRN	-6.09	6.48	0.6	976
1271	Magnocellular reticular nucleus	MARN	-6.01	7.07	0.54	985
1272	Gigantocellular reticular nucleus	GRN	-6.08	6.57	0.51	976
1273	Gigantocellular reticular nucleus	GRN	-6.09	6.48	0.41	976
1274	Magnocellular reticular nucleus	MARN	-6.06	6.72	0.41	985
1275	Magnocellular reticular nucleus	MARN	-6.07	6.63	0.29	985
1276	Paragigantocellular reticular nucleus dorsal part	PGRNd	-6.23	5.52	0.26	992
1277	Gigantocellular reticular nucleus	GRN	-6.12	6.28	0.22	976
1278	Gigantocellular reticular nucleus	GRN	-6.1	6.4	0.22	976
1279	Gigantocellular reticular nucleus	GRN	-6.15	6.07	0.12	976
1280	Gigantocellular reticular nucleus	GRN	-6.2	5.7	0.08	976
1281	crossed tectospinal pathway	tspc	-6.09	6.49	-0.08	1230
1282	Gigantocellular reticular nucleus	GRN	-6.09	6.47	-0.3	976
1283	Medial vestibular nucleus	MV	-6.29	5.09	-0.51	1004
1284	Gigantocellular reticular nucleus	GRN	-6.12	6.31	-0.71	976
1285	Medulla	MY	-5.99	7.18	-0.77	936
1286	Intermediate reticular nucleus	IRN	-6.12	6.27	-0.8	979
1287	Nucleus of the solitary tract	NTS	-6.25	5.36	-0.86	949
1288	Medulla	MY	-6.01	7.09	-0.86	936
1289	Paragigantocellular reticular nucleus lateral part	PGRNl	-6.02	6.97	-0.97	993
1290	Intermediate reticular nucleus	IRN	-6.18	5.87	-1.08	979
1291	Spinal vestibular nucleus	SPIV	-6.32	4.83	-1.13	1005
1292	Intermediate reticular nucleus	IRN	-6.09	6.52	-1.23	979
1293	Parvicellular reticular nucleus	PARN	-6.22	5.55	-1.28	989
1294	Intermediate reticular nucleus	IRN	-6.08	6.55	-1.31	979
1295	Intermediate reticular nucleus	IRN	-6.1	6.43	-1.33	979
1296	Paragigantocellular reticular nucleus lateral part	PGRNl	-6.06	6.72	-1.37	993
1297	Paragigantocellular reticular nucleus lateral part	PGRNl	-6.04	6.83	-1.48	993
1298	Spinal vestibular nucleus	SPIV	-6.3	4.99	-1.49	1005
1299	Parvicellular reticular nucleus	PARN	-6.12	6.29	-1.69	989
1300	Fastigial nucleus	FN	-6.53	3.39	1.09	1098
1301	Fastigial nucleus	FN	-6.52	3.42	-1.25	1098
1302	spinal tract of the trigeminal nerve	sptV	-6.26	5.82	2.23	1130
1303	Spinal nucleus of the trigeminal oral part	SPVO	-6.2	6.27	2.18	957
1304	Spinal nucleus of the trigeminal interpolar part	SPVI	-6.23	6.04	2.14	956
1305	Spinal nucleus of the trigeminal oral part	SPVO	-6.21	6.23	2.09	957
1306	Spinal nucleus of the trigeminal oral part	SPVO	-6.2	6.3	2.08	957
1307	Spinal nucleus of the trigeminal oral part	SPVO	-6.22	6.11	2.05	957
1308	Spinal nucleus of the trigeminal interpolar part	SPVI	-6.28	5.68	2.03	956
1309	Spinal nucleus of the trigeminal oral part	SPVO	-6.16	6.59	2.02	957
1310	Spinal nucleus of the trigeminal interpolar part	SPVI	-6.25	5.95	1.98	956
1311	Spinal nucleus of the trigeminal oral part	SPVO	-6.18	6.41	1.83	957
1312	Parvicellular reticular nucleus	PARN	-6.16	6.54	1.82	989
1313	Parvicellular reticular nucleus	PARN	-6.2	6.29	1.8	989
1314	Parvicellular reticular nucleus	PARN	-6.16	6.55	1.76	989
1315	Parvicellular reticular nucleus	PARN	-6.23	6.07	1.73	989
1316	Parvicellular reticular nucleus	PARN	-6.22	6.12	1.72	989
1317	Parvicellular reticular nucleus	PARN	-6.2	6.29	1.66	989
1318	Parvicellular reticular nucleus	PARN	-6.23	6.07	1.65	989
1319	Parvicellular reticular nucleus	PARN	-6.18	6.42	1.58	989
1320	Parvicellular reticular nucleus	PARN	-6.15	6.65	1.58	989
1321	Paragigantocellular reticular nucleus lateral part	PGRNl	-6.14	6.73	1.56	993
1322	rubrospinal tract	rust	-6.1	6.97	1.53	1231
1323	rubrospinal tract	rust	-6.1	7.01	1.49	1231
1324	Paragigantocellular reticular nucleus lateral part	PGRNl	-6.13	6.76	1.48	993
1325	Paragigantocellular reticular nucleus lateral part	PGRNl	-6.13	6.75	1.45	993
1326	Paragigantocellular reticular nucleus lateral part	PGRNl	-6.12	6.82	1.37	993
1327	Paragigantocellular reticular nucleus lateral part	PGRNl	-6.11	6.95	1.36	993
1328	Paragigantocellular reticular nucleus lateral part	PGRNl	-6.14	6.68	1.31	993
1329	Paragigantocellular reticular nucleus lateral part	PGRNl	-6.13	6.76	1.28	993
1330	Paragigantocellular reticular nucleus lateral part	PGRNl	-6.12	6.83	1.26	993
1331	Paragigantocellular reticular nucleus lateral part	PGRNl	-6.11	6.9	1.23	993
1332	Intermediate reticular nucleus	IRN	-6.21	6.18	1.22	979
1333	Paragigantocellular reticular nucleus lateral part	PGRNl	-6.13	6.76	1.21	993
1334	Paragigantocellular reticular nucleus lateral part	PGRNl	-6.12	6.83	1.2	993
1335	Paragigantocellular reticular nucleus lateral part	PGRNl	-6.08	7.13	1.22	993
1336	Paragigantocellular reticular nucleus lateral part	PGRNl	-6.16	6.59	1.2	993
1337	Nucleus of the solitary tract	NTS	-6.35	5.19	1.19	949
1338	Paragigantocellular reticular nucleus lateral part	PGRNl	-6.08	7.1	1.18	993
1339	Paragigantocellular reticular nucleus lateral part	PGRNl	-6.13	6.77	1.16	993
1340	Paragigantocellular reticular nucleus lateral part	PGRNl	-6.12	6.82	1.15	993
1341	Paragigantocellular reticular nucleus lateral part	PGRNl	-6.12	6.86	1.15	993
1342	Paragigantocellular reticular nucleus lateral part	PGRNl	-6.11	6.92	1.15	993
1343	Paragigantocellular reticular nucleus lateral part	PGRNl	-6.15	6.63	1.12	993
1344	Intermediate reticular nucleus	IRN	-6.16	6.59	1.11	979
1345	Paragigantocellular reticular nucleus lateral part	PGRNl	-6.13	6.74	1.1	993
1346	Paragigantocellular reticular nucleus lateral part	PGRNl	-6.07	7.19	1.09	993
1347	Intermediate reticular nucleus	IRN	-6.24	5.99	1.08	979
1348	Paragigantocellular reticular nucleus lateral part	PGRNl	-6.1	6.99	1.08	993
1349	Paragigantocellular reticular nucleus lateral part	PGRNl	-6.14	6.71	1.07	993
1350	Paragigantocellular reticular nucleus lateral part	PGRNl	-6.11	6.92	1.06	993
1351	Intermediate reticular nucleus	IRN	-6.19	6.34	1.05	979
1352	Paragigantocellular reticular nucleus lateral part	PGRNl	-6.15	6.66	1.05	993
1353	Paragigantocellular reticular nucleus lateral part	PGRNl	-6.13	6.8	1.05	993
1354	Paragigantocellular reticular nucleus lateral part	PGRNl	-6.14	6.71	1.03	993
1355	Parvicellular reticular nucleus	PARN	-6.31	5.51	0.99	989
1356	Intermediate reticular nucleus	IRN	-6.26	5.86	0.99	979
1357	Paragigantocellular reticular nucleus lateral part	PGRNl	-6.15	6.64	0.96	993
1358	Paragigantocellular reticular nucleus lateral part	PGRNl	-6.14	6.71	0.95	993
1359	Parvicellular reticular nucleus	PARN	-6.31	5.46	0.93	989
1360	Intermediate reticular nucleus	IRN	-6.18	6.42	0.93	979
1361	Paragigantocellular reticular nucleus lateral part	PGRNl	-6.08	7.1	0.94	993
1362	Nucleus of the solitary tract	NTS	-6.33	5.37	0.92	949
1363	Paragigantocellular reticular nucleus lateral part	PGRNl	-6.09	7.04	0.92	993
1364	Nucleus of the solitary tract	NTS	-6.34	5.31	0.9	949
1365	Intermediate reticular nucleus	IRN	-6.25	5.95	0.86	979
1366	Medulla	MY	-6.07	7.2	0.86	936
1367	Paragigantocellular reticular nucleus lateral part	PGRNl	-6.15	6.66	0.85	993
1368	Paragigantocellular reticular nucleus lateral part	PGRNl	-6.13	6.8	0.83	993
1369	Medulla	MY	-6.09	7.08	0.84	936
1370	Intermediate reticular nucleus	IRN	-6.17	6.47	0.82	979
1371	Paragigantocellular reticular nucleus lateral part	PGRNl	-6.11	6.94	0.81	993
1372	Nucleus of the solitary tract	NTS	-6.35	5.19	0.77	949
1373	Medulla	MY	-6.06	7.28	0.76	936
1374	Gigantocellular reticular nucleus	GRN	-6.17	6.5	0.75	976
1375	Medulla	MY	-6.08	7.12	0.72	936
1376	Gigantocellular reticular nucleus	GRN	-6.19	6.32	0.7	976
1377	Intermediate reticular nucleus	IRN	-6.23	6.1	0.66	979
1378	Medulla	MY	-6.08	7.11	0.66	936
1379	Gigantocellular reticular nucleus	GRN	-6.19	6.34	0.64	976
1380	Gigantocellular reticular nucleus	GRN	-6.15	6.61	0.64	976
1381	Gigantocellular reticular nucleus	GRN	-6.14	6.71	0.59	976
1382	Gigantocellular reticular nucleus	GRN	-6.2	6.31	0.57	976
1383	Gigantocellular reticular nucleus	GRN	-6.16	6.57	0.56	976
1384	Gigantocellular reticular nucleus	GRN	-6.21	6.21	0.48	976
1385	Gigantocellular reticular nucleus	GRN	-6.25	5.93	0.39	976
1386	Gigantocellular reticular nucleus	GRN	-6.16	6.54	0.32	976
1387	Magnocellular reticular nucleus	MARN	-6.15	6.62	0.3	985
1388	Magnocellular reticular nucleus	MARN	-6.14	6.68	0.29	985
1389	Magnocellular reticular nucleus	MARN	-6.14	6.73	0.28	985
1390	crossed tectospinal pathway	tspc	-6.17	6.48	0.15	1230
1391	crossed tectospinal pathway	tspc	-6.18	6.39	0.11	1230
1392	crossed tectospinal pathway	tspc	-6.2	6.26	0.06	1230
1393	Nucleus raphe obscurus	RO	-6.13	6.81	-0.03	1014
1394	Gigantocellular reticular nucleus	GRN	-6.19	6.32	-0.2	976
1395	Gigantocellular reticular nucleus	GRN	-6.29	5.63	-0.37	976
1396	Gigantocellular reticular nucleus	GRN	-6.14	6.71	-0.7	976
1397	Gigantocellular reticular nucleus	GRN	-6.19	6.33	-0.72	976
1398	Medial vestibular nucleus	MV	-6.39	4.93	-0.79	1004
1399	Medulla	MY	-6.09	7.04	-0.81	936
1400	Paragigantocellular reticular nucleus lateral part	PGRNl	-6.11	6.88	-0.84	993
1401	Intermediate reticular nucleus	IRN	-6.17	6.49	-1.12	979
1402	Intermediate reticular nucleus	IRN	-6.16	6.56	-1.13	979
1403	Paragigantocellular reticular nucleus lateral part	PGRNl	-6.15	6.63	-1.13	993
1404	Paragigantocellular reticular nucleus lateral part	PGRNl	-6.09	7.04	-1.15	993
1405	Intermediate reticular nucleus	IRN	-6.17	6.47	-1.28	979
1406	Spinal vestibular nucleus	SPIV	-6.4	4.85	-1.34	1005
1407	Parvicellular reticular nucleus	PARN	-6.18	6.42	-1.5	989
1408	Nucleus x	x	-6.38	5.03	-1.56	1007
1409	Spinal vestibular nucleus	SPIV	-6.4	4.82	-1.64	1005
1410	Spinal nucleus of the trigeminal oral part	SPVO	-6.17	6.52	-2.15	957
1411	spinal tract of the trigeminal nerve	sptV	-6.27	6.36	2.32	1130
1412	Spinal nucleus of the trigeminal interpolar part	SPVI	-6.33	5.92	2.26	956
1413	Spinal nucleus of the trigeminal interpolar part	SPVI	-6.31	6.06	2.25	956
1414	Spinal nucleus of the trigeminal interpolar part	SPVI	-6.27	6.34	2.22	956
1415	Spinal nucleus of the trigeminal interpolar part	SPVI	-6.31	6.06	2.19	956
1416	Spinal nucleus of the trigeminal interpolar part	SPVI	-6.25	6.48	2.17	956
1417	Spinal nucleus of the trigeminal interpolar part	SPVI	-6.37	5.64	2.16	956
1418	Spinal nucleus of the trigeminal interpolar part	SPVI	-6.25	6.48	2.13	956
1419	Spinal nucleus of the trigeminal interpolar part	SPVI	-6.28	6.29	2.08	956
1420	Spinal nucleus of the trigeminal interpolar part	SPVI	-6.29	6.19	2.02	956
1421	Spinal nucleus of the trigeminal interpolar part	SPVI	-6.24	6.56	1.87	956
1422	Spinal nucleus of the trigeminal interpolar part	SPVI	-6.25	6.46	1.85	956
1423	Spinal nucleus of the trigeminal interpolar part	SPVI	-6.27	6.34	1.83	956
1424	Parvicellular reticular nucleus	PARN	-6.23	6.62	1.83	989
1425	Parvicellular reticular nucleus	PARN	-6.31	6.07	1.78	989
1426	Parvicellular reticular nucleus	PARN	-6.32	6.02	1.75	989
1427	rubrospinal tract	rust	-6.19	6.92	1.72	1231
1428	Parvicellular reticular nucleus	PARN	-6.3	6.16	1.71	989
1429	Paragigantocellular reticular nucleus lateral part	PGRNl	-6.21	6.78	1.71	993
1430	Parvicellular reticular nucleus	PARN	-6.26	6.39	1.6	989
1431	Parvicellular reticular nucleus	PARN	-6.24	6.58	1.6	989
1432	Parvicellular reticular nucleus	PARN	-6.27	6.34	1.58	989
1433	Paragigantocellular reticular nucleus lateral part	PGRNl	-6.22	6.73	1.54	993
1434	Paragigantocellular reticular nucleus lateral part	PGRNl	-6.21	6.8	1.48	993
1435	Parvicellular reticular nucleus	PARN	-6.26	6.45	1.46	989
1436	Nucleus of the solitary tract	NTS	-6.42	5.26	1.41	949
1437	Paragigantocellular reticular nucleus lateral part	PGRNl	-6.2	6.83	1.37	993
1438	Nucleus ambiguus dorsal division	AMBd	-6.25	6.52	1.33	972
1439	Paragigantocellular reticular nucleus lateral part	PGRNl	-6.19	6.9	1.29	993
1440	Intermediate reticular nucleus	IRN	-6.28	6.28	1.28	979
1441	Intermediate reticular nucleus	IRN	-6.26	6.41	1.27	979
1442	Paragigantocellular reticular nucleus lateral part	PGRNl	-6.2	6.81	1.26	993
1443	Parvicellular reticular nucleus	PARN	-6.38	5.58	1.25	989
1444	Intermediate reticular nucleus	IRN	-6.27	6.38	1.24	979
1445	Paragigantocellular reticular nucleus lateral part	PGRNl	-6.16	7.1	1.24	993
1446	Paragigantocellular reticular nucleus lateral part	PGRNl	-6.2	6.82	1.21	993
1447	Intermediate reticular nucleus	IRN	-6.25	6.49	1.2	979
1448	Paragigantocellular reticular nucleus lateral part	PGRNl	-6.2	6.81	1.15	993
1449	Intermediate reticular nucleus	IRN	-6.31	6.06	1.14	979
1450	Intermediate reticular nucleus	IRN	-6.25	6.52	1.14	979
1451	Paragigantocellular reticular nucleus lateral part	PGRNl	-6.23	6.63	1.14	993
1452	Paragigantocellular reticular nucleus lateral part	PGRNl	-6.19	6.92	1.14	993
1453	Nucleus of the solitary tract	NTS	-6.4	5.44	1.12	949
1454	Intermediate reticular nucleus	IRN	-6.26	6.42	1.12	979
1455	Paragigantocellular reticular nucleus lateral part	PGRNl	-6.23	6.6	1.09	993
1456	Intermediate reticular nucleus	IRN	-6.33	5.91	1.08	979
1457	Paragigantocellular reticular nucleus lateral part	PGRNl	-6.22	6.67	1.07	993
1458	Intermediate reticular nucleus	IRN	-6.34	5.86	1.03	979
1459	Paragigantocellular reticular nucleus lateral part	PGRNl	-6.2	6.82	1.01	993
1460	Paragigantocellular reticular nucleus lateral part	PGRNl	-6.21	6.74	1.02	993
1461	Intermediate reticular nucleus	IRN	-6.23	6.6	1.01	979
1462	Paragigantocellular reticular nucleus lateral part	PGRNl	-6.16	7.13	0.98	993
1463	Intermediate reticular nucleus	IRN	-6.25	6.47	0.97	979
1464	Paragigantocellular reticular nucleus lateral part	PGRNl	-6.18	7.02	0.97	993
1465	Intermediate reticular nucleus	IRN	-6.23	6.6	0.94	979
1466	Paragigantocellular reticular nucleus lateral part	PGRNl	-6.19	6.95	0.95	993
1467	Intermediate reticular nucleus	IRN	-6.34	5.88	0.94	979
1468	Paragigantocellular reticular nucleus lateral part	PGRNl	-6.21	6.75	0.93	993
1469	Nucleus of the solitary tract	NTS	-6.42	5.31	0.91	949
1470	Paragigantocellular reticular nucleus lateral part	PGRNl	-6.23	6.65	0.92	993
1471	Nucleus of the solitary tract	NTS	-6.43	5.19	0.91	949
1472	Intermediate reticular nucleus	IRN	-6.25	6.5	0.89	979
1473	Paragigantocellular reticular nucleus lateral part	PGRNl	-6.23	6.63	0.87	993
1474	Intermediate reticular nucleus	IRN	-6.34	5.83	0.84	979
1475	Intermediate reticular nucleus	IRN	-6.31	6.05	0.83	979
1476	Paragigantocellular reticular nucleus lateral part	PGRNl	-6.2	6.86	0.83	993
1477	Nucleus of the solitary tract	NTS	-6.41	5.36	0.79	949
1478	Intermediate reticular nucleus	IRN	-6.35	5.76	0.79	979
1479	Gigantocellular reticular nucleus	GRN	-6.26	6.42	0.79	976
1480	Gigantocellular reticular nucleus	GRN	-6.24	6.53	0.78	976
1481	Inferior olivary complex	IO	-6.14	7.28	0.77	978
1482	Gigantocellular reticular nucleus	GRN	-6.24	6.58	0.74	976
1483	Gigantocellular reticular nucleus	GRN	-6.25	6.47	0.7	976
1484	Gigantocellular reticular nucleus	GRN	-6.28	6.26	0.68	976
1485	Gigantocellular reticular nucleus	GRN	-6.23	6.66	0.6	976
1486	Gigantocellular reticular nucleus	GRN	-6.23	6.64	0.55	976
1487	Gigantocellular reticular nucleus	GRN	-6.29	6.2	0.52	976
1488	Magnocellular reticular nucleus	MARN	-6.18	7.0	0.49	985
1489	Gigantocellular reticular nucleus	GRN	-6.3	6.16	0.43	976
1490	Paragigantocellular reticular nucleus dorsal part	PGRNd	-6.41	5.37	0.38	992
1491	Paragigantocellular reticular nucleus dorsal part	PGRNd	-6.38	5.54	0.39	992
1492	Magnocellular reticular nucleus	MARN	-6.24	6.59	0.32	985
1493	Gigantocellular reticular nucleus	GRN	-6.3	6.16	0.3	976
1494	Magnocellular reticular nucleus	MARN	-6.23	6.61	0.28	985
1495	Gigantocellular reticular nucleus	GRN	-6.35	5.76	0.24	976
1496	Magnocellular reticular nucleus	MARN	-6.22	6.68	0.25	985
1497	Magnocellular reticular nucleus	MARN	-6.24	6.57	0.24	985
1498	Gigantocellular reticular nucleus	GRN	-6.25	6.46	0.17	976
1499	Nucleus raphe obscurus	RO	-6.21	6.75	0.02	1014
1500	Nucleus raphe obscurus	RO	-6.26	6.41	-0.0	1014
1501	crossed tectospinal pathway	tspc	-6.25	6.49	-0.08	1230
1502	Gigantocellular reticular nucleus	GRN	-6.29	6.21	-0.11	976
1503	Gigantocellular reticular nucleus	GRN	-6.34	5.82	-0.23	976
1504	Gigantocellular reticular nucleus	GRN	-6.36	5.69	-0.32	976
1505	Paragigantocellular reticular nucleus dorsal part	PGRNd	-6.39	5.52	-0.34	992
1506	Gigantocellular reticular nucleus	GRN	-6.27	6.32	-0.45	976
1507	Gigantocellular reticular nucleus	GRN	-6.36	5.69	-0.5	976
1508	Medulla	MY	-6.4	5.39	-0.53	936
1509	Intermediate reticular nucleus	IRN	-6.4	5.42	-0.66	979
1510	Medulla	MY	-6.16	7.1	-0.8	936
1511	Medulla	MY	-6.16	7.15	-0.8	936
1512	Medulla	MY	-6.18	7.0	-0.81	936
1513	Paragigantocellular reticular nucleus lateral part	PGRNl	-6.22	6.68	-0.91	993
1514	Intermediate reticular nucleus	IRN	-6.26	6.39	-0.96	979
1515	Intermediate reticular nucleus	IRN	-6.24	6.56	-0.98	979
1516	Paragigantocellular reticular nucleus lateral part	PGRNl	-6.18	7.01	-0.98	993
1517	Spinal vestibular nucleus	SPIV	-6.47	4.91	-1.08	1005
1518	Intermediate reticular nucleus	IRN	-6.26	6.41	-1.1	979
1519	Intermediate reticular nucleus	IRN	-6.25	6.51	-1.11	979
1520	Paragigantocellular reticular nucleus lateral part	PGRNl	-6.2	6.81	-1.23	993
1521	Paragigantocellular reticular nucleus lateral part	PGRNl	-6.22	6.69	-1.38	993
1522	Spinal vestibular nucleus	SPIV	-6.49	4.81	-1.43	1005
1523	Nucleus x	x	-6.47	4.94	-1.58	1007
1524	Medulla	MY	-6.48	4.87	-1.69	936
1525	Parvicellular reticular nucleus	PARN	-6.23	6.65	-1.76	989
1526	Spinal nucleus of the trigeminal interpolar part	SPVI	-6.32	6.0	-2.03	956
1527	Spinal nucleus of the trigeminal interpolar part	SPVI	-6.24	6.55	-2.12	956
1528	Spinal nucleus of the trigeminal interpolar part	SPVI	-6.35	6.36	2.28	956
1529	Spinal nucleus of the trigeminal interpolar part	SPVI	-6.39	6.06	2.25	956
1530	Spinal nucleus of the trigeminal interpolar part	SPVI	-6.37	6.22	2.23	956
1531	Spinal nucleus of the trigeminal interpolar part	SPVI	-6.39	6.09	2.09	956
1532	Spinal nucleus of the trigeminal interpolar part	SPVI	-6.33	6.5	2.08	956
1533	Spinal nucleus of the trigeminal interpolar part	SPVI	-6.35	6.33	2.07	956
1534	Spinal nucleus of the trigeminal interpolar part	SPVI	-6.37	6.2	2.01	956
1535	Spinal nucleus of the trigeminal interpolar part	SPVI	-6.36	6.29	1.9	956
1536	Parvicellular reticular nucleus	PARN	-6.31	6.6	1.84	989
1537	Spinal nucleus of the trigeminal interpolar part	SPVI	-6.33	6.46	1.84	956
1538	Parvicellular reticular nucleus	PARN	-6.32	6.54	1.8	989
1539	Parvicellular reticular nucleus	PARN	-6.34	6.4	1.76	989
1540	Parvicellular reticular nucleus	PARN	-6.32	6.56	1.76	989
1541	Parvicellular reticular nucleus	PARN	-6.35	6.35	1.69	989
1542	Parvicellular reticular nucleus	PARN	-6.34	6.45	1.61	989
1543	Parvicellular reticular nucleus	PARN	-6.42	5.84	1.42	989
1544	Parvicellular reticular nucleus	PARN	-6.35	6.34	1.42	989
1545	Parvicellular reticular nucleus	PARN	-6.44	5.71	1.37	989
1546	Parvicellular reticular nucleus	PARN	-6.35	6.37	1.37	989
1547	Intermediate reticular nucleus	IRN	-6.34	6.44	1.31	979
1548	Intermediate reticular nucleus	IRN	-6.35	6.38	1.29	979
1549	Parvicellular reticular nucleus	PARN	-6.41	5.95	1.27	989
1550	Paragigantocellular reticular nucleus lateral part	PGRNl	-6.31	6.61	1.27	993
1551	Paragigantocellular reticular nucleus lateral part	PGRNl	-6.3	6.73	1.26	993
1552	Intermediate reticular nucleus	IRN	-6.36	6.28	1.25	979
1553	Paragigantocellular reticular nucleus lateral part	PGRNl	-6.31	6.64	1.2	993
1554	Intermediate reticular nucleus	IRN	-6.35	6.38	1.17	979
1555	Intermediate reticular nucleus	IRN	-6.33	6.46	1.16	979
1556	Paragigantocellular reticular nucleus lateral part	PGRNl	-6.31	6.66	1.16	993
1557	Paragigantocellular reticular nucleus lateral part	PGRNl	-6.29	6.81	1.14	993
1558	Intermediate reticular nucleus	IRN	-6.38	6.15	1.11	979
1559	Intermediate reticular nucleus	IRN	-6.36	6.27	1.08	979
1560	Intermediate reticular nucleus	IRN	-6.32	6.59	1.08	979
1561	Paragigantocellular reticular nucleus lateral part	PGRNl	-6.3	6.7	1.07	993
1562	Nucleus of the solitary tract	NTS	-6.5	5.27	1.05	949
1563	Paragigantocellular reticular nucleus lateral part	PGRNl	-6.26	6.96	1.05	993
1564	Intermediate reticular nucleus	IRN	-6.39	6.09	1.04	979
1565	Intermediate reticular nucleus	IRN	-6.35	6.33	1.03	979
1566	Intermediate reticular nucleus	IRN	-6.32	6.57	1.03	979
1567	Intermediate reticular nucleus	IRN	-6.34	6.42	1.0	979
1568	Intermediate reticular nucleus	IRN	-6.32	6.59	0.99	979
1569	Paragigantocellular reticular nucleus lateral part	PGRNl	-6.29	6.8	1.0	993
1570	Paragigantocellular reticular nucleus lateral part	PGRNl	-6.3	6.7	0.99	993
1571	Intermediate reticular nucleus	IRN	-6.33	6.5	0.97	979
1572	Paragigantocellular reticular nucleus lateral part	PGRNl	-6.29	6.77	0.92	993
1573	Intermediate reticular nucleus	IRN	-6.32	6.57	0.9	979
1574	Paragigantocellular reticular nucleus lateral part	PGRNl	-6.3	6.7	0.89	993
1575	Intermediate reticular nucleus	IRN	-6.43	5.75	0.87	979
1576	Gigantocellular reticular nucleus	GRN	-6.31	6.6	0.85	976
1577	Paragigantocellular reticular nucleus lateral part	PGRNl	-6.26	6.97	0.86	993
1578	Intermediate reticular nucleus	IRN	-6.41	5.94	0.85	979
1579	Medulla	MY	-6.25	7.03	0.85	936
1580	Nucleus of the solitary tract	NTS	-6.5	5.28	0.82	949
1581	Medulla	MY	-6.24	7.14	0.82	936
1582	Nucleus of the solitary tract	NTS	-6.49	5.34	0.8	949
1583	Nucleus of the solitary tract	NTS	-6.48	5.39	0.81	949
1584	Gigantocellular reticular nucleus	GRN	-6.32	6.54	0.8	976
1585	Gigantocellular reticular nucleus	GRN	-6.33	6.49	0.78	976
1586	Gigantocellular reticular nucleus	GRN	-6.31	6.62	0.78	976
1587	Gigantocellular reticular nucleus	GRN	-6.34	6.4	0.75	976
1588	Intermediate reticular nucleus	IRN	-6.46	5.54	0.72	979
1589	Gigantocellular reticular nucleus	GRN	-6.31	6.64	0.72	976
1590	Gigantocellular reticular nucleus	GRN	-6.34	6.39	0.71	976
1591	Gigantocellular reticular nucleus	GRN	-6.28	6.88	0.71	976
1592	Gigantocellular reticular nucleus	GRN	-6.34	6.45	0.68	976
1593	Gigantocellular reticular nucleus	GRN	-6.28	6.85	0.69	976
1594	Medulla	MY	-6.24	7.1	0.69	936
1595	Gigantocellular reticular nucleus	GRN	-6.32	6.53	0.66	976
1596	Gigantocellular reticular nucleus	GRN	-6.34	6.39	0.65	976
1597	Gigantocellular reticular nucleus	GRN	-6.32	6.59	0.64	976
1598	Intermediate reticular nucleus	IRN	-6.48	5.41	0.61	979
1599	Gigantocellular reticular nucleus	GRN	-6.37	6.18	0.61	976
1600	Gigantocellular reticular nucleus	GRN	-6.35	6.37	0.56	976
1601	Gigantocellular reticular nucleus	GRN	-6.37	6.22	0.39	976
1602	Gigantocellular reticular nucleus	GRN	-6.37	6.19	0.25	976
1603	Gigantocellular reticular nucleus	GRN	-6.34	6.38	0.22	976
1604	Gigantocellular reticular nucleus	GRN	-6.38	6.11	0.2	976
1605	Gigantocellular reticular nucleus	GRN	-6.35	6.33	0.15	976
1606	Gigantocellular reticular nucleus	GRN	-6.37	6.23	0.13	976
1607	Nucleus raphe obscurus	RO	-6.3	6.71	-0.01	1014
1608	Nucleus raphe pallidus	RPA	-6.24	7.13	-0.02	1013
1609	Inferior olivary complex	IO	-6.28	6.83	-0.04	978
1610	Gigantocellular reticular nucleus	GRN	-6.33	6.49	-0.26	976
1611	Magnocellular reticular nucleus	MARN	-6.32	6.59	-0.37	985
1612	Gigantocellular reticular nucleus	GRN	-6.39	6.06	-0.47	976
1613	Gigantocellular reticular nucleus	GRN	-6.32	6.59	-0.5	976
1614	Intermediate reticular nucleus	IRN	-6.44	5.71	-0.51	979
1615	Intermediate reticular nucleus	IRN	-6.47	5.52	-0.61	979
1616	Magnocellular reticular nucleus	MARN	-6.27	6.88	-0.61	985
1617	Intermediate reticular nucleus	IRN	-6.47	5.52	-0.66	979
1618	Intermediate reticular nucleus	IRN	-6.45	5.65	-0.69	979
1619	Intermediate reticular nucleus	IRN	-6.38	6.13	-0.75	979
1620	Gigantocellular reticular nucleus	GRN	-6.27	6.94	-0.77	976
1621	Medulla	MY	-6.24	7.12	-0.8	936
1622	Paragigantocellular reticular nucleus lateral part	PGRNl	-6.3	6.68	-0.83	993
1623	Medulla	MY	-6.22	7.24	-0.88	936
1624	Paragigantocellular reticular nucleus lateral part	PGRNl	-6.26	6.99	-0.96	993
1625	Intermediate reticular nucleus	IRN	-6.41	5.89	-0.97	979
1626	Intermediate reticular nucleus	IRN	-6.34	6.41	-1.13	979
1627	Paragigantocellular reticular nucleus lateral part	PGRNl	-6.32	6.58	-1.17	993
1628	Parvicellular reticular nucleus	PARN	-6.42	5.84	-1.18	989
1629	Intermediate reticular nucleus	IRN	-6.34	6.39	-1.18	979
1630	Paragigantocellular reticular nucleus lateral part	PGRNl	-6.3	6.71	-1.23	993
1631	Spinal vestibular nucleus	SPIV	-6.56	4.85	-1.33	1005
1632	Parvicellular reticular nucleus	PARN	-6.34	6.43	-1.48	989
1633	Spinal nucleus of the trigeminal interpolar part	SPVI	-6.45	6.2	2.36	956
1634	Spinal nucleus of the trigeminal interpolar part	SPVI	-6.52	5.73	2.26	956
1635	Spinal nucleus of the trigeminal interpolar part	SPVI	-6.5	5.85	2.23	956
1636	Spinal nucleus of the trigeminal interpolar part	SPVI	-6.51	5.78	2.12	956
1637	Spinal nucleus of the trigeminal interpolar part	SPVI	-6.45	6.22	2.02	956
1638	Parvicellular reticular nucleus	PARN	-6.4	6.58	1.8	989
1639	Parvicellular reticular nucleus	PARN	-6.39	6.66	1.77	989
1640	Parvicellular reticular nucleus	PARN	-6.44	6.25	1.76	989
1641	Parvicellular reticular nucleus	PARN	-6.38	6.72	1.76	989
1642	Parvicellular reticular nucleus	PARN	-6.44	6.27	1.72	989
1643	Parvicellular reticular nucleus	PARN	-6.39	6.64	1.71	989
1644	Parvicellular reticular nucleus	PARN	-6.42	6.38	1.7	989
1645	Parvicellular reticular nucleus	PARN	-6.38	6.7	1.7	989
1646	Parvicellular reticular nucleus	PARN	-6.43	6.38	1.62	989
1647	Parvicellular reticular nucleus	PARN	-6.46	6.16	1.6	989
1648	Parvicellular reticular nucleus	PARN	-6.42	6.42	1.6	989
1649	Parvicellular reticular nucleus	PARN	-6.47	6.08	1.59	989
1650	Paragigantocellular reticular nucleus lateral part	PGRNl	-6.36	6.82	1.57	993
1651	Parvicellular reticular nucleus	PARN	-6.48	6.02	1.55	989
1652	Paragigantocellular reticular nucleus lateral part	PGRNl	-6.37	6.8	1.42	993
1653	Parvicellular reticular nucleus	PARN	-6.43	6.32	1.4	989
1654	Intermediate reticular nucleus	IRN	-6.41	6.47	1.4	979
1655	Parvicellular reticular nucleus	PARN	-6.44	6.28	1.38	989
1656	Parvicellular reticular nucleus	PARN	-6.49	5.92	1.26	989
1657	Paragigantocellular reticular nucleus lateral part	PGRNl	-6.35	6.9	1.25	993
1658	Intermediate reticular nucleus	IRN	-6.42	6.4	1.23	979
1659	Intermediate reticular nucleus	IRN	-6.44	6.26	1.21	979
1660	Intermediate reticular nucleus	IRN	-6.41	6.46	1.21	979
1661	Paragigantocellular reticular nucleus lateral part	PGRNl	-6.36	6.83	1.21	993
1662	Intermediate reticular nucleus	IRN	-6.4	6.58	1.15	979
1663	Paragigantocellular reticular nucleus lateral part	PGRNl	-6.36	6.87	1.16	993
1664	Intermediate reticular nucleus	IRN	-6.44	6.25	1.14	979
1665	Intermediate reticular nucleus	IRN	-6.41	6.47	1.13	979
1666	Nucleus of the solitary tract	NTS	-6.57	5.37	1.13	949
1667	Intermediate reticular nucleus	IRN	-6.41	6.51	1.1	979
1668	Lateral reticular nucleus magnocellular part	LRNm	-6.38	6.69	1.1	983
1669	Intermediate reticular nucleus	IRN	-6.4	6.55	1.09	979
1670	Paragigantocellular reticular nucleus lateral part	PGRNl	-6.36	6.84	1.07	993
1671	Paragigantocellular reticular nucleus lateral part	PGRNl	-6.37	6.77	1.02	993
1672	Intermediate reticular nucleus	IRN	-6.39	6.61	1.03	979
1673	Paragigantocellular reticular nucleus lateral part	PGRNl	-6.35	6.91	1.02	993
1674	Parvicellular reticular nucleus	PARN	-6.54	5.54	0.95	989
1675	Paragigantocellular reticular nucleus lateral part	PGRNl	-6.37	6.79	0.93	993
1676	Intermediate reticular nucleus	IRN	-6.41	6.51	0.91	979
1677	Intermediate reticular nucleus	IRN	-6.4	6.58	0.88	979
1678	Paragigantocellular reticular nucleus lateral part	PGRNl	-6.38	6.69	0.88	993
1679	Paragigantocellular reticular nucleus lateral part	PGRNl	-6.37	6.79	0.86	993
1680	Paragigantocellular reticular nucleus lateral part	PGRNl	-6.35	6.93	0.87	993
1681	Intermediate reticular nucleus	IRN	-6.41	6.48	0.85	979
1682	Intermediate reticular nucleus	IRN	-6.44	6.28	0.82	979
1683	Paragigantocellular reticular nucleus lateral part	PGRNl	-6.38	6.71	0.81	993
1684	Medulla	MY	-6.34	6.97	0.79	936
1685	Gigantocellular reticular nucleus	GRN	-6.39	6.6	0.76	976
1686	Gigantocellular reticular nucleus	GRN	-6.41	6.5	0.72	976
1687	Intermediate reticular nucleus	IRN	-6.53	5.66	0.69	979
1688	Gigantocellular reticular nucleus	GRN	-6.42	6.45	0.67	976
1689	Gigantocellular reticular nucleus	GRN	-6.43	6.38	0.66	976
1690	Gigantocellular reticular nucleus	GRN	-6.4	6.55	0.63	976
1691	Gigantocellular reticular nucleus	GRN	-6.42	6.44	0.6	976
1692	Magnocellular reticular nucleus	MARN	-6.39	6.66	0.49	985
1693	Magnocellular reticular nucleus	MARN	-6.38	6.71	0.39	985
1694	Gigantocellular reticular nucleus	GRN	-6.46	6.16	0.36	976
1695	Gigantocellular reticular nucleus	GRN	-6.42	6.42	0.26	976
1696	Gigantocellular reticular nucleus	GRN	-6.43	6.32	0.25	976
1697	Gigantocellular reticular nucleus	GRN	-6.45	6.23	0.2	976
1698	Gigantocellular reticular nucleus	GRN	-6.4	6.53	0.17	976
1699	Gigantocellular reticular nucleus	GRN	-6.43	6.35	0.15	976
1700	crossed tectospinal pathway	tspc	-6.43	6.35	0.09	1230
1701	crossed tectospinal pathway	tspc	-6.42	6.42	0.05	1230
1702	Gigantocellular reticular nucleus	GRN	-6.45	6.2	0.03	976
1703	crossed tectospinal pathway	tspc	-6.42	6.39	-0.05	1230
1704	crossed tectospinal pathway	tspc	-6.39	6.6	-0.08	1230
1705	crossed tectospinal pathway	tspc	-6.42	6.41	-0.11	1230
1706	Gigantocellular reticular nucleus	GRN	-6.43	6.34	-0.16	976
1707	Gigantocellular reticular nucleus	GRN	-6.54	5.58	-0.31	976
1708	Magnocellular reticular nucleus	MARN	-6.38	6.7	-0.33	985
1709	Gigantocellular reticular nucleus	GRN	-6.41	6.52	-0.41	976
1710	Magnocellular reticular nucleus	MARN	-6.39	6.63	-0.45	985
1711	Gigantocellular reticular nucleus	GRN	-6.48	5.96	-0.48	976
1712	Medulla	MY	-6.57	5.39	-0.66	936
1713	Gigantocellular reticular nucleus	GRN	-6.44	6.29	-0.68	976
1714	Gigantocellular reticular nucleus	GRN	-6.37	6.8	-0.68	976
1715	Intermediate reticular nucleus	IRN	-6.53	5.63	-0.71	979
1716	Intermediate reticular nucleus	IRN	-6.51	5.78	-0.71	979
1717	Intermediate reticular nucleus	IRN	-6.51	5.8	-0.76	979
1718	Intermediate reticular nucleus	IRN	-6.5	5.82	-0.83	979
1719	Intermediate reticular nucleus	IRN	-6.52	5.7	-0.87	979
1720	Medulla	MY	-6.32	7.12	-0.9	936
1721	Intermediate reticular nucleus	IRN	-6.49	5.94	-0.96	979
1722	Linear nucleus of the medulla	LIN	-6.45	6.22	-0.95	981
1723	Intermediate reticular nucleus	IRN	-6.42	6.4	-1.16	979
1724	Paragigantocellular reticular nucleus lateral part	PGRNl	-6.34	7.01	-1.16	993
1725	Paragigantocellular reticular nucleus lateral part	PGRNl	-6.4	6.59	-1.2	993
1726	Paragigantocellular reticular nucleus lateral part	PGRNl	-6.33	7.03	-1.27	993
1727	Paragigantocellular reticular nucleus lateral part	PGRNl	-6.35	6.91	-1.38	993
1728	Parvicellular reticular nucleus	PARN	-6.45	6.18	-1.57	989
1729	Parvicellular reticular nucleus	PARN	-6.38	6.7	-1.65	989
1730	Spinal nucleus of the trigeminal interpolar part	SPVI	-6.57	5.93	2.34	956
1731	Spinal nucleus of the trigeminal interpolar part	SPVI	-6.52	6.28	2.32	956
1732	Spinal nucleus of the trigeminal interpolar part	SPVI	-6.56	6.02	2.28	956
1733	Spinal nucleus of the trigeminal interpolar part	SPVI	-6.54	6.14	2.25	956
1734	Spinal nucleus of the trigeminal interpolar part	SPVI	-6.51	6.33	2.15	956
1735	Spinal nucleus of the trigeminal interpolar part	SPVI	-6.52	6.3	1.89	956
1736	Parvicellular reticular nucleus	PARN	-6.53	6.23	1.71	989
1737	Paragigantocellular reticular nucleus lateral part	PGRNl	-6.45	6.81	1.67	993
1738	Parvicellular reticular nucleus	PARN	-6.55	6.08	1.62	989
1739	rubrospinal tract	rust	-6.44	6.88	1.57	1231
1740	Parvicellular reticular nucleus	PARN	-6.55	6.06	1.56	989
1741	Nucleus ambiguus dorsal division	AMBd	-6.47	6.61	1.47	972
1742	Nucleus ambiguus dorsal division	AMBd	-6.48	6.55	1.46	972
1743	Parvicellular reticular nucleus	PARN	-6.56	6.01	1.43	989
1744	Parvicellular reticular nucleus	PARN	-6.53	6.18	1.4	989
1745	Nucleus ambiguus ventral division	AMBv	-6.47	6.65	1.39	973
1746	Nucleus ambiguus dorsal division	AMBd	-6.48	6.58	1.38	972
1747	Linear nucleus of the medulla	LIN	-6.52	6.27	1.37	981
1748	Intermediate reticular nucleus	IRN	-6.48	6.59	1.33	979
1749	Parvicellular reticular nucleus	PARN	-6.52	6.27	1.31	989
1750	Medulla	MY	-6.47	6.64	1.31	936
1751	Intermediate reticular nucleus	IRN	-6.49	6.47	1.24	979
1752	Paragigantocellular reticular nucleus lateral part	PGRNl	-6.44	6.84	1.22	993
1753	Intermediate reticular nucleus	IRN	-6.53	6.19	1.2	979
1754	Intermediate reticular nucleus	IRN	-6.48	6.59	1.18	979
1755	Intermediate reticular nucleus	IRN	-6.49	6.5	1.18	979
1756	Parvicellular reticular nucleus	PARN	-6.59	5.76	1.18	989
1757	Paragigantocellular reticular nucleus lateral part	PGRNl	-6.47	6.66	1.17	993
1758	Intermediate reticular nucleus	IRN	-6.49	6.52	1.13	979
1759	Paragigantocellular reticular nucleus lateral part	PGRNl	-6.45	6.77	1.14	993
1760	Intermediate reticular nucleus	IRN	-6.51	6.35	1.12	979
1761	Intermediate reticular nucleus	IRN	-6.5	6.44	1.11	979
1762	Intermediate reticular nucleus	IRN	-6.52	6.31	1.1	979
1763	Lateral reticular nucleus magnocellular part	LRNm	-6.46	6.68	1.1	983
1764	Intermediate reticular nucleus	IRN	-6.49	6.51	1.06	979
1765	Linear nucleus of the medulla	LIN	-6.53	6.18	1.05	981
1766	Paragigantocellular reticular nucleus lateral part	PGRNl	-6.45	6.81	1.05	993
1767	Lateral reticular nucleus magnocellular part	LRNm	-6.47	6.63	1.02	983
1768	Nucleus of the solitary tract	NTS	-6.64	5.42	1.0	949
1769	Linear nucleus of the medulla	LIN	-6.53	6.21	1.0	981
1770	Intermediate reticular nucleus	IRN	-6.5	6.39	0.98	979
1771	Lateral reticular nucleus magnocellular part	LRNm	-6.46	6.67	0.96	983
1772	Intermediate reticular nucleus	IRN	-6.49	6.46	0.96	979
1773	Paragigantocellular reticular nucleus lateral part	PGRNl	-6.46	6.74	0.96	993
1774	Intermediate reticular nucleus	IRN	-6.47	6.62	0.94	979
1775	Paragigantocellular reticular nucleus lateral part	PGRNl	-6.45	6.78	0.95	993
1776	Medulla	MY	-6.47	6.64	0.88	936
1777	Parvicellular reticular nucleus	PARN	-6.62	5.57	0.86	989
1778	Intermediate reticular nucleus	IRN	-6.61	5.63	0.86	979
1779	Paragigantocellular reticular nucleus lateral part	PGRNl	-6.45	6.75	0.87	993
1780	Intermediate reticular nucleus	IRN	-6.51	6.35	0.86	979
1781	Gigantocellular reticular nucleus	GRN	-6.48	6.59	0.83	976
1782	Nucleus of the solitary tract	NTS	-6.66	5.31	0.81	949
1783	Intermediate reticular nucleus	IRN	-6.64	5.44	0.71	979
1784	Intermediate reticular nucleus	IRN	-6.63	5.51	0.7	979
1785	Gigantocellular reticular nucleus	GRN	-6.51	6.37	0.71	976
1786	Intermediate reticular nucleus	IRN	-6.54	6.16	0.68	979
1787	Gigantocellular reticular nucleus	GRN	-6.5	6.42	0.59	976
1788	Gigantocellular reticular nucleus	GRN	-6.5	6.45	0.37	976
1789	Magnocellular reticular nucleus	MARN	-6.44	6.84	0.37	985
1790	Gigantocellular reticular nucleus	GRN	-6.49	6.49	0.35	976
1791	Nucleus raphe obscurus	RO	-6.5	6.4	-0.01	1014
1792	Gigantocellular reticular nucleus	GRN	-6.54	6.17	-0.05	976
1793	Gigantocellular reticular nucleus	GRN	-6.5	6.43	-0.14	976
1794	Magnocellular reticular nucleus	MARN	-6.48	6.56	-0.23	985
1795	Gigantocellular reticular nucleus	GRN	-6.56	6.01	-0.24	976
1796	Gigantocellular reticular nucleus	GRN	-6.49	6.49	-0.29	976
1797	Gigantocellular reticular nucleus	GRN	-6.56	6.01	-0.37	976
1798	Magnocellular reticular nucleus	MARN	-6.44	6.82	-0.48	985
1799	Intermediate reticular nucleus	IRN	-6.62	5.53	-0.63	979
1800	Intermediate reticular nucleus	IRN	-6.58	5.85	-0.76	979
1801	Intermediate reticular nucleus	IRN	-6.55	6.07	-0.8	979
1802	Intermediate reticular nucleus	IRN	-6.58	5.88	-0.81	979
1803	Intermediate reticular nucleus	IRN	-6.55	6.04	-0.94	979
1804	Intermediate reticular nucleus	IRN	-6.51	6.35	-1.14	979
1805	Parvicellular reticular nucleus	PARN	-6.57	5.94	-1.19	989
1806	Intermediate reticular nucleus	IRN	-6.49	6.47	-1.34	979
1807	Parvicellular reticular nucleus	PARN	-6.48	6.59	-1.53	989
1808	Spinal nucleus of the trigeminal interpolar part	SPVI	-6.63	6.07	2.38	956
1809	Spinal nucleus of the trigeminal interpolar part	SPVI	-6.6	6.31	2.35	956
1810	Parvicellular reticular nucleus	PARN	-6.6	6.25	1.71	989
1811	Parvicellular reticular nucleus	PARN	-6.6	6.3	1.65	989
1812	Parvicellular reticular nucleus	PARN	-6.58	6.39	1.62	989
1813	Parvicellular reticular nucleus	PARN	-6.6	6.31	1.62	989
1814	Parvicellular reticular nucleus	PARN	-6.64	6.02	1.6	989
1815	Parvicellular reticular nucleus	PARN	-6.62	6.13	1.61	989
1816	Parvicellular reticular nucleus	PARN	-6.63	6.07	1.58	989
1817	Parvicellular reticular nucleus	PARN	-6.61	6.22	1.56	989
1818	Parvicellular reticular nucleus	PARN	-6.6	6.3	1.56	989
1819	Parvicellular reticular nucleus	PARN	-6.62	6.15	1.54	989
1820	Parvicellular reticular nucleus	PARN	-6.64	5.99	1.51	989
1821	Parvicellular reticular nucleus	PARN	-6.63	6.03	1.51	989
1822	Parvicellular reticular nucleus	PARN	-6.62	6.1	1.49	989
1823	Parvicellular reticular nucleus	PARN	-6.6	6.25	1.44	989
1824	Medulla	MY	-6.55	6.62	1.4	936
1825	Nucleus ambiguus ventral division	AMBv	-6.55	6.64	1.36	973
1826	Parvicellular reticular nucleus	PARN	-6.61	6.21	1.29	989
1827	Parvicellular reticular nucleus	PARN	-6.68	5.73	1.25	989
1828	Paragigantocellular reticular nucleus lateral part	PGRNl	-6.52	6.83	1.23	993
1829	Intermediate reticular nucleus	IRN	-6.57	6.51	1.21	979
1830	Paragigantocellular reticular nucleus lateral part	PGRNl	-6.55	6.61	1.2	993
1831	Intermediate reticular nucleus	IRN	-6.59	6.35	1.19	979
1832	Intermediate reticular nucleus	IRN	-6.56	6.53	1.15	979
1833	Paragigantocellular reticular nucleus lateral part	PGRNl	-6.52	6.85	1.15	993
1834	Intermediate reticular nucleus	IRN	-6.6	6.31	1.14	979
1835	Paragigantocellular reticular nucleus lateral part	PGRNl	-6.55	6.64	1.14	993
1836	Intermediate reticular nucleus	IRN	-6.56	6.58	1.13	979
1837	Intermediate reticular nucleus	IRN	-6.57	6.51	1.11	979
1838	Intermediate reticular nucleus	IRN	-6.63	6.09	1.1	979
1839	Lateral reticular nucleus magnocellular part	LRNm	-6.55	6.66	1.06	983
1840	Intermediate reticular nucleus	IRN	-6.6	6.26	1.08	979
1841	Paragigantocellular reticular nucleus lateral part	PGRNl	-6.52	6.83	1.06	993
1842	Lateral reticular nucleus magnocellular part	LRNm	-6.53	6.74	1.07	983
1843	Intermediate reticular nucleus	IRN	-6.58	6.4	1.01	979
1844	Intermediate reticular nucleus	IRN	-6.6	6.31	0.98	979
1845	Parvicellular reticular nucleus	PARN	-6.69	5.64	0.97	989
1846	Parvicellular reticular nucleus	PARN	-6.7	5.53	0.96	989
1847	Lateral reticular nucleus magnocellular part	LRNm	-6.55	6.63	0.9	983
1848	Paragigantocellular reticular nucleus lateral part	PGRNl	-6.53	6.75	0.9	993
1849	Medulla	MY	-6.48	7.12	0.9	936
1850	Nucleus of the solitary tract	NTS	-6.75	5.21	0.8	949
1851	Medulla	MY	-6.5	6.99	0.8	936
1852	Nucleus of the solitary tract	NTS	-6.72	5.41	0.75	949
1853	Gigantocellular reticular nucleus	GRN	-6.57	6.47	0.73	976
1854	Medulla	MY	-6.49	7.05	0.7	936
1855	Intermediate reticular nucleus	IRN	-6.71	5.52	0.69	979
1856	Intermediate reticular nucleus	IRN	-6.72	5.44	0.68	979
1857	Nucleus of the solitary tract	NTS	-6.72	5.39	0.67	949
1858	Intermediate reticular nucleus	IRN	-6.72	5.45	0.64	979
1859	Magnocellular reticular nucleus	MARN	-6.54	6.73	0.55	985
1860	Gigantocellular reticular nucleus	GRN	-6.59	6.34	0.51	976
1861	Gigantocellular reticular nucleus	GRN	-6.57	6.5	0.33	976
1862	Nucleus of Roller	NR	-6.69	5.63	0.31	996
1863	Gigantocellular reticular nucleus	GRN	-6.62	6.12	0.31	976
1864	Gigantocellular reticular nucleus	GRN	-6.58	6.43	0.3	976
1865	Gigantocellular reticular nucleus	GRN	-6.61	6.23	0.29	976
1866	Gigantocellular reticular nucleus	GRN	-6.57	6.51	0.26	976
1867	Gigantocellular reticular nucleus	GRN	-6.58	6.43	0.23	976
1868	Gigantocellular reticular nucleus	GRN	-6.57	6.5	0.17	976
1869	Gigantocellular reticular nucleus	GRN	-6.56	6.56	0.17	976
1870	Gigantocellular reticular nucleus	GRN	-6.6	6.28	0.15	976
1871	Medulla	MY	-6.53	6.75	-0.01	936
1872	Inferior olivary complex	IO	-6.52	6.83	-0.03	978
1873	Gigantocellular reticular nucleus	GRN	-6.6	6.3	-0.11	976
1874	crossed tectospinal pathway	tspc	-6.56	6.56	-0.11	1230
1875	crossed tectospinal pathway	tspc	-6.57	6.48	-0.13	1230
1876	Inferior olivary complex	IO	-6.47	7.19	-0.19	978
1877	Gigantocellular reticular nucleus	GRN	-6.56	6.57	-0.22	976
1878	Gigantocellular reticular nucleus	GRN	-6.66	5.86	-0.22	976
1879	Gigantocellular reticular nucleus	GRN	-6.55	6.6	-0.22	976
1880	Magnocellular reticular nucleus	MARN	-6.54	6.71	-0.36	985
1881	Medulla	MY	-6.69	5.64	-0.39	936
1882	Dorsal motor nucleus of the vagus nerve	DMX	-6.74	5.29	-0.54	974
1883	Intermediate reticular nucleus	IRN	-6.7	5.57	-0.59	979
1884	Intermediate reticular nucleus	IRN	-6.68	5.7	-0.74	979
1885	Intermediate reticular nucleus	IRN	-6.68	5.74	-0.75	979
1886	Nucleus of the solitary tract	NTS	-6.73	5.39	-0.76	949
1887	Medulla	MY	-6.48	7.14	-0.78	936
1888	Intermediate reticular nucleus	IRN	-6.67	5.81	-0.79	979
1889	Linear nucleus of the medulla	LIN	-6.61	6.23	-0.8	981
1890	Intermediate reticular nucleus	IRN	-6.63	6.06	-0.9	979
1891	Intermediate reticular nucleus	IRN	-6.62	6.15	-0.92	979
1892	Parvicellular reticular nucleus	PARN	-6.68	5.69	-0.93	989
1893	Intermediate reticular nucleus	IRN	-6.6	6.3	-1.17	979
1894	Intermediate reticular nucleus	IRN	-6.61	6.2	-1.21	979
1895	Intermediate reticular nucleus	IRN	-6.56	6.55	-1.22	979
1896	Intermediate reticular nucleus	IRN	-6.57	6.48	-1.23	979
1897	Intermediate reticular nucleus	IRN	-6.59	6.32	-1.26	979
1898	Intermediate reticular nucleus	IRN	-6.56	6.53	-1.26	979
1899	Paragigantocellular reticular nucleus lateral part	PGRNl	-6.52	6.86	-1.31	993
1900	Intermediate reticular nucleus	IRN	-6.57	6.47	-1.39	979
1901	Spinal nucleus of the trigeminal interpolar part	SPVI	-6.54	6.68	-2.04	956
1902	Parvicellular reticular nucleus	PARN	-6.64	6.56	1.7	989
1903	Parvicellular reticular nucleus	PARN	-6.67	6.38	1.67	989
1904	Parvicellular reticular nucleus	PARN	-6.65	6.51	1.61	989
1905	Parvicellular reticular nucleus	PARN	-6.66	6.4	1.6	989
1906	Parvicellular reticular nucleus	PARN	-6.7	6.16	1.58	989
1907	Parvicellular reticular nucleus	PARN	-6.72	6.01	1.58	989
1908	Parvicellular reticular nucleus	PARN	-6.69	6.24	1.57	989
1909	Parvicellular reticular nucleus	PARN	-6.7	6.15	1.55	989
1910	Parvicellular reticular nucleus	PARN	-6.66	6.42	1.49	989
1911	Parvicellular reticular nucleus	PARN	-6.73	5.91	1.48	989
1912	Parvicellular reticular nucleus	PARN	-6.69	6.21	1.46	989
1913	Spinal nucleus of the trigeminal interpolar part	SPVI	-6.8	5.41	1.39	956
1914	Parvicellular reticular nucleus	PARN	-6.7	6.14	1.38	989
1915	Parvicellular reticular nucleus	PARN	-6.68	6.29	1.3	989
1916	Parvicellular reticular nucleus	PARN	-6.73	5.89	1.25	989
1917	Intermediate reticular nucleus	IRN	-6.68	6.25	1.18	979
1918	Intermediate reticular nucleus	IRN	-6.65	6.51	1.14	979
1919	Parvicellular reticular nucleus	PARN	-6.75	5.75	1.13	989
1920	Paragigantocellular reticular nucleus lateral part	PGRNl	-6.6	6.87	1.12	993
1921	Lateral reticular nucleus magnocellular part	LRNm	-6.63	6.66	1.1	983
1922	Intermediate reticular nucleus	IRN	-6.68	6.3	1.09	979
1923	Lateral reticular nucleus magnocellular part	LRNm	-6.63	6.62	1.04	983
1924	Lateral reticular nucleus magnocellular part	LRNm	-6.61	6.79	1.06	983
1925	Paragigantocellular reticular nucleus lateral part	PGRNl	-6.59	6.94	1.05	993
1926	Intermediate reticular nucleus	IRN	-6.64	6.57	1.04	979
1927	Lateral reticular nucleus magnocellular part	LRNm	-6.62	6.69	1.04	983
1928	Lateral reticular nucleus magnocellular part	LRNm	-6.62	6.73	1.03	983
1929	Parvicellular reticular nucleus	PARN	-6.78	5.56	1.01	989
1930	Intermediate reticular nucleus	IRN	-6.7	6.15	0.94	979
1931	Intermediate reticular nucleus	IRN	-6.68	6.24	0.93	979
1932	Intermediate reticular nucleus	IRN	-6.65	6.52	0.93	979
1933	Parvicellular reticular nucleus	PARN	-6.78	5.59	0.91	989
1934	Medulla	MY	-6.57	7.06	0.88	936
1935	Intermediate reticular nucleus	IRN	-6.67	6.33	0.87	979
1936	Lateral reticular nucleus magnocellular part	LRNm	-6.62	6.67	0.87	983
1937	Parvicellular reticular nucleus	PARN	-6.79	5.5	0.81	989
1938	Linear nucleus of the medulla	LIN	-6.68	6.25	0.82	981
1939	Parvicellular reticular nucleus	PARN	-6.78	5.58	0.81	989
1940	Gigantocellular reticular nucleus	GRN	-6.64	6.55	0.81	976
1941	Intermediate reticular nucleus	IRN	-6.73	5.92	0.78	979
1942	Nucleus of the solitary tract	NTS	-6.81	5.37	0.77	949
1943	Intermediate reticular nucleus	IRN	-6.75	5.77	0.77	979
1944	Gigantocellular reticular nucleus	GRN	-6.63	6.63	0.76	976
1945	Intermediate reticular nucleus	IRN	-6.79	5.51	0.74	979
1946	Intermediate reticular nucleus	IRN	-6.7	6.11	0.71	979
1947	Gigantocellular reticular nucleus	GRN	-6.64	6.55	0.49	976
1948	Gigantocellular reticular nucleus	GRN	-6.65	6.49	0.33	976
1949	Nucleus of Roller	NR	-6.76	5.72	0.32	996
1950	Nucleus of Roller	NR	-6.76	5.71	0.23	996
1951	Gigantocellular reticular nucleus	GRN	-6.65	6.51	0.23	976
1952	Gigantocellular reticular nucleus	GRN	-6.64	6.55	0.24	976
1953	Gigantocellular reticular nucleus	GRN	-6.66	6.4	-0.12	976
1954	crossed tectospinal pathway	tspc	-6.65	6.47	-0.14	1230
1955	Gigantocellular reticular nucleus	GRN	-6.73	5.95	-0.27	976
1956	Gigantocellular reticular nucleus	GRN	-6.63	6.62	-0.31	976
1957	Gigantocellular reticular nucleus	GRN	-6.64	6.53	-0.4	976
1958	Gigantocellular reticular nucleus	GRN	-6.69	6.17	-0.42	976
1959	Gigantocellular reticular nucleus	GRN	-6.73	5.94	-0.48	976
1960	Gigantocellular reticular nucleus	GRN	-6.7	6.17	-0.51	976
1961	Gigantocellular reticular nucleus	GRN	-6.68	6.31	-0.59	976
1962	Gigantocellular reticular nucleus	GRN	-6.62	6.69	-0.61	976
1963	Intermediate reticular nucleus	IRN	-6.75	5.81	-0.65	979
1964	Intermediate reticular nucleus	IRN	-6.7	6.15	-0.7	979
1965	Intermediate reticular nucleus	IRN	-6.74	5.87	-0.71	979
1966	Intermediate reticular nucleus	IRN	-6.75	5.74	-0.77	979
1967	Intermediate reticular nucleus	IRN	-6.79	5.52	-0.77	979
1968	Medulla	MY	-6.58	6.98	-0.78	936
1969	Gigantocellular reticular nucleus	GRN	-6.64	6.59	-0.8	976
1970	Intermediate reticular nucleus	IRN	-6.74	5.87	-0.82	979
1971	Parvicellular reticular nucleus	PARN	-6.78	5.55	-0.83	989
1972	Intermediate reticular nucleus	IRN	-6.73	5.92	-0.83	979
1973	Parvicellular reticular nucleus	PARN	-6.78	5.56	-0.88	989
1974	Intermediate reticular nucleus	IRN	-6.69	6.2	-0.96	979
1975	Intermediate reticular nucleus	IRN	-6.73	5.9	-0.97	979
1976	Parvicellular reticular nucleus	PARN	-6.76	5.73	-1.02	989
1977	Intermediate reticular nucleus	IRN	-6.68	6.29	-1.06	979
1978	Intermediate reticular nucleus	IRN	-6.69	6.22	-1.16	979
1979	Intermediate reticular nucleus	IRN	-6.67	6.36	-1.16	979
1980	Intermediate reticular nucleus	IRN	-6.66	6.44	-1.17	979
1981	Intermediate reticular nucleus	IRN	-6.66	6.42	-1.23	979
1982	Medulla	MY	-6.63	6.63	-1.23	936
1983	Intermediate reticular nucleus	IRN	-6.67	6.37	-1.25	979
1984	Linear nucleus of the medulla	LIN	-6.66	6.44	-1.45	981
1985	Parvicellular reticular nucleus	PARN	-6.69	6.2	-1.54	989
1986	Spinal nucleus of the trigeminal interpolar part	SPVI	-6.86	5.56	2.16	956
1987	Parvicellular reticular nucleus	PARN	-6.72	6.57	1.76	989
1988	Parvicellular reticular nucleus	PARN	-6.73	6.47	1.69	989
1989	Parvicellular reticular nucleus	PARN	-6.77	6.22	1.68	989
1990	Parvicellular reticular nucleus	PARN	-6.73	6.52	1.65	989
1991	Parvicellular reticular nucleus	PARN	-6.76	6.29	1.62	989
1992	Parvicellular reticular nucleus	PARN	-6.72	6.55	1.62	989
1993	Parvicellular reticular nucleus	PARN	-6.81	5.94	1.6	989
1994	Parvicellular reticular nucleus	PARN	-6.8	6.0	1.58	989
1995	Parvicellular reticular nucleus	PARN	-6.78	6.17	1.6	989
1996	Parvicellular reticular nucleus	PARN	-6.77	6.2	1.57	989
1997	Parvicellular reticular nucleus	PARN	-6.77	6.23	1.57	989
1998	Parvicellular reticular nucleus	PARN	-6.76	6.26	1.54	989
[truncated: 586 more rows]
