# Supplementary material for: Constructing an adult orofacial premotor atlas in Allen mouse CCF
Source: eLife. 2021 Apr 27;10:e67291. doi: 10.7554/eLife.67291 (PMC8137149; doi:10.7554/eLife.67291)
Supplement: Figure 5—source data 1 — Vibrissa premotor neurons from four mice (v1, v2, v3, v4), genioglossus premotor neurons from four mice (g1, g2, g3, g4), and masseter premotor neurons from four mice (m1, m2, m3, m4). Coordinates are relative to Bregma (in millimeters). Those coordinates can be converted into Allen common coordinate framework (CCF) coordinates by the following equations: AP in CCF = –1 × AP coordinates × 1000 + 5400; DV in CCF = DV coordinates × 1000; ML in CCF = ML coordinates × 1000 + 5700. [file elife-67291-fig5-data1.zip › v3.csv]

	name	acronym	AP_location	DV_location	ML_location	avIndex
0	Superior colliculus motor related deep white layer	SCdw	-3.37	3.06	-0.74	833
1	Periaqueductal gray	PAG	-3.36	3.03	-0.67	839
2	Periaqueductal gray	PAG	-3.35	3.08	-0.6	839
3	Periaqueductal gray	PAG	-3.36	3.12	-0.69	839
4	Midbrain	MB	-3.38	3.16	-0.91	807
5	Midbrain	MB	-3.37	3.23	-0.88	807
6	Midbrain	MB	-3.37	3.17	-0.81	807
7	Periaqueductal gray	PAG	-3.36	3.15	-0.74	839
8	Superior colliculus motor related deep white layer	SCdw	-3.37	2.98	-0.71	833
9	Midbrain reticular nucleus	MRN	-3.37	3.36	-0.96	827
10	Midbrain reticular nucleus	MRN	-3.3	3.97	-0.64	827
11	Midbrain reticular nucleus	MRN	-3.28	4.01	-0.44	827
12	Periaqueductal gray	PAG	-3.25	3.45	0.34	839
13	Red nucleus	RN	-3.15	4.45	0.67	854
14	Midbrain reticular nucleus	MRN	-3.1	4.83	0.93	827
15	Midbrain reticular nucleus	MRN	-3.09	4.5	1.35	827
16	Superior colliculus motor related intermediate white layer	SCiw	-3.25	2.81	0.79	834
17	Midbrain	MB	-3.23	3.28	0.68	807
18	Superior colliculus motor related deep white layer	SCdw	-3.37	2.88	-0.67	833
19	Midbrain	MB	-3.52	3.24	-1.74	807
20	Superior colliculus motor related intermediate white layer	SCiw	-3.52	3.15	-1.59	834
21	Superior colliculus motor related intermediate white layer	SCiw	-3.5	3.25	-1.48	834
22	Superior colliculus motor related deep gray layer	SCdg	-3.48	2.78	-0.92	832
23	Superior colliculus motor related deep gray layer	SCdg	-3.49	2.94	-1.1	832
24	Midbrain	MB	-3.48	3.23	-1.18	807
25	Midbrain	MB	-3.46	3.18	-0.97	807
26	Midbrain	MB	-3.45	3.15	-0.86	807
27	Periaqueductal gray	PAG	-3.44	3.12	-0.66	839
28	Periaqueductal gray	PAG	-3.43	3.0	-0.48	839
29	Midbrain reticular nucleus	MRN	-3.41	3.37	-0.57	827
30	Midbrain reticular nucleus	MRN	-3.39	3.67	-0.57	827
31	Midbrain reticular nucleus	MRN	-3.38	3.8	-0.54	827
32	Midbrain reticular nucleus	MRN	-3.41	3.99	-1.04	827
33	Red nucleus	RN	-3.39	4.17	-0.94	854
34	Red nucleus	RN	-3.37	4.17	-0.73	854
35	Red nucleus	RN	-3.36	4.35	-0.75	854
36	Red nucleus	RN	-3.34	4.49	-0.65	854
37	Red nucleus	RN	-3.31	4.44	-0.31	854
38	Midbrain reticular nucleus	MRN	-3.34	4.08	-0.32	827
39	Midbrain reticular nucleus	MRN	-3.33	4.11	-0.19	827
40	Midbrain reticular nucleus	MRN	-3.3	3.34	0.7	827
41	Midbrain reticular nucleus	MRN	-3.32	3.36	0.54	827
42	Midbrain reticular nucleus	MRN	-3.32	3.4	0.5	827
43	Midbrain reticular nucleus	MRN	-3.3	3.65	0.53	827
44	Midbrain reticular nucleus	MRN	-3.28	3.8	0.66	827
45	Midbrain reticular nucleus	MRN	-3.28	3.85	0.61	827
46	Midbrain reticular nucleus	MRN	-3.27	3.94	0.56	827
47	Midbrain reticular nucleus	MRN	-3.28	3.98	0.43	827
48	Midbrain reticular nucleus	MRN	-3.29	4.02	0.27	827
49	Midbrain reticular nucleus	MRN	-3.29	4.09	0.32	827
50	Midbrain reticular nucleus	MRN	-3.28	4.11	0.4	827
51	Superior colliculus motor related intermediate white layer	SCiw	-3.34	2.68	0.84	834
52	Superior colliculus motor related deep white layer	SCdw	-3.33	2.94	0.7	833
53	Superior colliculus motor related deep gray layer	SCdg	-3.57	2.47	-0.78	832
54	Superior colliculus motor related deep gray layer	SCdg	-3.57	2.58	-0.82	832
55	Superior colliculus motor related deep white layer	SCdw	-3.55	2.77	-0.75	833
56	Periaqueductal gray	PAG	-3.52	2.96	-0.53	839
57	Periaqueductal gray	PAG	-3.54	2.93	-0.75	839
58	Superior colliculus motor related deep gray layer	SCdg	-3.55	2.82	-0.84	832
59	Superior colliculus motor related deep gray layer	SCdg	-3.55	2.84	-0.87	832
60	Superior colliculus motor related deep gray layer	SCdg	-3.55	2.92	-0.87	832
61	Superior colliculus motor related deep gray layer	SCdg	-3.55	2.97	-0.93	832
62	Superior colliculus motor related deep gray layer	SCdg	-3.55	3.07	-1.07	832
63	Superior colliculus motor related deep gray layer	SCdg	-3.54	3.13	-1.0	832
64	Superior colliculus motor related deep gray layer	SCdg	-3.54	3.12	-0.95	832
65	Midbrain	MB	-3.54	3.17	-0.95	807
66	Midbrain	MB	-3.54	3.2	-0.98	807
67	Midbrain reticular nucleus	MRN	-3.53	3.24	-0.91	827
68	Midbrain reticular nucleus	MRN	-3.53	3.24	-0.88	827
69	Midbrain	MB	-3.53	3.2	-0.85	807
70	Midbrain	MB	-3.53	3.19	-0.86	807
71	Midbrain	MB	-3.53	3.13	-0.87	807
72	Periaqueductal gray	PAG	-3.53	3.17	-0.82	839
73	Midbrain	MB	-3.52	3.2	-0.81	807
74	Periaqueductal gray	PAG	-3.52	3.2	-0.76	839
75	Periaqueductal gray	PAG	-3.51	3.25	-0.71	839
76	Midbrain	MB	-3.52	3.25	-0.78	807
77	Midbrain reticular nucleus	MRN	-3.52	3.29	-0.82	827
78	Midbrain reticular nucleus	MRN	-3.52	3.26	-0.86	827
79	Midbrain reticular nucleus	MRN	-3.52	3.3	-0.85	827
80	Midbrain reticular nucleus	MRN	-3.52	3.36	-0.87	827
81	Midbrain reticular nucleus	MRN	-3.52	3.36	-0.88	827
82	Midbrain reticular nucleus	MRN	-3.52	3.41	-0.9	827
83	Midbrain reticular nucleus	MRN	-3.52	3.39	-0.95	827
84	Midbrain reticular nucleus	MRN	-3.5	3.48	-0.77	827
85	Midbrain reticular nucleus	MRN	-3.5	3.51	-0.79	827
86	Midbrain reticular nucleus	MRN	-3.52	3.55	-1.06	827
87	Midbrain reticular nucleus	MRN	-3.54	3.57	-1.33	827
88	Midbrain reticular nucleus	MRN	-3.58	3.6	-1.82	827
89	Periaqueductal gray	PAG	-3.5	3.31	-0.61	839
90	Red nucleus	RN	-3.47	3.97	-0.81	854
91	Red nucleus	RN	-3.45	4.16	-0.76	854
92	Red nucleus	RN	-3.46	4.21	-0.86	854
93	Red nucleus	RN	-3.47	4.16	-0.97	854
94	Red nucleus	RN	-3.43	4.29	-0.65	854
95	Red nucleus	RN	-3.43	4.34	-0.66	854
96	Red nucleus	RN	-3.42	4.37	-0.61	854
97	Red nucleus	RN	-3.43	4.33	-0.69	854
98	Red nucleus	RN	-3.42	4.42	-0.57	854
99	Red nucleus	RN	-3.43	4.38	-0.72	854
100	Midbrain reticular nucleus	MRN	-3.42	4.1	-0.35	827
101	Midbrain reticular nucleus	MRN	-3.42	4.11	-0.34	827
102	Midbrain reticular nucleus	MRN	-3.43	4.05	-0.47	827
103	Midbrain reticular nucleus	MRN	-3.41	4.09	-0.23	827
104	Midbrain reticular nucleus	MRN	-3.4	4.17	-0.22	827
105	Midbrain reticular nucleus	MRN	-3.4	4.27	-0.3	827
106	Red nucleus	RN	-3.41	4.26	-0.35	854
107	Red nucleus	RN	-3.4	4.37	-0.34	854
108	Red nucleus	RN	-3.4	4.43	-0.38	854
109	Red nucleus	RN	-3.41	4.33	-0.46	854
110	Red nucleus	RN	-3.42	4.21	-0.45	854
111	Red nucleus	RN	-3.41	4.42	-0.46	854
112	ventral tegmental decussation	vtd	-3.36	4.65	-0.07	1232
113	Periaqueductal gray	PAG	-3.41	3.66	0.12	839
114	Midbrain reticular nucleus	MRN	-3.39	3.74	0.33	827
115	Midbrain reticular nucleus	MRN	-3.37	3.89	0.36	827
116	Midbrain reticular nucleus	MRN	-3.36	3.93	0.43	827
117	Midbrain reticular nucleus	MRN	-3.35	3.89	0.63	827
118	Midbrain reticular nucleus	MRN	-3.34	3.95	0.65	827
119	Red nucleus	RN	-3.33	4.27	0.55	854
120	Red nucleus	RN	-3.35	4.18	0.39	854
121	Red nucleus	RN	-3.35	4.2	0.39	854
122	Red nucleus	RN	-3.33	4.43	0.42	854
123	Red nucleus	RN	-3.32	4.47	0.47	854
124	Red nucleus	RN	-3.33	4.51	0.35	854
125	Red nucleus	RN	-3.33	4.52	0.38	854
126	Midbrain	MB	-3.32	4.66	0.3	807
127	Midbrain reticular nucleus	MRN	-3.36	4.22	0.27	827
128	Midbrain reticular nucleus	MRN	-3.36	4.2	0.28	827
129	Midbrain reticular nucleus	MRN	-3.39	3.5	0.48	827
130	Midbrain reticular nucleus	MRN	-3.39	3.57	0.42	827
131	Midbrain reticular nucleus	MRN	-3.38	3.54	0.58	827
132	Midbrain reticular nucleus	MRN	-3.37	3.58	0.62	827
133	Midbrain	MB	-3.37	3.19	0.95	807
134	Midbrain	MB	-3.39	3.23	0.75	807
135	Superior colliculus motor related deep gray layer	SCdg	-3.4	2.9	0.8	832
136	Superior colliculus motor related intermediate white layer	SCiw	-3.66	2.25	-0.72	834
137	Superior colliculus motor related intermediate white layer	SCiw	-3.69	2.29	-1.06	834
138	Superior colliculus motor related intermediate white layer	SCiw	-3.68	2.41	-1.08	834
139	Superior colliculus motor related intermediate white layer	SCiw	-3.67	2.53	-1.04	834
140	Superior colliculus motor related intermediate white layer	SCiw	-3.67	2.58	-1.08	834
141	Superior colliculus motor related deep gray layer	SCdg	-3.66	2.73	-1.09	832
142	Superior colliculus motor related deep gray layer	SCdg	-3.66	2.76	-1.12	832
143	Superior colliculus motor related intermediate white layer	SCiw	-3.69	2.74	-1.39	834
144	Superior colliculus motor related intermediate white layer	SCiw	-3.69	2.86	-1.54	834
145	Superior colliculus motor related deep gray layer	SCdg	-3.67	2.95	-1.34	832
146	Superior colliculus motor related deep gray layer	SCdg	-3.66	3.0	-1.29	832
147	Superior colliculus motor related deep gray layer	SCdg	-3.64	2.96	-1.08	832
148	Superior colliculus motor related deep gray layer	SCdg	-3.64	2.94	-1.05	832
149	Superior colliculus motor related deep gray layer	SCdg	-3.64	3.02	-1.12	832
150	Superior colliculus motor related deep gray layer	SCdg	-3.65	3.03	-1.2	832
151	Midbrain reticular nucleus	MRN	-3.65	3.18	-1.35	827
152	Superior colliculus motor related deep gray layer	SCdg	-3.64	3.12	-1.15	832
153	Superior colliculus motor related deep gray layer	SCdg	-3.63	3.12	-1.1	832
154	Midbrain	MB	-3.63	3.14	-1.09	807
155	Midbrain reticular nucleus	MRN	-3.62	3.21	-1.06	827
156	Midbrain reticular nucleus	MRN	-3.63	3.23	-1.11	827
157	Midbrain reticular nucleus	MRN	-3.63	3.22	-1.18	827
158	Midbrain reticular nucleus	MRN	-3.64	3.23	-1.21	827
159	Midbrain reticular nucleus	MRN	-3.63	3.24	-1.2	827
160	Midbrain reticular nucleus	MRN	-3.63	3.26	-1.17	827
161	Midbrain reticular nucleus	MRN	-3.63	3.29	-1.17	827
162	Midbrain reticular nucleus	MRN	-3.62	3.35	-1.12	827
163	Midbrain reticular nucleus	MRN	-3.62	3.35	-1.14	827
164	Midbrain reticular nucleus	MRN	-3.62	3.39	-1.14	827
165	Midbrain reticular nucleus	MRN	-3.62	3.39	-1.19	827
166	Midbrain reticular nucleus	MRN	-3.62	3.43	-1.19	827
167	Midbrain reticular nucleus	MRN	-3.63	3.35	-1.2	827
168	Midbrain reticular nucleus	MRN	-3.64	3.29	-1.29	827
169	Midbrain reticular nucleus	MRN	-3.65	3.42	-1.51	827
170	Midbrain reticular nucleus	MRN	-3.6	3.57	-1.03	827
171	Superior colliculus motor related deep gray layer	SCdg	-3.62	3.11	-0.96	832
172	Midbrain	MB	-3.61	3.08	-0.84	807
173	Midbrain	MB	-3.62	3.13	-0.96	807
174	Superior colliculus motor related intermediate white layer	SCiw	-3.69	2.91	-1.59	834
175	Red nucleus	RN	-3.55	4.23	-1.03	854
176	Red nucleus	RN	-3.52	4.33	-0.8	854
177	Red nucleus	RN	-3.52	4.37	-0.81	854
178	Red nucleus	RN	-3.53	4.13	-0.74	854
179	Red nucleus	RN	-3.53	4.12	-0.75	854
180	Red nucleus	RN	-3.52	4.16	-0.65	854
181	Red nucleus	RN	-3.52	4.23	-0.65	854
182	Red nucleus	RN	-3.51	4.29	-0.63	854
183	Red nucleus	RN	-3.51	4.31	-0.66	854
184	Red nucleus	RN	-3.51	4.34	-0.66	854
185	Red nucleus	RN	-3.51	4.38	-0.69	854
186	Red nucleus	RN	-3.5	4.44	-0.65	854
187	Red nucleus	RN	-3.5	4.5	-0.67	854
188	Red nucleus	RN	-3.48	4.43	-0.38	854
189	Midbrain reticular nucleus	MRN	-3.49	4.22	-0.31	827
190	Midbrain reticular nucleus	MRN	-3.5	4.14	-0.34	827
191	Red nucleus	RN	-3.51	4.1	-0.5	854
192	Midbrain reticular nucleus	MRN	-3.49	4.08	-0.26	827
193	Rostral linear nucleus raphe	RL	-3.46	4.29	-0.09	880
194	Red nucleus	RN	-3.52	4.3	-0.78	854
195	Midbrain reticular nucleus	MRN	-3.45	3.76	0.49	827
196	Midbrain reticular nucleus	MRN	-3.45	3.78	0.45	827
197	Midbrain reticular nucleus	MRN	-3.46	3.81	0.35	827
198	Midbrain reticular nucleus	MRN	-3.45	4.04	0.25	827
199	Midbrain reticular nucleus	MRN	-3.43	4.08	0.47	827
200	Midbrain reticular nucleus	MRN	-3.43	4.16	0.39	827
201	Red nucleus	RN	-3.42	4.22	0.46	854
202	Red nucleus	RN	-3.41	4.24	0.51	854
203	Red nucleus	RN	-3.39	4.09	0.91	854
204	Midbrain reticular nucleus	MRN	-3.44	3.86	0.57	827
205	Superior colliculus motor related intermediate white layer	SCiw	-3.47	2.69	1.09	834
206	Superior colliculus motor related intermediate white layer	SCiw	-3.46	2.91	1.11	834
207	Superior colliculus motor related deep gray layer	SCdg	-3.46	3.0	0.99	832
208	Superior colliculus motor related intermediate white layer	SCiw	-3.44	3.0	1.24	834
209	Superior colliculus motor related intermediate white layer	SCiw	-3.42	3.19	1.26	834
210	Midbrain	MB	-3.42	3.32	1.15	807
211	Midbrain	MB	-3.42	3.31	1.17	807
212	Midbrain reticular nucleus	MRN	-3.37	3.65	1.55	827
213	Midbrain reticular nucleus	MRN	-3.63	3.6	-1.4	827
214	Superior colliculus motor related intermediate white layer	SCiw	-3.74	2.14	-0.62	834
215	Superior colliculus motor related intermediate white layer	SCiw	-3.76	2.41	-1.03	834
216	Superior colliculus motor related intermediate white layer	SCiw	-3.77	2.39	-1.16	834
217	Superior colliculus motor related deep gray layer	SCdg	-3.75	2.5	-0.99	832
218	Superior colliculus motor related intermediate white layer	SCiw	-3.75	2.43	-1.0	834
219	Superior colliculus motor related deep gray layer	SCdg	-3.74	2.63	-1.03	832
220	Superior colliculus motor related intermediate white layer	SCiw	-3.75	2.62	-1.17	834
221	Superior colliculus motor related intermediate white layer	SCiw	-3.77	2.7	-1.39	834
222	Superior colliculus motor related intermediate white layer	SCiw	-3.76	2.75	-1.36	834
223	Superior colliculus motor related intermediate white layer	SCiw	-3.77	2.74	-1.4	834
224	Superior colliculus motor related intermediate white layer	SCiw	-3.77	2.76	-1.49	834
225	Midbrain	MB	-3.75	3.05	-1.52	807
226	Midbrain reticular nucleus	MRN	-3.74	3.15	-1.49	827
227	Midbrain reticular nucleus	MRN	-3.74	3.13	-1.41	827
228	Midbrain reticular nucleus	MRN	-3.73	3.22	-1.37	827
229	Midbrain reticular nucleus	MRN	-3.73	3.17	-1.33	827
230	Midbrain reticular nucleus	MRN	-3.73	3.18	-1.29	827
231	Midbrain reticular nucleus	MRN	-3.72	3.15	-1.25	827
232	Superior colliculus motor related deep gray layer	SCdg	-3.73	3.1	-1.24	832
233	Superior colliculus motor related deep gray layer	SCdg	-3.73	3.08	-1.32	832
234	Superior colliculus motor related deep gray layer	SCdg	-3.74	2.96	-1.3	832
235	Superior colliculus motor related deep gray layer	SCdg	-3.74	2.9	-1.25	832
236	Superior colliculus motor related deep gray layer	SCdg	-3.73	3.05	-1.25	832
237	Superior colliculus motor related deep gray layer	SCdg	-3.73	3.07	-1.28	832
238	Midbrain reticular nucleus	MRN	-3.69	3.28	-0.96	827
239	Superior colliculus motor related deep gray layer	SCdg	-3.75	2.74	-1.2	832
240	Midbrain reticular nucleus	MRN	-3.7	3.28	-1.05	827
241	Midbrain reticular nucleus	MRN	-3.7	3.31	-1.07	827
242	Midbrain reticular nucleus	MRN	-3.7	3.34	-1.07	827
243	Midbrain reticular nucleus	MRN	-3.7	3.34	-1.11	827
244	Midbrain reticular nucleus	MRN	-3.7	3.41	-1.22	827
245	Midbrain reticular nucleus	MRN	-3.66	3.54	-0.88	827
246	Periaqueductal gray	PAG	-3.66	3.12	-0.5	839
247	Midbrain reticular nucleus	MRN	-3.58	4.07	-0.3	827
248	Midbrain reticular nucleus	MRN	-3.59	4.12	-0.45	827
249	Midbrain reticular nucleus	MRN	-3.57	4.2	-0.34	827
250	Red nucleus	RN	-3.57	4.24	-0.37	854
251	Red nucleus	RN	-3.56	4.31	-0.32	854
252	Red nucleus	RN	-3.6	4.13	-0.62	854
253	Red nucleus	RN	-3.57	4.4	-0.53	854
254	Red nucleus	RN	-3.59	4.35	-0.67	854
255	Red nucleus	RN	-3.6	4.3	-0.78	854
256	Red nucleus	RN	-3.59	4.4	-0.73	854
257	Red nucleus	RN	-3.59	4.44	-0.78	854
258	rubrospinal tract	rust	-3.55	4.78	-0.61	1231
259	Midbrain	MB	-3.54	4.86	-0.52	807
260	Red nucleus	RN	-3.58	4.4	-0.57	854
261	crossed tectospinal pathway	tspc	-3.54	4.52	-0.3	1230
262	Midbrain reticular nucleus	MRN	-3.51	3.87	0.64	827
263	Midbrain reticular nucleus	MRN	-3.5	3.99	0.59	827
264	Midbrain reticular nucleus	MRN	-3.52	4.15	0.32	827
265	Midbrain reticular nucleus	MRN	-3.53	4.03	0.32	827
266	Superior colliculus motor related intermediate white layer	SCiw	-3.51	3.01	1.37	834
267	Superior colliculus motor related intermediate white layer	SCiw	-3.5	3.18	1.33	834
268	Midbrain	MB	-3.51	3.16	1.24	807
269	Superior colliculus motor related intermediate white layer	SCiw	-3.84	2.53	-1.2	834
270	Superior colliculus motor related deep gray layer	SCdg	-3.82	2.65	-1.07	832
271	Superior colliculus motor related deep gray layer	SCdg	-3.83	2.63	-1.08	832
272	Superior colliculus motor related deep gray layer	SCdg	-3.84	2.68	-1.24	832
273	Superior colliculus motor related deep gray layer	SCdg	-3.83	2.76	-1.2	832
274	Superior colliculus motor related deep gray layer	SCdg	-3.83	2.84	-1.23	832
275	Superior colliculus motor related deep gray layer	SCdg	-3.84	2.77	-1.31	832
276	Superior colliculus motor related intermediate white layer	SCiw	-3.85	2.74	-1.39	834
277	Superior colliculus motor related intermediate white layer	SCiw	-3.86	2.73	-1.52	834
278	Midbrain	MB	-3.86	2.85	-1.66	807
279	Midbrain	MB	-3.84	2.91	-1.5	807
280	Superior colliculus motor related deep gray layer	SCdg	-3.83	2.88	-1.38	832
281	Superior colliculus motor related deep gray layer	SCdg	-3.84	2.83	-1.37	832
282	Superior colliculus motor related deep gray layer	SCdg	-3.82	2.97	-1.3	832
283	Superior colliculus motor related deep gray layer	SCdg	-3.82	2.95	-1.25	832
284	Midbrain reticular nucleus	MRN	-3.83	3.12	-1.54	827
285	Midbrain reticular nucleus	MRN	-3.83	3.11	-1.55	827
286	Midbrain reticular nucleus	MRN	-3.82	3.25	-1.47	827
287	Midbrain reticular nucleus	MRN	-3.81	3.23	-1.41	827
288	Midbrain reticular nucleus	MRN	-3.81	3.13	-1.32	827
289	Midbrain reticular nucleus	MRN	-3.81	3.14	-1.25	827
290	Midbrain reticular nucleus	MRN	-3.8	3.12	-1.18	827
291	Midbrain reticular nucleus	MRN	-3.8	3.22	-1.24	827
292	Midbrain reticular nucleus	MRN	-3.79	3.22	-1.08	827
293	Midbrain reticular nucleus	MRN	-3.78	3.33	-1.05	827
294	Midbrain reticular nucleus	MRN	-3.78	3.36	-1.15	827
295	Midbrain reticular nucleus	MRN	-3.78	3.4	-1.22	827
296	Periaqueductal gray	PAG	-3.75	3.23	-0.73	839
297	Superior colliculus motor related deep gray layer	SCdg	-3.81	2.78	-1.06	832
298	Midbrain reticular nucleus	MRN	-3.76	3.87	-1.34	827
299	Red nucleus	RN	-3.69	4.23	-0.77	854
300	Red nucleus	RN	-3.7	4.18	-0.83	854
301	Red nucleus	RN	-3.7	4.15	-0.88	854
302	Red nucleus	RN	-3.7	4.15	-0.88	854
303	Red nucleus	RN	-3.69	4.26	-0.86	854
304	Red nucleus	RN	-3.7	4.23	-0.9	854
305	rubrospinal tract	rust	-3.66	4.83	-0.89	1231
306	Midbrain reticular nucleus retrorubral area	RR	-3.7	4.57	-1.21	826
307	Midbrain reticular nucleus	MRN	-3.67	4.01	-0.41	827
308	Midbrain reticular nucleus	MRN	-3.66	4.0	-0.32	827
309	Midbrain reticular nucleus	MRN	-3.65	4.15	-0.26	827
310	crossed tectospinal pathway	tspc	-3.63	4.37	-0.26	1230
311	Midbrain reticular nucleus	MRN	-3.68	3.95	-0.5	827
312	Midbrain reticular nucleus	MRN	-3.67	4.12	-0.45	827
313	Midbrain reticular nucleus	MRN	-3.66	4.19	-0.39	827
314	Red nucleus	RN	-3.66	4.22	-0.42	854
315	Red nucleus	RN	-3.66	4.25	-0.5	854
316	Red nucleus	RN	-3.68	4.1	-0.62	854
317	Red nucleus	RN	-3.68	4.09	-0.61	854
318	Midbrain reticular nucleus	MRN	-3.62	3.78	0.36	827
319	Midbrain reticular nucleus	MRN	-3.62	3.79	0.37	827
320	Midbrain reticular nucleus	MRN	-3.6	3.87	0.5	827
321	Midbrain reticular nucleus	MRN	-3.62	3.84	0.33	827
322	Midbrain reticular nucleus	MRN	-3.59	4.13	0.43	827
323	Red nucleus	RN	-3.59	4.13	0.45	854
324	Red nucleus	RN	-3.56	4.13	0.75	854
325	Red nucleus	RN	-3.54	4.35	0.78	854
326	Superior colliculus motor related intermediate white layer	SCiw	-3.58	2.99	1.42	834
327	Superior colliculus motor related intermediate white layer	SCiw	-3.57	3.14	1.41	834
328	Midbrain	MB	-3.58	3.18	1.33	807
329	Midbrain	MB	-3.59	3.19	1.23	807
330	Midbrain reticular nucleus	MRN	-3.59	3.24	1.16	827
331	Midbrain reticular nucleus	MRN	-3.58	3.35	1.21	827
332	Midbrain reticular nucleus	MRN	-3.58	3.39	1.2	827
333	Midbrain reticular nucleus	MRN	-3.58	3.43	1.09	827
334	Midbrain reticular nucleus	MRN	-3.57	3.37	1.32	827
335	Superior colliculus motor related intermediate white layer	SCiw	-3.93	2.28	-1.1	834
336	Superior colliculus motor related intermediate white layer	SCiw	-3.94	2.27	-1.16	834
337	Superior colliculus motor related intermediate white layer	SCiw	-3.94	2.29	-1.21	834
338	Superior colliculus motor related intermediate white layer	SCiw	-3.93	2.32	-1.14	834
339	Superior colliculus motor related intermediate white layer	SCiw	-3.93	2.36	-1.15	834
340	Superior colliculus motor related deep gray layer	SCdg	-3.92	2.44	-1.07	832
341	Superior colliculus motor related intermediate white layer	SCiw	-3.93	2.41	-1.15	834
342	Superior colliculus motor related intermediate white layer	SCiw	-3.93	2.54	-1.25	834
343	Superior colliculus motor related deep gray layer	SCdg	-3.91	2.64	-1.17	832
344	Superior colliculus motor related deep gray layer	SCdg	-3.92	2.63	-1.25	832
345	Superior colliculus motor related intermediate white layer	SCiw	-3.93	2.59	-1.3	834
346	Superior colliculus motor related intermediate white layer	SCiw	-3.93	2.58	-1.35	834
347	Superior colliculus motor related intermediate white layer	SCiw	-3.94	2.54	-1.4	834
348	Superior colliculus motor related intermediate white layer	SCiw	-3.95	2.47	-1.44	834
349	Superior colliculus motor related intermediate white layer	SCiw	-3.96	2.45	-1.51	834
350	Superior colliculus motor related intermediate white layer	SCiw	-3.96	2.51	-1.58	834
351	Superior colliculus motor related intermediate white layer	SCiw	-3.95	2.55	-1.58	834
352	Superior colliculus motor related intermediate white layer	SCiw	-3.94	2.58	-1.45	834
353	Superior colliculus motor related intermediate white layer	SCiw	-3.93	2.66	-1.39	834
354	Superior colliculus motor related deep gray layer	SCdg	-3.92	2.71	-1.32	832
355	Superior colliculus motor related deep gray layer	SCdg	-3.93	2.76	-1.44	832
356	Superior colliculus motor related intermediate white layer	SCiw	-3.96	2.6	-1.71	834
357	Midbrain	MB	-3.93	2.96	-1.66	807
358	Superior colliculus motor related deep gray layer	SCdg	-3.92	2.76	-1.38	832
359	Periaqueductal gray	PAG	-3.88	2.7	-0.8	839
360	Midbrain	MB	-3.86	3.07	-0.88	807
361	Midbrain	MB	-3.87	3.09	-1.08	807
362	Midbrain reticular nucleus	MRN	-3.87	3.17	-1.11	827
363	Midbrain reticular nucleus	MRN	-3.87	3.29	-1.22	827
364	Oculomotor nucleus	III	-3.75	3.81	-0.26	855
365	Midbrain reticular nucleus	MRN	-3.76	3.79	-0.36	827
366	mammillotegmental tract	mtg	-3.72	4.22	-0.19	1281
367	mammillotegmental tract	mtg	-3.72	4.26	-0.21	1281
368	Central linear nucleus raphe	CLI	-3.71	4.32	-0.18	881
369	crossed tectospinal pathway	tspc	-3.73	4.14	-0.23	1230
370	crossed tectospinal pathway	tspc	-3.72	4.14	-0.21	1230
371	Midbrain reticular nucleus	MRN	-3.73	4.12	-0.29	827
372	Midbrain reticular nucleus	MRN	-3.73	4.14	-0.29	827
373	Midbrain reticular nucleus	MRN	-3.74	4.12	-0.32	827
374	Midbrain reticular nucleus	MRN	-3.75	4.01	-0.36	827
375	Midbrain reticular nucleus	MRN	-3.75	3.96	-0.41	827
376	Midbrain reticular nucleus	MRN	-3.78	3.78	-0.52	827
377	Midbrain reticular nucleus	MRN	-3.77	3.84	-0.51	827
378	Midbrain reticular nucleus	MRN	-3.78	3.92	-0.64	827
379	Midbrain reticular nucleus	MRN	-3.77	3.96	-0.61	827
380	Midbrain reticular nucleus	MRN	-3.76	4.04	-0.56	827
381	Midbrain reticular nucleus	MRN	-3.76	4.08	-0.54	827
382	Red nucleus	RN	-3.76	4.14	-0.58	854
383	Red nucleus	RN	-3.76	4.15	-0.58	854
384	Midbrain reticular nucleus	MRN	-3.75	4.16	-0.54	827
385	Red nucleus	RN	-3.75	4.19	-0.55	854
386	Red nucleus	RN	-3.75	4.22	-0.58	854
387	Red nucleus	RN	-3.75	4.29	-0.63	854
388	Red nucleus	RN	-3.76	4.24	-0.64	854
389	Red nucleus	RN	-3.76	4.25	-0.72	854
390	Midbrain reticular nucleus	MRN	-3.8	4.16	-1.06	827
391	Midbrain reticular nucleus	MRN	-3.79	4.22	-1.01	827
392	Pontine reticular nucleus	PRNr	-3.73	4.78	-0.77	932
393	Midbrain reticular nucleus	MRN	-3.76	3.95	-0.52	827
394	Midbrain reticular nucleus retrorubral area	RR	-3.81	4.27	-1.27	826
395	Midbrain reticular nucleus retrorubral area	RR	-3.57	4.75	1.13	826
396	Midbrain	MB	-3.71	3.73	0.34	807
397	Midbrain reticular nucleus	MRN	-3.7	3.78	0.41	827
398	Midbrain reticular nucleus	MRN	-3.68	3.88	0.53	827
399	Midbrain reticular nucleus	MRN	-3.68	4.04	0.36	827
400	Midbrain	MB	-3.71	3.05	0.87	807
401	Superior colliculus motor related deep gray layer	SCdg	-3.68	2.88	1.33	832
402	Superior colliculus motor related deep gray layer	SCdg	-3.67	2.98	1.41	832
403	Superior colliculus motor related deep gray layer	SCdg	-3.66	3.08	1.33	832
404	Superior colliculus motor related intermediate white layer	SCiw	-3.65	3.04	1.51	834
405	Superior colliculus motor related intermediate white layer	SCiw	-3.64	3.02	1.62	834
406	Superior colliculus motor related intermediate white layer	SCiw	-3.66	2.8	1.6	834
407	Midbrain reticular nucleus	MRN	-3.58	4.19	1.45	827
408	Midbrain reticular nucleus	MRN	-3.66	3.57	0.97	827
409	Midbrain reticular nucleus	MRN	-3.64	3.72	1.08	827
410	Superior colliculus motor related intermediate white layer	SCiw	-4.01	2.02	-0.87	834
411	Superior colliculus motor related intermediate white layer	SCiw	-4.01	2.04	-0.89	834
412	Superior colliculus motor related intermediate white layer	SCiw	-4.03	2.28	-1.35	834
413	Superior colliculus motor related intermediate white layer	SCiw	-4.02	2.39	-1.25	834
414	Superior colliculus motor related intermediate white layer	SCiw	-4.02	2.45	-1.31	834
415	Superior colliculus motor related deep gray layer	SCdg	-4.0	2.62	-1.23	832
416	Superior colliculus motor related intermediate white layer	SCiw	-4.02	2.49	-1.37	834
417	Superior colliculus motor related intermediate white layer	SCiw	-4.02	2.51	-1.42	834
418	Superior colliculus motor related intermediate white layer	SCiw	-4.04	2.51	-1.67	834
419	Superior colliculus motor related intermediate white layer	SCiw	-4.04	2.53	-1.64	834
420	Superior colliculus motor related intermediate white layer	SCiw	-4.04	2.63	-1.71	834
421	Superior colliculus motor related intermediate white layer	SCiw	-4.03	2.64	-1.57	834
422	Superior colliculus motor related intermediate white layer	SCiw	-4.02	2.66	-1.53	834
423	Superior colliculus motor related deep gray layer	SCdg	-4.02	2.67	-1.46	832
424	Superior colliculus motor related intermediate white layer	SCiw	-4.02	2.71	-1.49	834
425	Superior colliculus motor related deep gray layer	SCdg	-4.01	2.77	-1.46	832
426	Superior colliculus motor related deep gray layer	SCdg	-4.0	2.82	-1.4	832
427	Midbrain	MB	-4.02	2.81	-1.61	807
428	Midbrain	MB	-3.96	3.04	-1.14	807
429	Midbrain	MB	-3.96	3.07	-1.15	807
430	Midbrain reticular nucleus	MRN	-3.96	3.17	-1.18	827
431	Midbrain reticular nucleus	MRN	-3.95	3.27	-1.2	827
432	Periaqueductal gray	PAG	-3.92	3.25	-0.83	839
433	Periaqueductal gray	PAG	-3.9	3.39	-0.74	839
434	Oculomotor nucleus	III	-3.84	3.76	-0.27	855
435	Midbrain	MB	-3.84	3.74	-0.34	807
436	Midbrain reticular nucleus	MRN	-3.84	3.93	-0.46	827
437	Midbrain reticular nucleus	MRN	-3.84	3.94	-0.46	827
438	Midbrain reticular nucleus	MRN	-3.84	3.97	-0.53	827
439	Midbrain reticular nucleus	MRN	-3.85	3.98	-0.57	827
440	Midbrain reticular nucleus	MRN	-3.84	4.01	-0.5	827
441	Midbrain reticular nucleus	MRN	-3.83	4.0	-0.46	827
442	Midbrain reticular nucleus	MRN	-3.83	4.02	-0.44	827
443	Midbrain reticular nucleus	MRN	-3.83	3.98	-0.42	827
444	Midbrain reticular nucleus	MRN	-3.83	4.0	-0.41	827
445	Midbrain reticular nucleus	MRN	-3.83	4.0	-0.35	827
446	Midbrain reticular nucleus	MRN	-3.82	4.08	-0.39	827
447	Midbrain reticular nucleus	MRN	-3.84	4.11	-0.55	827
448	Midbrain reticular nucleus	MRN	-3.84	4.18	-0.62	827
449	Midbrain reticular nucleus	MRN	-3.84	4.22	-0.65	827
450	Midbrain reticular nucleus	MRN	-3.77	3.56	0.69	827
451	Midbrain reticular nucleus	MRN	-3.78	3.7	0.47	827
452	Midbrain	MB	-3.79	3.73	0.31	807
453	Midbrain reticular nucleus	MRN	-3.76	4.02	0.38	827
454	Midbrain reticular nucleus	MRN	-3.77	4.0	0.25	827
455	Midbrain reticular nucleus	MRN	-3.77	3.37	0.83	827
456	Midbrain reticular nucleus	MRN	-3.66	4.19	1.36	827
457	Superior colliculus motor related intermediate white layer	SCiw	-3.76	2.69	1.48	834
458	Superior colliculus motor related intermediate white layer	SCiw	-3.75	2.81	1.5	834
459	Superior colliculus motor related intermediate white layer	SCiw	-3.73	2.95	1.62	834
460	Periaqueductal gray	PAG	-3.86	2.81	0.2	839
461	Superior colliculus motor related intermediate white layer	SCiw	-4.08	1.98	-0.75	834
462	Superior colliculus motor related intermediate white layer	SCiw	-4.09	2.18	-1.06	834
463	Superior colliculus motor related intermediate white layer	SCiw	-4.09	2.25	-1.06	834
464	Superior colliculus motor related intermediate white layer	SCiw	-4.09	2.29	-1.1	834
465	Superior colliculus motor related deep gray layer	SCdg	-4.08	2.37	-1.09	832
466	Superior colliculus motor related intermediate white layer	SCiw	-4.1	2.3	-1.27	834
467	Superior colliculus motor related intermediate white layer	SCiw	-4.13	2.36	-1.65	834
468	Superior colliculus motor related deep gray layer	SCdg	-4.06	2.72	-1.15	832
469	Superior colliculus motor related deep gray layer	SCdg	-4.06	2.9	-1.19	832
470	Midbrain reticular nucleus	MRN	-4.03	3.35	-1.25	827
471	Midbrain reticular nucleus	MRN	-4.02	3.54	-1.34	827
472	Midbrain reticular nucleus	MRN	-3.97	3.8	-0.93	827
473	Midbrain	MB	-3.91	3.62	-0.13	807
474	Midbrain	MB	-3.9	3.74	-0.09	807
475	Oculomotor nucleus	III	-3.9	3.76	-0.15	855
476	Midbrain	MB	-3.88	3.96	-0.04	807
477	Midbrain reticular nucleus	MRN	-3.92	4.01	-0.48	827
478	Oculomotor nucleus	III	-3.88	3.72	0.22	855
479	Midbrain	MB	-3.86	3.78	0.32	807
480	Midbrain reticular nucleus	MRN	-3.85	3.9	0.36	827
481	Midbrain reticular nucleus	MRN	-3.85	4.02	0.24	827
482	Midbrain	MB	-3.9	3.74	-0.12	807
483	Superior colliculus motor related intermediate white layer	SCiw	-3.84	2.62	1.57	834
484	Superior colliculus motor related intermediate white layer	SCiw	-3.84	2.65	1.48	834
485	Superior colliculus motor related deep gray layer	SCdg	-3.84	3.08	1.15	832
486	Midbrain reticular nucleus	MRN	-3.84	3.28	1.03	827
487	Superior colliculus motor related intermediate white layer	SCiw	-4.2	2.17	-1.28	834
488	Superior colliculus motor related intermediate white layer	SCiw	-4.18	2.33	-1.21	834
489	Superior colliculus motor related intermediate white layer	SCiw	-4.2	2.29	-1.43	834
490	Midbrain	MB	-3.98	3.76	-0.08	807
491	Midbrain	MB	-4.0	3.75	-0.29	807
492	Superior colliculus motor related intermediate white layer	SCiw	-4.27	2.27	-1.32	834
493	Midbrain reticular nucleus	MRN	-4.16	3.56	-1.04	827
494	Dorsal nucleus raphe	DR	-4.06	3.62	0.03	882
495	Midbrain reticular nucleus	MRN	-3.99	3.52	0.96	827
496	Midbrain reticular nucleus	MRN	-3.93	3.69	1.42	827
497	Midbrain reticular nucleus	MRN	-3.9	4.02	1.5	827
498	Superior colliculus motor related intermediate white layer	SCiw	-4.35	2.25	-1.34	834
499	Midbrain	MB	-4.28	3.02	-1.06	807
500	Dorsal nucleus raphe	DR	-4.15	3.67	-0.1	882
501	Midbrain reticular nucleus	MRN	-4.08	3.18	1.02	827
502	Midbrain reticular nucleus	MRN	-4.23	4.02	-0.35	827
503	Midbrain reticular nucleus	MRN	-4.25	4.03	-0.6	827
504	Midbrain reticular nucleus	MRN	-4.25	4.04	-0.61	827
505	Pedunculopontine nucleus	PPN	-4.28	4.6	-1.46	868
506	Dorsal nucleus raphe	DR	-4.22	3.77	-0.03	882
507	Pontine reticular nucleus	PRNr	-4.18	5.34	-0.87	932
508	Superior colliculus motor related deep gray layer	SCdg	-4.46	2.48	-0.92	832
509	Periaqueductal gray	PAG	-4.41	3.21	-0.87	839
510	Periaqueductal gray	PAG	-4.32	3.69	-0.2	839
511	Midbrain	MB	-4.26	4.1	0.06	807
512	Pedunculopontine nucleus	PPN	-4.39	4.34	-1.58	868
513	Pedunculopontine nucleus	PPN	-4.36	4.61	-1.46	868
514	Pontine reticular nucleus	PRNr	-4.24	5.46	-0.75	932
515	Pontine reticular nucleus	PRNr	-4.25	5.42	-0.87	932
516	Midbrain reticular nucleus	MRN	-4.23	3.26	1.08	827
517	Midbrain reticular nucleus	MRN	-4.4	3.99	-0.47	827
518	Pontine reticular nucleus	PRNr	-4.35	5.01	-0.75	932
519	Pontine reticular nucleus	PRNr	-4.34	5.28	-0.84	932
520	Pontine reticular nucleus	PRNr	-4.33	5.36	-0.77	932
521	Pontine reticular nucleus	PRNr	-4.33	5.4	-0.81	932
522	Pontine reticular nucleus	PRNr	-4.33	5.47	-0.84	932
523	crossed tectospinal pathway	tspc	-4.25	5.0	0.48	1230
524	Pontine reticular nucleus	PRNr	-4.32	5.54	-0.75	932
525	Periaqueductal gray	PAG	-4.51	3.69	-0.58	839
526	Midbrain reticular nucleus	MRN	-4.48	3.96	-0.49	827
527	Parabrachial nucleus	PB	-4.58	4.18	-1.71	891
528	Pedunculopontine nucleus	PPN	-4.52	4.45	-1.26	868
529	Pontine reticular nucleus	PRNr	-4.47	4.83	-1.0	932
530	Pontine reticular nucleus	PRNr	-4.44	4.92	-0.76	932
531	Pontine reticular nucleus	PRNr	-4.43	5.11	-0.84	932
532	Pontine reticular nucleus	PRNr	-4.43	5.14	-0.83	932
533	Pontine reticular nucleus	PRNr	-4.42	5.25	-0.83	932
534	Pontine reticular nucleus	PRNr	-4.4	5.6	-0.88	932
535	Pontine reticular nucleus	PRNr	-4.4	5.57	-0.82	932
536	Peritrigeminal zone	P5	-4.44	5.64	-1.36	921
537	Pedunculopontine nucleus	PPN	-4.59	4.53	-1.24	868
538	Supratrigeminal nucleus	SUT	-4.61	4.87	-1.7	918
539	Supratrigeminal nucleus	SUT	-4.61	4.89	-1.68	918
540	Pontine reticular nucleus	PRNr	-4.53	4.95	-0.82	932
541	Pontine reticular nucleus	PRNr	-4.52	4.97	-0.75	932
542	Pontine reticular nucleus	PRNr	-4.53	5.01	-0.86	932
543	Pontine reticular nucleus	PRNr	-4.54	4.99	-1.02	932
544	Pontine reticular nucleus	PRNr	-4.52	5.11	-0.91	932
545	Pontine reticular nucleus	PRNr	-4.52	5.19	-0.9	932
546	Pontine reticular nucleus	PRNr	-4.52	5.17	-0.95	932
547	Pontine reticular nucleus	PRNr	-4.49	5.27	-0.7	932
548	Pontine reticular nucleus	PRNr	-4.52	5.29	-0.99	932
549	Pontine reticular nucleus	PRNr	-4.51	5.32	-0.98	932
550	Pontine reticular nucleus	PRNr	-4.5	5.52	-0.97	932
551	Pontine reticular nucleus	PRNr	-4.47	5.7	-0.75	932
552	Pontine reticular nucleus	PRNr	-4.47	5.69	-0.77	932
553	Motor nucleus of trigeminal	V	-4.55	5.49	-1.57	920
554	Periaqueductal gray	PAG	-4.49	3.63	0.63	839
555	Midbrain reticular nucleus	MRN	-4.48	3.79	0.69	827
556	Midbrain reticular nucleus	MRN	-4.43	4.5	0.66	827
557	Principal sensory nucleus of the trigeminal	PSV	-4.7	5.23	-2.05	890
558	Principal sensory nucleus of the trigeminal	PSV	-4.7	5.09	-2.0	890
559	Parabrachial nucleus	PB	-4.73	4.56	-1.94	891
560	Parabrachial nucleus	PB	-4.71	4.67	-1.79	891
561	Supratrigeminal nucleus	SUT	-4.68	4.83	-1.53	918
562	Supratrigeminal nucleus	SUT	-4.66	4.82	-1.27	918
563	Pontine reticular nucleus	PRNr	-4.61	4.89	-0.77	932
564	Pontine reticular nucleus	PRNr	-4.6	4.92	-0.71	932
565	Pontine reticular nucleus	PRNr	-4.61	5.0	-0.84	932
566	Pontine reticular nucleus	PRNr	-4.61	5.12	-1.01	932
567	Pontine reticular nucleus	PRNr	-4.6	5.27	-0.97	932
568	Pontine reticular nucleus caudal part	PRNc	-4.6	5.45	-1.07	914
569	Pontine reticular nucleus caudal part	PRNc	-4.6	5.58	-1.17	914
570	Pontine reticular nucleus	PRNr	-4.58	5.23	-0.71	932
571	Pontine reticular nucleus	PRNr	-4.57	5.39	-0.72	932
572	Pontine reticular nucleus	PRNr	-4.56	5.39	-0.64	932
573	Pontine reticular nucleus	PRNr	-4.55	5.45	-0.57	932
574	Pontine reticular nucleus caudal part	PRNc	-4.54	5.63	-0.61	914
575	Midbrain	MB	-4.72	3.75	-1.12	807
576	Midbrain reticular nucleus	MRN	-4.64	4.59	-0.88	827
577	Periaqueductal gray	PAG	-4.7	3.61	-0.74	839
578	Midbrain reticular nucleus	MRN	-4.5	4.53	0.77	827
579	Pons	P	-4.44	4.7	1.32	884
580	Supratrigeminal nucleus	SUT	-4.37	5.03	1.82	918
581	Supratrigeminal nucleus	SUT	-4.37	5.07	1.85	918
582	Supratrigeminal nucleus	SUT	-4.37	5.1	1.82	918
583	Supratrigeminal nucleus	SUT	-4.38	5.09	1.75	918
584	Koelliker-Fuse subnucleus	KF	-4.81	4.62	-2.02	892
585	Koelliker-Fuse subnucleus	KF	-4.81	4.63	-2.0	892
586	Principal sensory nucleus of the trigeminal	PSV	-4.79	5.07	-2.06	890
587	Intertrigeminal nucleus	I5	-4.77	5.11	-1.89	924
588	Supratrigeminal nucleus	SUT	-4.79	4.8	-1.82	918
589	Supratrigeminal nucleus	SUT	-4.78	4.73	-1.68	918
590	Supratrigeminal nucleus	SUT	-4.77	4.83	-1.69	918
591	Pontine reticular nucleus caudal part	PRNc	-4.67	5.09	-0.72	914
592	Pontine reticular nucleus	PRNr	-4.66	5.03	-0.58	932
593	Pontine reticular nucleus caudal part	PRNc	-4.66	5.81	-1.22	914
594	Pontine reticular nucleus caudal part	PRNc	-4.63	5.99	-0.96	914
595	Pontine reticular nucleus caudal part	PRNc	-4.59	6.15	-0.68	914
596	Pontine reticular nucleus	PRNr	-4.54	5.42	0.48	932
597	Pontine reticular nucleus caudal part	PRNc	-4.51	5.62	0.63	914
598	Pontine reticular nucleus	PRNr	-4.51	5.38	0.89	932
599	Pontine reticular nucleus	PRNr	-4.51	5.41	0.89	932
600	Pons	P	-4.55	4.64	1.04	884
601	Parabrachial nucleus	PB	-4.49	4.54	1.79	891
602	Parabrachial nucleus	PB	-4.49	4.56	1.81	891
603	Parabrachial nucleus	PB	-4.48	4.6	1.88	891
604	Parabrachial nucleus	PB	-4.48	4.62	1.86	891
605	Parabrachial nucleus	PB	-4.46	4.76	1.9	891
606	Parabrachial nucleus	PB	-4.47	4.7	1.86	891
607	Parabrachial nucleus	PB	-4.47	4.7	1.84	891
608	Parabrachial nucleus	PB	-4.48	4.73	1.73	891
609	Parabrachial nucleus	PB	-4.48	4.74	1.7	891
610	Supratrigeminal nucleus	SUT	-4.48	4.85	1.63	918
611	Supratrigeminal nucleus	SUT	-4.51	4.79	1.38	918
612	Motor nucleus of trigeminal	V	-4.46	5.17	1.62	920
613	Motor nucleus of trigeminal	V	-4.44	5.45	1.6	920
614	Pons	P	-4.42	5.52	1.77	884
615	Supratrigeminal nucleus	SUT	-4.47	4.91	1.75	918
616	Supratrigeminal nucleus	SUT	-4.47	5.0	1.66	918
617	Supratrigeminal nucleus	SUT	-4.46	5.08	1.68	918
618	Motor nucleus of trigeminal	V	-4.46	5.13	1.68	920
619	Motor nucleus of trigeminal	V	-4.46	5.16	1.68	920
620	Supratrigeminal nucleus	SUT	-4.45	5.11	1.78	918
621	Motor nucleus of trigeminal	V	-4.43	5.47	1.77	920
622	Supratrigeminal nucleus	SUT	-4.45	5.09	1.83	918
623	Pons	P	-4.46	4.85	1.91	884
624	Supratrigeminal nucleus	SUT	-4.45	4.95	1.89	918
625	Supratrigeminal nucleus	SUT	-4.45	5.01	1.87	918
626	Pons	P	-4.45	4.95	1.95	884
627	Pons	P	-4.44	4.99	2.0	884
628	Pons	P	-4.44	5.08	1.95	884
629	Pons	P	-4.43	5.16	1.93	884
630	Pons	P	-4.43	5.2	1.96	884
631	Principal sensory nucleus of the trigeminal	PSV	-4.42	5.22	2.06	890
632	Principal sensory nucleus of the trigeminal	PSV	-4.41	5.34	2.04	890
633	Principal sensory nucleus of the trigeminal	PSV	-4.41	5.32	2.09	890
634	Principal sensory nucleus of the trigeminal	PSV	-4.38	5.9	1.98	890
635	Periaqueductal gray	PAG	-4.64	3.79	0.71	839
636	Midbrain	MB	-4.64	3.93	0.59	807
637	Midbrain reticular nucleus	MRN	-4.58	4.62	0.66	827
638	Koelliker-Fuse subnucleus	KF	-4.88	4.79	-1.98	892
639	Pons	P	-4.8	5.77	-1.83	884
640	Pontine reticular nucleus caudal part	PRNc	-4.73	6.14	-1.3	914
641	Pontine reticular nucleus caudal part	PRNc	-4.71	5.54	-0.64	914
642	Pontine reticular nucleus caudal part	PRNc	-4.75	4.91	-0.56	914
643	Pontine reticular nucleus caudal part	PRNc	-4.74	5.07	-0.56	914
644	Supratrigeminal nucleus	SUT	-4.82	4.74	-1.22	918
645	Supratrigeminal nucleus	SUT	-4.81	4.77	-1.19	918
646	Pontine reticular nucleus	PRNr	-4.63	5.03	0.72	932
647	Nucleus raphe magnus	RM	-4.61	6.13	0.02	1012
648	Parabrachial nucleus	PB	-4.58	4.48	1.73	891
649	Parabrachial nucleus	PB	-4.56	4.59	1.89	891
650	Parabrachial nucleus	PB	-4.55	4.62	1.91	891
651	Parabrachial nucleus	PB	-4.56	4.64	1.84	891
652	Parabrachial nucleus	PB	-4.57	4.58	1.71	891
653	Parabrachial nucleus	PB	-4.58	4.58	1.68	891
654	Parabrachial nucleus	PB	-4.58	4.66	1.63	891
655	Parabrachial nucleus	PB	-4.57	4.69	1.72	891
656	Parabrachial nucleus	PB	-4.56	4.73	1.76	891
657	Parabrachial nucleus	PB	-4.56	4.78	1.67	891
658	Parabrachial nucleus	PB	-4.55	4.72	1.84	891
659	Parabrachial nucleus	PB	-4.55	4.69	1.87	891
660	Parabrachial nucleus	PB	-4.55	4.71	1.9	891
661	Parabrachial nucleus	PB	-4.53	4.76	2.01	891
662	Parabrachial nucleus	PB	-4.57	4.71	1.64	891
663	Parabrachial nucleus	PB	-4.54	4.84	1.88	891
664	Supratrigeminal nucleus	SUT	-4.56	4.89	1.59	918
665	Supratrigeminal nucleus	SUT	-4.56	4.99	1.54	918
666	Peritrigeminal zone	P5	-4.57	4.98	1.42	921
667	Motor nucleus of trigeminal	V	-4.54	5.12	1.61	920
668	Supratrigeminal nucleus	SUT	-4.55	5.02	1.67	918
669	Supratrigeminal nucleus	SUT	-4.54	4.96	1.75	918
670	Supratrigeminal nucleus	SUT	-4.54	4.97	1.82	918
671	Supratrigeminal nucleus	SUT	-4.53	5.03	1.81	918
672	Supratrigeminal nucleus	SUT	-4.54	5.06	1.76	918
673	Motor nucleus of trigeminal	V	-4.54	5.07	1.71	920
674	Motor nucleus of trigeminal	V	-4.53	5.32	1.66	920
675	Motor nucleus of trigeminal	V	-4.52	5.29	1.71	920
676	Motor nucleus of trigeminal	V	-4.53	5.18	1.77	920
677	Motor nucleus of trigeminal	V	-4.53	5.13	1.81	920
678	Supratrigeminal nucleus	SUT	-4.52	5.11	1.89	918
679	Pons	P	-4.52	5.16	1.88	884
680	Pons	P	-4.52	5.15	1.9	884
681	Pons	P	-4.52	5.18	1.89	884
682	Pons	P	-4.5	5.56	1.79	884
683	Koelliker-Fuse subnucleus	KF	-4.52	4.91	2.02	892
684	Pons	P	-4.52	4.94	2.01	884
685	Koelliker-Fuse subnucleus	KF	-4.52	4.9	2.04	892
686	Pons	P	-4.51	5.02	2.06	884
687	Pons	P	-4.51	5.19	1.96	884
688	Principal sensory nucleus of the trigeminal	PSV	-4.5	5.23	1.98	890
689	Pons	P	-4.51	5.15	1.93	884
690	Principal sensory nucleus of the trigeminal	PSV	-4.51	5.1	2.05	890
691	Principal sensory nucleus of the trigeminal	PSV	-4.51	5.09	2.07	890
692	Principal sensory nucleus of the trigeminal	PSV	-4.5	5.12	2.09	890
693	Principal sensory nucleus of the trigeminal	PSV	-4.5	5.16	2.09	890
694	Principal sensory nucleus of the trigeminal	PSV	-4.5	5.21	2.09	890
695	Principal sensory nucleus of the trigeminal	PSV	-4.5	5.14	2.11	890
696	Principal sensory nucleus of the trigeminal	PSV	-4.5	5.09	2.12	890
697	Principal sensory nucleus of the trigeminal	PSV	-4.49	5.27	2.11	890
698	Principal sensory nucleus of the trigeminal	PSV	-4.49	5.29	2.14	890
699	Principal sensory nucleus of the trigeminal	PSV	-4.5	5.31	2.0	890
700	Principal sensory nucleus of the trigeminal	PSV	-4.49	5.42	2.0	890
701	Principal sensory nucleus of the trigeminal	PSV	-4.5	5.28	2.02	890
702	Pontine reticular nucleus caudal part	PRNc	-4.52	5.94	1.24	914
703	Parabrachial nucleus	PB	-4.94	4.58	-1.63	891
704	Supratrigeminal nucleus	SUT	-4.93	4.73	-1.54	918
705	Pons	P	-4.93	5.0	-1.79	884
706	Koelliker-Fuse subnucleus	KF	-4.95	4.8	-1.92	892
707	Supratrigeminal nucleus	SUT	-4.93	4.9	-1.76	918
708	Pons	P	-4.9	4.61	-1.16	884
709	Pons	P	-4.89	4.62	-1.02	884
710	Pons	P	-4.88	4.67	-0.97	884
711	Pontine reticular nucleus caudal part	PRNc	-4.83	4.96	-0.6	914
712	Pontine reticular nucleus caudal part	PRNc	-4.81	5.37	-0.75	914
713	Pontine reticular nucleus caudal part	PRNc	-4.81	5.41	-0.77	914
714	Pontine reticular nucleus caudal part	PRNc	-4.79	6.13	-1.12	914
715	Pontine reticular nucleus caudal part	PRNc	-4.8	6.07	-1.21	914
716	Parabrachial nucleus	PB	-4.67	4.61	1.5	891
717	Parabrachial nucleus	PB	-4.67	4.58	1.52	891
718	Pons	P	-4.69	4.68	1.22	884
719	Peritrigeminal zone	P5	-4.67	4.95	1.26	921
720	Peritrigeminal zone	P5	-4.65	5.16	1.28	921
721	Supratrigeminal nucleus	SUT	-4.64	4.98	1.58	918
722	Supratrigeminal nucleus	SUT	-4.66	4.74	1.52	918
723	Parabrachial nucleus	PB	-4.65	4.71	1.59	891
724	Parabrachial nucleus	PB	-4.65	4.66	1.72	891
725	Parabrachial nucleus	PB	-4.62	4.79	1.88	891
726	Parabrachial nucleus	PB	-4.63	4.73	1.88	891
727	Koelliker-Fuse subnucleus	KF	-4.61	4.75	2.03	892
728	Koelliker-Fuse subnucleus	KF	-4.61	4.76	2.01	892
729	Koelliker-Fuse subnucleus	KF	-4.61	4.77	2.0	892
730	Parabrachial nucleus	PB	-4.63	4.62	1.92	891
731	Parabrachial nucleus	PB	-4.62	4.66	2.01	891
732	Parabrachial nucleus	PB	-4.62	4.62	2.02	891
733	Parabrachial nucleus	PB	-4.63	4.57	1.98	891
734	Parabrachial nucleus	PB	-4.64	4.52	1.96	891
735	Parabrachial nucleus	PB	-4.65	4.43	1.9	891
736	Parabrachial nucleus	PB	-4.64	4.49	1.91	891
737	Parabrachial nucleus	PB	-4.64	4.53	1.92	891
738	Parabrachial nucleus	PB	-4.63	4.56	1.95	891
739	Parabrachial nucleus	PB	-4.64	4.5	1.89	891
740	Parabrachial nucleus	PB	-4.64	4.53	1.86	891
741	Parabrachial nucleus	PB	-4.65	4.55	1.81	891
742	Parabrachial nucleus	PB	-4.64	4.56	1.83	891
743	Parabrachial nucleus	PB	-4.64	4.58	1.81	891
744	Parabrachial nucleus	PB	-4.66	4.52	1.73	891
745	Supratrigeminal nucleus	SUT	-4.61	4.99	1.89	918
746	Pons	P	-4.6	5.01	1.96	884
747	Pons	P	-4.6	5.04	1.96	884
748	Pons	P	-4.6	5.09	1.93	884
749	Motor nucleus of trigeminal	V	-4.61	5.1	1.79	920
750	Motor nucleus of trigeminal	V	-4.6	5.49	1.63	920
751	Motor nucleus of trigeminal	V	-4.6	5.58	1.52	920
752	Principal sensory nucleus of the trigeminal	PSV	-4.55	5.83	1.88	890
753	Principal sensory nucleus of the trigeminal	PSV	-4.57	5.48	1.95	890
754	Principal sensory nucleus of the trigeminal	PSV	-4.56	5.49	2.01	890
755	Principal sensory nucleus of the trigeminal	PSV	-4.57	5.39	1.97	890
756	Pons	P	-4.58	5.34	1.93	884
757	Principal sensory nucleus of the trigeminal	PSV	-4.58	5.31	2.01	890
758	Principal sensory nucleus of the trigeminal	PSV	-4.58	5.27	2.05	890
759	Principal sensory nucleus of the trigeminal	PSV	-4.58	5.21	2.05	890
760	Principal sensory nucleus of the trigeminal	PSV	-4.59	5.17	1.99	890
761	Pons	P	-4.59	5.11	1.97	884
762	Principal sensory nucleus of the trigeminal	PSV	-4.59	5.12	2.01	890
763	Principal sensory nucleus of the trigeminal	PSV	-4.59	5.13	2.03	890
764	Principal sensory nucleus of the trigeminal	PSV	-4.59	5.05	2.03	890
765	Principal sensory nucleus of the trigeminal	PSV	-4.59	5.02	2.03	890
766	Principal sensory nucleus of the trigeminal	PSV	-4.59	5.05	2.05	890
767	Principal sensory nucleus of the trigeminal	PSV	-4.58	5.07	2.13	890
768	Principal sensory nucleus of the trigeminal	PSV	-4.58	5.1	2.14	890
769	Principal sensory nucleus of the trigeminal	PSV	-4.58	5.12	2.15	890
770	Koelliker-Fuse subnucleus	KF	-4.59	4.97	2.07	892
771	Koelliker-Fuse subnucleus	KF	-4.61	4.95	1.97	892
772	Supratrigeminal nucleus	SUT	-5.01	4.92	-1.74	918
773	Peritrigeminal zone	P5	-4.93	5.18	-1.08	921
774	Peritrigeminal zone	P5	-4.93	5.32	-1.13	921
775	Peritrigeminal zone	P5	-4.93	5.44	-1.19	921
776	Pons	P	-4.9	5.85	-1.19	884
777	Pons	P	-4.89	5.89	-1.2	884
778	Pontine reticular nucleus caudal part	PRNc	-4.87	6.03	-1.06	914
779	Pons	P	-4.94	5.93	-1.74	884
780	Pontine reticular nucleus caudal part	PRNc	-4.86	6.06	-0.94	914
781	Koelliker-Fuse subnucleus	KF	-5.03	4.72	-1.82	892
782	Parabrachial nucleus	PB	-5.03	4.67	-1.74	891
783	Supratrigeminal nucleus	SUT	-4.99	4.79	-1.42	918
784	Supratrigeminal nucleus	SUT	-5.0	4.71	-1.4	918
785	Pons	P	-4.95	4.67	-0.87	884
786	Pons	P	-4.96	4.68	-0.95	884
787	Pontine reticular nucleus caudal part	PRNc	-4.95	4.79	-0.91	914
788	Pontine reticular nucleus caudal part	PRNc	-4.95	4.85	-0.95	914
789	Pons	P	-4.96	4.85	-1.09	884
790	Pontine reticular nucleus caudal part	PRNc	-4.81	5.4	0.23	914
791	Pontine reticular nucleus caudal part	PRNc	-4.76	5.87	0.32	914
792	Pontine reticular nucleus caudal part	PRNc	-4.81	5.92	-0.23	914
793	crossed tectospinal pathway	tspc	-4.79	5.43	0.37	1230
794	Pontine reticular nucleus caudal part	PRNc	-4.75	5.42	0.89	914
795	Pontine reticular nucleus caudal part	PRNc	-4.73	5.58	0.99	914
796	Pontine reticular nucleus caudal part	PRNc	-4.73	5.59	0.95	914
797	Pontine reticular nucleus caudal part	PRNc	-4.72	5.92	0.79	914
798	Pontine reticular nucleus caudal part	PRNc	-4.69	6.14	0.91	914
799	lateral lemniscus	ll	-4.67	6.19	1.17	1141
800	Pontine reticular nucleus caudal part	PRNc	-4.69	5.91	1.12	914
801	Pontine reticular nucleus caudal part	PRNc	-4.69	5.81	1.21	914
802	Pons	P	-4.65	6.01	1.47	884
803	Pontine reticular nucleus caudal part	PRNc	-4.81	4.89	0.61	914
804	Pontine reticular nucleus caudal part	PRNc	-4.8	4.99	0.59	914
805	Pontine reticular nucleus caudal part	PRNc	-4.8	4.98	0.6	914
806	Pontine reticular nucleus caudal part	PRNc	-4.79	4.9	0.77	914
807	Pontine reticular nucleus caudal part	PRNc	-4.79	5.01	0.71	914
808	Pontine reticular nucleus caudal part	PRNc	-4.79	5.01	0.73	914
809	Pontine reticular nucleus caudal part	PRNc	-4.78	5.12	0.78	914
810	Pontine reticular nucleus caudal part	PRNc	-4.76	5.13	1.01	914
811	Pontine reticular nucleus caudal part	PRNc	-4.76	5.09	1.0	914
812	Pontine reticular nucleus caudal part	PRNc	-4.76	5.09	0.98	914
813	Pontine reticular nucleus caudal part	PRNc	-4.78	4.96	0.86	914
814	Pontine reticular nucleus caudal part	PRNc	-4.77	4.95	0.99	914
815	Pontine reticular nucleus caudal part	PRNc	-4.76	4.94	1.09	914
816	Supratrigeminal nucleus	SUT	-4.77	4.79	1.15	918
817	Supratrigeminal nucleus	SUT	-4.77	4.81	1.15	918
818	Pons	P	-4.79	4.62	1.05	884
819	Parabrachial nucleus	PB	-4.76	4.49	1.43	891
820	Parabrachial nucleus	PB	-4.76	4.51	1.46	891
821	Parabrachial nucleus	PB	-4.76	4.56	1.45	891
822	Parabrachial nucleus	PB	-4.75	4.54	1.53	891
823	Parabrachial nucleus	PB	-4.77	4.64	1.29	891
824	Pons	P	-4.77	4.7	1.17	884
825	Pons	P	-4.77	4.72	1.16	884
826	Supratrigeminal nucleus	SUT	-4.77	4.75	1.17	918
827	Supratrigeminal nucleus	SUT	-4.77	4.76	1.2	918
828	Supratrigeminal nucleus	SUT	-4.75	4.74	1.35	918
829	Supratrigeminal nucleus	SUT	-4.75	4.78	1.38	918
830	Supratrigeminal nucleus	SUT	-4.71	4.88	1.7	918
831	Supratrigeminal nucleus	SUT	-4.71	4.92	1.71	918
832	Supratrigeminal nucleus	SUT	-4.72	4.85	1.63	918
833	Supratrigeminal nucleus	SUT	-4.73	4.86	1.56	918
834	Supratrigeminal nucleus	SUT	-4.72	4.87	1.61	918
835	Supratrigeminal nucleus	SUT	-4.72	4.88	1.59	918
836	Supratrigeminal nucleus	SUT	-4.73	4.86	1.48	918
837	Supratrigeminal nucleus	SUT	-4.73	4.89	1.52	918
838	Supratrigeminal nucleus	SUT	-4.74	4.87	1.43	918
839	Supratrigeminal nucleus	SUT	-4.73	4.88	1.47	918
840	Supratrigeminal nucleus	SUT	-4.74	4.89	1.44	918
841	Peritrigeminal zone	P5	-4.73	4.92	1.45	921
842	Peritrigeminal zone	P5	-4.74	4.91	1.41	921
843	Supratrigeminal nucleus	SUT	-4.73	4.91	1.5	918
844	Supratrigeminal nucleus	SUT	-4.73	4.93	1.5	918
845	Supratrigeminal nucleus	SUT	-4.73	4.92	1.52	918
846	Supratrigeminal nucleus	SUT	-4.72	4.94	1.53	918
847	Motor nucleus of trigeminal	V	-4.73	4.96	1.5	920
848	Peritrigeminal zone	P5	-4.73	4.96	1.48	921
849	Motor nucleus of trigeminal	V	-4.72	4.99	1.49	920
850	Motor nucleus of trigeminal	V	-4.72	5.0	1.49	920
851	Motor nucleus of trigeminal	V	-4.72	5.01	1.53	920
852	Motor nucleus of trigeminal	V	-4.72	5.02	1.55	920
853	Motor nucleus of trigeminal	V	-4.72	4.94	1.58	920
854	Supratrigeminal nucleus	SUT	-4.72	4.92	1.6	918
855	Supratrigeminal nucleus	SUT	-4.72	4.91	1.64	918
856	Supratrigeminal nucleus	SUT	-4.71	4.94	1.67	918
857	Motor nucleus of trigeminal	V	-4.71	4.97	1.67	920
858	Motor nucleus of trigeminal	V	-4.71	4.98	1.65	920
859	Motor nucleus of trigeminal	V	-4.71	5.03	1.58	920
860	Motor nucleus of trigeminal	V	-4.71	5.04	1.6	920
861	Motor nucleus of trigeminal	V	-4.71	5.05	1.62	920
862	Motor nucleus of trigeminal	V	-4.71	5.06	1.59	920
863	Motor nucleus of trigeminal	V	-4.71	5.07	1.63	920
864	Motor nucleus of trigeminal	V	-4.71	5.08	1.63	920
865	Motor nucleus of trigeminal	V	-4.7	5.07	1.65	920
866	Motor nucleus of trigeminal	V	-4.71	5.06	1.65	920
867	Motor nucleus of trigeminal	V	-4.71	5.04	1.66	920
868	Motor nucleus of trigeminal	V	-4.71	5.03	1.65	920
869	Motor nucleus of trigeminal	V	-4.71	5.0	1.69	920
870	Motor nucleus of trigeminal	V	-4.7	5.03	1.68	920
871	Motor nucleus of trigeminal	V	-4.7	5.03	1.69	920
872	Motor nucleus of trigeminal	V	-4.71	5.01	1.7	920
873	Motor nucleus of trigeminal	V	-4.7	5.01	1.72	920
874	Motor nucleus of trigeminal	V	-4.7	5.05	1.75	920
875	Motor nucleus of trigeminal	V	-4.7	5.05	1.7	920
876	Peritrigeminal zone	P5	-4.73	5.22	1.26	921
877	Peritrigeminal zone	P5	-4.71	5.34	1.38	921
878	Motor nucleus of trigeminal	V	-4.7	5.12	1.64	920
879	Motor nucleus of trigeminal	V	-4.7	5.13	1.64	920
880	Motor nucleus of trigeminal	V	-4.7	5.14	1.65	920
881	Motor nucleus of trigeminal	V	-4.7	5.15	1.66	920
882	Motor nucleus of trigeminal	V	-4.7	5.16	1.66	920
883	Motor nucleus of trigeminal	V	-4.7	5.21	1.63	920
884	Motor nucleus of trigeminal	V	-4.7	5.16	1.68	920
885	Motor nucleus of trigeminal	V	-4.69	5.13	1.82	920
886	Motor nucleus of trigeminal	V	-4.69	5.15	1.78	920
887	Motor nucleus of trigeminal	V	-4.69	5.14	1.8	920
888	Motor nucleus of trigeminal	V	-4.68	5.22	1.83	920
889	Pons	P	-4.67	5.33	1.88	884
890	Motor nucleus of trigeminal	V	-4.68	5.22	1.79	920
891	Motor nucleus of trigeminal	V	-4.69	5.19	1.72	920
892	Motor nucleus of trigeminal	V	-4.69	5.24	1.7	920
893	Motor nucleus of trigeminal	V	-4.69	5.27	1.7	920
894	Motor nucleus of trigeminal	V	-4.68	5.31	1.71	920
895	Motor nucleus of trigeminal	V	-4.67	5.33	1.78	920
896	Motor nucleus of trigeminal	V	-4.68	5.41	1.68	920
897	Motor nucleus of trigeminal	V	-4.68	5.42	1.63	920
898	Motor nucleus of trigeminal	V	-4.68	5.46	1.66	920
899	Motor nucleus of trigeminal	V	-4.67	5.47	1.68	920
900	Motor nucleus of trigeminal	V	-4.69	5.26	1.67	920
901	Motor nucleus of trigeminal	V	-4.69	5.26	1.64	920
902	Motor nucleus of trigeminal	V	-4.69	5.33	1.58	920
903	Motor nucleus of trigeminal	V	-4.68	5.49	1.61	920
904	Motor nucleus of trigeminal	V	-4.67	5.54	1.64	920
905	Motor nucleus of trigeminal	V	-4.67	5.57	1.6	920
906	Motor nucleus of trigeminal	V	-4.67	5.65	1.59	920
907	Superior olivary complex lateral part	SOCl	-4.61	6.61	1.45	906
908	Superior olivary complex lateral part	SOCl	-4.63	6.56	1.27	906
909	Superior olivary complex lateral part	SOCl	-4.6	6.89	1.37	906
910	Pontine reticular nucleus caudal part	PRNc	-4.76	5.22	0.94	914
911	Pontine reticular nucleus caudal part	PRNc	-4.82	5.03	0.4	914
912	Pons	P	-4.92	6.15	-1.7	884
913	Pontine central gray	PCG	-5.03	4.46	-0.72	912
914	Pons	P	-5.02	4.64	-0.75	884
915	Pontine reticular nucleus caudal part	PRNc	-5.02	4.92	-0.91	914
916	Pontine reticular nucleus caudal part	PRNc	-5.01	5.05	-0.92	914
917	Pontine reticular nucleus caudal part	PRNc	-4.95	5.71	-0.81	914
918	Pontine reticular nucleus caudal part	PRNc	-4.97	5.61	-0.94	914
919	Peritrigeminal zone	P5	-5.0	5.48	-1.23	921
920	Pons	P	-4.88	5.65	0.05	884
921	Pontine reticular nucleus caudal part	PRNc	-4.82	5.86	0.58	914
922	Peritrigeminal zone	P5	-4.82	5.22	1.14	921
923	Peritrigeminal zone	P5	-4.81	5.28	1.21	921
924	Pontine reticular nucleus caudal part	PRNc	-4.8	5.67	1.02	914
925	Pontine reticular nucleus caudal part	PRNc	-4.77	6.03	0.98	914
926	Pons	P	-4.75	5.92	1.37	884
927	Motor nucleus of trigeminal	V	-4.75	5.56	1.63	920
928	Motor nucleus of trigeminal	V	-4.74	5.7	1.61	920
929	Principal sensory nucleus of the trigeminal	PSV	-4.71	5.87	1.9	890
930	Principal sensory nucleus of the trigeminal	PSV	-4.7	5.91	1.88	890
931	Principal sensory nucleus of the trigeminal	PSV	-4.7	6.05	1.82	890
932	Principal sensory nucleus of the trigeminal	PSV	-4.7	5.92	1.87	890
933	Pons	P	-4.85	4.6	1.23	884
934	Pons	P	-4.85	4.62	1.22	884
935	Supratrigeminal nucleus	SUT	-4.83	4.87	1.25	918
936	Peritrigeminal zone	P5	-4.83	4.89	1.22	921
937	Supratrigeminal nucleus	SUT	-4.84	4.87	1.21	918
938	Pons	P	-4.86	4.72	1.1	884
939	Pons	P	-4.88	4.59	0.95	884
940	Peritrigeminal zone	P5	-4.82	5.06	1.18	921
941	Parabrachial nucleus	PB	-4.86	4.04	1.65	891
942	Parabrachial nucleus	PB	-4.82	4.41	1.72	891
943	Parabrachial nucleus	PB	-4.85	4.22	1.51	891
944	superior cerebelar peduncles	scp	-4.85	4.33	1.44	1175
945	Supratrigeminal nucleus	SUT	-4.81	4.74	1.64	918
946	Koelliker-Fuse subnucleus	KF	-4.79	4.75	1.85	892
947	Koelliker-Fuse subnucleus	KF	-4.79	4.76	1.84	892
948	Koelliker-Fuse subnucleus	KF	-4.78	4.76	1.89	892
949	Koelliker-Fuse subnucleus	KF	-4.78	4.76	1.98	892
950	Koelliker-Fuse subnucleus	KF	-4.77	4.77	1.99	892
951	Koelliker-Fuse subnucleus	KF	-4.77	4.78	2.01	892
952	Koelliker-Fuse subnucleus	KF	-4.77	4.82	2.02	892
953	Principal sensory nucleus of the trigeminal	PSV	-4.76	4.87	2.08	890
954	Koelliker-Fuse subnucleus	KF	-4.76	4.79	2.09	892
955	Koelliker-Fuse subnucleus	KF	-4.77	4.76	2.09	892
956	Koelliker-Fuse subnucleus	KF	-4.77	4.76	2.08	892
957	Koelliker-Fuse subnucleus	KF	-4.77	4.71	2.07	892
958	Koelliker-Fuse subnucleus	KF	-4.78	4.65	2.05	892
959	Koelliker-Fuse subnucleus	KF	-4.78	4.66	2.03	892
960	Koelliker-Fuse subnucleus	KF	-4.78	4.67	2.02	892
961	Koelliker-Fuse subnucleus	KF	-4.79	4.59	2.01	892
962	Koelliker-Fuse subnucleus	KF	-4.78	4.6	2.02	892
963	Koelliker-Fuse subnucleus	KF	-4.79	4.59	1.96	892
964	Parabrachial nucleus	PB	-4.8	4.6	1.87	891
965	Parabrachial nucleus	PB	-4.79	4.6	1.91	891
966	Koelliker-Fuse subnucleus	KF	-4.79	4.61	1.91	892
967	Koelliker-Fuse subnucleus	KF	-4.79	4.64	1.9	892
968	Koelliker-Fuse subnucleus	KF	-4.79	4.66	1.9	892
969	Koelliker-Fuse subnucleus	KF	-4.8	4.66	1.83	892
970	Pontine reticular nucleus caudal part	PRNc	-4.79	6.26	0.61	914
971	Pontine reticular nucleus caudal part	PRNc	-4.87	6.27	-0.28	914
972	Pontine reticular nucleus caudal part	PRNc	-5.06	5.39	-0.86	914
973	Pontine reticular nucleus caudal part	PRNc	-5.06	5.66	-1.02	914
974	Intermediate reticular nucleus	IRN	-5.03	6.17	-1.13	979
975	Parvicellular reticular nucleus	PARN	-5.1	6.0	-1.75	989
976	Pontine reticular nucleus caudal part	PRNc	-4.95	4.98	0.75	914
977	Pontine reticular nucleus caudal part	PRNc	-4.92	5.63	0.56	914
978	Pontine reticular nucleus caudal part	PRNc	-4.9	6.26	0.34	914
979	Pons	P	-4.8	5.76	1.85	884
980	Principal sensory nucleus of the trigeminal	PSV	-4.81	5.32	2.05	890
981	Pons	P	-4.95	4.55	1.13	884
982	Pons	P	-4.94	4.63	1.11	884
983	Pons	P	-4.93	4.8	1.08	884
984	Pons	P	-4.93	4.85	1.08	884
985	Pons	P	-4.98	4.47	0.85	884
986	Parabrachial nucleus	PB	-4.92	4.62	1.43	891
987	Parabrachial nucleus	PB	-4.9	4.61	1.58	891
988	Supratrigeminal nucleus	SUT	-4.86	4.92	1.83	918
989	Koelliker-Fuse subnucleus	KF	-4.87	4.54	1.99	892
990	Koelliker-Fuse subnucleus	KF	-4.86	4.63	2.02	892
991	Koelliker-Fuse subnucleus	KF	-4.88	4.59	1.92	892
992	Koelliker-Fuse subnucleus	KF	-4.87	4.61	1.95	892
993	Koelliker-Fuse subnucleus	KF	-4.87	4.63	1.97	892
994	Koelliker-Fuse subnucleus	KF	-4.88	4.63	1.85	892
995	Koelliker-Fuse subnucleus	KF	-4.87	4.68	1.95	892
996	Parabrachial nucleus	PB	-4.96	3.87	1.52	891
997	arbor vitae	arb	-4.94	3.98	1.72	1189
998	Parabrachial nucleus	PB	-4.89	4.33	1.94	891
999	Parabrachial nucleus	PB	-4.88	4.48	1.98	891
1000	superior cerebelar peduncles	scp	-4.92	4.35	1.58	1175
1001	facial nerve	VIIn	-5.16	5.68	-1.25	1131
1002	Pontine reticular nucleus caudal part	PRNc	-5.08	5.69	-0.33	914
1003	Pontine reticular nucleus caudal part	PRNc	-5.08	5.79	-0.51	914
1004	Pontine reticular nucleus caudal part	PRNc	-5.04	6.27	-0.41	914
1005	Pontine reticular nucleus caudal part	PRNc	-5.04	6.22	-0.4	914
1006	Pontine reticular nucleus caudal part	PRNc	-5.06	6.41	-0.7	914
1007	Pontine reticular nucleus caudal part	PRNc	-5.06	6.56	-0.91	914
1008	crossed tectospinal pathway	tspc	-5.07	5.65	-0.2	1230
1009	Pontine reticular nucleus caudal part	PRNc	-5.02	5.36	0.53	914
1010	Pontine reticular nucleus caudal part	PRNc	-4.99	5.76	0.65	914
1011	Pontine reticular nucleus caudal part	PRNc	-5.0	5.8	0.4	914
1012	Pontine reticular nucleus caudal part	PRNc	-4.99	6.16	0.31	914
1013	Pons	P	-4.92	5.86	1.31	884
1014	Pons	P	-4.93	5.79	1.28	884
1015	Pons	P	-4.89	5.83	1.71	884
1016	Pons	P	-4.88	5.95	1.66	884
1017	Pons	P	-4.89	5.94	1.65	884
1018	Parabrachial nucleus	PB	-4.99	4.24	1.86	891
1019	Parabrachial nucleus	PB	-4.97	4.4	1.93	891
1020	Koelliker-Fuse subnucleus	KF	-4.95	4.58	1.95	892
1021	Intertrigeminal nucleus	I5	-4.93	5.09	1.79	924
1022	Supratrigeminal nucleus	SUT	-4.95	4.87	1.72	918
1023	Parabrachial nucleus	PB	-4.98	4.54	1.65	891
1024	Parabrachial nucleus	PB	-5.02	4.01	1.67	891
1025	Parabrachial nucleus	PB	-5.01	4.06	1.74	891
1026	Parabrachial nucleus	PB	-5.01	4.09	1.75	891
1027	Parabrachial nucleus	PB	-5.01	4.09	1.76	891
1028	Parabrachial nucleus	PB	-5.0	4.11	1.77	891
1029	Parvicellular reticular nucleus	PARN	-5.28	5.53	-1.65	989
1030	Pontine reticular nucleus caudal part	PRNc	-5.19	5.68	-0.71	914
1031	Pontine reticular nucleus caudal part	PRNc	-5.16	5.76	-0.47	914
1032	Pontine reticular nucleus caudal part	PRNc	-5.15	5.69	-0.31	914
1033	Pontine reticular nucleus caudal part	PRNc	-5.18	6.03	-0.87	914
1034	Pontine reticular nucleus caudal part	PRNc	-5.13	6.02	-0.34	914
1035	Pontine reticular nucleus caudal part	PRNc	-5.14	6.12	-0.46	914
1036	Pontine reticular nucleus caudal part	PRNc	-5.13	6.19	-0.39	914
1037	Pontine reticular nucleus caudal part	PRNc	-5.11	6.25	-0.31	914
1038	Pontine reticular nucleus caudal part	PRNc	-5.11	6.27	-0.31	914
1039	Gigantocellular reticular nucleus	GRN	-5.11	6.29	-0.28	976
1040	Pontine reticular nucleus caudal part	PRNc	-5.14	6.29	-0.62	914
1041	Pontine reticular nucleus caudal part	PRNc	-5.13	6.43	-0.59	914
1042	Pontine reticular nucleus caudal part	PRNc	-5.09	5.46	0.61	914
1043	Pontine reticular nucleus caudal part	PRNc	-5.07	5.71	0.65	914
1044	Pontine reticular nucleus caudal part	PRNc	-5.08	5.26	0.91	914
1045	Pontine reticular nucleus caudal part	PRNc	-5.07	5.3	0.91	914
1046	Pons	P	-5.02	5.64	1.25	884
1047	Pons	P	-5.01	5.67	1.41	884
1048	Parvicellular reticular nucleus	PARN	-4.97	5.86	1.71	989
1049	Pons	P	-4.97	5.66	1.85	884
1050	Motor nucleus of trigeminal	V	-5.02	5.02	1.71	920
1051	Intertrigeminal nucleus	I5	-5.01	5.19	1.77	924
1052	Pons	P	-5.14	4.98	0.47	884
1053	Pons	P	-5.1	4.83	0.98	884
1054	Parabrachial nucleus	PB	-5.08	4.54	1.48	891
1055	Parabrachial nucleus	PB	-5.06	4.56	1.7	891
1056	Parabrachial nucleus	PB	-5.08	4.17	1.77	891
1057	Parabrachial nucleus	PB	-5.07	4.24	1.8	891
1058	Parabrachial nucleus	PB	-5.06	4.29	1.87	891
1059	Koelliker-Fuse subnucleus	KF	-5.04	4.45	1.95	892
1060	Parabrachial nucleus	PB	-5.06	4.35	1.87	891
1061	Parabrachial nucleus	PB	-5.07	4.27	1.84	891
1062	Medial vestibular nucleus	MV	-5.38	4.86	-1.38	1004
1063	Medial vestibular nucleus	MV	-5.38	4.89	-1.41	1004
1064	Medial vestibular nucleus	MV	-5.38	5.02	-1.47	1004
1065	vestibular nerve	vVIIIn	-5.41	5.16	-1.98	1136
1066	Gigantocellular reticular nucleus	GRN	-5.22	5.99	-0.39	976
1067	Gigantocellular reticular nucleus	GRN	-5.18	6.53	-0.4	976
1068	Magnocellular reticular nucleus	MARN	-5.18	6.61	-0.42	985
1069	Gigantocellular reticular nucleus	GRN	-5.14	6.29	0.23	976
1070	Gigantocellular reticular nucleus	GRN	-5.14	6.32	0.25	976
1071	Gigantocellular reticular nucleus	GRN	-5.11	6.5	0.41	976
1072	Pontine reticular nucleus caudal part	PRNc	-5.11	6.48	0.49	914
1073	Pontine reticular nucleus caudal part	PRNc	-5.12	6.35	0.42	914
1074	Pontine reticular nucleus caudal part	PRNc	-5.12	6.32	0.49	914
1075	Pontine reticular nucleus caudal part	PRNc	-5.13	6.21	0.48	914
1076	Pontine reticular nucleus caudal part	PRNc	-5.15	5.9	0.43	914
1077	Pontine reticular nucleus caudal part	PRNc	-5.09	6.24	0.83	914
1078	Pontine reticular nucleus caudal part	PRNc	-5.15	5.65	0.61	914
1079	Parvicellular reticular nucleus	PARN	-5.04	5.79	1.79	989
1080	Parvicellular reticular nucleus	PARN	-5.08	5.68	1.42	989
1081	Parvicellular reticular nucleus	PARN	-5.07	5.8	1.43	989
1082	Medulla	MY	-5.01	6.34	1.67	936
1083	Pons	P	-5.17	4.72	1.13	884
1084	Pons	P	-5.17	4.74	1.15	884
1085	Medial vestibular nucleus	MV	-5.46	4.69	-1.2	1004
1086	Medial vestibular nucleus	MV	-5.45	4.99	-1.32	1004
1087	Medial vestibular nucleus	MV	-5.43	5.15	-1.27	1004
1088	Medial vestibular nucleus	MV	-5.45	5.08	-1.46	1004
1089	vestibular nerve	vVIIIn	-5.48	5.18	-1.88	1136
1090	Parvicellular reticular nucleus	PARN	-5.4	5.51	-1.19	989
1091	Gigantocellular reticular nucleus	GRN	-5.36	5.45	-0.7	976
1092	Gigantocellular reticular nucleus	GRN	-5.36	5.5	-0.68	976
1093	Parvicellular reticular nucleus	PARN	-5.41	6.09	-1.77	989
1094	Gigantocellular reticular nucleus	GRN	-5.3	5.94	-0.43	976
1095	Magnocellular reticular nucleus	MARN	-5.25	6.55	-0.26	985
1096	Magnocellular reticular nucleus	MARN	-5.24	6.7	-0.31	985
1097	Magnocellular reticular nucleus	MARN	-5.24	6.72	-0.27	985
1098	Intermediate reticular nucleus	IRN	-5.34	6.0	-0.92	979
1099	Intermediate reticular nucleus	IRN	-5.35	6.07	-1.05	979
1100	Gigantocellular reticular nucleus	GRN	-5.27	6.73	-0.69	976
1101	Magnocellular reticular nucleus	MARN	-5.26	6.84	-0.62	985
1102	Intermediate reticular nucleus	IRN	-5.35	6.11	-1.08	979
1103	Gigantocellular reticular nucleus	GRN	-5.29	5.64	-0.02	976
1104	Gigantocellular reticular nucleus	GRN	-5.23	5.87	0.47	976
1105	Pontine reticular nucleus caudal part	PRNc	-5.21	5.76	0.74	914
1106	Gigantocellular reticular nucleus	GRN	-5.24	5.97	0.31	976
1107	Gigantocellular reticular nucleus	GRN	-5.18	6.55	0.48	976
1108	Gigantocellular reticular nucleus	GRN	-5.21	6.42	0.21	976
1109	Gigantocellular reticular nucleus	GRN	-5.15	6.68	0.74	976
1110	Facial motor nucleus	VII	-5.12	6.54	1.24	968
1111	Medulla	MY	-5.08	6.45	1.68	936
1112	Facial motor nucleus	VII	-5.08	6.62	1.64	968
1113	Medulla	MY	-5.1	6.33	1.62	936
1114	Parvicellular reticular nucleus	PARN	-5.11	6.13	1.69	989
1115	facial nerve	VIIn	-5.15	5.91	1.32	1131
1116	Parvicellular reticular nucleus	PARN	-5.14	5.76	1.59	989
1117	Parvicellular reticular nucleus	PARN	-5.15	5.78	1.52	989
1118	Parvicellular reticular nucleus	PARN	-5.12	5.84	1.77	989
1119	Principal sensory nucleus of the trigeminal	PSV	-5.12	5.72	1.85	890
1120	Principal sensory nucleus of the trigeminal	PSV	-5.14	5.42	1.83	890
1121	facial nerve	VIIn	-5.2	5.49	1.17	1131
1122	Parvicellular reticular nucleus	PARN	-5.18	5.57	1.33	989
1123	facial nerve	VIIn	-5.16	5.73	1.34	1131
1124	facial nerve	VIIn	-5.16	5.77	1.35	1131
1125	Subceruleus nucleus	SLC	-5.26	4.73	1.04	934
1126	Medial vestibular nucleus	MV	-5.23	5.01	1.17	1004
1127	Medulla	MY	-5.22	5.28	1.09	936
1128	Parvicellular reticular nucleus	PARN	-5.21	5.36	1.16	989
1129	Parvicellular reticular nucleus	PARN	-5.19	5.36	1.3	989
1130	Pontine reticular nucleus caudal part	PRNc	-5.25	5.39	0.6	914
1131	Medulla	MY	-5.56	5.3	-1.94	936
1132	Parvicellular reticular nucleus	PARN	-5.5	5.53	-1.37	989
1133	Parvicellular reticular nucleus	PARN	-5.49	5.54	-1.35	989
1134	Parvicellular reticular nucleus	PARN	-5.49	5.62	-1.39	989
1135	genu of the facial nerve	gVIIn	-5.45	5.19	-0.56	1133
1136	Intermediate reticular nucleus	IRN	-5.43	5.71	-0.81	979
1137	Gigantocellular reticular nucleus	GRN	-5.42	5.78	-0.64	976
1138	Intermediate reticular nucleus	IRN	-5.43	5.85	-0.84	979
1139	Gigantocellular reticular nucleus	GRN	-5.39	6.43	-0.82	976
1140	Gigantocellular reticular nucleus	GRN	-5.37	6.64	-0.8	976
1141	Facial motor nucleus	VII	-5.44	6.44	-1.46	968
1142	Gigantocellular reticular nucleus	GRN	-5.36	6.32	-0.43	976
1143	Gigantocellular reticular nucleus	GRN	-5.36	6.33	-0.42	976
1144	Gigantocellular reticular nucleus	GRN	-5.35	6.48	-0.4	976
1145	Gigantocellular reticular nucleus	GRN	-5.34	6.32	-0.22	976
1146	Gigantocellular reticular nucleus	GRN	-5.33	6.47	-0.23	976
1147	Gigantocellular reticular nucleus	GRN	-5.34	6.6	-0.48	976
1148	crossed tectospinal pathway	tspc	-5.34	5.88	0.12	1230
1149	Gigantocellular reticular nucleus	GRN	-5.34	5.93	0.05	976
1150	Gigantocellular reticular nucleus	GRN	-5.32	6.25	0.04	976
1151	Gigantocellular reticular nucleus	GRN	-5.29	6.32	0.32	976
1152	Gigantocellular reticular nucleus	GRN	-5.26	6.62	0.47	976
1153	Intermediate reticular nucleus	IRN	-5.31	5.41	0.85	979
1154	Facial motor nucleus	VII	-5.21	6.57	1.09	968
1155	Gigantocellular reticular nucleus	GRN	-5.24	6.48	0.81	976
1156	Facial motor nucleus	VII	-5.21	6.5	1.19	968
1157	Intermediate reticular nucleus	IRN	-5.21	6.23	1.37	979
1158	Parvicellular reticular nucleus	PARN	-5.25	5.5	1.45	989
1159	Parvicellular reticular nucleus	PARN	-5.24	5.62	1.48	989
1160	Parvicellular reticular nucleus	PARN	-5.23	5.68	1.57	989
1161	Principal sensory nucleus of the trigeminal	PSV	-5.21	5.65	1.86	890
1162	Principal sensory nucleus of the trigeminal	PSV	-5.21	5.7	1.83	890
1163	Parvicellular reticular nucleus	PARN	-5.27	5.49	1.29	989
1164	Parvicellular reticular nucleus	PARN	-5.27	5.32	1.41	989
1165	superior cerebelar peduncles	scp	-5.33	4.26	1.55	1175
1166	superior cerebelar peduncles	scp	-5.33	4.27	1.56	1175
1167	Intermediate reticular nucleus	IRN	-5.53	5.59	-0.94	979
1168	Intermediate reticular nucleus	IRN	-5.53	5.53	-0.83	979
1169	Gigantocellular reticular nucleus	GRN	-5.51	5.5	-0.63	976
1170	Gigantocellular reticular nucleus	GRN	-5.5	5.58	-0.58	976
1171	Gigantocellular reticular nucleus	GRN	-5.5	5.59	-0.56	976
1172	Gigantocellular reticular nucleus	GRN	-5.45	5.56	0.02	976
1173	Gigantocellular reticular nucleus	GRN	-5.46	5.61	-0.07	976
1174	Gigantocellular reticular nucleus	GRN	-5.43	6.19	-0.27	976
1175	Gigantocellular reticular nucleus	GRN	-5.43	6.25	-0.24	976
1176	Gigantocellular reticular nucleus	GRN	-5.44	6.23	-0.36	976
1177	Gigantocellular reticular nucleus	GRN	-5.44	6.23	-0.34	976
1178	Gigantocellular reticular nucleus	GRN	-5.44	6.3	-0.45	976
1179	Gigantocellular reticular nucleus	GRN	-5.44	6.45	-0.55	976
1180	Gigantocellular reticular nucleus	GRN	-5.43	6.52	-0.44	976
1181	Gigantocellular reticular nucleus	GRN	-5.41	6.46	-0.22	976
1182	Parvicellular reticular nucleus	PARN	-5.55	6.11	-1.53	989
1183	Intermediate reticular nucleus	IRN	-5.52	6.38	-1.38	979
1184	Spinal nucleus of the trigeminal oral part	SPVO	-5.58	5.96	-1.79	957
1185	Gigantocellular reticular nucleus	GRN	-5.44	5.58	0.19	976
1186	Gigantocellular reticular nucleus	GRN	-5.41	5.77	0.4	976
1187	Gigantocellular reticular nucleus	GRN	-5.41	5.5	0.55	976
1188	Intermediate reticular nucleus	IRN	-5.39	5.44	0.84	979
1189	Intermediate reticular nucleus	IRN	-5.4	5.44	0.76	979
1190	Intermediate reticular nucleus	IRN	-5.39	5.58	0.76	979
1191	Gigantocellular reticular nucleus	GRN	-5.39	6.06	0.31	976
1192	Gigantocellular reticular nucleus	GRN	-5.39	6.19	0.28	976
1193	Gigantocellular reticular nucleus	GRN	-5.38	6.26	0.35	976
1194	Gigantocellular reticular nucleus	GRN	-5.38	6.29	0.24	976
1195	Intermediate reticular nucleus	IRN	-5.33	6.3	0.88	979
1196	Gigantocellular reticular nucleus	GRN	-5.33	6.31	0.79	976
1197	Gigantocellular reticular nucleus	GRN	-5.32	6.52	0.77	976
1198	Intermediate reticular nucleus	IRN	-5.31	5.99	1.29	979
1199	Intermediate reticular nucleus	IRN	-5.3	6.13	1.31	979
1200	Parvicellular reticular nucleus	PARN	-5.29	6.18	1.42	989
1201	Intermediate reticular nucleus	IRN	-5.32	6.23	1.07	979
1202	Intermediate reticular nucleus	IRN	-5.32	6.19	0.99	979
1203	Intermediate reticular nucleus	IRN	-5.32	6.3	0.99	979
1204	Facial motor nucleus	VII	-5.26	6.97	1.06	968
1205	Spinal nucleus of the trigeminal oral part	SPVO	-5.29	5.41	1.99	957
1206	Spinal nucleus of the trigeminal oral part	SPVO	-5.3	5.42	1.85	957
1207	Parvicellular reticular nucleus	PARN	-5.3	5.7	1.73	989
1208	Parvicellular reticular nucleus	PARN	-5.34	5.44	1.45	989
1209	Parvicellular reticular nucleus	PARN	-5.33	5.53	1.48	989
1210	Parvicellular reticular nucleus	PARN	-5.33	5.55	1.46	989
1211	Parvicellular reticular nucleus	PARN	-5.36	5.27	1.35	989
1212	Parvicellular reticular nucleus	PARN	-5.33	5.38	1.58	989
1213	Medial vestibular nucleus	MV	-5.6	4.8	-1.03	1004
1214	Medial vestibular nucleus	MV	-5.62	4.92	-1.39	1004
1215	Pontine central gray	PCG	-5.47	4.71	0.51	912
1216	Supragenual nucleus	SG	-5.47	4.93	0.36	916
1217	Superior vestibular nucleus	SUV	-5.39	4.38	1.65	1006
1218	Parvicellular reticular nucleus	PARN	-5.65	5.8	-1.55	989
1219	Parvicellular reticular nucleus	PARN	-5.64	5.8	-1.43	989
1220	Spinal nucleus of the trigeminal oral part	SPVO	-5.65	6.34	-1.97	957
1221	Intermediate reticular nucleus	IRN	-5.6	6.02	-1.09	979
1222	Intermediate reticular nucleus	IRN	-5.57	6.2	-0.9	979
1223	Gigantocellular reticular nucleus	GRN	-5.51	6.62	-0.6	976
1224	Gigantocellular reticular nucleus	GRN	-5.52	6.53	-0.57	976
1225	Gigantocellular reticular nucleus	GRN	-5.52	6.29	-0.43	976
1226	Gigantocellular reticular nucleus	GRN	-5.5	6.29	-0.22	976
1227	Gigantocellular reticular nucleus	GRN	-5.5	6.36	-0.27	976
1228	Gigantocellular reticular nucleus	GRN	-5.5	6.57	-0.38	976
1229	Gigantocellular reticular nucleus	GRN	-5.59	5.58	-0.62	976
1230	Paragigantocellular reticular nucleus lateral part	PGRNl	-5.52	6.77	-0.82	993
1231	Gigantocellular reticular nucleus	GRN	-5.53	5.41	0.19	976
1232	Gigantocellular reticular nucleus	GRN	-5.54	5.55	0.01	976
1233	Medulla	MY	-5.49	5.34	0.71	936
1234	Intermediate reticular nucleus	IRN	-5.48	5.43	0.72	979
1235	Intermediate reticular nucleus	IRN	-5.45	5.66	0.91	979
1236	Intermediate reticular nucleus	IRN	-5.46	5.75	0.76	979
1237	Intermediate reticular nucleus	IRN	-5.45	5.8	0.76	979
1238	Gigantocellular reticular nucleus	GRN	-5.47	6.06	0.3	976
1239	Gigantocellular reticular nucleus	GRN	-5.47	6.16	0.23	976
1240	Gigantocellular reticular nucleus	GRN	-5.47	6.16	0.3	976
1241	Gigantocellular reticular nucleus	GRN	-5.46	6.35	0.18	976
1242	Gigantocellular reticular nucleus	GRN	-5.43	6.47	0.45	976
1243	Gigantocellular reticular nucleus	GRN	-5.42	6.6	0.55	976
1244	Intermediate reticular nucleus	IRN	-5.43	5.66	1.13	979
1245	Parvicellular reticular nucleus	PARN	-5.42	5.72	1.22	989
1246	Parvicellular reticular nucleus	PARN	-5.41	5.88	1.24	989
1247	Intermediate reticular nucleus	IRN	-5.41	5.92	1.19	979
1248	Parvicellular reticular nucleus	PARN	-5.39	5.89	1.4	989
1249	Parvicellular reticular nucleus	PARN	-5.36	6.09	1.55	989
1250	Parvicellular reticular nucleus	PARN	-5.37	6.1	1.5	989
1251	Parvicellular reticular nucleus	PARN	-5.36	6.17	1.52	989
1252	Facial motor nucleus	VII	-5.31	6.62	1.7	968
1253	Parvicellular reticular nucleus	PARN	-5.34	6.18	1.77	989
1254	Parvicellular reticular nucleus	PARN	-5.42	5.52	1.33	989
1255	Parvicellular reticular nucleus	PARN	-5.39	5.67	1.64	989
1256	Medial vestibular nucleus	MV	-5.46	4.98	1.3	1004
1257	Medulla	MY	-5.4	5.22	1.88	936
1258	Spinal nucleus of the trigeminal oral part	SPVO	-5.38	5.38	1.89	957
1259	Spinal nucleus of the trigeminal oral part	SPVO	-5.38	5.53	1.87	957
1260	Medulla	MY	-5.4	4.85	2.1	936
1261	Pontine central gray	PCG	-5.56	4.73	0.35	912
1262	Pons	P	-5.54	4.97	0.44	884
1263	Medulla	MY	-5.86	4.37	-1.93	936
1264	Nucleus y	y	-5.85	4.62	-1.92	1009
1265	Medial vestibular nucleus	MV	-5.74	4.81	-0.85	1004
1266	Parvicellular reticular nucleus	PARN	-5.71	5.83	-1.36	989
1267	Parvicellular reticular nucleus	PARN	-5.71	5.88	-1.34	989
1268	Parvicellular reticular nucleus	PARN	-5.71	6.01	-1.5	989
1269	Parvicellular reticular nucleus	PARN	-5.72	6.13	-1.7	989
1270	Parvicellular reticular nucleus	PARN	-5.71	6.2	-1.68	989
1271	Intermediate reticular nucleus	IRN	-5.68	5.92	-1.03	979
1272	Intermediate reticular nucleus	IRN	-5.67	5.94	-1.0	979
1273	Intermediate reticular nucleus	IRN	-5.68	6.05	-1.21	979
1274	Intermediate reticular nucleus	IRN	-5.64	6.35	-0.92	979
1275	Facial motor nucleus	VII	-5.65	6.58	-1.23	968
1276	Intermediate reticular nucleus	IRN	-5.69	5.56	-0.84	979
1277	Paragigantocellular reticular nucleus dorsal part	PGRNd	-5.68	5.25	-0.47	992
1278	Gigantocellular reticular nucleus	GRN	-5.65	5.55	-0.47	976
1279	Gigantocellular reticular nucleus	GRN	-5.64	5.72	-0.46	976
1280	Gigantocellular reticular nucleus	GRN	-5.62	5.93	-0.41	976
1281	Gigantocellular reticular nucleus	GRN	-5.59	6.38	-0.37	976
1282	Gigantocellular reticular nucleus	GRN	-5.59	6.32	-0.3	976
1283	Gigantocellular reticular nucleus	GRN	-5.59	6.49	-0.49	976
1284	Gigantocellular reticular nucleus	GRN	-5.59	6.58	-0.51	976
1285	Magnocellular reticular nucleus	MARN	-5.57	6.76	-0.43	985
1286	Gigantocellular reticular nucleus	GRN	-5.57	6.3	-0.15	976
1287	crossed tectospinal pathway	tspc	-5.58	6.12	-0.08	1230
1288	crossed tectospinal pathway	tspc	-5.59	5.82	0.06	1230
1289	Gigantocellular reticular nucleus	GRN	-5.61	5.56	-0.01	976
1290	Gigantocellular reticular nucleus	GRN	-5.58	5.76	0.25	976
1291	Gigantocellular reticular nucleus	GRN	-5.56	5.77	0.47	976
1292	Gigantocellular reticular nucleus	GRN	-5.53	6.0	0.55	976
1293	Gigantocellular reticular nucleus	GRN	-5.55	6.25	0.2	976
1294	Gigantocellular reticular nucleus	GRN	-5.55	6.21	0.24	976
1295	Magnocellular reticular nucleus	MARN	-5.51	6.62	0.3	985
1296	Gigantocellular reticular nucleus	GRN	-5.49	6.61	0.52	976
1297	Gigantocellular reticular nucleus	GRN	-5.51	6.33	0.51	976
1298	Gigantocellular reticular nucleus	GRN	-5.48	6.48	0.77	976
1299	Gigantocellular reticular nucleus	GRN	-5.53	5.81	0.72	976
1300	Gigantocellular reticular nucleus	GRN	-5.53	5.88	0.69	976
1301	Intermediate reticular nucleus	IRN	-5.54	5.72	0.75	979
1302	Intermediate reticular nucleus	IRN	-5.53	5.76	0.83	979
1303	Intermediate reticular nucleus	IRN	-5.52	5.79	0.9	979
1304	Intermediate reticular nucleus	IRN	-5.51	5.77	1.06	979
1305	Intermediate reticular nucleus	IRN	-5.51	5.8	1.04	979
1306	Intermediate reticular nucleus	IRN	-5.5	5.87	1.04	979
1307	Facial motor nucleus	VII	-5.44	6.49	1.23	968
1308	Facial motor nucleus	VII	-5.43	6.52	1.34	968
1309	Facial motor nucleus	VII	-5.42	6.51	1.42	968
1310	Parvicellular reticular nucleus	PARN	-5.52	5.54	1.11	989
1311	Parvicellular reticular nucleus	PARN	-5.52	5.45	1.12	989
1312	Spinal nucleus of the trigeminal oral part	SPVO	-5.48	5.47	1.57	957
1313	Spinal nucleus of the trigeminal oral part	SPVO	-5.44	5.58	1.97	957
1314	Spinal nucleus of the trigeminal oral part	SPVO	-5.44	5.72	1.84	957
1315	Spinal nucleus of the trigeminal oral part	SPVO	-5.42	6.08	1.85	957
1316	Spinal nucleus of the trigeminal oral part	SPVO	-5.4	6.26	1.87	957
1317	Spinal nucleus of the trigeminal oral part	SPVO	-5.4	6.26	1.85	957
1318	Parvicellular reticular nucleus	PARN	-5.43	5.99	1.79	989
1319	Medial vestibular nucleus	MV	-5.57	4.68	1.25	1004
1320	Medial vestibular nucleus	MV	-5.53	5.01	1.45	1004
1321	Dentate nucleus	DN	-6.0	4.11	-2.37	1100
1322	Nucleus y	y	-5.93	4.55	-1.96	1009
1323	Intermediate reticular nucleus	IRN	-5.77	5.51	-0.9	979
1324	Intermediate reticular nucleus	IRN	-5.75	5.64	-0.77	979
1325	Intermediate reticular nucleus	IRN	-5.75	5.67	-0.79	979
1326	Intermediate reticular nucleus	IRN	-5.76	5.71	-0.9	979
1327	Intermediate reticular nucleus	IRN	-5.78	5.74	-1.11	979
1328	Intermediate reticular nucleus	IRN	-5.76	5.92	-1.13	979
1329	Intermediate reticular nucleus	IRN	-5.76	6.23	-1.28	979
1330	Intermediate reticular nucleus	IRN	-5.76	6.26	-1.29	979
1331	Intermediate reticular nucleus	IRN	-5.72	6.34	-0.97	979
1332	Intermediate reticular nucleus	IRN	-5.73	6.34	-1.04	979
1333	Intermediate reticular nucleus	IRN	-5.71	6.43	-0.96	979
1334	Spinal nucleus of the trigeminal oral part	SPVO	-5.8	6.3	-1.85	957
1335	Gigantocellular reticular nucleus	GRN	-5.74	5.64	-0.61	976
1336	Gigantocellular reticular nucleus	GRN	-5.74	5.7	-0.64	976
1337	Gigantocellular reticular nucleus	GRN	-5.7	5.7	-0.23	976
1338	Gigantocellular reticular nucleus	GRN	-5.69	5.85	-0.23	976
1339	Gigantocellular reticular nucleus	GRN	-5.71	6.02	-0.56	976
1340	Gigantocellular reticular nucleus	GRN	-5.67	6.39	-0.4	976
1341	Gigantocellular reticular nucleus	GRN	-5.65	6.42	-0.21	976
1342	Gigantocellular reticular nucleus	GRN	-5.65	6.5	-0.25	976
1343	Gigantocellular reticular nucleus	GRN	-5.65	6.53	-0.27	976
1344	Magnocellular reticular nucleus	MARN	-5.64	6.57	-0.26	985
1345	Magnocellular reticular nucleus	MARN	-5.65	6.69	-0.47	985
1346	Magnocellular reticular nucleus	MARN	-5.65	6.74	-0.52	985
1347	Gigantocellular reticular nucleus	GRN	-5.64	6.26	0.06	976
1348	crossed tectospinal pathway	tspc	-5.63	6.24	0.12	1230
1349	crossed tectospinal pathway	tspc	-5.66	5.99	0.02	1230
1350	Gigantocellular reticular nucleus	GRN	-5.61	6.47	0.21	976
1351	Gigantocellular reticular nucleus	GRN	-5.66	5.55	0.38	976
1352	Gigantocellular reticular nucleus	GRN	-5.66	5.54	0.36	976
1353	Gigantocellular reticular nucleus	GRN	-5.67	5.57	0.27	976
1354	Gigantocellular reticular nucleus	GRN	-5.64	5.76	0.41	976
1355	Gigantocellular reticular nucleus	GRN	-5.63	5.91	0.49	976
1356	Gigantocellular reticular nucleus	GRN	-5.64	5.56	0.56	976
1357	Intermediate reticular nucleus	IRN	-5.61	5.72	0.82	979
1358	Intermediate reticular nucleus	IRN	-5.6	5.77	0.89	979
1359	Intermediate reticular nucleus	IRN	-5.58	5.92	1.03	979
1360	Intermediate reticular nucleus	IRN	-5.59	5.95	0.89	979
1361	Intermediate reticular nucleus	IRN	-5.6	5.92	0.8	979
1362	Gigantocellular reticular nucleus	GRN	-5.58	6.22	0.8	976
1363	Intermediate reticular nucleus	IRN	-5.53	6.42	1.16	979
1364	Parvicellular reticular nucleus	PARN	-5.49	6.29	1.71	989
1365	Parvicellular reticular nucleus	PARN	-5.5	6.24	1.65	989
1366	Spinal nucleus of the trigeminal oral part	SPVO	-5.49	6.15	1.86	957
1367	Spinal nucleus of the trigeminal oral part	SPVO	-5.49	6.06	1.87	957
1368	Spinal nucleus of the trigeminal oral part	SPVO	-5.49	6.06	1.91	957
1369	Parvicellular reticular nucleus	PARN	-5.51	6.0	1.68	989
1370	Medial vestibular nucleus	MV	-5.58	5.22	1.57	1004
1371	Parvicellular reticular nucleus	PARN	-5.59	5.5	1.27	989
1372	Medial vestibular nucleus	MV	-5.63	5.09	1.05	1004
1373	Medial vestibular nucleus	MV	-5.65	5.1	0.88	1004
1374	Intermediate reticular nucleus	IRN	-5.62	5.44	0.94	979
1375	Nucleus prepositus	PRP	-5.71	4.94	0.31	997
1376	Facial motor nucleus	VII	-5.47	6.74	1.59	968
1377	Facial motor nucleus	VII	-5.49	6.68	1.42	968
1378	Lateral vestibular nucleus	LAV	-5.59	4.86	1.77	1003
1379	Superior vestibular nucleus	SUV	-5.6	4.64	1.84	1006
1380	Parvicellular reticular nucleus	PARN	-5.9	5.99	-1.73	989
1381	Parvicellular reticular nucleus	PARN	-5.87	6.24	-1.64	989
1382	Parvicellular reticular nucleus	PARN	-5.85	6.12	-1.35	989
1383	Parvicellular reticular nucleus	PARN	-5.89	5.91	-1.56	989
1384	Parvicellular reticular nucleus	PARN	-5.88	5.75	-1.33	989
1385	Parvicellular reticular nucleus	PARN	-5.86	5.89	-1.27	989
1386	Parvicellular reticular nucleus	PARN	-5.88	5.55	-1.22	989
1387	Intermediate reticular nucleus	IRN	-5.84	5.75	-0.9	979
1388	Intermediate reticular nucleus	IRN	-5.83	5.85	-0.84	979
1389	Intermediate reticular nucleus	IRN	-5.83	5.89	-0.84	979
1390	Intermediate reticular nucleus	IRN	-5.83	5.94	-0.88	979
1391	Intermediate reticular nucleus	IRN	-5.82	6.06	-0.88	979
1392	Intermediate reticular nucleus	IRN	-5.82	6.1	-0.94	979
1393	Intermediate reticular nucleus	IRN	-5.83	6.05	-0.97	979
1394	Intermediate reticular nucleus	IRN	-5.82	6.11	-0.93	979
1395	Intermediate reticular nucleus	IRN	-5.81	6.11	-0.85	979
1396	Intermediate reticular nucleus	IRN	-5.81	6.21	-0.87	979
1397	Intermediate reticular nucleus	IRN	-5.81	6.29	-0.97	979
1398	Gigantocellular reticular nucleus	GRN	-5.81	5.88	-0.62	976
1399	Gigantocellular reticular nucleus	GRN	-5.82	5.82	-0.66	976
1400	Intermediate reticular nucleus	IRN	-5.81	5.98	-0.75	979
1401	Gigantocellular reticular nucleus	GRN	-5.79	6.09	-0.54	976
1402	Gigantocellular reticular nucleus	GRN	-5.79	5.89	-0.38	976
1403	Gigantocellular reticular nucleus	GRN	-5.78	5.92	-0.33	976
1404	Gigantocellular reticular nucleus	GRN	-5.76	6.26	-0.37	976
1405	Gigantocellular reticular nucleus	GRN	-5.76	6.27	-0.33	976
1406	Gigantocellular reticular nucleus	GRN	-5.75	6.31	-0.29	976
1407	Gigantocellular reticular nucleus	GRN	-5.74	6.35	-0.23	976
1408	Gigantocellular reticular nucleus	GRN	-5.74	6.41	-0.3	976
1409	Gigantocellular reticular nucleus	GRN	-5.75	6.46	-0.37	976
1410	Gigantocellular reticular nucleus	GRN	-5.74	6.53	-0.38	976
1411	Gigantocellular reticular nucleus	GRN	-5.73	6.46	-0.22	976
1412	Gigantocellular reticular nucleus	GRN	-5.73	6.4	-0.17	976
1413	Gigantocellular reticular nucleus	GRN	-5.74	6.29	-0.13	976
1414	Gigantocellular reticular nucleus	GRN	-5.73	6.29	-0.07	976
1415	Gigantocellular reticular nucleus	GRN	-5.76	5.79	-0.04	976
1416	crossed tectospinal pathway	tspc	-5.75	5.93	0.02	1230
1417	Medial vestibular nucleus	MV	-5.92	4.91	-1.07	1004
1418	Medial vestibular nucleus	MV	-5.87	5.3	-0.87	1004
1419	Intermediate reticular nucleus	IRN	-5.85	5.54	-0.79	979
1420	Parvicellular reticular nucleus	PARN	-5.87	5.45	-1.03	989
1421	Intermediate reticular nucleus	IRN	-5.85	5.7	-0.94	979
1422	crossed tectospinal pathway	tspc	-5.75	5.86	0.08	1230
1423	Gigantocellular reticular nucleus	GRN	-5.74	5.85	0.19	976
1424	Gigantocellular reticular nucleus	GRN	-5.74	5.9	0.19	976
1425	Gigantocellular reticular nucleus	GRN	-5.73	6.01	0.17	976
1426	Gigantocellular reticular nucleus	GRN	-5.72	5.94	0.32	976
1427	Gigantocellular reticular nucleus	GRN	-5.71	6.04	0.35	976
1428	Gigantocellular reticular nucleus	GRN	-5.69	6.19	0.46	976
1429	Gigantocellular reticular nucleus	GRN	-5.7	6.31	0.34	976
1430	Gigantocellular reticular nucleus	GRN	-5.7	6.37	0.19	976
1431	crossed tectospinal pathway	tspc	-5.72	6.24	0.13	1230
1432	Gigantocellular reticular nucleus	GRN	-5.73	6.22	0.04	976
1433	Gigantocellular reticular nucleus	GRN	-5.67	6.44	0.49	976
1434	Gigantocellular reticular nucleus	GRN	-5.68	6.49	0.35	976
1435	Gigantocellular reticular nucleus	GRN	-5.69	6.48	0.22	976
1436	Gigantocellular reticular nucleus	GRN	-5.65	6.58	0.63	976
1437	Intermediate reticular nucleus	IRN	-5.66	6.18	0.87	979
1438	Gigantocellular reticular nucleus	GRN	-5.63	6.7	0.73	976
1439	Gigantocellular reticular nucleus	GRN	-5.73	5.64	0.52	976
1440	Gigantocellular reticular nucleus	GRN	-5.73	5.71	0.38	976
1441	Gigantocellular reticular nucleus	GRN	-5.73	5.76	0.38	976
1442	Gigantocellular reticular nucleus	GRN	-5.72	5.79	0.47	976
1443	Gigantocellular reticular nucleus	GRN	-5.71	5.74	0.59	976
1444	Gigantocellular reticular nucleus	GRN	-5.71	5.8	0.61	976
1445	Gigantocellular reticular nucleus	GRN	-5.7	5.86	0.59	976
1446	Gigantocellular reticular nucleus	GRN	-5.7	5.93	0.55	976
1447	Gigantocellular reticular nucleus	GRN	-5.71	5.99	0.46	976
1448	Gigantocellular reticular nucleus	GRN	-5.7	6.0	0.53	976
1449	Gigantocellular reticular nucleus	GRN	-5.69	5.96	0.63	976
1450	Intermediate reticular nucleus	IRN	-5.68	5.98	0.79	979
1451	Intermediate reticular nucleus	IRN	-5.67	5.96	0.96	979
1452	Intermediate reticular nucleus	IRN	-5.68	5.69	0.96	979
1453	Intermediate reticular nucleus	IRN	-5.69	5.7	0.89	979
1454	Parvicellular reticular nucleus	PARN	-5.68	5.51	1.19	989
1455	Intermediate reticular nucleus	IRN	-5.71	5.45	0.85	979
1456	Medial vestibular nucleus	MV	-5.71	5.04	1.24	1004
1457	Parvicellular reticular nucleus	PARN	-5.65	5.53	1.43	989
1458	Spinal nucleus of the trigeminal oral part	SPVO	-5.63	5.65	1.57	957
1459	Spinal nucleus of the trigeminal oral part	SPVO	-5.6	5.77	1.86	957
1460	Parvicellular reticular nucleus	PARN	-5.61	5.88	1.69	989
1461	Spinal nucleus of the trigeminal oral part	SPVO	-5.6	5.88	1.74	957
1462	Spinal nucleus of the trigeminal oral part	SPVO	-5.59	5.91	1.82	957
1463	Parvicellular reticular nucleus	PARN	-5.6	5.96	1.75	989
1464	Parvicellular reticular nucleus	PARN	-5.62	5.96	1.52	989
1465	Parvicellular reticular nucleus	PARN	-5.6	6.02	1.68	989
1466	Parvicellular reticular nucleus	PARN	-5.59	6.09	1.7	989
1467	Spinal nucleus of the trigeminal oral part	SPVO	-5.58	6.13	1.83	957
1468	Paragigantocellular reticular nucleus lateral part	PGRNl	-5.63	6.73	0.76	993
1469	arbor vitae	arb	-5.72	3.74	2.07	1189
1470	arbor vitae	arb	-5.71	3.86	2.12	1189
1471	arbor vitae	arb	-5.71	3.9	2.1	1189
1472	Interposed nucleus	IP	-5.71	3.91	2.14	1099
1473	arbor vitae	arb	-5.7	3.93	2.14	1189
1474	Interposed nucleus	IP	-5.71	3.94	2.09	1099
1475	Interposed nucleus	IP	-5.72	3.92	2.0	1099
1476	Interposed nucleus	IP	-5.72	3.95	1.99	1099
1477	arbor vitae	arb	-5.69	3.9	2.31	1189
1478	Medial vestibular nucleus	MV	-5.76	4.58	1.02	1004
1479	Medial vestibular nucleus	MV	-5.76	4.83	0.73	1004
1480	Medial vestibular nucleus	MV	-5.91	4.81	-0.95	1004
1481	Parvicellular reticular nucleus	PARN	-5.97	5.56	-1.27	989
1482	Parvicellular reticular nucleus	PARN	-5.95	5.72	-1.27	989
1483	Parvicellular reticular nucleus	PARN	-5.94	6.01	-1.38	989
1484	Parvicellular reticular nucleus	PARN	-5.95	6.13	-1.6	989
1485	Parvicellular reticular nucleus	PARN	-5.97	6.04	-1.7	989
1486	Parvicellular reticular nucleus	PARN	-5.98	6.05	-1.79	989
1487	Spinal nucleus of the trigeminal oral part	SPVO	-5.99	5.95	-1.81	957
1488	Parvicellular reticular nucleus	PARN	-5.97	5.47	-1.22	989
1489	Intermediate reticular nucleus	IRN	-5.94	5.55	-0.98	979
1490	Intermediate reticular nucleus	IRN	-5.92	5.57	-0.81	979
1491	Intermediate reticular nucleus	IRN	-5.9	5.91	-0.82	979
1492	Intermediate reticular nucleus	IRN	-5.89	6.12	-0.86	979
1493	Intermediate reticular nucleus	IRN	-5.89	6.19	-0.87	979
1494	Intermediate reticular nucleus	IRN	-5.9	6.12	-1.01	979
1495	Spinal nucleus of the trigeminal oral part	SPVO	-5.98	6.13	-1.89	957
1496	Parvicellular reticular nucleus	PARN	-5.97	6.12	-1.76	989
1497	Parvicellular reticular nucleus	PARN	-5.94	6.23	-1.56	989
1498	Parvicellular reticular nucleus	PARN	-5.94	6.29	-1.59	989
1499	Parvicellular reticular nucleus	PARN	-5.94	6.3	-1.53	989
1500	Parvicellular reticular nucleus	PARN	-5.93	6.27	-1.48	989
1501	Parvicellular reticular nucleus	PARN	-5.93	6.28	-1.49	989
1502	Parvicellular reticular nucleus	PARN	-5.93	6.24	-1.46	989
1503	Gigantocellular reticular nucleus	GRN	-5.81	6.29	-0.04	976
1504	Gigantocellular reticular nucleus	GRN	-5.8	6.38	-0.04	976
1505	Gigantocellular reticular nucleus	GRN	-5.82	6.35	-0.18	976
1506	Gigantocellular reticular nucleus	GRN	-5.81	6.47	-0.21	976
1507	Gigantocellular reticular nucleus	GRN	-5.81	6.5	-0.27	976
1508	Gigantocellular reticular nucleus	GRN	-5.81	6.56	-0.33	976
1509	Gigantocellular reticular nucleus	GRN	-5.82	6.51	-0.41	976
1510	Gigantocellular reticular nucleus	GRN	-5.84	6.47	-0.57	976
1511	Gigantocellular reticular nucleus	GRN	-5.84	6.49	-0.57	976
1512	Magnocellular reticular nucleus	MARN	-5.81	6.72	-0.46	985
1513	Gigantocellular reticular nucleus	GRN	-5.84	6.57	-0.64	976
1514	Gigantocellular reticular nucleus	GRN	-5.83	6.73	-0.64	976
1515	Paragigantocellular reticular nucleus lateral part	PGRNl	-5.83	6.83	-0.75	993
1516	Intermediate reticular nucleus	IRN	-5.91	5.73	-0.71	979
1517	Intermediate reticular nucleus	IRN	-5.9	5.86	-0.75	979
1518	Gigantocellular reticular nucleus	GRN	-5.89	5.87	-0.65	976
1519	Gigantocellular reticular nucleus	GRN	-5.86	5.96	-0.39	976
1520	Gigantocellular reticular nucleus	GRN	-5.84	5.95	-0.19	976
1521	crossed tectospinal pathway	tspc	-5.82	6.08	0.02	1230
1522	Gigantocellular reticular nucleus	GRN	-5.83	5.87	0.01	976
1523	Gigantocellular reticular nucleus	GRN	-5.85	5.72	-0.05	976
1524	Gigantocellular reticular nucleus	GRN	-5.86	5.62	-0.07	976
1525	medial longitudinal fascicle	mlf	-5.85	5.49	0.06	1121
1526	Gigantocellular reticular nucleus	GRN	-5.84	5.75	0.03	976
1527	Gigantocellular reticular nucleus	GRN	-5.78	6.2	0.36	976
1528	Gigantocellular reticular nucleus	GRN	-5.79	6.29	0.14	976
1529	Medulla	MY	-5.78	6.59	0.06	936
1530	Magnocellular reticular nucleus	MARN	-5.77	6.56	0.12	985
1531	Gigantocellular reticular nucleus	GRN	-5.72	6.75	0.62	976
1532	Gigantocellular reticular nucleus	GRN	-5.73	6.66	0.62	976
1533	Gigantocellular reticular nucleus	GRN	-5.72	6.69	0.69	976
1534	Gigantocellular reticular nucleus	GRN	-5.74	6.51	0.55	976
1535	Gigantocellular reticular nucleus	GRN	-5.74	6.44	0.65	976
1536	Intermediate reticular nucleus	IRN	-5.73	6.36	0.85	979
1537	Gigantocellular reticular nucleus	GRN	-5.76	6.1	0.62	976
1538	Gigantocellular reticular nucleus	GRN	-5.76	6.1	0.65	976
1539	Gigantocellular reticular nucleus	GRN	-5.74	6.54	0.56	976
1540	Gigantocellular reticular nucleus	GRN	-5.8	5.64	0.62	976
1541	Gigantocellular reticular nucleus	GRN	-5.79	5.68	0.62	976
1542	Gigantocellular reticular nucleus	GRN	-5.79	5.82	0.6	976
1543	Gigantocellular reticular nucleus	GRN	-5.78	5.85	0.59	976
1544	Gigantocellular reticular nucleus	GRN	-5.78	5.91	0.61	976
1545	Gigantocellular reticular nucleus	GRN	-5.77	5.93	0.64	976
1546	Gigantocellular reticular nucleus	GRN	-5.78	5.92	0.58	976
1547	Intermediate reticular nucleus	IRN	-5.77	5.85	0.72	979
1548	Intermediate reticular nucleus	IRN	-5.77	5.83	0.74	979
1549	Intermediate reticular nucleus	IRN	-5.78	5.82	0.7	979
1550	Intermediate reticular nucleus	IRN	-5.78	5.69	0.74	979
1551	Intermediate reticular nucleus	IRN	-5.79	5.66	0.71	979
1552	Intermediate reticular nucleus	IRN	-5.77	5.7	0.89	979
1553	Intermediate reticular nucleus	IRN	-5.75	6.01	0.85	979
1554	Intermediate reticular nucleus	IRN	-5.74	6.12	0.92	979
1555	Medial vestibular nucleus	MV	-5.77	5.24	1.28	1004
1556	Medulla	MY	-5.79	5.33	0.9	936
1557	Intermediate reticular nucleus	IRN	-5.81	5.45	0.67	979
1558	Intermediate reticular nucleus	IRN	-5.8	5.49	0.73	979
1559	Parvicellular reticular nucleus	PARN	-5.74	5.6	1.33	989
1560	Parvicellular reticular nucleus	PARN	-5.74	5.57	1.29	989
1561	Parvicellular reticular nucleus	PARN	-5.73	5.64	1.33	989
1562	Parvicellular reticular nucleus	PARN	-5.73	5.66	1.37	989
1563	Parvicellular reticular nucleus	PARN	-5.73	5.71	1.37	989
1564	Parvicellular reticular nucleus	PARN	-5.73	5.69	1.32	989
1565	Parvicellular reticular nucleus	PARN	-5.71	5.77	1.5	989
1566	Parvicellular reticular nucleus	PARN	-5.71	6.0	1.35	989
1567	Spinal nucleus of the trigeminal oral part	SPVO	-5.66	5.98	1.89	957
1568	Spinal nucleus of the trigeminal oral part	SPVO	-5.66	5.98	1.9	957
1569	Spinal nucleus of the trigeminal oral part	SPVO	-5.66	6.02	1.84	957
1570	Spinal nucleus of the trigeminal oral part	SPVO	-5.65	6.08	1.91	957
1571	Parvicellular reticular nucleus	PARN	-5.66	6.16	1.8	989
1572	Spinal nucleus of the trigeminal oral part	SPVO	-5.65	6.2	1.83	957
1573	Parvicellular reticular nucleus	PARN	-5.65	6.23	1.81	989
1574	Parvicellular reticular nucleus	PARN	-5.66	6.33	1.65	989
1575	Spinal nucleus of the trigeminal oral part	SPVO	-5.63	6.3	1.97	957
1576	Spinal nucleus of the trigeminal oral part	SPVO	-5.64	6.18	2.03	957
1577	Spinal nucleus of the trigeminal oral part	SPVO	-5.63	6.15	2.14	957
1578	Spinal nucleus of the trigeminal oral part	SPVO	-5.65	5.94	2.1	957
1579	Spinal vestibular nucleus	SPIV	-6.02	4.6	-1.09	1005
1580	Medial vestibular nucleus	MV	-6.01	4.65	-1.0	1004
1581	Medial vestibular nucleus	MV	-5.99	4.86	-0.95	1004
1582	Medial vestibular nucleus	MV	-5.97	4.93	-0.76	1004
1583	Medial vestibular nucleus	MV	-5.97	5.21	-1.01	1004
1584	Medulla	MY	-5.93	5.23	-0.55	936
1585	Nucleus prepositus	PRP	-5.92	5.16	-0.45	997
1586	Nucleus prepositus	PRP	-5.92	5.09	-0.37	997
1587	Medial vestibular nucleus	MV	-5.94	5.08	-0.61	1004
1588	Gigantocellular reticular nucleus	GRN	-5.83	5.73	0.16	976
1589	Spinal nucleus of the trigeminal oral part	SPVO	-6.08	5.53	-1.64	957
1590	Spinal nucleus of the trigeminal oral part	SPVO	-6.06	5.86	-1.64	957
1591	Parvicellular reticular nucleus	PARN	-6.04	6.35	-1.82	989
1592	Parvicellular reticular nucleus	PARN	-6.05	5.64	-1.41	989
1593	Parvicellular reticular nucleus	PARN	-6.05	5.73	-1.47	989
1594	Parvicellular reticular nucleus	PARN	-6.04	5.76	-1.41	989
1595	Parvicellular reticular nucleus	PARN	-6.03	5.77	-1.29	989
1596	Intermediate reticular nucleus	IRN	-6.01	6.08	-1.27	979
1597	Intermediate reticular nucleus	IRN	-6.0	6.23	-1.29	979
1598	Parvicellular reticular nucleus	PARN	-6.0	6.29	-1.38	989
1599	Intermediate reticular nucleus	IRN	-5.96	6.27	-0.83	979
1600	Intermediate reticular nucleus	IRN	-5.96	6.25	-0.87	979
1601	Intermediate reticular nucleus	IRN	-5.96	6.26	-0.89	979
1602	Intermediate reticular nucleus	IRN	-5.97	6.28	-0.95	979
1603	Intermediate reticular nucleus	IRN	-5.97	6.23	-0.94	979
1604	Intermediate reticular nucleus	IRN	-5.97	6.19	-0.9	979
1605	Intermediate reticular nucleus	IRN	-5.98	6.13	-0.91	979
1606	Intermediate reticular nucleus	IRN	-5.98	6.13	-1.0	979
1607	Intermediate reticular nucleus	IRN	-5.96	6.12	-0.75	979
1608	Gigantocellular reticular nucleus	GRN	-5.96	6.11	-0.69	976
1609	Gigantocellular reticular nucleus	GRN	-5.97	5.75	-0.59	976
1610	Intermediate reticular nucleus	IRN	-5.98	5.69	-0.66	979
1611	Intermediate reticular nucleus	IRN	-6.0	5.64	-0.76	979
1612	Intermediate reticular nucleus	IRN	-5.99	5.77	-0.75	979
1613	Intermediate reticular nucleus	IRN	-5.99	5.87	-0.88	979
1614	Gigantocellular reticular nucleus	GRN	-5.92	6.14	-0.33	976
1615	Magnocellular reticular nucleus	MARN	-5.89	6.79	-0.41	985
1616	Gigantocellular reticular nucleus	GRN	-5.89	6.53	-0.21	976
1617	Magnocellular reticular nucleus	MARN	-5.89	6.55	-0.23	985
1618	Magnocellular reticular nucleus	MARN	-5.88	6.58	-0.24	985
1619	Magnocellular reticular nucleus	MARN	-5.87	6.7	-0.17	985
1620	Magnocellular reticular nucleus	MARN	-5.87	6.62	-0.08	985
1621	crossed tectospinal pathway	tspc	-5.89	6.22	0.03	1230
1622	crossed tectospinal pathway	tspc	-5.9	5.99	0.09	1230
1623	Gigantocellular reticular nucleus	GRN	-5.93	5.75	-0.07	976
1624	Medial vestibular nucleus	MV	-6.05	4.77	-0.71	1004
1625	Nucleus prepositus	PRP	-6.01	5.09	-0.43	997
1626	Paragigantocellular reticular nucleus dorsal part	PGRNd	-5.99	5.33	-0.45	992
1627	Medial vestibular nucleus	MV	-6.05	4.96	-0.85	1004
1628	Medial vestibular nucleus	MV	-6.04	5.17	-0.92	1004
1629	Medial vestibular nucleus	MV	-5.92	5.1	0.58	1004
1630	Paragigantocellular reticular nucleus dorsal part	PGRNd	-5.92	5.45	0.24	992
1631	Gigantocellular reticular nucleus	GRN	-5.9	5.61	0.36	976
1632	Gigantocellular reticular nucleus	GRN	-5.9	5.68	0.34	976
1633	Gigantocellular reticular nucleus	GRN	-5.88	5.74	0.45	976
1634	Gigantocellular reticular nucleus	GRN	-5.88	5.74	0.52	976
1635	Intermediate reticular nucleus	IRN	-5.85	5.82	0.76	979
1636	Gigantocellular reticular nucleus	GRN	-5.86	5.86	0.57	976
1637	Gigantocellular reticular nucleus	GRN	-5.87	5.89	0.48	976
1638	Gigantocellular reticular nucleus	GRN	-5.88	5.84	0.39	976
1639	Gigantocellular reticular nucleus	GRN	-5.87	5.96	0.44	976
1640	Intermediate reticular nucleus	IRN	-5.87	5.43	0.91	979
1641	Medial vestibular nucleus	MV	-5.88	5.14	1.01	1004
1642	Medial vestibular nucleus	MV	-5.87	5.06	1.17	1004
1643	Gigantocellular reticular nucleus	GRN	-5.85	6.45	0.3	976
1644	Gigantocellular reticular nucleus	GRN	-5.86	6.35	0.18	976
1645	Magnocellular reticular nucleus	MARN	-5.82	6.79	0.33	985
1646	Magnocellular reticular nucleus	MARN	-5.82	6.78	0.37	985
1647	Magnocellular reticular nucleus	MARN	-5.81	6.78	0.45	985
1648	Paragigantocellular reticular nucleus lateral part	PGRNl	-5.78	6.84	0.74	993
1649	Gigantocellular reticular nucleus	GRN	-5.83	6.28	0.64	976
1650	Gigantocellular reticular nucleus	GRN	-5.83	6.33	0.55	976
1651	Intermediate reticular nucleus	IRN	-5.84	5.93	0.77	979
1652	Intermediate reticular nucleus	IRN	-5.83	5.93	0.86	979
1653	Intermediate reticular nucleus	IRN	-5.83	5.99	0.85	979
1654	Intermediate reticular nucleus	IRN	-5.82	5.94	0.98	979
1655	Parvicellular reticular nucleus	PARN	-5.8	5.79	1.32	989
1656	Parvicellular reticular nucleus	PARN	-5.79	5.8	1.44	989
1657	Parvicellular reticular nucleus	PARN	-5.79	5.92	1.44	989
1658	Parvicellular reticular nucleus	PARN	-5.75	6.28	1.55	989
1659	Parvicellular reticular nucleus	PARN	-5.73	6.35	1.77	989
1660	Parvicellular reticular nucleus	PARN	-5.72	6.42	1.83	989
1661	Spinal nucleus of the trigeminal oral part	SPVO	-5.7	6.39	2.01	957
1662	Spinal nucleus of the trigeminal oral part	SPVO	-5.73	6.14	1.94	957
1663	Spinal nucleus of the trigeminal oral part	SPVO	-5.71	6.2	2.04	957
1664	Spinal nucleus of the trigeminal oral part	SPVO	-5.74	5.96	1.98	957
1665	Parvicellular reticular nucleus	PARN	-5.75	6.04	1.76	989
1666	Parvicellular reticular nucleus	PARN	-5.75	6.05	1.77	989
1667	Spinal nucleus of the trigeminal oral part	SPVO	-5.74	6.04	1.81	957
1668	Spinal nucleus of the trigeminal oral part	SPVO	-5.74	5.98	1.85	957
1669	Spinal nucleus of the trigeminal oral part	SPVO	-5.75	5.92	1.8	957
1670	Parvicellular reticular nucleus	PARN	-5.77	5.89	1.66	989
1671	Parvicellular reticular nucleus	PARN	-5.77	5.87	1.62	989
1672	Paragigantocellular reticular nucleus lateral part	PGRNl	-5.78	6.7	0.83	993
1673	Spinal nucleus of the trigeminal oral part	SPVO	-5.77	5.55	1.9	957
1674	Spinal nucleus of the trigeminal oral part	SPVO	-6.19	5.6	-2.04	957
1675	Spinal nucleus of the trigeminal oral part	SPVO	-6.19	5.75	-2.11	957
1676	Spinal nucleus of the trigeminal oral part	SPVO	-6.12	6.47	-1.92	957
1677	Parvicellular reticular nucleus	PARN	-6.1	6.41	-1.65	989
1678	Parvicellular reticular nucleus	PARN	-6.1	6.27	-1.55	989
1679	Parvicellular reticular nucleus	PARN	-6.13	6.16	-1.74	989
1680	Parvicellular reticular nucleus	PARN	-6.09	6.18	-1.39	989
1681	Parvicellular reticular nucleus	PARN	-6.09	6.22	-1.36	989
1682	Parvicellular reticular nucleus	PARN	-6.08	6.34	-1.41	989
1683	Intermediate reticular nucleus	IRN	-6.07	6.31	-1.19	979
1684	Intermediate reticular nucleus	IRN	-6.04	6.31	-0.86	979
1685	Intermediate reticular nucleus	IRN	-6.04	6.41	-0.92	979
1686	Intermediate reticular nucleus	IRN	-6.07	5.98	-0.99	979
1687	Intermediate reticular nucleus	IRN	-6.05	6.15	-0.92	979
1688	Gigantocellular reticular nucleus	GRN	-6.03	6.09	-0.61	976
1689	Intermediate reticular nucleus	IRN	-6.05	5.92	-0.69	979
1690	Intermediate reticular nucleus	IRN	-6.05	5.87	-0.7	979
1691	Intermediate reticular nucleus	IRN	-6.07	5.7	-0.68	979
1692	Nucleus of the solitary tract	NTS	-6.11	5.36	-0.91	949
1693	Paragigantocellular reticular nucleus dorsal part	PGRNd	-6.05	5.49	-0.28	992
1694	Gigantocellular reticular nucleus	GRN	-6.0	5.82	0.02	976
1695	Gigantocellular reticular nucleus	GRN	-5.98	6.08	-0.02	976
1696	Gigantocellular reticular nucleus	GRN	-5.98	6.06	-0.02	976
1697	Gigantocellular reticular nucleus	GRN	-5.98	6.25	-0.19	976
1698	Magnocellular reticular nucleus	MARN	-5.96	6.57	-0.13	985
1699	Magnocellular reticular nucleus	MARN	-5.96	6.62	-0.16	985
1700	Magnocellular reticular nucleus	MARN	-5.95	6.69	-0.17	985
1701	Magnocellular reticular nucleus	MARN	-5.95	6.77	-0.17	985
1702	Medulla	MY	-5.94	6.73	-0.06	936
1703	Magnocellular reticular nucleus	MARN	-5.96	6.68	-0.25	985
1704	Magnocellular reticular nucleus	MARN	-5.97	6.72	-0.37	985
1705	Magnocellular reticular nucleus	MARN	-5.96	6.83	-0.37	985
1706	Magnocellular reticular nucleus	MARN	-5.98	6.81	-0.56	985
1707	Gigantocellular reticular nucleus	GRN	-5.98	6.77	-0.62	976
1708	Gigantocellular reticular nucleus	GRN	-5.99	6.65	-0.6	976
1709	Gigantocellular reticular nucleus	GRN	-6.01	6.55	-0.7	976
1710	Gigantocellular reticular nucleus	GRN	-5.95	6.0	0.34	976
1711	Gigantocellular reticular nucleus	GRN	-5.94	6.24	0.32	976
1712	Gigantocellular reticular nucleus	GRN	-5.94	6.05	0.46	976
1713	Intermediate reticular nucleus	IRN	-5.89	6.32	0.84	979
1714	Gigantocellular reticular nucleus	GRN	-5.88	6.66	0.66	976
1715	Intermediate reticular nucleus	IRN	-5.91	5.98	0.91	979
1716	Parvicellular reticular nucleus	PARN	-5.91	5.69	1.15	989
1717	Parvicellular reticular nucleus	PARN	-5.88	5.86	1.28	989
1718	Intermediate reticular nucleus	IRN	-5.84	6.35	1.34	979
1719	Parvicellular reticular nucleus	PARN	-5.83	6.19	1.6	989
1720	Intermediate reticular nucleus	IRN	-5.95	5.57	0.79	979
1721	Parvicellular reticular nucleus	PARN	-5.82	6.1	1.76	989
1722	Parvicellular reticular nucleus	PARN	-5.82	6.2	1.74	989
1723	Parvicellular reticular nucleus	PARN	-5.82	6.15	1.79	989
1724	Spinal nucleus of the trigeminal oral part	SPVO	-5.82	6.16	1.82	957
1725	Spinal nucleus of the trigeminal oral part	SPVO	-5.81	6.14	1.89	957
1726	Spinal nucleus of the trigeminal oral part	SPVO	-5.81	6.21	1.9	957
1727	Spinal nucleus of the trigeminal oral part	SPVO	-5.8	6.23	1.9	957
1728	Spinal nucleus of the trigeminal oral part	SPVO	-5.8	6.25	1.91	957
1729	Spinal nucleus of the trigeminal oral part	SPVO	-5.79	6.32	1.96	957
1730	Spinal nucleus of the trigeminal oral part	SPVO	-5.77	6.43	2.1	957
1731	Spinal nucleus of the trigeminal oral part	SPVO	-5.79	6.37	1.91	957
1732	Parvicellular reticular nucleus	PARN	-5.81	6.27	1.77	989
1733	Parvicellular reticular nucleus	PARN	-5.81	6.31	1.79	989
1734	Parvicellular reticular nucleus	PARN	-5.81	6.31	1.77	989
1735	Parvicellular reticular nucleus	PARN	-5.81	6.36	1.77	989
1736	Parvicellular reticular nucleus	PARN	-5.8	6.43	1.83	989
1737	Dentate nucleus	DN	-5.91	4.05	2.49	1100
1738	Dentate nucleus	DN	-5.91	4.12	2.35	1100
1739	Interposed nucleus	IP	-5.93	3.96	2.22	1099
1740	Medial vestibular nucleus	MV	-5.92	5.25	1.32	1004
1741	Medial vestibular nucleus	MV	-6.14	4.88	-0.93	1004
1742	Spinal nucleus of the trigeminal interpolar part	SPVI	-6.23	5.48	-1.73	956
1743	Parvicellular reticular nucleus	PARN	-6.18	6.28	-1.79	989
1744	Intermediate reticular nucleus	IRN	-6.14	6.19	-1.28	979
1745	Intermediate reticular nucleus	IRN	-6.12	6.27	-1.03	979
1746	Intermediate reticular nucleus	IRN	-6.1	6.33	-0.89	979
1747	Intermediate reticular nucleus	IRN	-6.09	6.39	-0.8	979
1748	Intermediate reticular nucleus	IRN	-6.09	6.42	-0.81	979
1749	Gigantocellular reticular nucleus	GRN	-6.08	6.42	-0.7	976
1750	Gigantocellular reticular nucleus	GRN	-6.08	6.42	-0.74	976
1751	Gigantocellular reticular nucleus	GRN	-6.08	6.47	-0.77	976
1752	Gigantocellular reticular nucleus	GRN	-6.08	6.52	-0.82	976
1753	Gigantocellular reticular nucleus	GRN	-6.06	6.53	-0.61	976
1754	Gigantocellular reticular nucleus	GRN	-6.05	6.63	-0.59	976
1755	Gigantocellular reticular nucleus	GRN	-6.1	5.88	-0.56	976
1756	Gigantocellular reticular nucleus	GRN	-6.1	5.89	-0.55	976
1757	Gigantocellular reticular nucleus	GRN	-6.1	5.96	-0.57	976
1758	Gigantocellular reticular nucleus	GRN	-6.1	6.07	-0.64	976
1759	Intermediate reticular nucleus	IRN	-6.1	6.11	-0.71	979
1760	Intermediate reticular nucleus	IRN	-6.1	6.16	-0.73	979
1761	Intermediate reticular nucleus	IRN	-6.15	5.84	-1.13	979
1762	Medulla	MY	-6.15	5.33	-0.7	936
1763	Gigantocellular reticular nucleus	GRN	-6.08	5.9	-0.34	976
1764	Gigantocellular reticular nucleus	GRN	-6.06	6.2	-0.37	976
1765	Nucleus raphe obscurus	RO	-6.03	6.29	-0.02	1014
1766	Gigantocellular reticular nucleus	GRN	-6.01	6.51	-0.05	976
1767	Medulla	MY	-6.01	6.59	-0.04	936
1768	Magnocellular reticular nucleus	MARN	-6.02	6.59	-0.18	985
1769	Magnocellular reticular nucleus	MARN	-5.98	6.6	0.3	985
1770	Gigantocellular reticular nucleus	GRN	-5.95	6.62	0.59	976
1771	Gigantocellular reticular nucleus	GRN	-5.95	6.64	0.6	976
1772	Paragigantocellular reticular nucleus lateral part	PGRNl	-5.94	6.74	0.64	993
1773	Gigantocellular reticular nucleus	GRN	-5.96	6.44	0.66	976
1774	Intermediate reticular nucleus	IRN	-5.94	6.39	0.84	979
1775	Intermediate reticular nucleus	IRN	-5.97	6.09	0.75	979
1776	Intermediate reticular nucleus	IRN	-5.96	6.21	0.79	979
1777	Gigantocellular reticular nucleus	GRN	-5.97	6.17	0.68	976
1778	Intermediate reticular nucleus	IRN	-6.0	5.81	0.71	979
1779	Parvicellular reticular nucleus	PARN	-5.98	5.56	1.08	989
1780	Intermediate reticular nucleus	IRN	-5.97	5.77	1.08	979
1781	Intermediate reticular nucleus	IRN	-5.96	5.94	1.06	979
1782	Intermediate reticular nucleus	IRN	-5.94	6.14	1.1	979
1783	Parvicellular reticular nucleus	PARN	-5.96	5.69	1.19	989
1784	Parvicellular reticular nucleus	PARN	-5.94	5.8	1.39	989
1785	Parvicellular reticular nucleus	PARN	-5.92	5.85	1.54	989
1786	Parvicellular reticular nucleus	PARN	-5.9	5.9	1.7	989
1787	Parvicellular reticular nucleus	PARN	-5.91	6.11	1.45	989
1788	Parvicellular reticular nucleus	PARN	-5.88	6.15	1.74	989
1789	Spinal nucleus of the trigeminal oral part	SPVO	-5.88	6.06	1.8	957
1790	Spinal nucleus of the trigeminal oral part	SPVO	-5.88	6.04	1.92	957
1791	Spinal nucleus of the trigeminal oral part	SPVO	-5.87	6.1	1.93	957
1792	Spinal nucleus of the trigeminal oral part	SPVO	-5.87	6.1	1.94	957
1793	Spinal nucleus of the trigeminal oral part	SPVO	-5.87	6.14	1.89	957
1794	Spinal nucleus of the trigeminal oral part	SPVO	-5.86	6.23	1.92	957
1795	Spinal nucleus of the trigeminal oral part	SPVO	-5.86	6.23	1.88	957
1796	Spinal nucleus of the trigeminal oral part	SPVO	-5.86	6.29	1.85	957
1797	Spinal nucleus of the trigeminal oral part	SPVO	-5.85	6.35	1.95	957
1798	Spinal nucleus of the trigeminal oral part	SPVO	-5.85	6.26	2.0	957
1799	Spinal nucleus of the trigeminal oral part	SPVO	-5.86	6.08	2.06	957
1800	Spinal nucleus of the trigeminal oral part	SPVO	-5.84	6.3	2.12	957
1801	Intermediate reticular nucleus	IRN	-5.96	6.15	0.84	979
1802	Spinal nucleus of the trigeminal interpolar part	SPVI	-6.29	6.25	-1.86	956
1803	Parvicellular reticular nucleus	PARN	-6.29	6.02	-1.7	989
1804	Parvicellular reticular nucleus	PARN	-6.27	5.96	-1.39	989
1805	Parvicellular reticular nucleus	PARN	-6.28	5.79	-1.34	989
1806	Parvicellular reticular nucleus	PARN	-6.24	6.43	-1.43	989
1807	Intermediate reticular nucleus	IRN	-6.23	6.39	-1.27	979
1808	Intermediate reticular nucleus	IRN	-6.22	6.35	-1.16	979
1809	Intermediate reticular nucleus	IRN	-6.19	6.4	-0.86	979
1810	Gigantocellular reticular nucleus	GRN	-6.18	6.49	-0.81	976
1811	Intermediate reticular nucleus	IRN	-6.2	6.47	-0.96	979
1812	Paragigantocellular reticular nucleus lateral part	PGRNl	-6.18	6.68	-0.99	993
1813	Paragigantocellular reticular nucleus lateral part	PGRNl	-6.18	6.71	-0.9	993
1814	Paragigantocellular reticular nucleus lateral part	PGRNl	-6.17	6.81	-0.88	993
1815	Medulla	MY	-6.14	6.97	-0.71	936
1816	Magnocellular reticular nucleus	MARN	-6.13	6.98	-0.63	985
1817	Intermediate reticular nucleus	IRN	-6.22	6.02	-0.86	979
1818	Intermediate reticular nucleus	IRN	-6.21	6.21	-0.87	979
1819	Intermediate reticular nucleus	IRN	-6.2	6.29	-0.9	979
1820	Intermediate reticular nucleus	IRN	-6.21	6.05	-0.74	979
1821	Intermediate reticular nucleus	IRN	-6.21	6.09	-0.8	979
1822	Intermediate reticular nucleus	IRN	-6.22	5.89	-0.71	979
1823	Gigantocellular reticular nucleus	GRN	-6.14	6.2	-0.11	976
1824	Gigantocellular reticular nucleus	GRN	-6.16	6.18	-0.3	976
1825	Intermediate reticular nucleus	IRN	-6.22	5.6	-0.58	979
1826	Intermediate reticular nucleus	IRN	-6.23	5.59	-0.62	979
1827	Intermediate reticular nucleus	IRN	-6.25	5.41	-0.74	979
1828	Intermediate reticular nucleus	IRN	-6.23	5.64	-0.66	979
1829	Intermediate reticular nucleus	IRN	-6.26	5.55	-0.9	979
1830	Nucleus of the solitary tract	NTS	-6.28	5.42	-1.05	949
1831	Parvicellular reticular nucleus	PARN	-6.29	5.52	-1.22	989
1832	Parvicellular reticular nucleus	PARN	-6.26	5.71	-1.12	989
1833	Parvicellular reticular nucleus	PARN	-6.29	5.68	-1.41	989
1834	Spinal vestibular nucleus	SPIV	-6.33	4.82	-1.16	1005
1835	Medial vestibular nucleus	MV	-6.28	4.93	-0.65	1004
1836	Parvicellular reticular nucleus	PARN	-6.05	5.87	1.17	989
1837	Intermediate reticular nucleus	IRN	-6.07	5.8	1.01	979
1838	Intermediate reticular nucleus	IRN	-6.08	5.77	1.0	979
1839	Intermediate reticular nucleus	IRN	-6.08	5.75	0.99	979
1840	Intermediate reticular nucleus	IRN	-6.1	5.67	0.83	979
1841	Intermediate reticular nucleus	IRN	-6.1	5.71	0.75	979
1842	Intermediate reticular nucleus	IRN	-6.13	5.56	0.6	979
1843	Gigantocellular reticular nucleus	GRN	-6.13	5.66	0.45	976
1844	Gigantocellular reticular nucleus	GRN	-6.13	5.67	0.5	976
1845	Gigantocellular reticular nucleus	GRN	-6.12	5.72	0.48	976
1846	Gigantocellular reticular nucleus	GRN	-6.13	5.92	0.29	976
1847	Gigantocellular reticular nucleus	GRN	-6.14	6.02	0.07	976
1848	Gigantocellular reticular nucleus	GRN	-6.12	6.15	0.18	976
1849	Gigantocellular reticular nucleus	GRN	-6.07	6.25	0.63	976
1850	Gigantocellular reticular nucleus	GRN	-6.09	5.99	0.64	976
1851	Gigantocellular reticular nucleus	GRN	-6.07	6.33	0.62	976
1852	Medulla	MY	-6.09	6.72	0.06	936
1853	Gigantocellular reticular nucleus	GRN	-6.07	6.45	0.47	976
1854	Gigantocellular reticular nucleus	GRN	-6.05	6.6	0.59	976
1855	Gigantocellular reticular nucleus	GRN	-6.04	6.64	0.68	976
1856	Gigantocellular reticular nucleus	GRN	-6.05	6.5	0.7	976
1857	Gigantocellular reticular nucleus	GRN	-6.03	6.61	0.81	976
1858	Gigantocellular reticular nucleus	GRN	-6.03	6.64	0.84	976
1859	Intermediate reticular nucleus	IRN	-6.05	6.31	0.85	979
1860	Intermediate reticular nucleus	IRN	-6.04	6.37	0.92	979
1861	Intermediate reticular nucleus	IRN	-6.05	6.21	0.98	979
1862	Intermediate reticular nucleus	IRN	-6.07	6.06	0.86	979
1863	Intermediate reticular nucleus	IRN	-6.03	6.18	1.17	979
1864	Intermediate reticular nucleus	IRN	-6.01	6.31	1.36	979
1865	Spinal nucleus of the trigeminal oral part	SPVO	-6.01	5.8	1.7	957
1866	Spinal nucleus of the trigeminal oral part	SPVO	-6.02	5.83	1.6	957
1867	Spinal nucleus of the trigeminal oral part	SPVO	-6.0	5.88	1.77	957
1868	Spinal nucleus of the trigeminal oral part	SPVO	-5.98	6.06	1.84	957
1869	Parvicellular reticular nucleus	PARN	-5.97	6.26	1.79	989
1870	Parvicellular reticular nucleus	PARN	-5.97	6.29	1.78	989
1871	Parvicellular reticular nucleus	PARN	-5.99	6.18	1.61	989
1872	Parvicellular reticular nucleus	PARN	-5.99	6.22	1.66	989
1873	Parvicellular reticular nucleus	PARN	-5.97	6.44	1.69	989
1874	Magnocellular reticular nucleus	MARN	-6.03	6.96	0.6	985
1875	Spinal nucleus of the trigeminal oral part	SPVO	-5.97	6.05	2.02	957
1876	Spinal nucleus of the trigeminal oral part	SPVO	-5.98	5.93	1.97	957
1877	Parvicellular reticular nucleus	PARN	-5.99	6.1	1.76	989
1878	Spinal nucleus of the trigeminal interpolar part	SPVI	-6.34	5.8	-2.08	956
1879	Spinal vestibular nucleus	SPIV	-6.44	4.63	-1.38	1005
1880	Medial vestibular nucleus	MV	-6.38	4.88	-0.92	1004
1881	Medial vestibular nucleus	MV	-6.37	4.83	-0.72	1004
1882	Spinal nucleus of the trigeminal interpolar part	SPVI	-6.39	5.8	-1.73	956
1883	Spinal nucleus of the trigeminal interpolar part	SPVI	-6.39	5.99	-1.87	956
1884	Spinal nucleus of the trigeminal interpolar part	SPVI	-6.38	6.23	-1.98	956
1885	Parvicellular reticular nucleus	PARN	-6.34	6.53	-1.83	989
1886	Parvicellular reticular nucleus	PARN	-6.36	6.34	-1.81	989
1887	Parvicellular reticular nucleus	PARN	-6.36	6.24	-1.81	989
1888	Parvicellular reticular nucleus	PARN	-6.34	6.01	-1.36	989
1889	Intermediate reticular nucleus	IRN	-6.27	6.34	-0.84	979
1890	Intermediate reticular nucleus	IRN	-6.27	6.41	-0.87	979
1891	Intermediate reticular nucleus	IRN	-6.28	6.57	-1.08	979
1892	Intermediate reticular nucleus	IRN	-6.29	6.46	-1.15	979
1893	Intermediate reticular nucleus	IRN	-6.3	6.45	-1.26	979
1894	Parvicellular reticular nucleus	PARN	-6.32	6.63	-1.64	989
1895	Paragigantocellular reticular nucleus lateral part	PGRNl	-6.3	6.73	-1.51	993
1896	Paragigantocellular reticular nucleus lateral part	PGRNl	-6.29	6.74	-1.33	993
1897	Paragigantocellular reticular nucleus lateral part	PGRNl	-6.26	6.89	-1.19	993
1898	Paragigantocellular reticular nucleus lateral part	PGRNl	-6.25	6.77	-0.96	993
1899	Paragigantocellular reticular nucleus lateral part	PGRNl	-6.25	6.78	-0.95	993
1900	Paragigantocellular reticular nucleus lateral part	PGRNl	-6.25	6.83	-0.98	993
1901	Paragigantocellular reticular nucleus lateral part	PGRNl	-6.24	6.84	-0.92	993
1902	Paragigantocellular reticular nucleus lateral part	PGRNl	-6.23	6.95	-0.87	993
1903	Paragigantocellular reticular nucleus lateral part	PGRNl	-6.23	7.02	-0.9	993
1904	Medulla	MY	-6.22	7.03	-0.78	936
1905	Medulla	MY	-6.21	7.05	-0.69	936
1906	Medulla	MY	-6.21	7.01	-0.66	936
1907	Magnocellular reticular nucleus	MARN	-6.2	6.92	-0.47	985
1908	Magnocellular reticular nucleus	MARN	-6.21	6.8	-0.47	985
1909	Gigantocellular reticular nucleus	GRN	-6.22	6.6	-0.48	976
1910	Gigantocellular reticular nucleus	GRN	-6.25	6.3	-0.5	976
1911	Gigantocellular reticular nucleus	GRN	-6.24	6.33	-0.48	976
1912	Gigantocellular reticular nucleus	GRN	-6.24	6.23	-0.39	976
1913	Gigantocellular reticular nucleus	GRN	-6.24	5.9	-0.08	976
1914	Gigantocellular reticular nucleus	GRN	-6.26	5.58	-0.14	976
1915	Paragigantocellular reticular nucleus dorsal part	PGRNd	-6.25	5.28	0.27	992
1916	Gigantocellular reticular nucleus	GRN	-6.23	5.56	0.31	976
1917	Gigantocellular reticular nucleus	GRN	-6.19	6.3	0.15	976
1918	crossed tectospinal pathway	tspc	-6.19	6.38	0.11	1230
1919	crossed tectospinal pathway	tspc	-6.19	6.39	0.07	1230
1920	crossed tectospinal pathway	tspc	-6.19	6.41	0.07	1230
1921	Gigantocellular reticular nucleus	GRN	-6.17	6.46	0.22	976
1922	Gigantocellular reticular nucleus	GRN	-6.15	6.24	0.6	976
1923	Gigantocellular reticular nucleus	GRN	-6.13	6.45	0.65	976
1924	Paragigantocellular reticular nucleus lateral part	PGRNl	-6.11	6.72	0.73	993
1925	Paragigantocellular reticular nucleus lateral part	PGRNl	-6.1	6.81	0.7	993
1926	Magnocellular reticular nucleus	MARN	-6.12	6.84	0.51	985
1927	Magnocellular reticular nucleus	MARN	-6.12	6.93	0.39	985
1928	Medulla	MY	-6.09	6.98	0.74	936
1929	Paragigantocellular reticular nucleus lateral part	PGRNl	-6.1	6.8	0.8	993
1930	Gigantocellular reticular nucleus	GRN	-6.11	6.64	0.81	976
1931	Paragigantocellular reticular nucleus lateral part	PGRNl	-6.1	6.7	0.86	993
1932	Gigantocellular reticular nucleus	GRN	-6.13	6.38	0.76	976
1933	Gigantocellular reticular nucleus	GRN	-6.12	6.47	0.77	976
1934	Intermediate reticular nucleus	IRN	-6.13	6.2	0.89	979
1935	Intermediate reticular nucleus	IRN	-6.1	6.46	1.02	979
1936	Intermediate reticular nucleus	IRN	-6.11	6.51	0.92	979
1937	Intermediate reticular nucleus	IRN	-6.11	6.51	0.89	979
1938	Intermediate reticular nucleus	IRN	-6.08	6.53	1.18	979
1939	Intermediate reticular nucleus	IRN	-6.1	6.29	1.22	979
1940	Nucleus ambiguus dorsal division	AMBd	-6.06	6.48	1.43	972
1941	Parvicellular reticular nucleus	PARN	-6.05	6.38	1.63	989
1942	Parvicellular reticular nucleus	PARN	-6.05	6.24	1.78	989
1943	Spinal nucleus of the trigeminal oral part	SPVO	-6.04	6.25	1.86	957
1944	Spinal nucleus of the trigeminal oral part	SPVO	-6.04	6.35	1.84	957
1945	Nucleus of the solitary tract	NTS	-6.21	5.25	0.77	949
1946	Intermediate reticular nucleus	IRN	-6.19	5.43	0.81	979
1947	Intermediate reticular nucleus	IRN	-6.2	5.38	0.81	979
1948	Intermediate reticular nucleus	IRN	-6.19	5.65	0.7	979
1949	Intermediate reticular nucleus	IRN	-6.16	5.84	0.83	979
1950	Intermediate reticular nucleus	IRN	-6.17	5.64	0.94	979
1951	Intermediate reticular nucleus	IRN	-6.17	5.53	0.97	979
1952	Intermediate reticular nucleus	IRN	-6.13	5.93	1.12	979
1953	Parvicellular reticular nucleus	PARN	-6.13	5.88	1.21	989
1954	Spinal nucleus of the trigeminal oral part	SPVO	-6.1	5.54	1.81	957
1955	Spinal nucleus of the trigeminal oral part	SPVO	-6.08	5.7	1.85	957
1956	Parvicellular reticular nucleus	PARN	-6.09	6.01	1.52	989
1957	Parvicellular reticular nucleus	PARN	-6.09	6.09	1.49	989
1958	Intermediate reticular nucleus	IRN	-6.12	6.14	1.07	979
1959	Intermediate reticular nucleus	IRN	-6.12	6.24	0.96	979
1960	Spinal vestibular nucleus	SPIV	-6.48	4.77	-1.0	1005
1961	Nucleus of the solitary tract	NTS	-6.44	5.42	-1.09	949
1962	Spinal nucleus of the trigeminal interpolar part	SPVI	-6.5	5.38	-1.81	956
1963	Linear nucleus of the medulla	LIN	-6.41	6.27	-1.48	981
1964	Parvicellular reticular nucleus	PARN	-6.42	6.4	-1.63	989
1965	Spinal nucleus of the trigeminal interpolar part	SPVI	-6.45	6.3	-1.91	956
1966	Spinal nucleus of the trigeminal interpolar part	SPVI	-6.44	6.37	-1.91	956
1967	Spinal nucleus of the trigeminal interpolar part	SPVI	-6.43	6.51	-1.86	956
1968	Parvicellular reticular nucleus	PARN	-6.4	6.74	-1.76	989
1969	Paragigantocellular reticular nucleus lateral part	PGRNl	-6.39	6.84	-1.67	993
1970	Medulla	MY	-6.39	6.62	-1.51	936
1971	Paragigantocellular reticular nucleus lateral part	PGRNl	-6.39	6.69	-1.52	993
1972	Paragigantocellular reticular nucleus lateral part	PGRNl	-6.38	6.71	-1.47	993
1973	Paragigantocellular reticular nucleus lateral part	PGRNl	-6.38	6.72	-1.5	993
1974	Paragigantocellular reticular nucleus lateral part	PGRNl	-6.36	6.96	-1.41	993
1975	Paragigantocellular reticular nucleus lateral part	PGRNl	-6.35	7.0	-1.34	993
1976	Paragigantocellular reticular nucleus lateral part	PGRNl	-6.35	6.96	-1.31	993
1977	Paragigantocellular reticular nucleus lateral part	PGRNl	-6.35	6.9	-1.32	993
1978	Paragigantocellular reticular nucleus lateral part	PGRNl	-6.34	6.88	-1.18	993
1979	Paragigantocellular reticular nucleus lateral part	PGRNl	-6.34	6.79	-1.06	993
1980	Paragigantocellular reticular nucleus lateral part	PGRNl	-6.34	6.81	-1.08	993
1981	Paragigantocellular reticular nucleus lateral part	PGRNl	-6.34	6.71	-0.96	993
1982	Paragigantocellular reticular nucleus lateral part	PGRNl	-6.33	6.74	-0.94	993
1983	Paragigantocellular reticular nucleus lateral part	PGRNl	-6.31	6.85	-0.82	993
1984	Paragigantocellular reticular nucleus lateral part	PGRNl	-6.33	6.79	-0.92	993
1985	Paragigantocellular reticular nucleus lateral part	PGRNl	-6.33	6.81	-0.97	993
1986	Paragigantocellular reticular nucleus lateral part	PGRNl	-6.33	6.87	-0.98	993
1987	Paragigantocellular reticular nucleus lateral part	PGRNl	-6.31	6.99	-0.89	993
1988	Paragigantocellular reticular nucleus lateral part	PGRNl	-6.35	6.69	-1.15	993
1989	Paragigantocellular reticular nucleus lateral part	PGRNl	-6.36	6.65	-1.17	993
1990	Paragigantocellular reticular nucleus lateral part	PGRNl	-6.36	6.72	-1.21	993
1991	Intermediate reticular nucleus	IRN	-6.37	6.42	-1.09	979
1992	Gigantocellular reticular nucleus	GRN	-6.34	6.49	-0.83	976
1993	Gigantocellular reticular nucleus	GRN	-6.32	6.64	-0.67	976
1994	Intermediate reticular nucleus	IRN	-6.36	6.22	-0.79	979
1995	Gigantocellular reticular nucleus	GRN	-6.31	5.9	-0.07	976
1996	Gigantocellular reticular nucleus	GRN	-6.31	6.01	-0.06	976
1997	Nucleus raphe obscurus	RO	-6.27	6.48	-0.03	1014
1998	Nucleus raphe obscurus	RO	-6.27	6.49	-0.01	1014
[truncated: 2,257 more rows]
