# Supplementary material for: Constructing an adult orofacial premotor atlas in Allen mouse CCF
Source: eLife. 2021 Apr 27;10:e67291. doi: 10.7554/eLife.67291 (PMC8137149; doi:10.7554/eLife.67291)
Supplement: Figure 5—source data 1 — Vibrissa premotor neurons from four mice (v1, v2, v3, v4), genioglossus premotor neurons from four mice (g1, g2, g3, g4), and masseter premotor neurons from four mice (m1, m2, m3, m4). Coordinates are relative to Bregma (in millimeters). Those coordinates can be converted into Allen common coordinate framework (CCF) coordinates by the following equations: AP in CCF = –1 × AP coordinates × 1000 + 5400; DV in CCF = DV coordinates × 1000; ML in CCF = ML coordinates × 1000 + 5700. [file elife-67291-fig5-data1.zip › v4.csv]

	name	acronym	AP_location	DV_location	ML_location	avIndex
0	Midbrain reticular nucleus	MRN	-2.98	3.42	0.39	827
1	Red nucleus	RN	-3.07	4.31	0.73	854
2	Midbrain reticular nucleus	MRN	-3.07	3.52	0.46	827
3	Red nucleus	RN	-3.15	4.28	0.69	854
4	Midbrain	MB	-3.12	3.24	-0.66	807
5	Red nucleus	RN	-3.23	4.26	-0.49	854
6	Midbrain reticular nucleus	MRN	-3.2	4.01	0.26	827
7	Midbrain reticular nucleus	MRN	-3.16	3.64	0.4	827
8	Midbrain reticular nucleus	MRN	-3.15	3.48	0.49	827
9	Midbrain reticular nucleus	MRN	-3.13	3.37	0.45	827
10	Midbrain	MB	-3.19	3.13	-0.68	807
11	Midbrain	MB	-3.19	3.15	-0.81	807
12	Midbrain	MB	-3.21	3.35	-0.93	807
13	Midbrain reticular nucleus	MRN	-3.27	3.91	-0.92	827
14	Red nucleus	RN	-3.29	4.13	-0.8	854
15	Midbrain reticular nucleus	MRN	-3.27	3.93	-0.5	827
16	Red nucleus	RN	-3.31	4.31	-0.79	854
17	Red nucleus	RN	-3.32	4.34	-0.83	854
18	Red nucleus	RN	-3.32	4.37	-0.82	854
19	Midbrain reticular nucleus	MRN	-3.23	3.51	0.4	827
20	Midbrain reticular nucleus	MRN	-3.24	3.59	0.71	827
21	Midbrain reticular nucleus	MRN	-3.25	3.7	0.63	827
22	Midbrain	MB	-3.28	3.21	-0.94	807
23	Red nucleus	RN	-3.39	4.31	-0.5	854
24	Midbrain reticular nucleus	MRN	-3.31	3.49	0.58	827
25	Interstitial nucleus of Cajal	INC	-3.34	3.8	0.36	841
26	Superior colliculus motor related intermediate white layer	SCiw	-3.23	2.76	1.05	834
27	Superior colliculus motor related intermediate white layer	SCiw	-3.3	2.63	-0.99	834
28	Superior colliculus motor related deep gray layer	SCdg	-3.34	3.02	-0.89	832
29	Superior colliculus motor related deep gray layer	SCdg	-3.34	3.05	-0.85	832
30	Superior colliculus motor related deep gray layer	SCdg	-3.34	3.08	-0.95	832
31	Superior colliculus motor related deep gray layer	SCdg	-3.35	3.17	-0.98	832
32	Red nucleus	RN	-3.44	3.98	-0.77	854
33	Red nucleus	RN	-3.45	4.05	-0.81	854
34	Red nucleus	RN	-3.46	4.16	-0.49	854
35	Periaqueductal gray	PAG	-3.4	3.66	0.35	839
36	Midbrain reticular nucleus	MRN	-3.43	3.9	0.29	827
37	Midbrain reticular nucleus	MRN	-3.44	4.0	0.21	827
38	Superior colliculus motor related intermediate white layer	SCiw	-3.42	3.08	-1.31	834
39	Superior colliculus motor related intermediate white layer	SCiw	-3.42	3.04	-1.23	834
40	Superior colliculus motor related intermediate white layer	SCiw	-3.42	3.03	-1.15	834
41	Superior colliculus motor related deep gray layer	SCdg	-3.43	3.11	-1.11	832
42	Superior colliculus motor related deep gray layer	SCdg	-3.42	3.09	-1.09	832
43	Superior colliculus motor related deep gray layer	SCdg	-3.42	3.07	-1.07	832
44	Superior colliculus motor related deep gray layer	SCdg	-3.42	3.03	-1.01	832
45	Superior colliculus motor related deep gray layer	SCdg	-3.42	3.02	-0.98	832
46	Superior colliculus motor related deep gray layer	SCdg	-3.42	3.09	-0.98	832
47	Superior colliculus motor related deep gray layer	SCdg	-3.42	3.08	-1.02	832
48	Midbrain	MB	-3.44	3.22	-1.06	807
49	Midbrain	MB	-3.44	3.26	-1.12	807
50	Red nucleus	RN	-3.53	4.09	-1.0	854
51	Red nucleus	RN	-3.52	3.96	-0.8	854
52	Midbrain reticular nucleus	MRN	-3.56	4.38	-0.32	827
53	Midbrain reticular nucleus	MRN	-3.51	3.91	0.32	827
54	Midbrain reticular nucleus	MRN	-3.53	4.08	0.34	827
55	Superior colliculus motor related intermediate white layer	SCiw	-3.38	2.68	1.15	834
56	Superior colliculus motor related intermediate white layer	SCiw	-3.41	2.95	1.16	834
57	Superior colliculus motor related intermediate white layer	SCiw	-3.43	2.36	-1.05	834
58	Superior colliculus motor related intermediate white layer	SCiw	-3.44	2.5	-1.17	834
59	Superior colliculus motor related intermediate white layer	SCiw	-3.45	2.54	-1.27	834
60	Superior colliculus motor related intermediate white layer	SCiw	-3.48	2.86	-1.39	834
61	Superior colliculus motor related intermediate white layer	SCiw	-3.5	3.02	-1.28	834
62	Superior colliculus motor related intermediate white layer	SCiw	-3.47	2.75	-1.13	834
63	Superior colliculus motor related intermediate white layer	SCiw	-3.47	2.78	-1.14	834
64	Superior colliculus motor related intermediate white layer	SCiw	-3.46	2.67	-1.04	834
65	Superior colliculus motor related deep gray layer	SCdg	-3.5	3.03	-1.13	832
66	Superior colliculus motor related deep gray layer	SCdg	-3.51	3.16	-1.15	832
67	Midbrain reticular nucleus	MRN	-3.53	3.3	-1.11	827
68	Midbrain reticular nucleus	MRN	-3.53	3.31	-1.2	827
69	Midbrain	MB	-3.51	3.14	-0.85	807
70	Midbrain reticular nucleus	MRN	-3.59	3.86	-0.59	827
71	Red nucleus	RN	-3.61	4.13	-0.96	854
72	Red nucleus	RN	-3.63	4.29	-0.79	854
73	Midbrain reticular nucleus	MRN	-3.52	3.26	1.15	827
74	Superior colliculus motor related intermediate white layer	SCiw	-3.51	3.17	1.34	834
75	Red nucleus	RN	-3.61	4.07	0.87	854
76	Superior colliculus motor related intermediate gray layer	SCig	-3.48	2.12	-0.92	835
77	Superior colliculus motor related intermediate white layer	SCiw	-3.51	2.42	-1.18	834
78	Superior colliculus motor related intermediate white layer	SCiw	-3.53	2.57	-1.41	834
79	Superior colliculus motor related intermediate white layer	SCiw	-3.57	2.98	-1.33	834
80	Midbrain reticular nucleus	MRN	-3.69	4.07	-1.47	827
81	Midbrain reticular nucleus	MRN	-3.65	3.69	-0.66	827
82	Midbrain reticular nucleus	MRN	-3.67	3.92	-0.44	827
83	Red nucleus	RN	-3.68	4.03	-0.86	854
84	Oculomotor nucleus	III	-3.65	3.76	-0.2	855
85	Midbrain reticular nucleus	MRN	-3.66	3.83	-0.31	827
86	medial longitudinal fascicle	mlf	-3.68	3.97	0.11	1121
87	Midbrain reticular nucleus	MRN	-3.69	4.05	0.23	827
88	Midbrain reticular nucleus	MRN	-3.65	3.74	0.8	827
89	Superior colliculus motor related intermediate white layer	SCiw	-3.6	2.46	-1.17	834
90	Superior colliculus motor related intermediate white layer	SCiw	-3.61	2.59	-1.34	834
91	Superior colliculus motor related intermediate white layer	SCiw	-3.64	2.81	-1.31	834
92	Superior colliculus motor related deep gray layer	SCdg	-3.62	2.71	-0.86	832
93	Superior colliculus motor related deep gray layer	SCdg	-3.63	2.78	-0.9	832
94	Superior colliculus motor related deep gray layer	SCdg	-3.66	3.06	-1.04	832
95	Superior colliculus motor related deep gray layer	SCdg	-3.65	2.94	-1.01	832
96	Midbrain reticular nucleus	MRN	-3.74	3.82	-0.85	827
97	Midbrain reticular nucleus	MRN	-3.75	3.86	-0.6	827
98	Midbrain reticular nucleus	MRN	-3.75	3.91	-0.53	827
99	Midbrain reticular nucleus	MRN	-3.75	3.95	-0.51	827
100	Midbrain reticular nucleus	MRN	-3.74	3.85	-0.48	827
101	Midbrain reticular nucleus	MRN	-3.76	4.02	-0.86	827
102	Midbrain reticular nucleus	MRN	-3.76	4.0	-0.81	827
103	Midbrain reticular nucleus	MRN	-3.72	3.66	0.54	827
104	Midbrain reticular nucleus	MRN	-3.75	3.95	0.44	827
105	Superior colliculus motor related intermediate gray layer	SCig	-3.65	2.16	-1.22	835
106	Superior colliculus motor related intermediate white layer	SCiw	-3.68	2.49	-1.31	834
107	Superior colliculus motor related intermediate white layer	SCiw	-3.67	2.35	-0.83	834
108	Midbrain reticular nucleus	MRN	-3.83	3.91	-0.94	827
109	Supraoculomotor periaqueductal gray	Su3	-3.79	3.57	-0.38	843
110	Periaqueductal gray	PAG	-3.79	3.54	-0.11	839
111	Periaqueductal gray	PAG	-3.78	3.45	0.36	839
112	Midbrain reticular nucleus	MRN	-3.83	3.86	0.34	827
113	medial longitudinal fascicle	mlf	-3.82	3.84	0.27	1121
114	Oculomotor nucleus	III	-3.82	3.78	0.26	855
115	Superior colliculus motor related intermediate white layer	SCiw	-3.71	2.75	1.38	834
116	Midbrain reticular nucleus	MRN	-3.83	3.86	0.29	827
117	Superior colliculus motor related intermediate gray layer	SCig	-3.73	2.16	-1.19	835
118	Superior colliculus motor related intermediate white layer	SCiw	-3.74	2.3	-1.2	834
119	Superior colliculus motor related intermediate gray layer	SCig	-3.73	2.24	-1.31	835
120	Superior colliculus motor related intermediate gray layer	SCig	-3.74	2.33	-1.48	835
121	Superior colliculus motor related intermediate white layer	SCiw	-3.76	2.45	-1.35	834
122	Superior colliculus motor related intermediate white layer	SCiw	-3.76	2.44	-1.09	834
123	Midbrain reticular nucleus	MRN	-3.9	3.77	-0.82	827
124	Supraoculomotor periaqueductal gray	Su3	-3.87	3.51	0.28	843
125	Midbrain reticular nucleus	MRN	-3.87	3.52	0.63	827
126	Midbrain reticular nucleus	MRN	-3.92	3.99	0.64	827
127	Superior colliculus motor related intermediate white layer	SCiw	-3.85	2.55	-1.58	834
128	Superior colliculus motor related intermediate white layer	SCiw	-3.86	2.69	-1.57	834
129	Superior colliculus motor related intermediate white layer	SCiw	-3.87	2.77	-1.74	834
130	Superior colliculus motor related intermediate white layer	SCiw	-3.86	2.64	-1.41	834
131	Superior colliculus motor related deep gray layer	SCdg	-3.88	2.89	-1.2	832
132	Midbrain reticular nucleus	MRN	-3.98	3.78	-0.47	827
133	Superior colliculus motor related intermediate white layer	SCiw	-3.92	2.5	-1.45	834
134	Midbrain reticular nucleus	MRN	-4.02	3.43	-1.66	827
135	Pontine reticular nucleus	PRNr	-4.28	5.16	-0.69	932
136	Midbrain reticular nucleus	MRN	-4.08	3.22	-0.97	827
137	Pontine reticular nucleus	PRNr	-4.37	5.19	0.86	932
138	Pontine reticular nucleus	PRNr	-4.36	5.14	0.73	932
139	Pontine reticular nucleus	PRNr	-4.42	4.99	-0.75	932
140	Pontine reticular nucleus caudal part	PRNc	-4.5	5.69	-1.0	914
141	Pontine reticular nucleus	PRNr	-4.45	5.24	-0.6	932
142	Peritrigeminal zone	P5	-4.45	5.2	1.55	921
143	Peritrigeminal zone	P5	-4.48	5.53	1.48	921
144	Principal sensory nucleus of the trigeminal	PSV	-4.48	5.5	1.92	890
145	Pons	P	-4.52	5.86	1.81	884
146	Pons	P	-4.55	6.21	1.78	884
147	Pontine reticular nucleus	PRNr	-4.5	4.94	-0.68	932
148	Supratrigeminal nucleus	SUT	-4.51	5.08	1.59	918
149	Supratrigeminal nucleus	SUT	-4.51	5.07	1.64	918
150	Supratrigeminal nucleus	SUT	-4.51	5.05	1.75	918
151	Pons	P	-4.54	5.3	1.9	884
152	Parvicellular motor 5 nucleus	PC5	-4.54	5.33	1.84	923
153	Motor nucleus of trigeminal	V	-4.54	5.29	1.8	920
154	Motor nucleus of trigeminal	V	-4.53	5.22	1.81	920
155	Motor nucleus of trigeminal	V	-4.55	5.46	1.75	920
156	Parvicellular motor 5 nucleus	PC5	-4.55	5.44	1.82	923
157	Pons	P	-4.55	5.44	1.86	884
158	Pons	P	-4.56	5.48	1.89	884
159	Principal sensory nucleus of the trigeminal	PSV	-4.58	5.67	2.04	890
160	Motor nucleus of trigeminal	V	-4.58	5.72	1.71	920
161	Peritrigeminal zone	P5	-4.65	5.6	-1.4	921
162	Pontine reticular nucleus caudal part	PRNc	-4.69	5.96	-1.05	914
163	Pontine reticular nucleus caudal part	PRNc	-4.64	5.51	0.64	914
164	Supratrigeminal nucleus	SUT	-4.58	4.93	1.53	918
165	Supratrigeminal nucleus	SUT	-4.59	5.01	1.52	918
166	Motor nucleus of trigeminal	V	-4.6	5.15	1.6	920
167	Motor nucleus of trigeminal	V	-4.61	5.22	1.63	920
168	Motor nucleus of trigeminal	V	-4.61	5.27	1.56	920
169	Motor nucleus of trigeminal	V	-4.62	5.32	1.58	920
170	Motor nucleus of trigeminal	V	-4.62	5.35	1.58	920
171	Motor nucleus of trigeminal	V	-4.62	5.34	1.64	920
172	Motor nucleus of trigeminal	V	-4.6	5.18	1.68	920
173	Motor nucleus of trigeminal	V	-4.59	5.07	1.7	920
174	Supratrigeminal nucleus	SUT	-4.58	4.99	1.71	918
175	Supratrigeminal nucleus	SUT	-4.57	4.88	1.82	918
176	Motor nucleus of trigeminal	V	-4.59	5.07	1.78	920
177	Motor nucleus of trigeminal	V	-4.6	5.11	1.78	920
178	Motor nucleus of trigeminal	V	-4.6	5.17	1.8	920
179	Motor nucleus of trigeminal	V	-4.6	5.17	1.82	920
180	Motor nucleus of trigeminal	V	-4.61	5.24	1.76	920
181	Supratrigeminal nucleus	SUT	-4.59	5.04	1.83	918
182	Supratrigeminal nucleus	SUT	-4.59	5.02	1.88	918
183	Pons	P	-4.59	5.07	1.93	884
184	Pons	P	-4.59	5.09	1.96	884
185	Pons	P	-4.6	5.12	1.96	884
186	Pons	P	-4.6	5.16	1.98	884
187	Parvicellular motor 5 nucleus	PC5	-4.62	5.34	1.82	923
188	Pons	P	-4.61	5.27	1.93	884
189	Principal sensory nucleus of the trigeminal	PSV	-4.61	5.23	2.01	890
190	Principal sensory nucleus of the trigeminal	PSV	-4.61	5.25	2.06	890
191	Principal sensory nucleus of the trigeminal	PSV	-4.61	5.24	2.07	890
192	Principal sensory nucleus of the trigeminal	PSV	-4.61	5.28	2.04	890
193	Principal sensory nucleus of the trigeminal	PSV	-4.61	5.28	2.05	890
194	Principal sensory nucleus of the trigeminal	PSV	-4.62	5.33	2.06	890
195	Principal sensory nucleus of the trigeminal	PSV	-4.63	5.39	2.09	890
196	Principal sensory nucleus of the trigeminal	PSV	-4.62	5.37	2.06	890
197	Principal sensory nucleus of the trigeminal	PSV	-4.63	5.4	2.04	890
198	Principal sensory nucleus of the trigeminal	PSV	-4.62	5.35	1.98	890
199	Principal sensory nucleus of the trigeminal	PSV	-4.62	5.34	1.95	890
200	Pons	P	-4.62	5.37	1.92	884
201	Principal sensory nucleus of the trigeminal	PSV	-4.62	5.37	1.95	890
202	Principal sensory nucleus of the trigeminal	PSV	-4.63	5.39	1.96	890
203	Principal sensory nucleus of the trigeminal	PSV	-4.63	5.41	1.96	890
204	Pons	P	-4.63	5.42	1.92	884
205	Principal sensory nucleus of the trigeminal	PSV	-4.63	5.45	1.94	890
206	Principal sensory nucleus of the trigeminal	PSV	-4.63	5.46	1.97	890
207	Principal sensory nucleus of the trigeminal	PSV	-4.64	5.54	1.92	890
208	Principal sensory nucleus of the trigeminal	PSV	-4.64	5.56	1.97	890
209	Supratrigeminal nucleus	SUT	-4.66	4.93	-1.5	918
210	Pons	P	-4.63	4.7	-0.78	884
211	Midbrain reticular nucleus	MRN	-4.55	3.93	0.67	827
212	Pontine reticular nucleus	PRNr	-4.63	4.7	0.82	932
213	Pontine reticular nucleus caudal part	PRNc	-4.68	5.15	0.61	914
214	Motor nucleus of trigeminal	V	-4.69	5.28	1.46	920
215	Peritrigeminal zone	P5	-4.69	5.23	1.36	921
216	Peritrigeminal zone	P5	-4.71	5.41	1.41	921
217	Parvicellular motor 5 nucleus	PC5	-4.75	5.85	1.54	923
218	Motor nucleus of trigeminal	V	-4.74	5.73	1.52	920
219	Principal sensory nucleus of the trigeminal	PSV	-4.72	5.51	1.94	890
220	Pons	P	-4.71	5.43	1.9	884
221	Pons	P	-4.71	5.46	1.9	884
222	Principal sensory nucleus of the trigeminal	PSV	-4.71	5.41	1.95	890
223	Principal sensory nucleus of the trigeminal	PSV	-4.71	5.43	1.97	890
224	Pons	P	-4.69	5.27	1.89	884
225	Principal sensory nucleus of the trigeminal	PSV	-4.7	5.29	1.96	890
226	Principal sensory nucleus of the trigeminal	PSV	-4.69	5.28	1.97	890
227	Principal sensory nucleus of the trigeminal	PSV	-4.69	5.27	1.99	890
228	Principal sensory nucleus of the trigeminal	PSV	-4.7	5.3	2.03	890
229	Pons	P	-4.69	5.25	1.92	884
230	Pons	P	-4.69	5.23	1.95	884
231	Pons	P	-4.68	5.16	1.94	884
232	Pons	P	-4.68	5.18	1.94	884
233	Pons	P	-4.68	5.15	1.93	884
234	Principal sensory nucleus of the trigeminal	PSV	-4.68	5.17	1.99	890
235	Principal sensory nucleus of the trigeminal	PSV	-4.68	5.15	2.05	890
236	Principal sensory nucleus of the trigeminal	PSV	-4.68	5.15	2.03	890
237	Principal sensory nucleus of the trigeminal	PSV	-4.68	5.12	2.01	890
238	Pons	P	-4.68	5.11	1.95	884
239	Pons	P	-4.68	5.11	1.92	884
240	Principal sensory nucleus of the trigeminal	PSV	-4.67	5.07	1.99	890
241	Pons	P	-4.66	4.97	1.95	884
242	Pons	P	-4.66	4.99	1.93	884
243	Supratrigeminal nucleus	SUT	-4.67	5.05	1.91	918
244	Supratrigeminal nucleus	SUT	-4.67	5.04	1.87	918
245	Motor nucleus of trigeminal	V	-4.67	5.09	1.8	920
246	Supratrigeminal nucleus	SUT	-4.66	4.97	1.83	918
247	Supratrigeminal nucleus	SUT	-4.67	5.0	1.87	918
248	Supratrigeminal nucleus	SUT	-4.66	4.97	1.87	918
249	Supratrigeminal nucleus	SUT	-4.65	4.89	1.82	918
250	Supratrigeminal nucleus	SUT	-4.65	4.82	1.79	918
251	Koelliker-Fuse subnucleus	KF	-4.65	4.84	1.95	892
252	Koelliker-Fuse subnucleus	KF	-4.65	4.87	1.96	892
253	Parabrachial nucleus	PB	-4.63	4.69	1.8	891
254	Parabrachial nucleus	PB	-4.64	4.73	1.73	891
255	Supratrigeminal nucleus	SUT	-4.65	4.82	1.74	918
256	Supratrigeminal nucleus	SUT	-4.65	4.81	1.68	918
257	Supratrigeminal nucleus	SUT	-4.65	4.82	1.65	918
258	Supratrigeminal nucleus	SUT	-4.65	4.87	1.66	918
259	Supratrigeminal nucleus	SUT	-4.66	4.96	1.69	918
260	Motor nucleus of trigeminal	V	-4.67	5.01	1.64	920
261	Motor nucleus of trigeminal	V	-4.67	5.04	1.64	920
262	Peritrigeminal zone	P5	-4.66	4.95	1.46	921
263	Pontine reticular nucleus caudal part	PRNc	-4.79	5.41	-0.74	914
264	Pontine reticular nucleus caudal part	PRNc	-4.83	5.82	-0.53	914
265	Pontine reticular nucleus caudal part	PRNc	-4.86	6.06	-1.16	914
266	Pontine reticular nucleus caudal part	PRNc	-4.86	6.07	-1.17	914
267	Pons	P	-4.85	5.99	-1.38	884
268	Peritrigeminal zone	P5	-4.77	5.2	1.34	921
269	Peritrigeminal zone	P5	-4.78	5.35	1.25	921
270	Motor nucleus of trigeminal	V	-4.82	5.74	1.55	920
271	Parvicellular motor 5 nucleus	PC5	-4.83	5.78	1.64	923
272	Parvicellular motor 5 nucleus	PC5	-4.81	5.63	1.76	923
273	Parvicellular motor 5 nucleus	PC5	-4.81	5.65	1.79	923
274	Principal sensory nucleus of the trigeminal	PSV	-4.84	5.88	1.83	890
275	Pons	P	-4.85	6.04	1.77	884
276	Supratrigeminal nucleus	SUT	-4.71	4.71	1.47	918
277	Peritrigeminal zone	P5	-4.73	4.9	1.34	921
278	Motor nucleus of trigeminal	V	-4.74	4.97	1.51	920
279	Motor nucleus of trigeminal	V	-4.77	5.22	1.73	920
280	Intertrigeminal nucleus	I5	-4.75	5.08	1.86	924
281	Intertrigeminal nucleus	I5	-4.76	5.14	1.89	924
282	Intertrigeminal nucleus	I5	-4.77	5.19	1.88	924
283	Principal sensory nucleus of the trigeminal	PSV	-4.77	5.22	2.01	890
284	Principal sensory nucleus of the trigeminal	PSV	-4.76	5.14	2.01	890
285	Pons	P	-4.76	5.13	1.96	884
286	Principal sensory nucleus of the trigeminal	PSV	-4.75	5.07	1.99	890
287	Principal sensory nucleus of the trigeminal	PSV	-4.75	5.05	1.98	890
288	Pons	P	-4.75	5.05	1.94	884
289	Intertrigeminal nucleus	I5	-4.75	5.06	1.91	924
290	Pons	P	-4.74	4.99	1.97	884
291	Pons	P	-4.75	5.01	1.97	884
292	Principal sensory nucleus of the trigeminal	PSV	-4.74	5.0	1.99	890
293	Principal sensory nucleus of the trigeminal	PSV	-4.74	4.97	2.04	890
294	Principal sensory nucleus of the trigeminal	PSV	-4.74	4.99	2.04	890
295	Principal sensory nucleus of the trigeminal	PSV	-4.75	5.0	2.08	890
296	Principal sensory nucleus of the trigeminal	PSV	-4.74	4.99	2.11	890
297	Principal sensory nucleus of the trigeminal	PSV	-4.74	5.0	2.14	890
298	Principal sensory nucleus of the trigeminal	PSV	-4.75	5.02	2.17	890
299	Principal sensory nucleus of the trigeminal	PSV	-4.74	4.91	2.12	890
300	Principal sensory nucleus of the trigeminal	PSV	-4.74	4.94	2.07	890
301	Principal sensory nucleus of the trigeminal	PSV	-4.73	4.88	2.08	890
302	Koelliker-Fuse subnucleus	KF	-4.72	4.8	1.99	892
303	Koelliker-Fuse subnucleus	KF	-4.74	4.9	1.93	892
304	Koelliker-Fuse subnucleus	KF	-4.74	4.94	1.96	892
305	Koelliker-Fuse subnucleus	KF	-4.72	4.76	1.82	892
306	Supratrigeminal nucleus	SUT	-4.72	4.78	1.78	918
307	Parabrachial nucleus	PB	-4.71	4.67	1.85	891
308	Parabrachial nucleus	PB	-4.71	4.66	1.9	891
309	Koelliker-Fuse subnucleus	KF	-4.71	4.68	1.94	892
310	Koelliker-Fuse subnucleus	KF	-4.71	4.68	1.93	892
311	Koelliker-Fuse subnucleus	KF	-4.71	4.7	1.91	892
312	Koelliker-Fuse subnucleus	KF	-4.72	4.76	1.92	892
313	Koelliker-Fuse subnucleus	KF	-4.72	4.74	1.96	892
314	Koelliker-Fuse subnucleus	KF	-4.71	4.67	2.02	892
315	Parabrachial nucleus	PB	-4.7	4.61	1.98	891
316	Parabrachial nucleus	PB	-4.7	4.55	1.9	891
317	Parabrachial nucleus	PB	-4.7	4.58	1.92	891
318	Parabrachial nucleus	PB	-4.7	4.61	1.94	891
319	Parabrachial nucleus	PB	-4.69	4.52	1.74	891
320	Parabrachial nucleus	PB	-4.69	4.46	1.78	891
321	Pons	P	-4.93	5.95	-1.23	884
322	Pontine reticular nucleus caudal part	PRNc	-4.88	5.48	-0.62	914
323	crossed tectospinal pathway	tspc	-4.87	5.44	0.33	1230
324	Midbrain reticular nucleus	MRN	-4.74	4.22	0.58	827
325	Pons	P	-4.72	3.97	0.68	884
326	Peritrigeminal zone	P5	-4.86	5.29	1.23	921
327	Pons	P	-4.93	5.96	1.57	884
328	Intertrigeminal nucleus	I5	-4.88	5.54	1.85	924
329	Intertrigeminal nucleus	I5	-4.86	5.36	1.91	924
330	Pons	P	-4.82	4.99	1.91	884
331	Parabrachial nucleus	PB	-4.76	4.38	1.66	891
332	Parabrachial nucleus	PB	-4.77	4.45	1.69	891
333	Parabrachial nucleus	PB	-4.77	4.45	1.7	891
334	Parabrachial nucleus	PB	-4.77	4.51	1.73	891
335	Parabrachial nucleus	PB	-4.77	4.48	1.79	891
336	Parabrachial nucleus	PB	-4.77	4.47	1.81	891
337	Parabrachial nucleus	PB	-4.77	4.49	1.81	891
338	Parabrachial nucleus	PB	-4.77	4.5	1.82	891
339	Parabrachial nucleus	PB	-4.78	4.54	1.81	891
340	Parabrachial nucleus	PB	-4.77	4.48	1.86	891
341	Parabrachial nucleus	PB	-4.77	4.49	1.88	891
342	Parabrachial nucleus	PB	-4.77	4.48	1.93	891
343	Parabrachial nucleus	PB	-4.78	4.53	1.92	891
344	Parabrachial nucleus	PB	-4.78	4.54	1.89	891
345	Parabrachial nucleus	PB	-4.78	4.54	1.86	891
346	Parabrachial nucleus	PB	-4.78	4.62	1.83	891
347	Koelliker-Fuse subnucleus	KF	-4.79	4.66	1.82	892
348	Koelliker-Fuse subnucleus	KF	-4.8	4.72	1.86	892
349	Koelliker-Fuse subnucleus	KF	-4.81	4.84	1.92	892
350	Principal sensory nucleus of the trigeminal	PSV	-4.81	4.84	2.05	890
351	Principal sensory nucleus of the trigeminal	PSV	-4.81	4.89	2.08	890
352	Koelliker-Fuse subnucleus	KF	-4.81	4.87	1.98	892
353	Principal sensory nucleus of the trigeminal	PSV	-4.81	4.84	2.13	890
354	Koelliker-Fuse subnucleus	KF	-4.8	4.75	2.17	892
355	Koelliker-Fuse subnucleus	KF	-4.8	4.72	2.1	892
356	Koelliker-Fuse subnucleus	KF	-4.8	4.78	2.1	892
357	Koelliker-Fuse subnucleus	KF	-4.8	4.8	2.09	892
358	Koelliker-Fuse subnucleus	KF	-4.8	4.75	2.02	892
359	Koelliker-Fuse subnucleus	KF	-4.79	4.7	1.99	892
360	Koelliker-Fuse subnucleus	KF	-4.79	4.68	1.99	892
361	Koelliker-Fuse subnucleus	KF	-4.79	4.64	1.99	892
362	Koelliker-Fuse subnucleus	KF	-4.79	4.66	2.01	892
363	Koelliker-Fuse subnucleus	KF	-4.79	4.64	2.04	892
364	Koelliker-Fuse subnucleus	KF	-4.78	4.59	2.03	892
365	Koelliker-Fuse subnucleus	KF	-4.78	4.61	1.96	892
366	Koelliker-Fuse subnucleus	KF	-4.78	4.6	1.94	892
367	Parabrachial nucleus	PB	-4.78	4.57	1.94	891
368	Parabrachial nucleus	PB	-4.78	4.56	1.97	891
369	Koelliker-Fuse subnucleus	KF	-4.79	4.65	1.94	892
370	Koelliker-Fuse subnucleus	KF	-4.79	4.66	1.93	892
371	Koelliker-Fuse subnucleus	KF	-4.79	4.67	1.91	892
372	Koelliker-Fuse subnucleus	KF	-4.79	4.67	1.89	892
373	Parabrachial nucleus	PB	-4.76	4.42	1.87	891
374	Pontine reticular nucleus caudal part	PRNc	-4.93	5.25	-0.53	914
375	Pontine reticular nucleus caudal part	PRNc	-5.05	6.37	0.31	914
376	Pontine reticular nucleus caudal part	PRNc	-5.01	5.98	0.55	914
377	superior cerebelar peduncles	scp	-4.82	4.15	1.19	1175
378	Pons	P	-4.86	4.61	1.1	884
379	Pons	P	-4.87	4.68	0.91	884
380	Pontine reticular nucleus caudal part	PRNc	-4.91	5.04	0.81	914
381	Pontine reticular nucleus caudal part	PRNc	-4.93	5.2	0.68	914
382	Peritrigeminal zone	P5	-4.9	4.95	1.2	921
383	Pons	P	-4.88	4.74	1.09	884
384	Supratrigeminal nucleus	SUT	-4.88	4.76	1.2	918
385	Supratrigeminal nucleus	SUT	-4.89	4.86	1.4	918
386	Supratrigeminal nucleus	SUT	-4.89	4.83	1.63	918
387	Parabrachial nucleus	PB	-4.8	4.02	1.59	891
388	Parabrachial nucleus	PB	-4.81	4.1	1.66	891
389	Parabrachial nucleus	PB	-4.82	4.15	1.4	891
390	Parabrachial nucleus	PB	-4.85	4.43	1.49	891
391	Parabrachial nucleus	PB	-4.85	4.52	1.55	891
392	Parabrachial nucleus	PB	-4.86	4.56	1.61	891
393	Parabrachial nucleus	PB	-4.85	4.51	1.64	891
394	superior cerebelar peduncles	scp	-4.85	4.44	1.59	1175
395	superior cerebelar peduncles	scp	-4.84	4.4	1.63	1175
396	Parabrachial nucleus	PB	-4.84	4.4	1.68	891
397	superior cerebelar peduncles	scp	-4.85	4.44	1.7	1175
398	Parabrachial nucleus	PB	-4.86	4.55	1.72	891
399	Parabrachial nucleus	PB	-4.86	4.61	1.69	891
400	Parabrachial nucleus	PB	-4.86	4.6	1.72	891
401	Parabrachial nucleus	PB	-4.87	4.63	1.74	891
402	Supratrigeminal nucleus	SUT	-4.89	4.88	1.84	918
403	Principal sensory nucleus of the trigeminal	PSV	-4.89	4.89	2.09	890
404	Principal sensory nucleus of the trigeminal	PSV	-4.89	4.82	2.14	890
405	Koelliker-Fuse subnucleus	KF	-4.88	4.76	2.04	892
406	Koelliker-Fuse subnucleus	KF	-4.88	4.75	2.02	892
407	Koelliker-Fuse subnucleus	KF	-4.87	4.71	1.99	892
408	Koelliker-Fuse subnucleus	KF	-4.88	4.75	1.9	892
409	Koelliker-Fuse subnucleus	KF	-4.88	4.77	1.87	892
410	Koelliker-Fuse subnucleus	KF	-4.88	4.78	1.84	892
411	Koelliker-Fuse subnucleus	KF	-4.88	4.78	1.9	892
412	Koelliker-Fuse subnucleus	KF	-4.89	4.81	1.93	892
413	Koelliker-Fuse subnucleus	KF	-4.89	4.84	1.94	892
414	Principal sensory nucleus of the trigeminal	PSV	-4.89	4.83	2.0	890
415	Parabrachial nucleus	PB	-4.86	4.59	1.76	891
416	Parabrachial nucleus	PB	-4.85	4.52	1.78	891
417	Parabrachial nucleus	PB	-4.86	4.54	1.8	891
418	Parabrachial nucleus	PB	-4.86	4.58	1.79	891
419	Koelliker-Fuse subnucleus	KF	-4.86	4.61	1.83	892
420	Koelliker-Fuse subnucleus	KF	-4.87	4.63	1.83	892
421	Koelliker-Fuse subnucleus	KF	-4.87	4.69	1.83	892
422	Koelliker-Fuse subnucleus	KF	-4.87	4.67	1.8	892
423	Koelliker-Fuse subnucleus	KF	-4.87	4.66	1.87	892
424	Koelliker-Fuse subnucleus	KF	-4.87	4.64	1.86	892
425	Koelliker-Fuse subnucleus	KF	-4.86	4.6	1.85	892
426	Koelliker-Fuse subnucleus	KF	-4.86	4.59	1.86	892
427	Parabrachial nucleus	PB	-4.86	4.58	1.83	891
428	Parabrachial nucleus	PB	-4.86	4.55	1.84	891
429	Parabrachial nucleus	PB	-4.85	4.52	1.84	891
430	Parabrachial nucleus	PB	-4.86	4.53	1.88	891
431	Parabrachial nucleus	PB	-4.86	4.55	1.91	891
432	Koelliker-Fuse subnucleus	KF	-4.86	4.57	1.98	892
433	Koelliker-Fuse subnucleus	KF	-4.86	4.59	1.97	892
434	Koelliker-Fuse subnucleus	KF	-4.87	4.62	1.91	892
435	Koelliker-Fuse subnucleus	KF	-4.87	4.63	1.93	892
436	Koelliker-Fuse subnucleus	KF	-4.87	4.64	1.93	892
437	Koelliker-Fuse subnucleus	KF	-4.87	4.66	1.93	892
438	Koelliker-Fuse subnucleus	KF	-4.86	4.59	1.84	892
439	Parvicellular reticular nucleus	PARN	-5.0	5.86	1.77	989
440	Parvicellular reticular nucleus	PARN	-5.01	5.95	1.71	989
441	Laterodorsal tegmental nucleus	LDT	-4.8	3.96	0.65	930
442	Koelliker-Fuse subnucleus	KF	-4.95	4.62	-2.04	892
443	Pons	P	-4.94	4.54	-0.85	884
444	Pontine reticular nucleus caudal part	PRNc	-4.99	5.08	-0.87	914
445	Pontine reticular nucleus caudal part	PRNc	-5.05	5.6	-0.82	914
446	Pontine reticular nucleus caudal part	PRNc	-5.11	6.23	-0.49	914
447	Gigantocellular reticular nucleus	GRN	-5.14	6.43	-0.4	976
448	Peritrigeminal zone	P5	-4.99	5.05	1.09	921
449	Pontine reticular nucleus caudal part	PRNc	-5.0	5.1	0.99	914
450	Pons	P	-5.06	5.69	1.36	884
451	Parvicellular reticular nucleus	PARN	-5.08	5.91	1.64	989
452	Parvicellular reticular nucleus	PARN	-5.1	6.05	1.72	989
453	Parvicellular reticular nucleus	PARN	-5.1	6.09	1.76	989
454	Parabrachial nucleus	PB	-4.88	4.0	1.25	891
455	superior cerebelar peduncles	scp	-4.91	4.28	1.41	1175
456	Parabrachial nucleus	PB	-4.94	4.58	1.56	891
457	Koelliker-Fuse subnucleus	KF	-4.94	4.56	1.85	892
458	Parabrachial nucleus	PB	-4.93	4.48	1.92	891
459	Koelliker-Fuse subnucleus	KF	-4.94	4.6	1.97	892
460	Koelliker-Fuse subnucleus	KF	-4.95	4.69	1.99	892
461	Principal sensory nucleus of the trigeminal	PSV	-4.96	4.75	2.02	890
462	Koelliker-Fuse subnucleus	KF	-4.96	4.72	1.95	892
463	Koelliker-Fuse subnucleus	KF	-4.96	4.72	1.93	892
464	Koelliker-Fuse subnucleus	KF	-4.96	4.74	1.93	892
465	Koelliker-Fuse subnucleus	KF	-4.96	4.74	1.86	892
466	Koelliker-Fuse subnucleus	KF	-4.95	4.66	1.9	892
467	Supratrigeminal nucleus	SUT	-4.96	4.8	1.76	918
468	Parabrachial nucleus	PB	-4.95	4.64	1.74	891
469	Magnocellular reticular nucleus	MARN	-5.22	6.5	-0.24	985
470	Magnocellular reticular nucleus	MARN	-5.23	6.57	-0.4	985
471	Pontine reticular nucleus caudal part	PRNc	-5.15	5.77	0.42	914
472	Principal sensory nucleus of the trigeminal	PSV	-5.17	6.0	1.88	890
473	Parvicellular reticular nucleus	PARN	-5.21	6.37	1.72	989
474	Intermediate reticular nucleus	IRN	-5.19	6.18	1.32	979
475	Facial motor nucleus	VII	-5.24	6.68	1.54	968
476	Parabrachial nucleus	PB	-5.01	4.5	1.34	891
477	Pons	P	-5.03	4.69	1.57	884
478	Motor nucleus of trigeminal	V	-5.06	4.99	1.37	920
479	Pons	P	-5.08	5.16	1.11	884
480	Pontine reticular nucleus caudal part	PRNc	-5.06	4.98	0.93	914
481	Pons	P	-5.08	5.18	1.06	884
482	Pons	P	-5.09	5.2	1.13	884
483	Koelliker-Fuse subnucleus	KF	-5.03	4.66	1.94	892
484	Koelliker-Fuse subnucleus	KF	-5.03	4.64	1.98	892
485	Pontine reticular nucleus caudal part	PRNc	-5.09	5.27	0.95	914
486	Pontine reticular nucleus caudal part	PRNc	-5.21	5.64	-0.6	914
487	Pons	P	-5.19	5.39	0.06	884
488	Pontine reticular nucleus caudal part	PRNc	-5.2	5.55	0.42	914
489	Gigantocellular reticular nucleus	GRN	-5.28	6.31	0.34	976
490	Pons	P	-5.11	4.71	1.02	884
491	Pons	P	-5.13	4.81	0.96	884
492	Parabrachial nucleus	PB	-5.06	4.16	1.47	891
493	Intermediate reticular nucleus	IRN	-5.27	5.46	0.9	979
494	Gigantocellular reticular nucleus	GRN	-5.29	5.57	0.67	976
495	Gigantocellular reticular nucleus	GRN	-5.34	6.13	-0.19	976
496	Intermediate reticular nucleus	IRN	-5.35	6.2	1.05	979
497	Parabrachial nucleus	PB	-5.16	4.38	1.88	891
498	Parabrachial nucleus	PB	-5.16	4.4	1.88	891
499	Parabrachial nucleus	PB	-5.17	4.46	1.88	891
500	Parabrachial nucleus	PB	-5.17	4.48	1.89	891
501	Parabrachial nucleus	PB	-5.17	4.49	1.88	891
502	Gigantocellular reticular nucleus	GRN	-5.42	6.05	0.15	976
503	Gigantocellular reticular nucleus	GRN	-5.45	6.41	0.29	976
504	Intermediate reticular nucleus	IRN	-5.4	5.88	1.2	979
505	Parvicellular reticular nucleus	PARN	-5.39	5.8	1.61	989
506	Parvicellular reticular nucleus	PARN	-5.43	6.22	1.81	989
507	Spinal nucleus of the trigeminal oral part	SPVO	-5.44	6.3	1.88	957
508	Facial motor nucleus	VII	-5.47	6.59	1.62	968
509	superior cerebelar peduncles	scp	-5.23	4.3	1.74	1175
510	Parabrachial nucleus	PB	-5.32	4.41	-1.69	891
511	Gigantocellular reticular nucleus	GRN	-5.5	6.07	0.01	976
512	Gigantocellular reticular nucleus	GRN	-5.48	5.86	0.35	976
513	Gigantocellular reticular nucleus	GRN	-5.49	6.04	0.39	976
514	Intermediate reticular nucleus	IRN	-5.51	6.19	1.26	979
515	Spinal nucleus of the trigeminal oral part	SPVO	-5.53	6.34	1.85	957
516	Parabrachial nucleus	PB	-5.28	4.04	1.42	891
517	Spinal nucleus of the trigeminal oral part	SPVO	-5.52	5.52	-1.76	957
518	Intermediate reticular nucleus	IRN	-5.55	5.85	-0.9	979
519	Intermediate reticular nucleus	IRN	-5.57	5.96	-1.01	979
520	Gigantocellular reticular nucleus	GRN	-5.61	6.39	-0.45	976
521	crossed tectospinal pathway	tspc	-5.55	5.85	-0.07	1230
522	Gigantocellular reticular nucleus	GRN	-5.54	5.73	0.67	976
523	Intermediate reticular nucleus	IRN	-5.54	5.72	0.86	979
524	Facial motor nucleus	VII	-5.63	6.62	1.21	968
525	Facial motor nucleus	VII	-5.62	6.48	1.27	968
526	Parvicellular reticular nucleus	PARN	-5.59	6.22	1.81	989
527	Parvicellular reticular nucleus	PARN	-5.6	6.31	1.66	989
528	Parvicellular reticular nucleus	PARN	-5.61	6.34	1.66	989
529	Parvicellular reticular nucleus	PARN	-5.61	6.34	1.62	989
530	Facial motor nucleus	VII	-5.63	6.52	1.69	968
531	Facial motor nucleus	VII	-5.64	6.63	1.69	968
532	Facial motor nucleus	VII	-5.64	6.71	1.63	968
533	Facial motor nucleus	VII	-5.64	6.68	1.61	968
534	Spinal nucleus of the trigeminal oral part	SPVO	-5.59	6.16	2.03	957
535	Facial motor nucleus	VII	-5.66	6.88	1.5	968
536	Facial motor nucleus	VII	-5.67	6.95	1.42	968
537	Facial motor nucleus	VII	-5.67	6.95	1.45	968
538	Paragigantocellular reticular nucleus lateral part	PGRNl	-5.66	6.9	0.77	993
539	Medial vestibular nucleus	MV	-5.44	4.79	1.61	1004
540	Medulla	MY	-5.49	5.21	1.8	936
541	Gigantocellular reticular nucleus	GRN	-5.63	5.8	-0.29	976
542	Gigantocellular reticular nucleus	GRN	-5.66	6.08	-0.44	976
543	Gigantocellular reticular nucleus	GRN	-5.62	5.71	-0.01	976
544	Gigantocellular reticular nucleus	GRN	-5.61	5.66	0.36	976
545	Gigantocellular reticular nucleus	GRN	-5.71	6.61	0.48	976
546	Gigantocellular reticular nucleus	GRN	-5.72	6.64	0.51	976
547	Paragigantocellular reticular nucleus lateral part	PGRNl	-5.73	6.78	0.77	993
548	Parvicellular reticular nucleus	PARN	-5.69	6.41	1.71	989
549	Parvicellular reticular nucleus	PARN	-5.65	5.97	1.43	989
550	Lateral vestibular nucleus	LAV	-5.52	4.73	1.84	1003
551	Medial vestibular nucleus	MV	-5.51	4.65	0.97	1004
552	Spinal nucleus of the trigeminal oral part	SPVO	-5.67	5.45	-1.84	957
553	Intermediate reticular nucleus	IRN	-5.78	6.44	-1.28	979
554	Intermediate reticular nucleus	IRN	-5.78	6.48	-1.15	979
555	Intermediate reticular nucleus	IRN	-5.72	5.94	-1.11	979
556	Intermediate reticular nucleus	IRN	-5.7	5.75	-0.86	979
557	Paragigantocellular reticular nucleus dorsal part	PGRNd	-5.68	5.49	-0.53	992
558	Gigantocellular reticular nucleus	GRN	-5.69	5.58	-0.08	976
559	Magnocellular reticular nucleus	MARN	-5.79	6.61	-0.37	985
560	Nucleus raphe magnus	RM	-5.78	6.44	-0.0	1012
561	Magnocellular reticular nucleus	MARN	-5.79	6.57	0.32	985
562	Gigantocellular reticular nucleus	GRN	-5.72	5.93	0.32	976
563	Gigantocellular reticular nucleus	GRN	-5.71	5.84	0.3	976
564	Gigantocellular reticular nucleus	GRN	-5.74	6.07	-0.66	976
565	Parvicellular reticular nucleus	PARN	-5.76	6.24	1.75	989
566	Parvicellular reticular nucleus	PARN	-5.77	6.34	1.68	989
567	Parvicellular reticular nucleus	PARN	-5.77	6.34	1.66	989
568	Intermediate reticular nucleus	IRN	-5.71	5.84	1.15	979
569	Intermediate reticular nucleus	IRN	-5.71	5.83	1.07	979
570	Intermediate reticular nucleus	IRN	-5.76	6.32	0.87	979
571	Parvicellular reticular nucleus	PARN	-5.84	6.26	-1.47	989
572	Intermediate reticular nucleus	IRN	-5.83	6.22	-0.95	979
573	Intermediate reticular nucleus	IRN	-5.84	6.26	-0.91	979
574	Intermediate reticular nucleus	IRN	-5.8	5.94	-1.09	979
575	Gigantocellular reticular nucleus	GRN	-5.84	6.31	-0.29	976
576	Gigantocellular reticular nucleus	GRN	-5.86	6.5	-0.28	976
577	Magnocellular reticular nucleus	MARN	-5.89	6.72	-0.38	985
578	Gigantocellular reticular nucleus	GRN	-5.87	6.53	0.35	976
579	Gigantocellular reticular nucleus	GRN	-5.81	5.97	0.47	976
580	Gigantocellular reticular nucleus	GRN	-5.78	5.73	0.53	976
581	Gigantocellular reticular nucleus	GRN	-5.79	5.85	0.32	976
582	Gigantocellular reticular nucleus	GRN	-5.79	5.77	0.14	976
583	Gigantocellular reticular nucleus	GRN	-5.78	5.69	0.09	976
584	Parvicellular reticular nucleus	PARN	-5.83	6.22	1.41	989
585	Gigantocellular reticular nucleus	GRN	-5.82	6.12	0.66	976
586	Parvicellular reticular nucleus	PARN	-5.78	5.72	1.14	989
587	Spinal nucleus of the trigeminal oral part	SPVO	-5.81	5.98	1.88	957
588	Parvicellular reticular nucleus	PARN	-5.83	6.14	1.8	989
589	Parvicellular reticular nucleus	PARN	-5.83	6.19	1.81	989
590	Parvicellular reticular nucleus	PARN	-5.83	6.22	1.79	989
591	Parvicellular reticular nucleus	PARN	-5.85	6.33	1.73	989
592	Parvicellular reticular nucleus	PARN	-5.86	6.5	1.7	989
593	Parvicellular reticular nucleus	PARN	-5.85	6.37	1.81	989
594	Medial vestibular nucleus	MV	-5.7	4.93	0.58	1004
595	Medial vestibular nucleus	MV	-5.7	4.98	0.48	1004
596	Nucleus prepositus	PRP	-5.71	5.08	0.42	997
597	Intermediate reticular nucleus	IRN	-5.83	5.44	-0.9	979
598	Parvicellular reticular nucleus	PARN	-5.84	5.54	-1.05	989
599	Parvicellular reticular nucleus	PARN	-5.9	6.08	-1.45	989
600	Parvicellular reticular nucleus	PARN	-5.92	6.3	-1.5	989
601	Intermediate reticular nucleus	IRN	-5.92	6.3	-1.37	979
602	Intermediate reticular nucleus	IRN	-5.92	6.32	-1.19	979
603	Intermediate reticular nucleus	IRN	-5.93	6.35	-1.17	979
604	Intermediate reticular nucleus	IRN	-5.92	6.28	-1.07	979
605	Intermediate reticular nucleus	IRN	-5.92	6.26	-0.93	979
606	Intermediate reticular nucleus	IRN	-5.9	6.12	-1.02	979
607	Intermediate reticular nucleus	IRN	-5.88	5.9	-1.1	979
608	Paragigantocellular reticular nucleus dorsal part	PGRNd	-5.84	5.52	-0.49	992
609	Gigantocellular reticular nucleus	GRN	-5.85	5.63	-0.61	976
610	Intermediate reticular nucleus	IRN	-5.86	5.7	-0.74	979
611	Gigantocellular reticular nucleus	GRN	-5.96	6.65	-0.7	976
612	Paragigantocellular reticular nucleus lateral part	PGRNl	-5.96	6.71	-0.79	993
613	Gigantocellular reticular nucleus	GRN	-5.95	6.54	-0.47	976
614	Gigantocellular reticular nucleus	GRN	-5.88	5.89	-0.15	976
615	crossed tectospinal pathway	tspc	-5.91	6.21	-0.03	1230
616	Intermediate reticular nucleus	IRN	-5.88	5.94	-0.85	979
617	Paragigantocellular reticular nucleus dorsal part	PGRNd	-5.84	5.52	0.5	992
618	Gigantocellular reticular nucleus	GRN	-5.85	5.63	0.31	976
619	Gigantocellular reticular nucleus	GRN	-5.86	5.67	0.44	976
620	Gigantocellular reticular nucleus	GRN	-5.86	5.7	0.42	976
621	Gigantocellular reticular nucleus	GRN	-5.88	5.89	0.43	976
622	Gigantocellular reticular nucleus	GRN	-5.88	5.87	0.61	976
623	Intermediate reticular nucleus	IRN	-5.86	5.73	0.82	979
624	Intermediate reticular nucleus	IRN	-5.89	5.96	0.99	979
625	Parvicellular reticular nucleus	PARN	-5.87	5.84	1.33	989
626	Spinal nucleus of the trigeminal oral part	SPVO	-5.87	5.82	1.71	957
627	Spinal nucleus of the trigeminal oral part	SPVO	-5.9	6.08	1.83	957
628	Spinal nucleus of the trigeminal oral part	SPVO	-5.9	6.13	1.83	957
629	Intermediate reticular nucleus	IRN	-5.92	5.56	-0.85	979
630	Intermediate reticular nucleus	IRN	-5.93	5.62	-0.87	979
631	Intermediate reticular nucleus	IRN	-5.93	5.62	-0.93	979
632	Intermediate reticular nucleus	IRN	-5.96	5.88	-1.0	979
633	Intermediate reticular nucleus	IRN	-5.98	6.12	-0.9	979
634	Intermediate reticular nucleus	IRN	-5.97	6.01	-0.91	979
635	Intermediate reticular nucleus	IRN	-5.98	6.1	-0.75	979
636	Intermediate reticular nucleus	IRN	-6.01	6.39	-0.82	979
637	Intermediate reticular nucleus	IRN	-6.01	6.4	-0.89	979
638	Intermediate reticular nucleus	IRN	-6.01	6.42	-0.9	979
639	Intermediate reticular nucleus	IRN	-6.02	6.47	-0.91	979
640	Gigantocellular reticular nucleus	GRN	-5.93	5.66	-0.55	976
641	Intermediate reticular nucleus	IRN	-5.94	5.68	-0.64	979
642	Gigantocellular reticular nucleus	GRN	-5.96	5.87	-0.08	976
643	Magnocellular reticular nucleus	MARN	-6.04	6.64	-0.27	985
644	Magnocellular reticular nucleus	MARN	-6.05	6.73	-0.45	985
645	Magnocellular reticular nucleus	MARN	-6.05	6.79	-0.49	985
646	Intermediate reticular nucleus	IRN	-5.94	5.73	0.7	979
647	Gigantocellular reticular nucleus	GRN	-5.99	6.21	0.66	976
648	Gigantocellular reticular nucleus	GRN	-5.97	6.03	0.54	976
649	Gigantocellular reticular nucleus	GRN	-5.97	5.96	0.62	976
650	Parvicellular reticular nucleus	PARN	-5.97	6.03	1.57	989
651	Parvicellular reticular nucleus	PARN	-6.0	6.27	1.45	989
652	Parvicellular reticular nucleus	PARN	-6.01	6.35	1.55	989
653	Parvicellular reticular nucleus	PARN	-6.0	6.28	1.66	989
654	Parvicellular reticular nucleus	PARN	-6.01	6.34	1.72	989
655	Spinal nucleus of the trigeminal oral part	SPVO	-6.01	6.37	1.82	957
656	Spinal nucleus of the trigeminal oral part	SPVO	-6.02	6.45	1.83	957
657	Spinal nucleus of the trigeminal oral part	SPVO	-6.02	6.43	1.89	957
658	Spinal nucleus of the trigeminal oral part	SPVO	-6.0	6.29	1.88	957
659	Spinal nucleus of the trigeminal oral part	SPVO	-6.02	6.51	2.05	957
660	Spinal nucleus of the trigeminal oral part	SPVO	-6.03	6.58	2.09	957
661	Lateral vestibular nucleus	LAV	-5.83	4.68	1.87	1003
662	Medial vestibular nucleus	MV	-5.85	4.83	-1.05	1004
663	Intermediate reticular nucleus	IRN	-5.92	5.48	-0.83	979
664	Intermediate reticular nucleus	IRN	-6.01	5.58	-0.86	979
665	Intermediate reticular nucleus	IRN	-6.02	5.7	-0.69	979
666	Intermediate reticular nucleus	IRN	-6.04	5.87	-0.74	979
667	Intermediate reticular nucleus	IRN	-6.05	5.98	-0.78	979
668	Intermediate reticular nucleus	IRN	-6.06	6.08	-0.81	979
669	Intermediate reticular nucleus	IRN	-6.07	6.17	-0.99	979
670	Intermediate reticular nucleus	IRN	-6.09	6.33	-0.85	979
671	Intermediate reticular nucleus	IRN	-6.09	6.34	-0.91	979
672	Intermediate reticular nucleus	IRN	-6.09	6.38	-0.84	979
673	Parvicellular reticular nucleus	PARN	-6.0	5.55	-1.11	989
674	Gigantocellular reticular nucleus	GRN	-6.02	5.67	0.16	976
675	Gigantocellular reticular nucleus	GRN	-6.04	5.95	0.27	976
676	Gigantocellular reticular nucleus	GRN	-6.05	5.97	0.29	976
677	Gigantocellular reticular nucleus	GRN	-6.06	6.11	0.45	976
678	Magnocellular reticular nucleus	MARN	-6.14	6.9	0.64	985
679	Intermediate reticular nucleus	IRN	-6.06	6.05	0.92	979
680	Intermediate reticular nucleus	IRN	-6.07	6.15	0.93	979
681	Parvicellular reticular nucleus	PARN	-6.09	6.41	1.71	989
682	Spinal nucleus of the trigeminal oral part	SPVO	-6.1	6.45	1.83	957
683	Spinal nucleus of the trigeminal oral part	SPVO	-6.11	6.58	2.05	957
684	Parvicellular reticular nucleus	PARN	-6.08	6.26	1.8	989
685	Spinal nucleus of the trigeminal oral part	SPVO	-6.07	6.21	1.91	957
686	Spinal nucleus of the trigeminal oral part	SPVO	-6.06	6.13	1.82	957
687	Parvicellular reticular nucleus	PARN	-6.01	5.62	1.09	989
688	Parvicellular reticular nucleus	PARN	-6.01	5.63	1.21	989
689	Spinal nucleus of the trigeminal oral part	SPVO	-6.18	6.51	-1.86	957
690	Parvicellular reticular nucleus	PARN	-6.16	6.25	-1.59	989
691	Parvicellular reticular nucleus	PARN	-6.18	6.48	-1.57	989
692	Parvicellular reticular nucleus	PARN	-6.18	6.52	-1.54	989
693	Intermediate reticular nucleus	IRN	-6.15	6.17	-0.81	979
694	Intermediate reticular nucleus	IRN	-6.15	6.22	-0.78	979
695	Intermediate reticular nucleus	IRN	-6.16	6.27	-0.8	979
696	Intermediate reticular nucleus	IRN	-6.17	6.38	-0.92	979
697	Intermediate reticular nucleus	IRN	-6.17	6.39	-0.85	979
698	Intermediate reticular nucleus	IRN	-6.17	6.41	-0.95	979
699	Intermediate reticular nucleus	IRN	-6.18	6.46	-0.93	979
700	Intermediate reticular nucleus	IRN	-6.19	6.6	-0.9	979
701	Gigantocellular reticular nucleus	GRN	-6.1	5.76	-0.48	976
702	Intermediate reticular nucleus	IRN	-6.12	5.95	-0.71	979
703	Magnocellular reticular nucleus	MARN	-6.21	6.8	-0.28	985
704	Gigantocellular reticular nucleus	GRN	-6.11	5.77	0.17	976
705	Paragigantocellular reticular nucleus dorsal part	PGRNd	-6.06	5.32	-0.29	992
706	Gigantocellular reticular nucleus	GRN	-6.13	5.98	0.07	976
707	Gigantocellular reticular nucleus	GRN	-6.14	6.06	0.18	976
708	crossed tectospinal pathway	tspc	-6.15	6.19	0.05	1230
709	Gigantocellular reticular nucleus	GRN	-6.14	6.07	0.37	976
710	Gigantocellular reticular nucleus	GRN	-6.15	6.2	0.46	976
711	Gigantocellular reticular nucleus	GRN	-6.17	6.37	0.46	976
712	Gigantocellular reticular nucleus	GRN	-6.17	6.37	0.71	976
713	Magnocellular reticular nucleus	MARN	-6.22	6.85	0.63	985
714	Medulla	MY	-6.25	7.1	0.74	936
715	Intermediate reticular nucleus	IRN	-6.07	5.46	0.6	979
716	Intermediate reticular nucleus	IRN	-6.1	5.7	0.73	979
717	Intermediate reticular nucleus	IRN	-6.14	6.06	0.89	979
718	Spinal nucleus of the trigeminal oral part	SPVO	-6.16	6.31	1.83	957
719	Parvicellular reticular nucleus	PARN	-6.18	6.45	1.72	989
720	Parvicellular reticular nucleus	PARN	-6.19	6.57	1.8	989
721	Spinal nucleus of the trigeminal oral part	SPVO	-6.11	5.77	1.52	957
722	Medial vestibular nucleus	MV	-6.03	5.06	0.99	1004
723	Parvicellular reticular nucleus	PARN	-6.25	6.4	-1.46	989
724	Parvicellular reticular nucleus	PARN	-6.26	6.44	-1.45	989
725	Parvicellular reticular nucleus	PARN	-6.27	6.55	-1.51	989
726	Parvicellular reticular nucleus	PARN	-6.27	6.59	-1.52	989
727	Parvicellular reticular nucleus	PARN	-6.26	6.51	-1.59	989
728	Parvicellular reticular nucleus	PARN	-6.27	6.57	-1.63	989
729	Intermediate reticular nucleus	IRN	-6.22	6.05	-1.14	979
730	Intermediate reticular nucleus	IRN	-6.24	6.26	-1.08	979
731	Intermediate reticular nucleus	IRN	-6.26	6.43	-1.16	979
732	Intermediate reticular nucleus	IRN	-6.24	6.26	-0.97	979
733	Intermediate reticular nucleus	IRN	-6.24	6.28	-0.94	979
734	Intermediate reticular nucleus	IRN	-6.24	6.31	-0.96	979
735	Intermediate reticular nucleus	IRN	-6.25	6.36	-0.99	979
736	Intermediate reticular nucleus	IRN	-6.25	6.38	-0.96	979
737	Intermediate reticular nucleus	IRN	-6.26	6.52	-1.02	979
738	Paragigantocellular reticular nucleus lateral part	PGRNl	-6.27	6.62	-0.92	993
739	Magnocellular reticular nucleus	MARN	-6.31	6.92	-0.6	985
740	Gigantocellular reticular nucleus	GRN	-6.25	6.38	-0.68	976
741	Gigantocellular reticular nucleus	GRN	-6.24	6.33	-0.67	976
742	Intermediate reticular nucleus	IRN	-6.21	6.04	-0.75	979
743	Intermediate reticular nucleus	IRN	-6.22	6.11	-0.72	979
744	Intermediate reticular nucleus	IRN	-6.19	5.83	-0.8	979
745	Gigantocellular reticular nucleus	GRN	-6.17	5.65	-0.4	976
746	Gigantocellular reticular nucleus	GRN	-6.21	6.02	-0.19	976
747	Gigantocellular reticular nucleus	GRN	-6.21	6.0	-0.04	976
748	Magnocellular reticular nucleus	MARN	-6.27	6.56	0.33	985
749	Gigantocellular reticular nucleus	GRN	-6.27	6.58	0.72	976
750	Gigantocellular reticular nucleus	GRN	-6.29	6.8	0.69	976
751	Paragigantocellular reticular nucleus lateral part	PGRNl	-6.28	6.71	0.86	993
752	Gigantocellular reticular nucleus	GRN	-6.27	6.52	0.84	976
753	Intermediate reticular nucleus	IRN	-6.25	6.35	1.31	979
754	Parvicellular reticular nucleus	PARN	-6.24	6.26	1.42	989
755	Parvicellular reticular nucleus	PARN	-6.23	6.16	1.4	989
756	Parvicellular reticular nucleus	PARN	-6.21	6.03	1.64	989
757	Parvicellular reticular nucleus	PARN	-6.23	6.22	1.76	989
758	Parvicellular reticular nucleus	PARN	-6.26	6.44	1.6	989
759	Parvicellular reticular nucleus	PARN	-6.27	6.55	1.49	989
760	Nucleus ambiguus dorsal division	AMBd	-6.27	6.57	1.48	972
761	Parvicellular reticular nucleus	PARN	-6.26	6.51	1.82	989
762	Spinal nucleus of the trigeminal interpolar part	SPVI	-6.26	6.46	1.84	956
763	Spinal vestibular nucleus	SPIV	-6.17	4.83	-1.15	1005
764	Medulla	MY	-6.22	5.34	-0.64	936
765	Gigantocellular reticular nucleus	GRN	-6.26	5.69	-0.08	976
766	crossed tectospinal pathway	tspc	-6.33	6.39	-0.07	1230
767	Gigantocellular reticular nucleus	GRN	-6.28	5.9	-0.41	976
768	Intermediate reticular nucleus	IRN	-6.27	5.81	-0.6	979
769	Intermediate reticular nucleus	IRN	-6.3	6.08	-0.7	979
770	Gigantocellular reticular nucleus	GRN	-6.3	6.12	-0.64	976
771	Magnocellular reticular nucleus	MARN	-6.37	6.78	-0.27	985
772	Medulla	MY	-6.39	6.96	-0.64	936
773	Intermediate reticular nucleus	IRN	-6.34	6.47	-1.08	979
774	Intermediate reticular nucleus	IRN	-6.33	6.36	-0.94	979
775	Parvicellular reticular nucleus	PARN	-6.34	6.46	-1.6	989
776	Intermediate reticular nucleus	IRN	-6.24	5.5	0.57	979
777	Gigantocellular reticular nucleus	GRN	-6.29	6.03	0.41	976
778	Gigantocellular reticular nucleus	GRN	-6.33	6.35	0.48	976
779	Magnocellular reticular nucleus	MARN	-6.35	6.55	0.33	985
780	Gigantocellular reticular nucleus	GRN	-6.33	6.39	0.69	976
781	Gigantocellular reticular nucleus	GRN	-6.36	6.62	0.66	976
782	Gigantocellular reticular nucleus	GRN	-6.36	6.7	0.69	976
783	Gigantocellular reticular nucleus	GRN	-6.37	6.8	0.71	976
784	Gigantocellular reticular nucleus	GRN	-6.38	6.89	0.73	976
785	Paragigantocellular reticular nucleus lateral part	PGRNl	-6.36	6.71	0.84	993
786	Paragigantocellular reticular nucleus lateral part	PGRNl	-6.36	6.68	0.86	993
787	Paragigantocellular reticular nucleus lateral part	PGRNl	-6.4	7.06	1.05	993
788	Intermediate reticular nucleus	IRN	-6.35	6.57	1.1	979
789	Intermediate reticular nucleus	IRN	-6.35	6.55	1.04	979
790	Intermediate reticular nucleus	IRN	-6.34	6.47	0.98	979
791	Intermediate reticular nucleus	IRN	-6.32	6.27	1.17	979
792	Parvicellular reticular nucleus	PARN	-6.34	6.43	1.4	989
793	Parvicellular reticular nucleus	PARN	-6.31	6.21	1.64	989
794	Parvicellular reticular nucleus	PARN	-6.31	6.23	1.65	989
795	Parvicellular reticular nucleus	PARN	-6.32	6.26	1.81	989
796	Spinal nucleus of the trigeminal interpolar part	SPVI	-6.34	6.45	1.83	956
797	Parvicellular reticular nucleus	PARN	-6.35	6.53	1.75	989
798	Medial vestibular nucleus	MV	-6.27	5.06	-0.98	1004
799	Medulla	MY	-6.29	5.27	-0.48	936
800	Gigantocellular reticular nucleus	GRN	-6.41	6.35	-0.57	976
801	Intermediate reticular nucleus	IRN	-6.35	5.85	-0.59	979
802	Intermediate reticular nucleus	IRN	-6.38	6.06	-0.71	979
803	Paragigantocellular reticular nucleus lateral part	PGRNl	-6.44	6.7	-0.92	993
804	Intermediate reticular nucleus	IRN	-6.43	6.58	-1.1	979
805	Linear nucleus of the medulla	LIN	-6.42	6.48	-1.58	981
806	Gigantocellular reticular nucleus	GRN	-6.47	6.92	-0.76	976
807	crossed tectospinal pathway	tspc	-6.43	6.54	-0.07	1230
808	Gigantocellular reticular nucleus	GRN	-6.35	5.8	0.31	976
809	Gigantocellular reticular nucleus	GRN	-6.41	6.35	0.37	976
810	Gigantocellular reticular nucleus	GRN	-6.33	5.66	0.23	976
811	Intermediate reticular nucleus	IRN	-6.32	5.55	0.72	979
812	Intermediate reticular nucleus	IRN	-6.32	5.52	0.92	979
813	Intermediate reticular nucleus	IRN	-6.37	5.97	1.14	979
814	Gigantocellular reticular nucleus	GRN	-6.4	6.27	0.54	976
815	Intermediate reticular nucleus	IRN	-6.4	6.32	0.76	979
816	Magnocellular reticular nucleus	MARN	-6.45	6.79	0.6	985
817	Magnocellular reticular nucleus	MARN	-6.46	6.87	0.58	985
818	Medulla	MY	-6.47	6.98	0.53	936
819	Paragigantocellular reticular nucleus lateral part	PGRNl	-6.46	6.86	0.96	993
820	Paragigantocellular reticular nucleus lateral part	PGRNl	-6.46	6.83	1.01	993
821	Paragigantocellular reticular nucleus lateral part	PGRNl	-6.46	6.9	0.98	993
822	Lateral reticular nucleus magnocellular part	LRNm	-6.45	6.71	1.12	983
823	Intermediate reticular nucleus	IRN	-6.43	6.59	1.28	979
824	Linear nucleus of the medulla	LIN	-6.41	6.36	1.47	981
825	Parvicellular reticular nucleus	PARN	-6.39	6.21	1.56	989
826	Parvicellular reticular nucleus	PARN	-6.37	6.04	1.49	989
827	Parvicellular reticular nucleus	PARN	-6.37	6.01	1.56	989
828	Parvicellular reticular nucleus	PARN	-6.37	6.02	1.61	989
829	Parvicellular reticular nucleus	PARN	-6.4	6.31	1.69	989
830	Parvicellular reticular nucleus	PARN	-6.4	6.27	1.74	989
831	Spinal vestibular nucleus	SPIV	-6.34	4.93	-1.12	1005
832	Parvicellular reticular nucleus	PARN	-6.4	5.52	-0.95	989
833	Intermediate reticular nucleus	IRN	-6.44	5.88	-0.59	979
834	Gigantocellular reticular nucleus	GRN	-6.44	5.89	-0.38	976
835	Gigantocellular reticular nucleus	GRN	-6.45	6.03	-0.34	976
836	Parvicellular reticular nucleus	PARN	-6.45	5.98	-1.25	989
837	Intermediate reticular nucleus	IRN	-6.49	6.37	-0.9	979
838	Paragigantocellular reticular nucleus lateral part	PGRNl	-6.53	6.75	-1.45	993
839	Paragigantocellular reticular nucleus lateral part	PGRNl	-6.54	6.85	-1.47	993
840	Paragigantocellular reticular nucleus lateral part	PGRNl	-6.53	6.81	-1.52	993
841	Paragigantocellular reticular nucleus lateral part	PGRNl	-6.54	6.84	-1.21	993
842	Lateral reticular nucleus magnocellular part	LRNm	-6.53	6.74	-1.08	983
843	Gigantocellular reticular nucleus	GRN	-6.52	6.69	-0.76	976
844	Paragigantocellular reticular nucleus lateral part	PGRNl	-6.55	6.91	-0.96	993
845	Gigantocellular reticular nucleus	GRN	-6.54	6.89	-0.75	976
846	crossed tectospinal pathway	tspc	-6.52	6.67	-0.05	1230
847	Gigantocellular reticular nucleus	GRN	-6.54	6.84	0.45	976
848	Medulla	MY	-6.54	6.89	0.46	936
849	Medulla	MY	-6.55	6.95	0.53	936
850	Medulla	MY	-6.55	6.99	0.68	936
851	Magnocellular reticular nucleus	MARN	-6.54	6.85	0.63	985
852	Gigantocellular reticular nucleus	GRN	-6.52	6.71	0.69	976
853	Gigantocellular reticular nucleus	GRN	-6.51	6.54	0.62	976
854	Gigantocellular reticular nucleus	GRN	-6.5	6.51	0.71	976
855	Intermediate reticular nucleus	IRN	-6.49	6.38	0.8	979
856	Intermediate reticular nucleus	IRN	-6.51	6.56	0.87	979
857	Lateral reticular nucleus magnocellular part	LRNm	-6.52	6.7	0.95	983
858	Lateral reticular nucleus magnocellular part	LRNm	-6.53	6.77	1.07	983
859	Paragigantocellular reticular nucleus lateral part	PGRNl	-6.55	6.9	0.9	993
860	Paragigantocellular reticular nucleus lateral part	PGRNl	-6.56	7.03	1.25	993
861	Paragigantocellular reticular nucleus lateral part	PGRNl	-6.54	6.85	1.38	993
862	Paragigantocellular reticular nucleus lateral part	PGRNl	-6.54	6.82	1.36	993
863	Paragigantocellular reticular nucleus lateral part	PGRNl	-6.53	6.8	1.34	993
864	Paragigantocellular reticular nucleus lateral part	PGRNl	-6.53	6.72	1.28	993
865	Paragigantocellular reticular nucleus lateral part	PGRNl	-6.52	6.62	1.19	993
866	Intermediate reticular nucleus	IRN	-6.51	6.59	1.17	979
867	Intermediate reticular nucleus	IRN	-6.5	6.46	1.23	979
868	Intermediate reticular nucleus	IRN	-6.4	5.51	0.75	979
869	Parvicellular reticular nucleus	PARN	-6.41	5.58	0.94	989
870	Intermediate reticular nucleus	IRN	-6.42	5.67	0.94	979
871	Parvicellular reticular nucleus	PARN	-6.45	5.99	1.54	989
872	Parvicellular reticular nucleus	PARN	-6.48	6.32	1.51	989
873	Linear nucleus of the medulla	LIN	-6.49	6.33	1.49	981
874	Parvicellular reticular nucleus	PARN	-6.49	6.36	1.52	989
875	Linear nucleus of the medulla	LIN	-6.49	6.39	1.5	981
876	Linear nucleus of the medulla	LIN	-6.5	6.45	1.46	981
877	Parvicellular reticular nucleus	PARN	-6.51	6.54	1.6	989
878	Parvicellular reticular nucleus	PARN	-6.51	6.57	1.63	989
879	Parvicellular reticular nucleus	PARN	-6.51	6.6	1.65	989
880	Parvicellular reticular nucleus	PARN	-6.51	6.57	1.73	989
881	Parvicellular reticular nucleus	PARN	-6.51	6.53	1.76	989
882	Parvicellular reticular nucleus	PARN	-6.49	6.36	1.71	989
883	Parvicellular reticular nucleus	PARN	-6.49	6.39	1.61	989
884	Gigantocellular reticular nucleus	GRN	-6.48	6.24	0.35	976
885	Paragigantocellular reticular nucleus lateral part	PGRNl	-6.53	6.78	1.62	993
886	Paragigantocellular reticular nucleus lateral part	PGRNl	-6.55	6.99	1.41	993
887	Lateral reticular nucleus magnocellular part	LRNm	-6.53	6.75	1.11	983
888	Nucleus of the solitary tract	NTS	-6.39	5.4	0.9	949
889	Spinal vestibular nucleus	SPIV	-6.4	4.79	-1.1	1005
890	Spinal nucleus of the trigeminal interpolar part	SPVI	-6.56	6.25	-1.94	956
891	Linear nucleus of the medulla	LIN	-6.54	6.14	-1.34	981
892	Intermediate reticular nucleus	IRN	-6.56	6.33	-0.98	979
893	Paragigantocellular reticular nucleus lateral part	PGRNl	-6.61	6.78	-1.62	993
894	Paragigantocellular reticular nucleus lateral part	PGRNl	-6.61	6.75	-1.51	993
895	Inferior olivary complex	IO	-6.64	7.02	-0.56	978
896	Medulla	MY	-6.66	7.19	-0.82	936
897	Gigantocellular reticular nucleus	GRN	-6.55	6.16	0.09	976
898	crossed tectospinal pathway	tspc	-6.6	6.7	-0.07	1230
899	Medulla	MY	-6.62	6.83	0.3	936
900	Magnocellular reticular nucleus	MARN	-6.6	6.65	0.52	985
901	Gigantocellular reticular nucleus	GRN	-6.57	6.41	0.47	976
902	Gigantocellular reticular nucleus	GRN	-6.53	6.04	0.42	976
903	Gigantocellular reticular nucleus	GRN	-6.54	6.14	0.47	976
904	Gigantocellular reticular nucleus	GRN	-6.56	6.3	0.65	976
905	Gigantocellular reticular nucleus	GRN	-6.58	6.44	0.78	976
906	Gigantocellular reticular nucleus	GRN	-6.61	6.75	0.69	976
907	Medulla	MY	-6.63	6.98	0.63	936
908	Lateral reticular nucleus magnocellular part	LRNm	-6.62	6.89	0.84	983
909	Lateral reticular nucleus magnocellular part	LRNm	-6.63	6.99	0.89	983
910	Intermediate reticular nucleus	IRN	-6.53	6.01	1.14	979
911	Parvicellular reticular nucleus	PARN	-6.56	6.24	1.27	989
912	Parvicellular reticular nucleus	PARN	-6.55	6.23	1.29	989
913	Lateral reticular nucleus magnocellular part	LRNm	-6.61	6.78	1.01	983
914	Lateral reticular nucleus magnocellular part	LRNm	-6.63	6.92	1.01	983
915	Paragigantocellular reticular nucleus lateral part	PGRNl	-6.63	6.97	1.06	993
916	Paragigantocellular reticular nucleus lateral part	PGRNl	-6.64	7.06	1.07	993
917	Paragigantocellular reticular nucleus lateral part	PGRNl	-6.64	7.04	1.16	993
918	Paragigantocellular reticular nucleus lateral part	PGRNl	-6.63	6.97	1.17	993
919	Paragigantocellular reticular nucleus lateral part	PGRNl	-6.63	6.97	1.2	993
920	Medulla	MY	-6.6	6.64	1.12	936
921	Paragigantocellular reticular nucleus lateral part	PGRNl	-6.6	6.64	1.19	993
922	Intermediate reticular nucleus	IRN	-6.6	6.62	1.25	979
923	Paragigantocellular reticular nucleus lateral part	PGRNl	-6.6	6.68	1.2	993
924	Paragigantocellular reticular nucleus lateral part	PGRNl	-6.61	6.76	1.17	993
925	Paragigantocellular reticular nucleus lateral part	PGRNl	-6.62	6.86	1.19	993
926	Paragigantocellular reticular nucleus lateral part	PGRNl	-6.62	6.89	1.25	993
927	Paragigantocellular reticular nucleus lateral part	PGRNl	-6.62	6.88	1.27	993
928	Paragigantocellular reticular nucleus lateral part	PGRNl	-6.63	6.9	1.28	993
929	Paragigantocellular reticular nucleus lateral part	PGRNl	-6.63	6.96	1.29	993
930	Paragigantocellular reticular nucleus lateral part	PGRNl	-6.63	6.95	1.3	993
931	Paragigantocellular reticular nucleus lateral part	PGRNl	-6.62	6.85	1.34	993
932	Paragigantocellular reticular nucleus lateral part	PGRNl	-6.61	6.79	1.38	993
933	Medulla	MY	-6.61	6.75	1.35	936
934	Nucleus ambiguus ventral division	AMBv	-6.6	6.66	1.3	973
935	Paragigantocellular reticular nucleus lateral part	PGRNl	-6.6	6.65	1.5	993
936	Paragigantocellular reticular nucleus lateral part	PGRNl	-6.63	6.9	1.4	993
937	Paragigantocellular reticular nucleus lateral part	PGRNl	-6.62	6.89	1.42	993
938	Paragigantocellular reticular nucleus lateral part	PGRNl	-6.62	6.86	1.43	993
939	Paragigantocellular reticular nucleus lateral part	PGRNl	-6.62	6.82	1.5	993
940	Paragigantocellular reticular nucleus lateral part	PGRNl	-6.62	6.83	1.53	993
941	Paragigantocellular reticular nucleus lateral part	PGRNl	-6.62	6.83	1.56	993
942	Parvicellular reticular nucleus	PARN	-6.55	6.21	1.47	989
943	Parvicellular reticular nucleus	PARN	-6.56	6.24	1.51	989
944	Spinal nucleus of the trigeminal interpolar part	SPVI	-6.57	6.37	1.85	956
945	Spinal nucleus of the trigeminal interpolar part	SPVI	-6.58	6.47	1.84	956
946	Parvicellular reticular nucleus	PARN	-6.61	6.74	1.88	989
947	Spinal nucleus of the trigeminal interpolar part	SPVI	-6.56	6.31	2.13	956
948	Paragigantocellular reticular nucleus lateral part	PGRNl	-6.62	6.89	1.46	993
949	Spinal vestibular nucleus	SPIV	-6.5	4.92	-1.26	1005
950	Gigantocellular reticular nucleus	GRN	-6.6	5.95	-0.4	976
951	Gigantocellular reticular nucleus	GRN	-6.63	6.19	-0.4	976
952	Linear nucleus of the medulla	LIN	-6.63	6.2	-0.92	981
953	Parvicellular reticular nucleus	PARN	-6.62	6.11	-1.19	989
954	Parvicellular reticular nucleus	PARN	-6.6	5.9	-1.17	989
955	Intermediate reticular nucleus	IRN	-6.64	6.32	-1.24	979
956	Intermediate reticular nucleus	IRN	-6.66	6.46	-1.19	979
957	Intermediate reticular nucleus	IRN	-6.66	6.45	-1.11	979
958	Medulla	MY	-6.67	6.62	-1.27	936
959	Paragigantocellular reticular nucleus lateral part	PGRNl	-6.68	6.65	-1.48	993
960	Lateral reticular nucleus magnocellular part	LRNm	-6.69	6.79	-1.61	983
961	Paragigantocellular reticular nucleus lateral part	PGRNl	-6.7	6.85	-1.55	993
962	Paragigantocellular reticular nucleus lateral part	PGRNl	-6.7	6.88	-1.56	993
963	Paragigantocellular reticular nucleus lateral part	PGRNl	-6.72	7.0	-1.43	993
964	Gigantocellular reticular nucleus	GRN	-6.69	6.78	-0.44	976
965	Medulla	MY	-6.73	7.12	-0.73	936
966	Paragigantocellular reticular nucleus dorsal part	PGRNd	-6.56	5.49	0.32	992
967	Gigantocellular reticular nucleus	GRN	-6.58	5.75	0.4	976
968	Gigantocellular reticular nucleus	GRN	-6.63	6.16	0.37	976
969	Gigantocellular reticular nucleus	GRN	-6.64	6.24	0.16	976
970	Gigantocellular reticular nucleus	GRN	-6.65	6.35	0.65	976
971	Medulla	MY	-6.72	7.01	0.64	936
972	Intermediate reticular nucleus	IRN	-6.63	6.18	1.21	979
973	Parvicellular reticular nucleus	PARN	-6.64	6.28	1.34	989
974	Intermediate reticular nucleus	IRN	-6.65	6.34	1.29	979
975	Intermediate reticular nucleus	IRN	-6.65	6.41	1.1	979
976	Intermediate reticular nucleus	IRN	-6.67	6.56	1.02	979
977	Intermediate reticular nucleus	IRN	-6.67	6.59	1.12	979
978	Intermediate reticular nucleus	IRN	-6.67	6.62	1.12	979
979	Paragigantocellular reticular nucleus lateral part	PGRNl	-6.68	6.63	1.18	993
980	Paragigantocellular reticular nucleus lateral part	PGRNl	-6.68	6.68	1.21	993
981	Paragigantocellular reticular nucleus lateral part	PGRNl	-6.69	6.72	1.22	993
982	Paragigantocellular reticular nucleus lateral part	PGRNl	-6.69	6.74	1.17	993
983	Lateral reticular nucleus magnocellular part	LRNm	-6.7	6.82	1.15	983
984	Lateral reticular nucleus magnocellular part	LRNm	-6.7	6.84	1.13	983
985	Lateral reticular nucleus magnocellular part	LRNm	-6.7	6.85	1.1	983
986	Lateral reticular nucleus magnocellular part	LRNm	-6.7	6.86	1.08	983
987	Lateral reticular nucleus magnocellular part	LRNm	-6.71	6.94	1.11	983
988	Lateral reticular nucleus magnocellular part	LRNm	-6.72	7.0	1.04	983
989	Lateral reticular nucleus magnocellular part	LRNm	-6.72	7.01	0.93	983
990	Medulla	MY	-6.71	6.99	0.84	936
991	Medulla	MY	-6.72	7.02	0.86	936
992	Medulla	MY	-6.72	7.03	0.84	936
993	Lateral reticular nucleus magnocellular part	LRNm	-6.71	6.92	0.89	983
994	Lateral reticular nucleus magnocellular part	LRNm	-6.69	6.8	0.88	983
995	Lateral reticular nucleus magnocellular part	LRNm	-6.69	6.73	0.9	983
996	Lateral reticular nucleus magnocellular part	LRNm	-6.7	6.83	0.99	983
997	Paragigantocellular reticular nucleus lateral part	PGRNl	-6.7	6.87	1.34	993
998	Paragigantocellular reticular nucleus lateral part	PGRNl	-6.71	6.95	1.3	993
999	Paragigantocellular reticular nucleus lateral part	PGRNl	-6.71	6.96	1.28	993
1000	Paragigantocellular reticular nucleus lateral part	PGRNl	-6.69	6.77	1.46	993
1001	Paragigantocellular reticular nucleus lateral part	PGRNl	-6.69	6.8	1.48	993
1002	Linear nucleus of the medulla	LIN	-6.66	6.47	1.49	981
1003	Parvicellular reticular nucleus	PARN	-6.65	6.37	1.59	989
1004	Spinal nucleus of the trigeminal interpolar part	SPVI	-6.66	6.44	1.86	956
1005	Nucleus of the solitary tract	NTS	-6.53	5.25	0.79	949
1006	Spinal nucleus of the trigeminal interpolar part	SPVI	-6.74	6.5	-1.96	956
1007	Parvicellular reticular nucleus	PARN	-6.76	6.68	-1.66	989
1008	Paragigantocellular reticular nucleus lateral part	PGRNl	-6.78	6.87	-1.49	993
1009	Paragigantocellular reticular nucleus lateral part	PGRNl	-6.78	6.82	-1.35	993
1010	Lateral reticular nucleus magnocellular part	LRNm	-6.79	6.94	-1.15	983
1011	Lateral reticular nucleus magnocellular part	LRNm	-6.79	6.93	-1.06	983
1012	Medulla	MY	-6.81	7.16	-0.89	936
1013	Medulla	MY	-6.8	7.04	-0.64	936
1014	Intermediate reticular nucleus	IRN	-6.73	6.37	-0.99	979
1015	Intermediate reticular nucleus	IRN	-6.73	6.35	-1.04	979
1016	Intermediate reticular nucleus	IRN	-6.74	6.47	-1.06	979
1017	Parvicellular reticular nucleus	PARN	-6.7	6.14	-1.29	989
1018	Parvicellular reticular nucleus	PARN	-6.7	6.12	-1.3	989
1019	Gigantocellular reticular nucleus	GRN	-6.68	5.92	-0.36	976
1020	Gigantocellular reticular nucleus	GRN	-6.69	6.02	-0.29	976
1021	crossed tectospinal pathway	tspc	-6.78	6.83	-0.26	1230
1022	Medulla	MY	-6.81	7.1	0.07	936
1023	Gigantocellular reticular nucleus	GRN	-6.7	6.14	0.55	976
1024	Intermediate reticular nucleus	IRN	-6.72	6.31	0.71	979
1025	Gigantocellular reticular nucleus	GRN	-6.73	6.41	0.68	976
1026	Gigantocellular reticular nucleus	GRN	-6.75	6.56	0.65	976
1027	Gigantocellular reticular nucleus	GRN	-6.75	6.55	0.53	976
1028	Intermediate reticular nucleus	IRN	-6.74	6.47	0.97	979
1029	Lateral reticular nucleus magnocellular part	LRNm	-6.76	6.65	0.83	983
1030	Lateral reticular nucleus magnocellular part	LRNm	-6.76	6.7	0.92	983
1031	Lateral reticular nucleus magnocellular part	LRNm	-6.78	6.83	0.83	983
1032	Lateral reticular nucleus magnocellular part	LRNm	-6.76	6.68	0.98	983
1033	Intermediate reticular nucleus	IRN	-6.76	6.64	1.09	979
1034	Intermediate reticular nucleus	IRN	-6.75	6.6	1.11	979
1035	Intermediate reticular nucleus	IRN	-6.74	6.48	1.14	979
1036	Intermediate reticular nucleus	IRN	-6.74	6.46	1.3	979
1037	Nucleus ambiguus ventral division	AMBv	-6.76	6.65	1.36	973
1038	Paragigantocellular reticular nucleus lateral part	PGRNl	-6.76	6.65	1.45	993
1039	Paragigantocellular reticular nucleus lateral part	PGRNl	-6.76	6.71	1.48	993
1040	Nucleus ambiguus ventral division	AMBv	-6.77	6.73	1.31	973
1041	Medulla	MY	-6.77	6.78	1.3	936
1042	Paragigantocellular reticular nucleus lateral part	PGRNl	-6.78	6.82	1.27	993
1043	Paragigantocellular reticular nucleus lateral part	PGRNl	-6.77	6.78	1.22	993
1044	Medulla	MY	-6.76	6.71	1.24	936
1045	Lateral reticular nucleus magnocellular part	LRNm	-6.78	6.87	1.15	983
1046	Lateral reticular nucleus magnocellular part	LRNm	-6.79	6.99	1.22	983
1047	Paragigantocellular reticular nucleus lateral part	PGRNl	-6.78	6.85	1.37	993
1048	Paragigantocellular reticular nucleus lateral part	PGRNl	-6.78	6.9	1.35	993
1049	Paragigantocellular reticular nucleus lateral part	PGRNl	-6.79	6.96	1.37	993
1050	Lateral reticular nucleus magnocellular part	LRNm	-6.79	6.98	1.34	983
1051	Lateral reticular nucleus magnocellular part	LRNm	-6.8	7.04	1.28	983
1052	Lateral reticular nucleus magnocellular part	LRNm	-6.8	7.06	1.29	983
1053	Lateral reticular nucleus magnocellular part	LRNm	-6.8	7.07	1.34	983
1054	Parvicellular reticular nucleus	PARN	-6.72	6.3	1.35	989
1055	Parvicellular reticular nucleus	PARN	-6.73	6.42	1.5	989
1056	Parvicellular reticular nucleus	PARN	-6.71	6.2	1.49	989
1057	Spinal nucleus of the trigeminal interpolar part	SPVI	-6.72	6.25	1.82	956
1058	Spinal nucleus of the trigeminal interpolar part	SPVI	-6.72	6.25	1.92	956
1059	Spinal nucleus of the trigeminal interpolar part	SPVI	-6.73	6.35	2.03	956
1060	Spinal nucleus of the trigeminal interpolar part	SPVI	-6.71	6.19	2.07	956
1061	Medulla	MY	-6.65	5.61	0.37	936
1062	Nucleus of the solitary tract	NTS	-6.62	5.32	0.7	949
1063	Spinal nucleus of the trigeminal interpolar part	SPVI	-6.65	5.64	1.64	956
1064	Gigantocellular reticular nucleus	GRN	-6.74	6.43	0.42	976
1065	Parvicellular reticular nucleus	PARN	-6.83	6.53	-1.6	989
1066	Parvicellular reticular nucleus	PARN	-6.84	6.66	-1.57	989
1067	Lateral reticular nucleus magnocellular part	LRNm	-6.86	6.81	-1.62	983
1068	Medulla	MY	-6.86	6.89	-1.33	936
1069	Lateral reticular nucleus magnocellular part	LRNm	-6.88	7.07	-1.27	983
1070	Lateral reticular nucleus magnocellular part	LRNm	-6.88	7.01	-0.96	983
1071	Medulla	MY	-6.88	7.01	-0.72	936
1072	Medulla	MY	-6.9	7.22	-0.86	936
1073	Intermediate reticular nucleus	IRN	-6.81	6.42	-0.92	979
1074	Intermediate reticular nucleus	IRN	-6.82	6.44	-0.85	979
1075	Gigantocellular reticular nucleus	GRN	-6.79	6.21	-0.13	976
1076	Parvicellular reticular nucleus	PARN	-6.72	5.52	-1.08	989
1077	Intermediate reticular nucleus	IRN	-6.72	5.5	-0.58	979
1078	Hypoglossal nucleus	XII	-6.72	5.49	-0.38	1008
1079	Medulla	MY	-6.7	5.3	-0.36	936
1080	Hypoglossal nucleus	XII	-6.72	5.48	-0.11	1008
1081	Gigantocellular reticular nucleus	GRN	-6.78	6.12	0.16	976
1082	Gigantocellular reticular nucleus	GRN	-6.8	6.32	0.37	976
1083	Gigantocellular reticular nucleus	GRN	-6.82	6.5	0.45	976
1084	Gigantocellular reticular nucleus	GRN	-6.82	6.49	0.56	976
1085	Gigantocellular reticular nucleus	GRN	-6.82	6.49	0.61	976
1086	Gigantocellular reticular nucleus	GRN	-6.83	6.57	0.65	976
1087	Gigantocellular reticular nucleus	GRN	-6.83	6.54	0.68	976
1088	Gigantocellular reticular nucleus	GRN	-6.83	6.52	0.72	976
1089	Gigantocellular reticular nucleus	GRN	-6.81	6.41	0.73	976
1090	Intermediate reticular nucleus	IRN	-6.81	6.4	0.77	979
1091	Intermediate reticular nucleus	IRN	-6.8	6.28	0.75	979
1092	Gigantocellular reticular nucleus	GRN	-6.82	6.5	0.78	976
1093	Gigantocellular reticular nucleus	GRN	-6.83	6.53	0.79	976
1094	Intermediate reticular nucleus	IRN	-6.83	6.52	0.94	979
1095	Lateral reticular nucleus magnocellular part	LRNm	-6.84	6.64	0.87	983
1096	Lateral reticular nucleus magnocellular part	LRNm	-6.84	6.65	0.94	983
1097	Lateral reticular nucleus magnocellular part	LRNm	-6.85	6.74	0.85	983
1098	Lateral reticular nucleus magnocellular part	LRNm	-6.86	6.87	0.91	983
1099	Lateral reticular nucleus magnocellular part	LRNm	-6.86	6.88	0.9	983
1100	Medulla	MY	-6.89	7.1	0.84	936
1101	Lateral reticular nucleus magnocellular part	LRNm	-6.89	7.09	1.03	983
1102	Parvicellular reticular nucleus	PARN	-6.82	6.48	1.37	989
1103	Intermediate reticular nucleus	IRN	-6.82	6.48	1.23	979
1104	Intermediate reticular nucleus	IRN	-6.83	6.55	1.34	979
1105	Intermediate reticular nucleus	IRN	-6.83	6.61	1.09	979
1106	Intermediate reticular nucleus	IRN	-6.84	6.66	1.06	979
1107	Intermediate reticular nucleus	IRN	-6.84	6.65	1.12	979
1108	Intermediate reticular nucleus	IRN	-6.84	6.71	1.14	979
1109	Intermediate reticular nucleus	IRN	-6.85	6.74	1.17	979
1110	Nucleus ambiguus ventral division	AMBv	-6.85	6.72	1.24	973
1111	Medulla	MY	-6.85	6.76	1.23	936
1112	Lateral reticular nucleus magnocellular part	LRNm	-6.85	6.81	1.17	983
1113	Lateral reticular nucleus magnocellular part	LRNm	-6.87	6.97	1.15	983
1114	Lateral reticular nucleus magnocellular part	LRNm	-6.87	6.94	1.23	983
1115	Lateral reticular nucleus magnocellular part	LRNm	-6.87	6.92	1.23	983
1116	Medulla	MY	-6.86	6.87	1.26	936
1117	Medulla	MY	-6.85	6.79	1.29	936
1118	Nucleus ambiguus ventral division	AMBv	-6.84	6.71	1.33	973
1119	Paragigantocellular reticular nucleus lateral part	PGRNl	-6.84	6.68	1.47	993
1120	Paragigantocellular reticular nucleus lateral part	PGRNl	-6.85	6.8	1.4	993
1121	Paragigantocellular reticular nucleus lateral part	PGRNl	-6.86	6.87	1.41	993
1122	Medulla	MY	-6.87	6.93	1.38	936
1123	Lateral reticular nucleus magnocellular part	LRNm	-6.87	6.97	1.28	983
1124	Lateral reticular nucleus magnocellular part	LRNm	-6.88	7.0	1.3	983
1125	Parvicellular reticular nucleus	PARN	-6.8	6.33	1.74	989
1126	Spinal nucleus of the trigeminal interpolar part	SPVI	-6.82	6.45	2.0	956
1127	Intermediate reticular nucleus	IRN	-6.78	6.07	1.07	979
1128	Parvicellular reticular nucleus	PARN	-6.9	6.51	-1.63	989
1129	Nucleus ambiguus ventral division	AMBv	-6.93	6.73	-1.29	973
1130	Intermediate reticular nucleus	IRN	-6.94	6.86	-1.28	979
1131	Lateral reticular nucleus magnocellular part	LRNm	-6.94	6.82	-1.07	983
1132	Medulla	MY	-6.98	7.23	-0.85	936
1133	Lateral reticular nucleus magnocellular part	LRNm	-6.98	7.22	-1.18	983
1134	Gigantocellular reticular nucleus	GRN	-6.87	6.19	0.47	976
1135	Gigantocellular reticular nucleus	GRN	-6.91	6.56	0.82	976
1136	Gigantocellular reticular nucleus	GRN	-6.92	6.64	0.86	976
1137	Gigantocellular reticular nucleus	GRN	-6.92	6.62	0.89	976
1138	Intermediate reticular nucleus	IRN	-6.92	6.62	0.99	979
1139	Intermediate reticular nucleus	IRN	-6.91	6.56	1.01	979
1140	Intermediate reticular nucleus	IRN	-6.9	6.49	1.11	979
1141	Intermediate reticular nucleus	IRN	-6.91	6.56	1.14	979
1142	Intermediate reticular nucleus	IRN	-6.91	6.53	1.2	979
1143	Intermediate reticular nucleus	IRN	-6.91	6.56	1.25	979
1144	Intermediate reticular nucleus	IRN	-6.9	6.51	1.36	979
1145	Intermediate reticular nucleus	IRN	-6.92	6.68	1.43	979
1146	Nucleus ambiguus ventral division	AMBv	-6.92	6.7	1.25	973
1147	Lateral reticular nucleus magnocellular part	LRNm	-6.95	6.96	1.18	983
1148	Lateral reticular nucleus magnocellular part	LRNm	-6.95	6.9	1.24	983
1149	Lateral reticular nucleus magnocellular part	LRNm	-6.96	7.05	0.93	983
1150	Medulla	MY	-6.96	7.08	0.94	936
1151	Intermediate reticular nucleus	IRN	-6.93	6.8	1.24	979
1152	Medulla	MY	-6.97	7.19	0.83	936
1153	Intermediate reticular nucleus	IRN	-6.99	6.56	-1.4	979
1154	Intermediate reticular nucleus	IRN	-7.02	6.83	-1.23	979
1155	Lateral reticular nucleus magnocellular part	LRNm	-7.04	7.0	-1.36	983
1156	Nucleus raphe pallidus	RPA	-7.03	6.97	-0.01	1013
1157	Medulla	MY	-6.97	6.36	0.14	936
1158	Medulla	MY	-7.0	6.66	0.33	936
1159	Gigantocellular reticular nucleus	GRN	-6.93	5.98	0.45	976
1160	Medullary reticular nucleus ventral part	MDRNv	-6.95	6.17	0.54	988
1161	Medullary reticular nucleus ventral part	MDRNv	-6.99	6.57	0.72	988
1162	Medullary reticular nucleus ventral part	MDRNv	-7.0	6.63	0.78	988
1163	Medullary reticular nucleus ventral part	MDRNv	-7.01	6.8	0.8	988
1164	Intermediate reticular nucleus	IRN	-7.0	6.62	0.98	979
1165	Intermediate reticular nucleus	IRN	-6.99	6.53	0.96	979
1166	Intermediate reticular nucleus	IRN	-6.9	5.72	0.77	979
1167	Lateral reticular nucleus magnocellular part	LRNm	-7.03	6.93	0.97	983
1168	Intermediate reticular nucleus	IRN	-6.99	6.6	1.15	979
1169	Intermediate reticular nucleus	IRN	-6.99	6.6	1.17	979
1170	Intermediate reticular nucleus	IRN	-7.0	6.68	1.17	979
1171	Nucleus ambiguus ventral division	AMBv	-7.01	6.75	1.24	973
1172	Medulla	MY	-7.01	6.72	1.36	936
1173	Lateral reticular nucleus magnocellular part	LRNm	-7.04	7.02	1.38	983
1174	Intermediate reticular nucleus	IRN	-6.99	6.61	1.25	979
1175	Intermediate reticular nucleus	IRN	-6.97	6.42	1.26	979
1176	Intermediate reticular nucleus	IRN	-6.98	6.47	1.3	979
1177	Parvicellular reticular nucleus	PARN	-6.98	6.44	1.42	989
1178	Parvicellular reticular nucleus	PARN	-6.99	6.54	1.48	989
1179	Parvicellular reticular nucleus	PARN	-6.97	6.34	1.62	989
1180	Parvicellular reticular nucleus	PARN	-6.96	6.25	1.61	989
1181	Parvicellular reticular nucleus	PARN	-6.96	6.25	1.64	989
1182	Parvicellular reticular nucleus	PARN	-6.95	6.21	1.66	989
1183	Parvicellular reticular nucleus	PARN	-6.97	6.36	1.71	989
1184	Spinal nucleus of the trigeminal interpolar part	SPVI	-7.0	6.63	2.0	956
1185	Gigantocellular reticular nucleus	GRN	-6.93	6.01	0.27	976
1186	Medulla	MY	-6.97	6.39	0.09	936
1187	Medullary reticular nucleus ventral part	MDRNv	-6.96	6.26	0.59	988
1188	Intermediate reticular nucleus	IRN	-7.03	6.18	-0.89	979
1189	Medullary reticular nucleus ventral part	MDRNv	-7.11	6.91	-0.89	988
1190	Medulla	MY	-7.12	7.01	-0.94	936
1191	Medullary reticular nucleus dorsal part	MDRNd	-7.07	6.58	-1.47	987
1192	Nucleus ambiguus ventral division	AMBv	-7.08	6.7	-1.28	973
1193	Medullary reticular nucleus dorsal part	MDRNd	-7.08	6.64	-1.54	987
1194	Medullary reticular nucleus dorsal part	MDRNd	-7.08	6.65	-1.52	987
1195	Medullary reticular nucleus dorsal part	MDRNd	-7.08	6.67	-1.52	987
1196	Medullary reticular nucleus dorsal part	MDRNd	-7.09	6.72	-1.5	987
1197	Medulla	MY	-7.05	6.42	0.3	936
1198	Nucleus raphe pallidus	RPA	-7.13	7.09	0.01	1013
1199	Medulla	MY	-7.13	7.16	0.95	936
1200	Medullary reticular nucleus ventral part	MDRNv	-7.09	6.72	0.91	988
1201	Medullary reticular nucleus ventral part	MDRNv	-7.07	6.55	0.89	988
1202	Medullary reticular nucleus ventral part	MDRNv	-7.06	6.52	0.95	988
1203	Intermediate reticular nucleus	IRN	-7.05	6.39	0.92	979
1204	Intermediate reticular nucleus	IRN	-7.04	6.26	0.93	979
1205	Medullary reticular nucleus dorsal part	MDRNd	-7.04	6.25	1.22	987
1206	Medullary reticular nucleus ventral part	MDRNv	-7.08	6.67	0.94	988
1207	Medullary reticular nucleus ventral part	MDRNv	-7.09	6.71	1.05	988
1208	Intermediate reticular nucleus	IRN	-7.09	6.73	1.12	979
1209	Medullary reticular nucleus ventral part	MDRNv	-7.1	6.84	1.11	988
1210	Medulla	MY	-7.09	6.73	1.21	936
1211	Intermediate reticular nucleus	IRN	-7.08	6.65	1.21	979
1212	Intermediate reticular nucleus	IRN	-7.07	6.57	1.22	979
1213	Intermediate reticular nucleus	IRN	-7.07	6.58	1.34	979
1214	Medullary reticular nucleus dorsal part	MDRNd	-7.07	6.58	1.41	987
1215	Medullary reticular nucleus dorsal part	MDRNd	-7.07	6.53	1.42	987
1216	Medullary reticular nucleus dorsal part	MDRNd	-7.07	6.52	1.44	987
1217	Intermediate reticular nucleus	IRN	-7.09	6.72	1.37	979
1218	Intermediate reticular nucleus	IRN	-7.09	6.75	1.47	979
1219	Medullary reticular nucleus dorsal part	MDRNd	-7.08	6.67	1.59	987
1220	Medullary reticular nucleus dorsal part	MDRNd	-7.07	6.59	1.48	987
1221	Medullary reticular nucleus dorsal part	MDRNd	-7.07	6.55	1.72	987
1222	Spinal nucleus of the trigeminal caudal part	SPVC	-7.04	6.32	1.7	955
1223	Hypoglossal nucleus	XII	-6.96	5.56	-0.33	1008
1224	Medullary reticular nucleus dorsal part	MDRNd	-7.12	6.33	-1.42	987
1225	Medullary reticular nucleus dorsal part	MDRNd	-7.12	6.32	-1.34	987
1226	Intermediate reticular nucleus	IRN	-7.13	6.4	-1.05	979
1227	Medullary reticular nucleus ventral part	MDRNv	-7.19	6.93	-0.78	988
1228	Medulla	MY	-7.2	7.02	-0.81	936
1229	Medullary reticular nucleus ventral part	MDRNv	-7.1	6.12	0.6	988
1230	Medullary reticular nucleus ventral part	MDRNv	-7.15	6.6	0.8	988
1231	Lateral reticular nucleus magnocellular part	LRNm	-7.2	7.08	1.06	983
1232	Lateral reticular nucleus magnocellular part	LRNm	-7.2	7.05	1.27	983
1233	Medulla	MY	-7.18	6.82	1.26	936
1234	Intermediate reticular nucleus	IRN	-7.18	6.83	1.23	979
1235	Intermediate reticular nucleus	IRN	-7.16	6.71	1.2	979
1236	Intermediate reticular nucleus	IRN	-7.14	6.45	1.2	979
1237	Intermediate reticular nucleus	IRN	-7.15	6.53	1.17	979
1238	Intermediate reticular nucleus	IRN	-7.14	6.44	1.11	979
1239	Intermediate reticular nucleus	IRN	-7.13	6.39	1.07	979
1240	Medullary reticular nucleus dorsal part	MDRNd	-7.13	6.35	1.33	987
1241	Medullary reticular nucleus dorsal part	MDRNd	-7.13	6.42	1.41	987
1242	Medullary reticular nucleus dorsal part	MDRNd	-7.15	6.56	1.4	987
1243	Medullary reticular nucleus dorsal part	MDRNd	-7.16	6.66	1.52	987
1244	Medullary reticular nucleus dorsal part	MDRNd	-7.14	6.48	1.51	987
1245	Medullary reticular nucleus dorsal part	MDRNd	-7.13	6.35	1.56	987
1246	Medullary reticular nucleus dorsal part	MDRNd	-7.11	6.15	1.51	987
1247	Spinal nucleus of the trigeminal caudal part	SPVC	-7.1	6.13	1.66	955
1248	Intermediate reticular nucleus	IRN	-7.16	6.68	1.33	979
1249	Medullary reticular nucleus dorsal part	MDRNd	-7.21	6.38	-1.41	987
1250	Medullary reticular nucleus dorsal part	MDRNd	-7.22	6.43	-1.47	987
1251	Medullary reticular nucleus dorsal part	MDRNd	-7.22	6.43	-1.41	987
1252	Medullary reticular nucleus dorsal part	MDRNd	-7.22	6.51	-1.41	987
1253	Medullary reticular nucleus dorsal part	MDRNd	-7.23	6.54	-1.42	987
1254	Medullary reticular nucleus dorsal part	MDRNd	-7.22	6.51	-1.36	987
1255	Medullary reticular nucleus dorsal part	MDRNd	-7.23	6.53	-1.33	987
1256	Intermediate reticular nucleus	IRN	-7.24	6.67	-1.27	979
1257	Medullary reticular nucleus dorsal part	MDRNd	-7.24	6.66	-1.53	987
1258	Medullary reticular nucleus dorsal part	MDRNd	-7.25	6.73	-1.54	987
1259	Medullary reticular nucleus ventral part	MDRNv	-7.23	6.55	-0.79	988
1260	Intermediate reticular nucleus	IRN	-7.14	5.74	-0.56	979
1261	Nucleus of the solitary tract	NTS	-7.1	5.29	-0.71	949
1262	Nucleus raphe obscurus	RO	-7.21	6.41	0.02	1014
1263	Intermediate reticular nucleus	IRN	-7.13	5.62	0.61	979
1264	Medullary reticular nucleus ventral part	MDRNv	-7.22	6.47	0.56	988
1265	Medullary reticular nucleus ventral part	MDRNv	-7.22	6.48	0.59	988
1266	Medullary reticular nucleus ventral part	MDRNv	-7.23	6.58	0.48	988
1267	Medullary reticular nucleus ventral part	MDRNv	-7.22	6.49	0.39	988
1268	Medulla	MY	-7.27	6.99	0.81	936
1269	Medullary reticular nucleus ventral part	MDRNv	-7.27	6.95	1.06	988
1270	Intermediate reticular nucleus	IRN	-7.25	6.72	1.13	979
1271	Intermediate reticular nucleus	IRN	-7.24	6.66	1.12	979
1272	Intermediate reticular nucleus	IRN	-7.21	6.4	0.98	979
1273	Medullary reticular nucleus ventral part	MDRNv	-7.21	6.42	0.87	988
1274	Intermediate reticular nucleus	IRN	-7.17	6.02	0.95	979
1275	Medullary reticular nucleus dorsal part	MDRNd	-7.19	6.19	1.43	987
1276	Medullary reticular nucleus dorsal part	MDRNd	-7.18	6.12	1.28	987
1277	Medullary reticular nucleus dorsal part	MDRNd	-7.18	6.13	1.45	987
1278	Medullary reticular nucleus dorsal part	MDRNd	-7.18	6.13	1.57	987
1279	Medullary reticular nucleus dorsal part	MDRNd	-7.19	6.22	1.59	987
1280	Medullary reticular nucleus dorsal part	MDRNd	-7.2	6.31	1.55	987
1281	Medullary reticular nucleus dorsal part	MDRNd	-7.2	6.28	1.52	987
1282	Spinal nucleus of the trigeminal caudal part	SPVC	-7.21	6.4	1.69	955
1283	Spinal nucleus of the trigeminal caudal part	SPVC	-7.21	6.39	1.65	955
1284	Spinal nucleus of the trigeminal caudal part	SPVC	-7.22	6.45	1.66	955
1285	Medullary reticular nucleus dorsal part	MDRNd	-7.2	6.31	1.42	987
1286	Medullary reticular nucleus dorsal part	MDRNd	-7.21	6.33	1.41	987
1287	Medullary reticular nucleus dorsal part	MDRNd	-7.2	6.33	1.35	987
1288	Intermediate reticular nucleus	IRN	-7.22	6.45	1.23	979
1289	Intermediate reticular nucleus	IRN	-7.23	6.6	1.25	979
1290	Intermediate reticular nucleus	IRN	-7.24	6.64	1.3	979
1291	Intermediate reticular nucleus	IRN	-7.27	6.91	1.38	979
1292	Medullary reticular nucleus dorsal part	MDRNd	-7.24	6.71	1.51	987
1293	Medullary reticular nucleus dorsal part	MDRNd	-7.24	6.63	1.49	987
1294	Medullary reticular nucleus dorsal part	MDRNd	-7.23	6.55	1.44	987
1295	Medullary reticular nucleus dorsal part	MDRNd	-7.23	6.55	1.48	987
1296	Medullary reticular nucleus dorsal part	MDRNd	-7.22	6.47	1.48	987
1297	Medullary reticular nucleus dorsal part	MDRNd	-7.21	6.42	1.52	987
1298	Spinal nucleus of the trigeminal caudal part	SPVC	-7.2	6.28	1.7	955
1299	Medullary reticular nucleus ventral part	MDRNv	-7.19	6.16	0.53	988
1300	Medulla	MY	-7.17	5.21	-1.11	936
1301	Intermediate reticular nucleus	IRN	-7.23	5.81	-0.71	979
1302	Medullary reticular nucleus dorsal part	MDRNd	-7.29	6.34	-1.37	987
1303	Medullary reticular nucleus dorsal part	MDRNd	-7.27	6.21	-1.15	987
1304	Medullary reticular nucleus dorsal part	MDRNd	-7.29	6.37	-1.39	987
1305	Intermediate reticular nucleus	IRN	-7.31	6.54	-1.21	979
1306	Medullary reticular nucleus dorsal part	MDRNd	-7.31	6.58	-1.3	987
1307	Medullary reticular nucleus dorsal part	MDRNd	-7.31	6.56	-1.3	987
1308	Medullary reticular nucleus dorsal part	MDRNd	-7.3	6.47	-1.47	987
1309	Medullary reticular nucleus dorsal part	MDRNd	-7.3	6.47	-1.43	987
1310	Medullary reticular nucleus dorsal part	MDRNd	-7.3	6.47	-1.5	987
1311	Medullary reticular nucleus dorsal part	MDRNd	-7.3	6.49	-1.46	987
1312	Medullary reticular nucleus dorsal part	MDRNd	-7.3	6.52	-1.42	987
1313	Medullary reticular nucleus dorsal part	MDRNd	-7.31	6.56	-1.44	987
1314	Medullary reticular nucleus dorsal part	MDRNd	-7.31	6.59	-1.45	987
1315	Medullary reticular nucleus dorsal part	MDRNd	-7.32	6.62	-1.44	987
1316	Medullary reticular nucleus dorsal part	MDRNd	-7.32	6.62	-1.49	987
1317	Medullary reticular nucleus dorsal part	MDRNd	-7.31	6.59	-1.54	987
1318	Intermediate reticular nucleus	IRN	-7.24	5.89	0.61	979
1319	Medullary reticular nucleus ventral part	MDRNv	-7.24	5.94	0.54	988
1320	Medullary reticular nucleus ventral part	MDRNv	-7.27	6.15	0.19	988
1321	Medulla	MY	-7.31	6.54	0.3	936
1322	Medulla	MY	-7.36	7.0	0.79	936
1323	Medullary reticular nucleus dorsal part	MDRNd	-7.21	5.66	0.79	987
1324	Medullary reticular nucleus dorsal part	MDRNd	-7.2	5.55	1.28	987
1325	Medullary reticular nucleus dorsal part	MDRNd	-7.23	5.79	0.98	987
1326	Medullary reticular nucleus dorsal part	MDRNd	-7.23	5.84	1.13	987
1327	Medullary reticular nucleus dorsal part	MDRNd	-7.26	6.05	1.18	987
1328	Medullary reticular nucleus dorsal part	MDRNd	-7.28	6.24	1.14	987
1329	Intermediate reticular nucleus	IRN	-7.28	6.29	1.09	979
1330	Intermediate reticular nucleus	IRN	-7.29	6.36	1.12	979
1331	Medullary reticular nucleus dorsal part	MDRNd	-7.28	6.29	1.3	987
1332	Medullary reticular nucleus dorsal part	MDRNd	-7.28	6.33	1.36	987
1333	Medullary reticular nucleus dorsal part	MDRNd	-7.29	6.37	1.44	987
1334	Medullary reticular nucleus dorsal part	MDRNd	-7.29	6.35	1.49	987
1335	Medullary reticular nucleus dorsal part	MDRNd	-7.3	6.45	1.46	987
1336	Medullary reticular nucleus dorsal part	MDRNd	-7.3	6.44	1.38	987
1337	Medullary reticular nucleus dorsal part	MDRNd	-7.3	6.49	1.26	987
1338	Intermediate reticular nucleus	IRN	-7.32	6.66	1.21	979
1339	Intermediate reticular nucleus	IRN	-7.32	6.69	1.17	979
1340	Intermediate reticular nucleus	IRN	-7.33	6.76	1.22	979
1341	Medullary reticular nucleus dorsal part	MDRNd	-7.31	6.57	1.43	987
1342	Medullary reticular nucleus dorsal part	MDRNd	-7.31	6.54	1.51	987
1343	Medullary reticular nucleus dorsal part	MDRNd	-7.31	6.59	1.45	987
1344	Medullary reticular nucleus dorsal part	MDRNd	-7.32	6.69	1.45	987
1345	Medullary reticular nucleus dorsal part	MDRNd	-7.33	6.74	1.49	987
1346	Spinal nucleus of the trigeminal caudal part	SPVC	-7.31	6.59	1.68	955
1347	Spinal nucleus of the trigeminal caudal part	SPVC	-7.32	6.68	1.68	955
1348	Spinal nucleus of the trigeminal caudal part	SPVC	-7.28	6.32	1.65	955
1349	Spinal nucleus of the trigeminal caudal part	SPVC	-7.29	6.34	1.66	955
1350	Spinal nucleus of the trigeminal caudal part	SPVC	-7.27	6.22	1.68	955
1351	Spinal nucleus of the trigeminal caudal part	SPVC	-7.27	6.18	1.65	955
1352	Spinal nucleus of the trigeminal caudal part	SPVC	-7.27	6.19	1.62	955
1353	Medullary reticular nucleus dorsal part	MDRNd	-7.25	6.01	1.53	987
1354	Medullary reticular nucleus dorsal part	MDRNd	-7.26	6.05	1.53	987
1355	Medulla	MY	-7.38	7.19	0.88	936
1356	Lateral reticular nucleus magnocellular part	LRNm	-7.37	7.14	1.23	983
1357	Medullary reticular nucleus dorsal part	MDRNd	-7.2	5.5	1.04	987
1358	Spinal nucleus of the trigeminal caudal part	SPVC	-7.37	6.35	-1.58	955
1359	Medullary reticular nucleus dorsal part	MDRNd	-7.37	6.35	-1.5	987
1360	Medullary reticular nucleus dorsal part	MDRNd	-7.38	6.44	-1.42	987
1361	Medullary reticular nucleus dorsal part	MDRNd	-7.39	6.59	-1.33	987
1362	Medullary reticular nucleus dorsal part	MDRNd	-7.4	6.67	-1.48	987
1363	Medullary reticular nucleus dorsal part	MDRNd	-7.37	6.39	-1.2	987
1364	Medullary reticular nucleus dorsal part	MDRNd	-7.38	6.46	-1.19	987
1365	Medullary reticular nucleus dorsal part	MDRNd	-7.36	6.31	-1.14	987
1366	Intermediate reticular nucleus	IRN	-7.36	6.29	-0.97	979
1367	Intermediate reticular nucleus	IRN	-7.34	6.14	-0.84	979
1368	Intermediate reticular nucleus	IRN	-7.34	6.07	-0.77	979
1369	Intermediate reticular nucleus	IRN	-7.33	6.02	-0.74	979
1370	Medullary reticular nucleus ventral part	MDRNv	-7.35	6.23	-0.62	988
1371	Medullary reticular nucleus ventral part	MDRNv	-7.34	6.12	-0.29	988
1372	Medulla	MY	-7.45	7.11	0.7	936
1373	Medullary reticular nucleus dorsal part	MDRNd	-7.35	6.16	1.29	987
1374	Medullary reticular nucleus dorsal part	MDRNd	-7.35	6.23	1.18	987
1375	Medullary reticular nucleus dorsal part	MDRNd	-7.36	6.24	1.16	987
1376	Medullary reticular nucleus dorsal part	MDRNd	-7.37	6.37	1.13	987
1377	Intermediate reticular nucleus	IRN	-7.36	6.27	1.04	979
1378	Intermediate reticular nucleus	IRN	-7.35	6.21	0.99	979
1379	Intermediate reticular nucleus	IRN	-7.38	6.44	1.0	979
1380	Intermediate reticular nucleus	IRN	-7.38	6.5	1.03	979
1381	Intermediate reticular nucleus	IRN	-7.4	6.69	1.11	979
1382	Intermediate reticular nucleus	IRN	-7.39	6.58	1.21	979
1383	Medullary reticular nucleus dorsal part	MDRNd	-7.38	6.5	1.26	987
1384	Medullary reticular nucleus dorsal part	MDRNd	-7.38	6.45	1.2	987
1385	Medullary reticular nucleus dorsal part	MDRNd	-7.37	6.39	1.26	987
1386	Medullary reticular nucleus dorsal part	MDRNd	-7.36	6.32	1.24	987
1387	Medullary reticular nucleus dorsal part	MDRNd	-7.36	6.31	1.34	987
1388	Medullary reticular nucleus dorsal part	MDRNd	-7.37	6.39	1.34	987
1389	Medullary reticular nucleus dorsal part	MDRNd	-7.38	6.44	1.37	987
1390	Medullary reticular nucleus dorsal part	MDRNd	-7.38	6.5	1.41	987
1391	Medullary reticular nucleus dorsal part	MDRNd	-7.39	6.56	1.4	987
1392	Medullary reticular nucleus dorsal part	MDRNd	-7.39	6.57	1.45	987
1393	Medullary reticular nucleus dorsal part	MDRNd	-7.37	6.41	1.44	987
1394	Medullary reticular nucleus dorsal part	MDRNd	-7.37	6.42	1.47	987
1395	Medullary reticular nucleus dorsal part	MDRNd	-7.37	6.37	1.42	987
1396	Medullary reticular nucleus dorsal part	MDRNd	-7.36	6.32	1.43	987
1397	Medullary reticular nucleus dorsal part	MDRNd	-7.4	6.67	1.48	987
1398	Medullary reticular nucleus dorsal part	MDRNd	-7.39	6.59	1.54	987
1399	Medullary reticular nucleus dorsal part	MDRNd	-7.39	6.53	1.55	987
1400	Spinal nucleus of the trigeminal caudal part	SPVC	-7.4	6.68	1.76	955
1401	Spinal nucleus of the trigeminal caudal part	SPVC	-7.39	6.6	1.78	955
1402	Spinal nucleus of the trigeminal caudal part	SPVC	-7.39	6.56	1.74	955
1403	Spinal nucleus of the trigeminal caudal part	SPVC	-7.39	6.54	1.67	955
1404	Spinal nucleus of the trigeminal caudal part	SPVC	-7.38	6.51	1.7	955
1405	Spinal nucleus of the trigeminal caudal part	SPVC	-7.38	6.51	1.71	955
1406	Spinal nucleus of the trigeminal caudal part	SPVC	-7.37	6.38	1.61	955
1407	Spinal nucleus of the trigeminal caudal part	SPVC	-7.37	6.37	1.63	955
1408	Spinal nucleus of the trigeminal caudal part	SPVC	-7.36	6.32	1.63	955
1409	Spinal nucleus of the trigeminal caudal part	SPVC	-7.36	6.33	1.68	955
1410	Spinal nucleus of the trigeminal caudal part	SPVC	-7.37	6.35	1.67	955
1411	Spinal nucleus of the trigeminal caudal part	SPVC	-7.36	6.33	1.79	955
1412	Spinal nucleus of the trigeminal caudal part	SPVC	-7.36	6.27	1.69	955
1413	Spinal nucleus of the trigeminal caudal part	SPVC	-7.35	6.14	1.69	955
1414	Medulla	MY	-7.37	6.42	2.3	936
1415	Spinal nucleus of the trigeminal caudal part	SPVC	-7.4	6.66	2.01	955
1416	Spinal nucleus of the trigeminal caudal part	SPVC	-7.4	6.64	1.95	955
1417	Spinal nucleus of the trigeminal caudal part	SPVC	-7.34	6.13	1.65	955
1418	Spinal nucleus of the trigeminal caudal part	SPVC	-7.33	5.99	1.61	955
1419	Spinal nucleus of the trigeminal caudal part	SPVC	-7.33	5.97	1.62	955
1420	Medullary reticular nucleus dorsal part	MDRNd	-7.3	5.67	1.37	987
1421	Spinal nucleus of the trigeminal caudal part	SPVC	-7.39	5.85	-1.57	955
1422	Medullary reticular nucleus dorsal part	MDRNd	-7.39	5.81	-1.27	987
1423	Medullary reticular nucleus dorsal part	MDRNd	-7.43	6.19	-1.21	987
1424	Medullary reticular nucleus dorsal part	MDRNd	-7.43	6.21	-1.46	987
1425	Medullary reticular nucleus dorsal part	MDRNd	-7.46	6.51	-1.47	987
1426	Medullary reticular nucleus dorsal part	MDRNd	-7.46	6.45	-1.25	987
1427	Medullary reticular nucleus dorsal part	MDRNd	-7.47	6.56	-1.21	987
1428	Intermediate reticular nucleus	IRN	-7.42	6.11	-0.91	979
1429	Medullary reticular nucleus ventral part	MDRNv	-7.41	6.04	-0.45	988
1430	Medullary reticular nucleus dorsal part	MDRNd	-7.47	6.56	-1.38	987
1431	Medulla	MY	-7.47	6.55	-0.09	936
1432	Medullary reticular nucleus ventral part	MDRNv	-7.41	6.03	0.51	988
1433	Medullary reticular nucleus ventral part	MDRNv	-7.43	6.22	0.49	988
1434	Medullary reticular nucleus dorsal part	MDRNd	-7.41	5.99	1.34	987
1435	Medullary reticular nucleus dorsal part	MDRNd	-7.41	6.01	1.16	987
1436	Medullary reticular nucleus dorsal part	MDRNd	-7.42	6.12	1.1	987
1437	Medullary reticular nucleus dorsal part	MDRNd	-7.44	6.29	1.18	987
1438	Medullary reticular nucleus dorsal part	MDRNd	-7.45	6.35	1.09	987
1439	Medullary reticular nucleus dorsal part	MDRNd	-7.43	6.16	1.28	987
1440	Medullary reticular nucleus dorsal part	MDRNd	-7.43	6.23	1.28	987
1441	Medullary reticular nucleus dorsal part	MDRNd	-7.44	6.25	1.28	987
1442	Medullary reticular nucleus dorsal part	MDRNd	-7.45	6.37	1.36	987
1443	Medullary reticular nucleus dorsal part	MDRNd	-7.44	6.32	1.38	987
1444	Medullary reticular nucleus dorsal part	MDRNd	-7.45	6.37	1.42	987
1445	Medullary reticular nucleus dorsal part	MDRNd	-7.46	6.47	1.38	987
1446	Medullary reticular nucleus dorsal part	MDRNd	-7.46	6.46	1.45	987
1447	Medullary reticular nucleus dorsal part	MDRNd	-7.46	6.51	1.48	987
1448	Medullary reticular nucleus dorsal part	MDRNd	-7.46	6.5	1.45	987
1449	Medullary reticular nucleus dorsal part	MDRNd	-7.46	6.52	1.44	987
1450	Medullary reticular nucleus dorsal part	MDRNd	-7.49	6.73	1.44	987
1451	Medullary reticular nucleus dorsal part	MDRNd	-7.49	6.77	1.33	987
1452	Intermediate reticular nucleus	IRN	-7.49	6.76	1.27	979
1453	Spinal nucleus of the trigeminal caudal part	SPVC	-7.39	5.84	1.67	955
1454	Spinal nucleus of the trigeminal caudal part	SPVC	-7.4	5.89	1.65	955
1455	Spinal nucleus of the trigeminal caudal part	SPVC	-7.4	5.92	1.66	955
1456	Spinal nucleus of the trigeminal caudal part	SPVC	-7.41	5.96	1.7	955
1457	Spinal nucleus of the trigeminal caudal part	SPVC	-7.41	6.01	1.75	955
1458	Spinal nucleus of the trigeminal caudal part	SPVC	-7.42	6.05	1.76	955
1459	Spinal nucleus of the trigeminal caudal part	SPVC	-7.42	6.07	1.76	955
1460	Spinal nucleus of the trigeminal caudal part	SPVC	-7.41	6.03	1.68	955
1461	Spinal nucleus of the trigeminal caudal part	SPVC	-7.42	6.09	1.77	955
1462	Spinal nucleus of the trigeminal caudal part	SPVC	-7.43	6.19	1.63	955
1463	Spinal nucleus of the trigeminal caudal part	SPVC	-7.43	6.21	1.66	955
1464	Spinal nucleus of the trigeminal caudal part	SPVC	-7.44	6.24	1.73	955
1465	Spinal nucleus of the trigeminal caudal part	SPVC	-7.44	6.27	1.7	955
1466	Spinal nucleus of the trigeminal caudal part	SPVC	-7.45	6.41	1.62	955
1467	Spinal nucleus of the trigeminal caudal part	SPVC	-7.45	6.41	1.69	955
1468	Spinal nucleus of the trigeminal caudal part	SPVC	-7.45	6.42	1.7	955
1469	Spinal nucleus of the trigeminal caudal part	SPVC	-7.46	6.44	1.73	955
1470	Spinal nucleus of the trigeminal caudal part	SPVC	-7.46	6.49	1.71	955
1471	Spinal nucleus of the trigeminal caudal part	SPVC	-7.47	6.55	1.66	955
1472	Spinal nucleus of the trigeminal caudal part	SPVC	-7.45	6.36	1.74	955
1473	Spinal nucleus of the trigeminal caudal part	SPVC	-7.45	6.33	1.72	955
1474	Spinal nucleus of the trigeminal caudal part	SPVC	-7.45	6.33	1.85	955
1475	Spinal nucleus of the trigeminal caudal part	SPVC	-7.46	6.43	2.08	955
1476	Medulla	MY	-7.42	6.08	2.35	936
1477	Spinal nucleus of the trigeminal caudal part	SPVC	-7.47	5.84	-1.69	955
1478	Medullary reticular nucleus dorsal part	MDRNd	-7.54	6.51	-1.49	987
1479	Medullary reticular nucleus dorsal part	MDRNd	-7.52	6.32	-1.12	987
1480	Medullary reticular nucleus dorsal part	MDRNd	-7.52	6.3	-1.08	987
1481	Medullary reticular nucleus ventral part	MDRNv	-7.52	6.28	0.4	988
1482	Medullary reticular nucleus ventral part	MDRNv	-7.56	6.68	0.47	988
1483	Medullary reticular nucleus dorsal part	MDRNd	-7.48	5.88	1.18	987
1484	Medullary reticular nucleus dorsal part	MDRNd	-7.48	5.9	1.09	987
1485	Medullary reticular nucleus dorsal part	MDRNd	-7.51	6.19	1.05	987
1486	Medullary reticular nucleus dorsal part	MDRNd	-7.52	6.28	1.04	987
1487	Medullary reticular nucleus dorsal part	MDRNd	-7.5	6.13	1.11	987
1488	Medullary reticular nucleus dorsal part	MDRNd	-7.51	6.16	1.15	987
1489	Medullary reticular nucleus dorsal part	MDRNd	-7.51	6.18	1.14	987
1490	Medullary reticular nucleus dorsal part	MDRNd	-7.52	6.29	1.15	987
1491	Medullary reticular nucleus dorsal part	MDRNd	-7.53	6.36	1.13	987
1492	Intermediate reticular nucleus	IRN	-7.55	6.56	1.06	979
1493	Intermediate reticular nucleus	IRN	-7.56	6.63	1.05	979
1494	Medullary reticular nucleus dorsal part	MDRNd	-7.53	6.42	1.23	987
1495	Medullary reticular nucleus dorsal part	MDRNd	-7.54	6.45	1.28	987
1496	Medullary reticular nucleus dorsal part	MDRNd	-7.54	6.43	1.29	987
1497	Medullary reticular nucleus dorsal part	MDRNd	-7.52	6.26	1.29	987
1498	Medullary reticular nucleus dorsal part	MDRNd	-7.52	6.25	1.36	987
1499	Medullary reticular nucleus dorsal part	MDRNd	-7.51	6.2	1.41	987
1500	Spinal nucleus of the trigeminal caudal part	SPVC	-7.52	6.31	1.47	955
1501	Medullary reticular nucleus dorsal part	MDRNd	-7.53	6.37	1.43	987
1502	Medullary reticular nucleus dorsal part	MDRNd	-7.54	6.44	1.44	987
1503	Medullary reticular nucleus dorsal part	MDRNd	-7.54	6.44	1.4	987
1504	Medullary reticular nucleus dorsal part	MDRNd	-7.54	6.5	1.34	987
1505	Medullary reticular nucleus dorsal part	MDRNd	-7.55	6.55	1.46	987
1506	Medullary reticular nucleus dorsal part	MDRNd	-7.55	6.54	1.47	987
1507	Spinal nucleus of the trigeminal caudal part	SPVC	-7.55	6.54	1.49	955
1508	Spinal nucleus of the trigeminal caudal part	SPVC	-7.55	6.55	1.54	955
1509	Spinal nucleus of the trigeminal caudal part	SPVC	-7.55	6.56	1.56	955
1510	Spinal nucleus of the trigeminal caudal part	SPVC	-7.55	6.58	1.59	955
1511	Spinal nucleus of the trigeminal caudal part	SPVC	-7.55	6.53	1.59	955
1512	Spinal nucleus of the trigeminal caudal part	SPVC	-7.55	6.59	1.7	955
1513	Spinal nucleus of the trigeminal caudal part	SPVC	-7.55	6.56	1.7	955
1514	Spinal nucleus of the trigeminal caudal part	SPVC	-7.55	6.54	1.71	955
1515	Spinal nucleus of the trigeminal caudal part	SPVC	-7.54	6.46	1.76	955
1516	Spinal nucleus of the trigeminal caudal part	SPVC	-7.54	6.48	1.74	955
1517	Spinal nucleus of the trigeminal caudal part	SPVC	-7.54	6.47	1.7	955
1518	Spinal nucleus of the trigeminal caudal part	SPVC	-7.53	6.42	1.74	955
1519	Spinal nucleus of the trigeminal caudal part	SPVC	-7.53	6.43	1.76	955
1520	Spinal nucleus of the trigeminal caudal part	SPVC	-7.52	6.32	1.75	955
1521	Spinal nucleus of the trigeminal caudal part	SPVC	-7.52	6.32	1.79	955
1522	Spinal nucleus of the trigeminal caudal part	SPVC	-7.52	6.31	1.91	955
1523	Spinal nucleus of the trigeminal caudal part	SPVC	-7.5	6.13	1.82	955
1524	Spinal nucleus of the trigeminal caudal part	SPVC	-7.51	6.16	1.8	955
1525	Spinal nucleus of the trigeminal caudal part	SPVC	-7.5	6.11	1.7	955
1526	Spinal nucleus of the trigeminal caudal part	SPVC	-7.49	5.99	1.73	955
1527	Spinal nucleus of the trigeminal caudal part	SPVC	-7.48	5.94	1.73	955
1528	Spinal nucleus of the trigeminal caudal part	SPVC	-7.48	5.91	1.68	955
1529	Medullary reticular nucleus dorsal part	MDRNd	-7.58	6.85	1.3	987
1530	spinal tract of the trigeminal nerve	sptV	-7.56	6.65	2.06	1130
1531	root	root	-7.55	6.54	2.2	1
1532	root	root	-7.55	6.56	2.26	1
1533	Medulla	MY	-7.45	5.57	0.72	936
1534	spinal tract of the trigeminal nerve	sptV	-7.53	6.38	2.2	1130
1535	Spinal nucleus of the trigeminal caudal part	SPVC	-7.54	6.47	2.13	955
1536	Spinal nucleus of the trigeminal caudal part	SPVC	-7.55	5.82	-1.43	955
1537	Medullary reticular nucleus dorsal part	MDRNd	-7.62	6.43	-1.39	987
1538	Spinal nucleus of the trigeminal caudal part	SPVC	-7.63	6.56	-1.5	955
1539	Medullary reticular nucleus dorsal part	MDRNd	-7.58	6.1	-0.84	987
1540	Intermediate reticular nucleus	IRN	-7.58	6.06	-0.56	979
1541	Medullary reticular nucleus ventral part	MDRNv	-7.57	6.02	-0.37	988
1542	Medullary reticular nucleus ventral part	MDRNv	-7.63	6.57	-0.87	988
1543	Medullary reticular nucleus ventral part	MDRNv	-7.58	6.08	0.33	988
1544	Medullary reticular nucleus ventral part	MDRNv	-7.6	6.24	0.44	988
1545	Medullary reticular nucleus ventral part	MDRNv	-7.6	6.31	0.33	988
1546	Intermediate reticular nucleus	IRN	-7.58	6.11	0.6	979
1547	Intermediate reticular nucleus	IRN	-7.58	6.12	0.61	979
1548	Medullary reticular nucleus ventral part	MDRNv	-7.62	6.51	0.39	988
1549	Medullary reticular nucleus dorsal part	MDRNd	-7.61	6.38	1.04	987
1550	Medullary reticular nucleus dorsal part	MDRNd	-7.59	6.22	1.0	987
1551	Medullary reticular nucleus dorsal part	MDRNd	-7.62	6.47	1.07	987
1552	Medullary reticular nucleus dorsal part	MDRNd	-7.59	6.14	1.12	987
1553	Spinal nucleus of the trigeminal caudal part	SPVC	-7.54	5.75	1.56	955
1554	Spinal nucleus of the trigeminal caudal part	SPVC	-7.56	5.86	1.61	955
1555	Spinal nucleus of the trigeminal caudal part	SPVC	-7.56	5.95	1.61	955
1556	Spinal nucleus of the trigeminal caudal part	SPVC	-7.56	5.93	1.62	955
1557	Spinal nucleus of the trigeminal caudal part	SPVC	-7.57	6.04	1.66	955
1558	Spinal nucleus of the trigeminal caudal part	SPVC	-7.58	6.1	1.56	955
1559	Spinal nucleus of the trigeminal caudal part	SPVC	-7.58	6.09	1.66	955
1560	Spinal nucleus of the trigeminal caudal part	SPVC	-7.59	6.14	1.74	955
1561	Spinal nucleus of the trigeminal caudal part	SPVC	-7.59	6.16	1.75	955
1562	Spinal nucleus of the trigeminal caudal part	SPVC	-7.59	6.17	1.69	955
1563	Spinal nucleus of the trigeminal caudal part	SPVC	-7.59	6.18	1.68	955
1564	Spinal nucleus of the trigeminal caudal part	SPVC	-7.59	6.18	1.7	955
1565	Spinal nucleus of the trigeminal caudal part	SPVC	-7.59	6.23	1.71	955
1566	Spinal nucleus of the trigeminal caudal part	SPVC	-7.6	6.25	1.69	955
1567	Spinal nucleus of the trigeminal caudal part	SPVC	-7.6	6.25	1.63	955
1568	Spinal nucleus of the trigeminal caudal part	SPVC	-7.6	6.28	1.61	955
1569	Spinal nucleus of the trigeminal caudal part	SPVC	-7.6	6.31	1.63	955
1570	Spinal nucleus of the trigeminal caudal part	SPVC	-7.6	6.31	1.69	955
1571	Spinal nucleus of the trigeminal caudal part	SPVC	-7.61	6.34	1.72	955
1572	Spinal nucleus of the trigeminal caudal part	SPVC	-7.6	6.26	1.81	955
1573	Spinal nucleus of the trigeminal caudal part	SPVC	-7.6	6.24	1.88	955
1574	Medullary reticular nucleus dorsal part	MDRNd	-7.61	6.37	1.39	987
1575	Spinal nucleus of the trigeminal caudal part	SPVC	-7.61	6.34	1.42	955
1576	Spinal nucleus of the trigeminal caudal part	SPVC	-7.61	6.39	1.48	955
1577	Spinal nucleus of the trigeminal caudal part	SPVC	-7.62	6.43	1.46	955
1578	Spinal nucleus of the trigeminal caudal part	SPVC	-7.62	6.49	1.51	955
1579	Spinal nucleus of the trigeminal caudal part	SPVC	-7.62	6.52	1.49	955
1580	Spinal nucleus of the trigeminal caudal part	SPVC	-7.63	6.53	1.45	955
1581	Medullary reticular nucleus dorsal part	MDRNd	-7.63	6.58	1.4	987
1582	Medullary reticular nucleus dorsal part	MDRNd	-7.63	6.61	1.46	987
1583	Medullary reticular nucleus dorsal part	MDRNd	-7.65	6.77	1.32	987
1584	Medullary reticular nucleus dorsal part	MDRNd	-7.66	6.81	1.46	987
1585	Spinal nucleus of the trigeminal caudal part	SPVC	-7.61	6.42	1.67	955
1586	Spinal nucleus of the trigeminal caudal part	SPVC	-7.62	6.47	1.64	955
1587	Spinal nucleus of the trigeminal caudal part	SPVC	-7.62	6.51	1.67	955
1588	Spinal nucleus of the trigeminal caudal part	SPVC	-7.63	6.54	1.68	955
1589	Spinal nucleus of the trigeminal caudal part	SPVC	-7.63	6.54	1.72	955
1590	Spinal nucleus of the trigeminal caudal part	SPVC	-7.62	6.51	1.7	955
1591	Spinal nucleus of the trigeminal caudal part	SPVC	-7.62	6.49	1.71	955
1592	Spinal nucleus of the trigeminal caudal part	SPVC	-7.61	6.42	1.7	955
1593	Spinal nucleus of the trigeminal caudal part	SPVC	-7.61	6.41	1.73	955
1594	Spinal nucleus of the trigeminal caudal part	SPVC	-7.62	6.46	1.79	955
1595	root	root	-7.62	6.49	2.3	1
1596	root	root	-7.62	6.49	2.24	1
1597	root	root	-7.62	6.49	2.22	1
1598	root	root	-7.63	6.6	2.14	1
1599	Medulla	MY	-7.63	6.59	2.11	936
1600	spinal tract of the trigeminal nerve	sptV	-7.55	5.79	2.19	1130
1601	Medulla	MY	-7.59	6.16	2.13	936
1602	Spinal nucleus of the trigeminal caudal part	SPVC	-7.58	6.08	1.57	955
1603	Medullary reticular nucleus dorsal part	MDRNd	-7.69	6.39	-1.34	987
1604	Medullary reticular nucleus dorsal part	MDRNd	-7.7	6.43	-1.28	987
1605	Medullary reticular nucleus dorsal part	MDRNd	-7.71	6.59	-1.27	987
1606	Spinal nucleus of the trigeminal caudal part	SPVC	-7.71	6.58	-1.45	955
1607	Medullary reticular nucleus dorsal part	MDRNd	-7.69	6.39	-1.2	987
1608	Medullary reticular nucleus dorsal part	MDRNd	-7.68	6.25	-1.08	987
1609	Medullary reticular nucleus dorsal part	MDRNd	-7.68	6.31	-1.09	987
1610	Medullary reticular nucleus dorsal part	MDRNd	-7.69	6.4	-1.07	987
1611	Medullary reticular nucleus dorsal part	MDRNd	-7.7	6.48	-1.05	987
1612	Medullary reticular nucleus ventral part	MDRNv	-7.69	6.39	-0.78	988
1613	Medullary reticular nucleus dorsal part	MDRNd	-7.62	5.67	-0.98	987
1614	Medulla	MY	-7.65	6.02	-0.22	936
1615	Spinal nucleus of the trigeminal caudal part	SPVC	-7.72	6.68	-1.66	955
1616	Medullary reticular nucleus dorsal part	MDRNd	-7.65	5.97	1.14	987
1617	Medullary reticular nucleus dorsal part	MDRNd	-7.65	6.01	0.94	987
1618	Medullary reticular nucleus dorsal part	MDRNd	-7.65	5.96	0.67	987
1619	Medullary reticular nucleus ventral part	MDRNv	-7.68	6.24	0.56	988
1620	Medullary reticular nucleus ventral part	MDRNv	-7.7	6.43	0.46	988
1621	Medullary reticular nucleus ventral part	MDRNv	-7.7	6.49	0.78	988
1622	Medullary reticular nucleus ventral part	MDRNv	-7.72	6.68	0.68	988
1623	Medullary reticular nucleus ventral part	MDRNv	-7.74	6.86	1.03	988
1624	Medullary reticular nucleus dorsal part	MDRNd	-7.72	6.63	1.19	987
1625	Spinal nucleus of the trigeminal caudal part	SPVC	-7.66	6.11	1.31	955
1626	Medullary reticular nucleus dorsal part	MDRNd	-7.67	6.22	1.22	987
1627	Medullary reticular nucleus dorsal part	MDRNd	-7.68	6.25	1.19	987
1628	Medullary reticular nucleus dorsal part	MDRNd	-7.68	6.27	1.23	987
1629	Medullary reticular nucleus dorsal part	MDRNd	-7.68	6.32	1.21	987
1630	Medullary reticular nucleus dorsal part	MDRNd	-7.69	6.34	1.16	987
1631	Medullary reticular nucleus dorsal part	MDRNd	-7.69	6.37	1.07	987
1632	Medullary reticular nucleus dorsal part	MDRNd	-7.68	6.25	1.03	987
1633	Medullary reticular nucleus dorsal part	MDRNd	-7.7	6.44	1.16	987
1634	Medullary reticular nucleus dorsal part	MDRNd	-7.7	6.43	1.25	987
1635	Spinal nucleus of the trigeminal caudal part	SPVC	-7.69	6.41	1.4	955
1636	Medullary reticular nucleus dorsal part	MDRNd	-7.7	6.46	1.37	987
1637	Medullary reticular nucleus dorsal part	MDRNd	-7.71	6.54	1.34	987
1638	Medullary reticular nucleus dorsal part	MDRNd	-7.7	6.52	1.33	987
1639	Spinal nucleus of the trigeminal caudal part	SPVC	-7.72	6.62	1.45	955
1640	Spinal nucleus of the trigeminal caudal part	SPVC	-7.72	6.63	1.46	955
1641	Spinal nucleus of the trigeminal caudal part	SPVC	-7.72	6.63	1.49	955
1642	Spinal nucleus of the trigeminal caudal part	SPVC	-7.72	6.64	1.54	955
1643	Medullary reticular nucleus dorsal part	MDRNd	-7.72	6.68	1.39	987
1644	Spinal nucleus of the trigeminal caudal part	SPVC	-7.71	6.57	1.56	955
1645	Spinal nucleus of the trigeminal caudal part	SPVC	-7.7	6.49	1.49	955
1646	Spinal nucleus of the trigeminal caudal part	SPVC	-7.7	6.52	1.46	955
1647	Spinal nucleus of the trigeminal caudal part	SPVC	-7.69	6.41	1.49	955
1648	Spinal nucleus of the trigeminal caudal part	SPVC	-7.69	6.41	1.5	955
1649	Spinal nucleus of the trigeminal caudal part	SPVC	-7.69	6.4	1.57	955
1650	Spinal nucleus of the trigeminal caudal part	SPVC	-7.7	6.44	1.55	955
1651	Spinal nucleus of the trigeminal caudal part	SPVC	-7.7	6.47	1.54	955
1652	Spinal nucleus of the trigeminal caudal part	SPVC	-7.71	6.57	1.63	955
1653	Spinal nucleus of the trigeminal caudal part	SPVC	-7.71	6.53	1.65	955
1654	Spinal nucleus of the trigeminal caudal part	SPVC	-7.7	6.51	1.66	955
1655	Spinal nucleus of the trigeminal caudal part	SPVC	-7.7	6.5	1.69	955
1656	Spinal nucleus of the trigeminal caudal part	SPVC	-7.71	6.55	1.75	955
1657	Spinal nucleus of the trigeminal caudal part	SPVC	-7.71	6.56	1.77	955
1658	Spinal nucleus of the trigeminal caudal part	SPVC	-7.7	6.49	1.74	955
1659	Spinal nucleus of the trigeminal caudal part	SPVC	-7.7	6.48	1.75	955
1660	Spinal nucleus of the trigeminal caudal part	SPVC	-7.7	6.43	1.69	955
1661	Spinal nucleus of the trigeminal caudal part	SPVC	-7.73	6.76	1.71	955
1662	Spinal nucleus of the trigeminal caudal part	SPVC	-7.68	6.27	1.65	955
1663	Spinal nucleus of the trigeminal caudal part	SPVC	-7.68	6.24	1.55	955
1664	Spinal nucleus of the trigeminal caudal part	SPVC	-7.68	6.28	1.56	955
1665	Spinal nucleus of the trigeminal caudal part	SPVC	-7.68	6.28	1.52	955
1666	Spinal nucleus of the trigeminal caudal part	SPVC	-7.67	6.17	1.6	955
1667	Spinal nucleus of the trigeminal caudal part	SPVC	-7.65	5.97	1.7	955
1668	Spinal nucleus of the trigeminal caudal part	SPVC	-7.65	5.98	1.69	955
1669	Spinal nucleus of the trigeminal caudal part	SPVC	-7.64	5.91	1.58	955
1670	Spinal nucleus of the trigeminal caudal part	SPVC	-7.65	6.03	1.67	955
1671	Spinal nucleus of the trigeminal caudal part	SPVC	-7.65	6.04	1.78	955
1672	Spinal nucleus of the trigeminal caudal part	SPVC	-7.66	6.08	1.72	955
1673	Spinal nucleus of the trigeminal caudal part	SPVC	-7.66	6.1	1.74	955
1674	Spinal nucleus of the trigeminal caudal part	SPVC	-7.66	6.13	1.74	955
1675	Spinal nucleus of the trigeminal caudal part	SPVC	-7.67	6.18	1.74	955
1676	Spinal nucleus of the trigeminal caudal part	SPVC	-7.67	6.23	1.74	955
1677	Spinal nucleus of the trigeminal caudal part	SPVC	-7.68	6.24	1.79	955
1678	Spinal nucleus of the trigeminal caudal part	SPVC	-7.68	6.3	1.79	955
1679	Spinal nucleus of the trigeminal caudal part	SPVC	-7.68	6.33	1.78	955
1680	Spinal nucleus of the trigeminal caudal part	SPVC	-7.62	5.73	1.57	955
1681	Spinal nucleus of the trigeminal caudal part	SPVC	-7.63	5.82	1.59	955
1682	Spinal nucleus of the trigeminal caudal part	SPVC	-7.63	5.85	1.59	955
1683	Spinal nucleus of the trigeminal caudal part	SPVC	-7.66	6.06	1.58	955
1684	Spinal nucleus of the trigeminal caudal part	SPVC	-7.64	5.87	1.22	955
1685	Medullary reticular nucleus dorsal part	MDRNd	-7.75	6.17	-1.11	987
1686	root	root	-7.78	6.45	-1.05	1
1687	root	root	-7.78	6.46	-1.18	1
1688	root	root	-7.79	6.52	-1.11	1
1689	root	root	-7.8	6.64	-1.22	1
1690	root	root	-7.8	6.63	-1.3	1
1691	Medullary reticular nucleus ventral part	MDRNv	-7.76	6.24	-0.5	988
1692	Medullary reticular nucleus dorsal part	MDRNd	-7.73	6.02	1.1	987
1693	Medullary reticular nucleus dorsal part	MDRNd	-7.75	6.15	1.15	987
1694	Medullary reticular nucleus dorsal part	MDRNd	-7.76	6.26	1.16	987
1695	Medullary reticular nucleus dorsal part	MDRNd	-7.77	6.34	1.21	987
1696	root	root	-7.8	6.64	0.88	1
1697	root	root	-7.79	6.59	1.25	1
1698	root	root	-7.8	6.63	1.35	1
1699	root	root	-7.79	6.58	1.35	1
1700	root	root	-7.79	6.59	1.37	1
1701	root	root	-7.79	6.58	1.39	1
1702	root	root	-7.79	6.61	1.43	1
1703	root	root	-7.79	6.57	1.43	1
1704	root	root	-7.8	6.62	1.62	1
1705	root	root	-7.78	6.5	1.59	1
1706	root	root	-7.78	6.48	1.61	1
1707	root	root	-7.78	6.49	1.63	1
1708	root	root	-7.78	6.5	1.66	1
1709	root	root	-7.79	6.53	1.73	1
1710	root	root	-7.79	6.57	1.78	1
1711	root	root	-7.79	6.58	1.71	1
1712	root	root	-7.79	6.59	1.68	1
1713	root	root	-7.79	6.6	1.57	1
1714	root	root	-7.79	6.56	1.58	1
1715	root	root	-7.78	6.49	1.46	1
1716	Spinal nucleus of the trigeminal caudal part	SPVC	-7.77	6.39	1.48	955
1717	root	root	-7.78	6.43	1.5	1
1718	Spinal nucleus of the trigeminal caudal part	SPVC	-7.76	6.3	1.52	955
1719	Spinal nucleus of the trigeminal caudal part	SPVC	-7.76	6.29	1.61	955
1720	Spinal nucleus of the trigeminal caudal part	SPVC	-7.74	6.08	1.5	955
1721	Spinal nucleus of the trigeminal caudal part	SPVC	-7.75	6.16	1.47	955
1722	Spinal nucleus of the trigeminal caudal part	SPVC	-7.77	6.36	1.71	955
1723	Spinal nucleus of the trigeminal caudal part	SPVC	-7.75	6.22	1.75	955
1724	Spinal nucleus of the trigeminal caudal part	SPVC	-7.73	6.04	1.72	955
1725	Spinal nucleus of the trigeminal caudal part	SPVC	-7.73	5.99	1.63	955
1726	Spinal nucleus of the trigeminal caudal part	SPVC	-7.74	6.06	1.67	955
1727	root	root	-7.78	6.46	1.33	1
1728	root	root	-7.78	6.47	1.37	1
1729	root	root	-7.78	6.43	1.39	1
1730	Spinal nucleus of the trigeminal caudal part	SPVC	-7.77	6.39	1.36	955
1731	Spinal nucleus of the trigeminal caudal part	SPVC	-7.77	6.35	1.37	955
1732	Cuneate nucleus	CU	-7.68	5.48	-0.64	945
1733	Medullary reticular nucleus ventral part	MDRNv	-7.76	6.32	0.6	988
1734	Spinal nucleus of the trigeminal caudal part	SPVC	-7.77	5.64	-0.98	955
1735	root	root	-7.78	5.74	1.49	1
1736	root	root	-7.8	5.87	1.43	1
1737	root	root	-7.8	5.87	1.51	1
1738	root	root	-7.8	5.88	1.53	1
1739	root	root	-7.8	5.87	1.59	1
