# Supplementary material for: Constructing an adult orofacial premotor atlas in Allen mouse CCF
Source: eLife. 2021 Apr 27;10:e67291. doi: 10.7554/eLife.67291 (PMC8137149; doi:10.7554/eLife.67291)
Supplement: Figure 5—source data 2 — Vibrissa starter cells from four mice (VII_v1, VII_v2, VII_v3, VII_v4), genioglossus starter cells from four mice (XII_g1, XII_g2, XII_g3, XII_g4), and masseter starter cells from four mice (V_m1, V_m2, V_m3, V_m4). Coordinates are relative to Bregma (in millimeters). Those coordinates can be converted into Allen common coordinate framework (CCF) coordinates by the following equations: AP in CCF = –1 × AP coordinates × 1000 + 5400; DV in CCF = DV coordinates × 1000; ML in CCF = ML coordinates × 1000 + 5700. [file elife-67291-fig5-data2.zip]

Archive with 22 entries (22 files):
- V_m1.txt
- __MACOSX/._V_m1.txt
- V_m2.txt
- __MACOSX/._V_m2.txt
- V_m3.txt
- __MACOSX/._V_m3.txt
- V_m4.txt
- __MACOSX/._V_m4.txt
- VII_v1.txt
- __MACOSX/._VII_v1.txt
- VII_v2.txt
- VII_v3.txt
- __MACOSX/._VII_v3.txt
- VII_v4.txt
- XII_g1.txt
- __MACOSX/._XII_g1.txt
- XII_g2.txt
- __MACOSX/._XII_g2.txt
- XII_g3.txt
- __MACOSX/._XII_g3.txt
- XII_g4.txt
- __MACOSX/._XII_g4.txt
