# Supplementary material for: Constructing an adult orofacial premotor atlas in Allen mouse CCF
Source: eLife. 2021 Apr 27;10:e67291. doi: 10.7554/eLife.67291 (PMC8137149; doi:10.7554/eLife.67291)
Supplement: Figure 5—source data 2 — Vibrissa starter cells from four mice (VII_v1, VII_v2, VII_v3, VII_v4), genioglossus starter cells from four mice (XII_g1, XII_g2, XII_g3, XII_g4), and masseter starter cells from four mice (V_m1, V_m2, V_m3, V_m4). Coordinates are relative to Bregma (in millimeters). Those coordinates can be converted into Allen common coordinate framework (CCF) coordinates by the following equations: AP in CCF = –1 × AP coordinates × 1000 + 5400; DV in CCF = DV coordinates × 1000; ML in CCF = ML coordinates × 1000 + 5700. [file elife-67291-fig5-data2.zip › V_m1.txt]

name	acronym	AP_location	DV_location	ML_location	avIndex
Motor nucleus of trigeminal	V	-4.73	5.12	1.74	920
Motor nucleus of trigeminal	V	-4.74	5.22	1.74	920
Motor nucleus of trigeminal	V	-4.75	5.27	1.74	920
Motor nucleus of trigeminal	V	-4.79	5.03	1.69	920
Motor nucleus of trigeminal	V	-4.81	5.12	1.71	920
Motor nucleus of trigeminal	V	-4.83	5.35	1.69	920
Motor nucleus of trigeminal	V	-4.84	5.49	1.56	920
Motor nucleus of trigeminal	V	-4.86	5.54	1.67	920
Motor nucleus of trigeminal	V	-4.85	5.45	1.74	920
Motor nucleus of trigeminal	V	-4.89	5.24	1.61	920
Motor nucleus of trigeminal	V	-4.9	5.28	1.58	920
Motor nucleus of trigeminal	V	-4.88	5.07	1.69	920
Motor nucleus of trigeminal	V	-4.91	5.33	1.69	920
Motor nucleus of trigeminal	V	-4.94	4.97	1.57	920
Motor nucleus of trigeminal	V	-4.96	5.1	1.6	920
Motor nucleus of trigeminal	V	-4.94	5.1	1.47	920
