# Supplementary material for: Constructing an adult orofacial premotor atlas in Allen mouse CCF
Source: eLife. 2021 Apr 27;10:e67291. doi: 10.7554/eLife.67291 (PMC8137149; doi:10.7554/eLife.67291)
Supplement: Figure 5—source data 2 — Vibrissa starter cells from four mice (VII_v1, VII_v2, VII_v3, VII_v4), genioglossus starter cells from four mice (XII_g1, XII_g2, XII_g3, XII_g4), and masseter starter cells from four mice (V_m1, V_m2, V_m3, V_m4). Coordinates are relative to Bregma (in millimeters). Those coordinates can be converted into Allen common coordinate framework (CCF) coordinates by the following equations: AP in CCF = –1 × AP coordinates × 1000 + 5400; DV in CCF = DV coordinates × 1000; ML in CCF = ML coordinates × 1000 + 5700. [file elife-67291-fig5-data2.zip › V_m2.txt]

name,acronym,AP_location,DV_location,ML_location,avIndex
Motor nucleus of trigeminal,V,-4.71,5.4,1.52,920
