# Supplementary material for: Constructing an adult orofacial premotor atlas in Allen mouse CCF
Source: eLife. 2021 Apr 27;10:e67291. doi: 10.7554/eLife.67291 (PMC8137149; doi:10.7554/eLife.67291)
Supplement: Figure 5—source data 2 — Vibrissa starter cells from four mice (VII_v1, VII_v2, VII_v3, VII_v4), genioglossus starter cells from four mice (XII_g1, XII_g2, XII_g3, XII_g4), and masseter starter cells from four mice (V_m1, V_m2, V_m3, V_m4). Coordinates are relative to Bregma (in millimeters). Those coordinates can be converted into Allen common coordinate framework (CCF) coordinates by the following equations: AP in CCF = –1 × AP coordinates × 1000 + 5400; DV in CCF = DV coordinates × 1000; ML in CCF = ML coordinates × 1000 + 5700. [file elife-67291-fig5-data2.zip › V_m3.txt]

name	acronym	AP_location	DV_location	ML_location	avIndex
Motor nucleus of trigeminal	V	-4.49	5.48	1.52	920
Motor nucleus of trigeminal	V	-4.51	5.38	1.54	920
Motor nucleus of trigeminal	V	-4.52	5.34	1.52	920
Motor nucleus of trigeminal	V	-4.53	5.31	1.58	920
Motor nucleus of trigeminal	V	-4.54	5.22	1.63	920
Motor nucleus of trigeminal	V	-4.55	5.17	1.66	920
Motor nucleus of trigeminal	V	-4.58	5.06	1.62	920
Motor nucleus of trigeminal	V	-4.58	5.06	1.56	920
Motor nucleus of trigeminal	V	-4.65	5.63	1.51	920
Motor nucleus of trigeminal	V	-4.71	5.34	1.56	920
Motor nucleus of trigeminal	V	-4.72	5.31	1.56	920
Motor nucleus of trigeminal	V	-4.76	5.11	1.55	920
Motor nucleus of trigeminal	V	-4.8	4.93	1.54	920
Motor nucleus of trigeminal	V	-4.76	5.47	1.52	920
Motor nucleus of trigeminal	V	-4.78	5.37	1.47	920
Motor nucleus of trigeminal	V	-4.78	5.37	1.55	920
Motor nucleus of trigeminal	V	-4.83	5.14	1.64	920
Motor nucleus of trigeminal	V	-4.85	5.06	1.58	920
Motor nucleus of trigeminal	V	-4.86	5	1.62	920
Motor nucleus of trigeminal	V	-4.81	5.59	1.45	920
Motor nucleus of trigeminal	V	-4.8	5.65	1.53	920
Motor nucleus of trigeminal	V	-4.82	5.58	1.6	920
Motor nucleus of trigeminal	V	-4.83	5.5	1.47	920
Motor nucleus of trigeminal	V	-4.86	5.37	1.6	920
Motor nucleus of trigeminal	V	-4.86	5.36	1.48	920
Motor nucleus of trigeminal	V	-4.91	5.19	1.73	920
Motor nucleus of trigeminal	V	-4.95	4.99	1.66	920
