# Supplementary material for: Constructing an adult orofacial premotor atlas in Allen mouse CCF
Source: eLife. 2021 Apr 27;10:e67291. doi: 10.7554/eLife.67291 (PMC8137149; doi:10.7554/eLife.67291)
Supplement: Figure 5—source data 2 — Vibrissa starter cells from four mice (VII_v1, VII_v2, VII_v3, VII_v4), genioglossus starter cells from four mice (XII_g1, XII_g2, XII_g3, XII_g4), and masseter starter cells from four mice (V_m1, V_m2, V_m3, V_m4). Coordinates are relative to Bregma (in millimeters). Those coordinates can be converted into Allen common coordinate framework (CCF) coordinates by the following equations: AP in CCF = –1 × AP coordinates × 1000 + 5400; DV in CCF = DV coordinates × 1000; ML in CCF = ML coordinates × 1000 + 5700. [file elife-67291-fig5-data2.zip › VII_v1.txt]

name	acronym	AP_location	DV_location	ML_location	avIndex
Facial motor nucleus	VII	-5.37	6.77	1.62	968
Facial motor nucleus	VII	-5.51	6.48	1.54	968
Facial motor nucleus	VII	-5.51	6.53	1.52	968
Facial motor nucleus	VII	-5.5	6.69	1.65	968
Facial motor nucleus	VII	-5.5	6.68	1.68	968
Facial motor nucleus	VII	-5.61	6.71	1.58	968
Facial motor nucleus	VII	-5.61	6.79	1.53	968
Facial motor nucleus	VII	-5.61	6.75	1.6	968
Facial motor nucleus	VII	-5.69	6.88	1.33	968
Facial motor nucleus	VII	-5.69	6.76	1.46	968
Facial motor nucleus	VII	-5.69	6.8	1.55	968
Facial motor nucleus	VII	-5.69	6.73	1.64	968
Facial motor nucleus	VII	-5.69	6.57	1.58	968
Facial motor nucleus	VII	-5.68	6.7	1.79	968
Facial motor nucleus	VII	-5.77	6.59	1.56	968
Facial motor nucleus	VII	-5.77	6.76	1.49	968
Facial motor nucleus	VII	-5.77	6.7	1.59	968
Facial motor nucleus	VII	-5.77	6.76	1.64	968
Facial motor nucleus	VII	-5.77	6.85	1.52	968
Facial motor nucleus	VII	-5.85	6.82	1.5	968
Facial motor nucleus	VII	-5.85	6.74	1.49	968
Facial motor nucleus	VII	-5.85	6.74	1.62	968
Facial motor nucleus	VII	-5.85	6.76	1.6	968
Facial motor nucleus	VII	-5.85	6.8	1.58	968
Facial motor nucleus	VII	-5.85	6.8	1.67	968
Facial motor nucleus	VII	-5.93	6.77	1.34	968
