# Supplementary material for: Constructing an adult orofacial premotor atlas in Allen mouse CCF
Source: eLife. 2021 Apr 27;10:e67291. doi: 10.7554/eLife.67291 (PMC8137149; doi:10.7554/eLife.67291)
Supplement: Figure 5—source data 2 — Vibrissa starter cells from four mice (VII_v1, VII_v2, VII_v3, VII_v4), genioglossus starter cells from four mice (XII_g1, XII_g2, XII_g3, XII_g4), and masseter starter cells from four mice (V_m1, V_m2, V_m3, V_m4). Coordinates are relative to Bregma (in millimeters). Those coordinates can be converted into Allen common coordinate framework (CCF) coordinates by the following equations: AP in CCF = –1 × AP coordinates × 1000 + 5400; DV in CCF = DV coordinates × 1000; ML in CCF = ML coordinates × 1000 + 5700. [file elife-67291-fig5-data2.zip › VII_v2.txt]

name	acronym	AP_location	DV_location	ML_location	avIndex
Facial motor nucleus	VII	-5.12	6.57	1.33	968
Facial motor nucleus	VII	-5.09	6.77	1.47	968
Intermediate reticular nucleus	IRN	-5.14	6.39	1.53	979
Facial motor nucleus	VII	-5.18	6.74	1.5	968
Facial motor nucleus	VII	-5.25	6.77	1.42	968
Facial motor nucleus	VII	-5.33	6.74	1.42	968
Facial motor nucleus	VII	-5.34	6.67	1.68	968
Facial motor nucleus	VII	-5.45	6.52	1.45	968
Facial motor nucleus	VII	-5.44	6.55	1.38	968
Facial motor nucleus	VII	-5.41	6.77	1.31	968
Facial motor nucleus	VII	-5.42	6.71	1.59	968
Facial motor nucleus	VII	-5.45	6.52	1.69	968
Facial motor nucleus	VII	-5.4	6.84	1.66	968
Facial motor nucleus	VII	-5.54	6.44	1.38	968
Facial motor nucleus	VII	-5.53	6.46	1.46	968
Facial motor nucleus	VII	-5.52	6.56	1.57	968
Facial motor nucleus	VII	-5.64	6.83	1.36	968
Facial motor nucleus	VII	-5.76	6.54	1.63	968
