# Supplementary material for: Constructing an adult orofacial premotor atlas in Allen mouse CCF
Source: eLife. 2021 Apr 27;10:e67291. doi: 10.7554/eLife.67291 (PMC8137149; doi:10.7554/eLife.67291)
Supplement: Figure 5—source data 2 — Vibrissa starter cells from four mice (VII_v1, VII_v2, VII_v3, VII_v4), genioglossus starter cells from four mice (XII_g1, XII_g2, XII_g3, XII_g4), and masseter starter cells from four mice (V_m1, V_m2, V_m3, V_m4). Coordinates are relative to Bregma (in millimeters). Those coordinates can be converted into Allen common coordinate framework (CCF) coordinates by the following equations: AP in CCF = –1 × AP coordinates × 1000 + 5400; DV in CCF = DV coordinates × 1000; ML in CCF = ML coordinates × 1000 + 5700. [file elife-67291-fig5-data2.zip › VII_v3.txt]

name	acronym	AP_location	DV_location	ML_location	avIndex
Facial motor nucleus	VII	-5.28	6.83	1.51	968
Facial motor nucleus	VII	-5.32	6.6	1.68	968
Facial motor nucleus	VII	-5.35	6.48	1.46	968
Facial motor nucleus	VII	-5.37	6.72	1.77	968
Facial motor nucleus	VII	-5.35	6.83	1.73	968
Facial motor nucleus	VII	-5.35	6.85	1.69	968
Facial motor nucleus	VII	-5.41	6.91	1.77	968
Facial motor nucleus	VII	-5.41	6.97	1.61	968
Facial motor nucleus	VII	-5.45	6.7	1.8	968
Facial motor nucleus	VII	-5.45	6.69	1.82	968
Facial motor nucleus	VII	-5.47	7.06	1.48	968
Facial motor nucleus	VII	-5.53	6.71	1.83	968
Facial motor nucleus	VII	-5.55	6.63	1.57	968
Facial motor nucleus	VII	-5.57	6.94	1.68	968
Facial motor nucleus	VII	-5.58	6.87	1.7	968
Facial motor nucleus	VII	-5.67	6.86	1.5	968
Facial motor nucleus	VII	-5.64	6.98	1.62	968
Facial motor nucleus	VII	-5.75	6.86	1.64	968
Facial motor nucleus	VII	-5.73	6.96	1.57	968
Facial motor nucleus	VII	-5.82	6.92	1.47	968
