# Supplementary material for: Constructing an adult orofacial premotor atlas in Allen mouse CCF
Source: eLife. 2021 Apr 27;10:e67291. doi: 10.7554/eLife.67291 (PMC8137149; doi:10.7554/eLife.67291)
Supplement: Figure 5—source data 2 — Vibrissa starter cells from four mice (VII_v1, VII_v2, VII_v3, VII_v4), genioglossus starter cells from four mice (XII_g1, XII_g2, XII_g3, XII_g4), and masseter starter cells from four mice (V_m1, V_m2, V_m3, V_m4). Coordinates are relative to Bregma (in millimeters). Those coordinates can be converted into Allen common coordinate framework (CCF) coordinates by the following equations: AP in CCF = –1 × AP coordinates × 1000 + 5400; DV in CCF = DV coordinates × 1000; ML in CCF = ML coordinates × 1000 + 5700. [file elife-67291-fig5-data2.zip › VII_v4.txt]

name	acronym	AP_location	DV_location	ML_location	avIndex
Facial motor nucleus	VII	-5.38	6.82	1.54	968
Facial motor nucleus	VII	-5.55	6.79	1.53	968
Facial motor nucleus	VII	-5.54	6.88	1.65	968
Facial motor nucleus	VII	-5.53	6.91	1.7	968
Facial motor nucleus	VII	-5.52	7.01	1.53	968
Facial motor nucleus	VII	-5.62	6.81	1.6	968
Facial motor nucleus	VII	-5.63	6.75	1.57	968
Facial motor nucleus	VII	-5.7	6.82	1.59	968
Facial motor nucleus	VII	-5.73	6.57	1.56	968
Facial motor nucleus	VII	-5.7	6.85	1.79	968
Facial motor nucleus	VII	-5.79	6.72	1.56	968
Facial motor nucleus	VII	-5.79	6.8	1.59	968
