# Supplementary material for: Constructing an adult orofacial premotor atlas in Allen mouse CCF
Source: eLife. 2021 Apr 27;10:e67291. doi: 10.7554/eLife.67291 (PMC8137149; doi:10.7554/eLife.67291)
Supplement: Figure 5—source data 2 — Vibrissa starter cells from four mice (VII_v1, VII_v2, VII_v3, VII_v4), genioglossus starter cells from four mice (XII_g1, XII_g2, XII_g3, XII_g4), and masseter starter cells from four mice (V_m1, V_m2, V_m3, V_m4). Coordinates are relative to Bregma (in millimeters). Those coordinates can be converted into Allen common coordinate framework (CCF) coordinates by the following equations: AP in CCF = –1 × AP coordinates × 1000 + 5400; DV in CCF = DV coordinates × 1000; ML in CCF = ML coordinates × 1000 + 5700. [file elife-67291-fig5-data2.zip › XII_g1.txt]

name	acronym	AP_location	DV_location	ML_location	avIndex
Hypoglossal nucleus	XII	-6.71	5.5	0.33	1008
Hypoglossal nucleus	XII	-6.81	5.41	0.38	1008
Hypoglossal nucleus	XII	-6.81	5.38	0.28	1008
Hypoglossal nucleus	XII	-6.77	5.54	0.19	1008
Hypoglossal nucleus	XII	-6.91	5.68	0.12	1008
Hypoglossal nucleus	XII	-6.92	5.64	0.23	1008
Hypoglossal nucleus	XII	-6.99	5.69	0.39	1008
Hypoglossal nucleus	XII	-7.3	5.77	0.4	1008
