# Supplementary material for: Constructing an adult orofacial premotor atlas in Allen mouse CCF
Source: eLife. 2021 Apr 27;10:e67291. doi: 10.7554/eLife.67291 (PMC8137149; doi:10.7554/eLife.67291)
Supplement: Figure 5—source data 2 — Vibrissa starter cells from four mice (VII_v1, VII_v2, VII_v3, VII_v4), genioglossus starter cells from four mice (XII_g1, XII_g2, XII_g3, XII_g4), and masseter starter cells from four mice (V_m1, V_m2, V_m3, V_m4). Coordinates are relative to Bregma (in millimeters). Those coordinates can be converted into Allen common coordinate framework (CCF) coordinates by the following equations: AP in CCF = –1 × AP coordinates × 1000 + 5400; DV in CCF = DV coordinates × 1000; ML in CCF = ML coordinates × 1000 + 5700. [file elife-67291-fig5-data2.zip › XII_g2.txt]

name	acronym	AP_location	DV_location	ML_location	avIndex
Hypoglossal nucleus	XII	-6.84	5.69	0.06	1008
Hypoglossal nucleus	XII	-6.85	5.66	-0.17	1008
Hypoglossal nucleus	XII	-6.92	5.73	-0.13	1008
Hypoglossal nucleus	XII	-6.93	5.66	-0.19	1008
Hypoglossal nucleus	XII	-6.94	5.57	-0.42	1008
Hypoglossal nucleus	XII	-7.01	5.78	-0.24	1008
Hypoglossal nucleus	XII	-7.01	5.82	-0.27	1008
Hypoglossal nucleus	XII	-7.01	5.61	-0.14	1008
Hypoglossal nucleus	XII	-7.02	5.57	-0.46	1008
Hypoglossal nucleus	XII	-7.03	5.45	-0.46	1008
Hypoglossal nucleus	XII	-7.09	5.65	-0.2	1008
Hypoglossal nucleus	XII	-7.09	5.59	-0.28	1008
Hypoglossal nucleus	XII	-7.09	5.67	-0.31	1008
Hypoglossal nucleus	XII	-7.1	5.66	-0.4	1008
Hypoglossal nucleus	XII	-7.09	5.8	-0.35	1008
Hypoglossal nucleus	XII	-7.11	5.45	-0.47	1008
Hypoglossal nucleus	XII	-7.11	5.46	-0.48	1008
Hypoglossal nucleus	XII	-7.11	5.46	-0.47	1008
Hypoglossal nucleus	XII	-7.1	5.57	-0.45	1008
Hypoglossal nucleus	XII	-7.1	5.63	-0.4	1008
Hypoglossal nucleus	XII	-7.17	5.75	-0.36	1008
Hypoglossal nucleus	XII	-7.18	5.53	-0.41	1008
Hypoglossal nucleus	XII	-7.18	5.54	-0.4	1008
Hypoglossal nucleus	XII	-7.18	5.58	-0.42	1008
Hypoglossal nucleus	XII	-7.18	5.59	-0.41	1008
Hypoglossal nucleus	XII	-7.17	5.73	-0.33	1008
Hypoglossal nucleus	XII	-7.15	5.83	0.21	1008
Hypoglossal nucleus	XII	-7.15	5.89	0.19	1008
Hypoglossal nucleus	XII	-7.15	5.78	0.33	1008
Hypoglossal nucleus	XII	-7.26	5.64	-0.38	1008
Hypoglossal nucleus	XII	-7.26	5.66	-0.4	1008
Hypoglossal nucleus	XII	-7.25	5.75	-0.33	1008
Hypoglossal nucleus	XII	-7.25	5.77	-0.31	1008
Hypoglossal nucleus	XII	-7.23	5.96	0.18	1008
Hypoglossal nucleus	XII	-7.23	5.74	0.38	1008
Hypoglossal nucleus	XII	-7.33	5.74	-0.32	1008
Hypoglossal nucleus	XII	-7.38	5.86	0.35	1008
Hypoglossal nucleus	XII	-7.46	5.84	0.31	1008
Hypoglossal nucleus	XII	-7.46	5.92	0.33	1008
Hypoglossal nucleus	XII	-7.46	5.87	0.29	1008
Hypoglossal nucleus	XII	-7.56	5.96	-0.29	1008
Hypoglossal nucleus	XII	-7.56	5.91	-0.26	1008
Hypoglossal nucleus	XII	-7.56	5.9	-0.18	1008
