# Supplementary material for: Constructing an adult orofacial premotor atlas in Allen mouse CCF
Source: eLife. 2021 Apr 27;10:e67291. doi: 10.7554/eLife.67291 (PMC8137149; doi:10.7554/eLife.67291)
Supplement: Figure 5—source data 2 — Vibrissa starter cells from four mice (VII_v1, VII_v2, VII_v3, VII_v4), genioglossus starter cells from four mice (XII_g1, XII_g2, XII_g3, XII_g4), and masseter starter cells from four mice (V_m1, V_m2, V_m3, V_m4). Coordinates are relative to Bregma (in millimeters). Those coordinates can be converted into Allen common coordinate framework (CCF) coordinates by the following equations: AP in CCF = –1 × AP coordinates × 1000 + 5400; DV in CCF = DV coordinates × 1000; ML in CCF = ML coordinates × 1000 + 5700. [file elife-67291-fig5-data2.zip › XII_g3.txt]

name	acronym	AP_location	DV_location	ML_location	avIndex
Hypoglossal nucleus	XII	-6.79	5.57	0.08	1008
Hypoglossal nucleus	XII	-6.79	5.6	0.1	1008
Hypoglossal nucleus	XII	-6.78	5.66	0.17	1008
Hypoglossal nucleus	XII	-6.78	5.6	-0.07	1008
Hypoglossal nucleus	XII	-6.86	5.72	0.19	1008
Hypoglossal nucleus	XII	-6.85	5.62	-0.1	1008
Hypoglossal nucleus	XII	-6.84	5.69	-0.18	1008
Hypoglossal nucleus	XII	-6.84	5.71	-0.17	1008
Hypoglossal nucleus	XII	-6.84	5.7	-0.14	1008
Hypoglossal nucleus	XII	-6.94	5.72	0.19	1008
Hypoglossal nucleus	XII	-6.93	5.76	0.17	1008
Hypoglossal nucleus	XII	-6.94	5.77	0.21	1008
Hypoglossal nucleus	XII	-6.94	5.8	0.26	1008
Hypoglossal nucleus	XII	-6.94	5.74	0.25	1008
Hypoglossal nucleus	XII	-6.94	5.71	0.28	1008
Hypoglossal nucleus	XII	-6.92	5.78	-0.07	1008
Hypoglossal nucleus	XII	-6.92	5.78	-0.15	1008
Hypoglossal nucleus	XII	-6.91	5.76	-0.23	1008
Hypoglossal nucleus	XII	-7.01	5.8	0.22	1008
Hypoglossal nucleus	XII	-7.01	5.81	0.21	1008
Hypoglossal nucleus	XII	-7.01	5.83	0.29	1008
Hypoglossal nucleus	XII	-6.99	5.83	-0.21	1008
Hypoglossal nucleus	XII	-6.99	5.82	-0.25	1008
Hypoglossal nucleus	XII	-7	5.59	-0.42	1008
Hypoglossal nucleus	XII	-7	5.61	-0.42	1008
Hypoglossal nucleus	XII	-7.06	5.8	-0.36	1008
Hypoglossal nucleus	XII	-7.08	5.62	-0.44	1008
Hypoglossal nucleus	XII	-7.09	5.48	-0.44	1008
Hypoglossal nucleus	XII	-7.16	5.59	-0.45	1008
Hypoglossal nucleus	XII	-7.21	5.57	0.45	1008
Hypoglossal nucleus	XII	-7.23	5.78	-0.33	1008
Hypoglossal nucleus	XII	-7.3	5.94	-0.27	1008
Hypoglossal nucleus	XII	-7.3	5.92	-0.28	1008
Hypoglossal nucleus	XII	-7.3	5.9	-0.31	1008
Hypoglossal nucleus	XII	-7.3	5.84	-0.27	1008
Hypoglossal nucleus	XII	-7.38	5.92	-0.31	1008
Hypoglossal nucleus	XII	-7.38	5.89	-0.29	1008
Hypoglossal nucleus	XII	-7.38	5.92	-0.3	1008
Hypoglossal nucleus	XII	-7.37	5.94	-0.3	1008
Hypoglossal nucleus	XII	-7.47	5.77	-0.29	1008
