# Supplementary material for: Constructing an adult orofacial premotor atlas in Allen mouse CCF
Source: eLife. 2021 Apr 27;10:e67291. doi: 10.7554/eLife.67291 (PMC8137149; doi:10.7554/eLife.67291)
Supplement: Figure 5—source data 2 — Vibrissa starter cells from four mice (VII_v1, VII_v2, VII_v3, VII_v4), genioglossus starter cells from four mice (XII_g1, XII_g2, XII_g3, XII_g4), and masseter starter cells from four mice (V_m1, V_m2, V_m3, V_m4). Coordinates are relative to Bregma (in millimeters). Those coordinates can be converted into Allen common coordinate framework (CCF) coordinates by the following equations: AP in CCF = –1 × AP coordinates × 1000 + 5400; DV in CCF = DV coordinates × 1000; ML in CCF = ML coordinates × 1000 + 5700. [file elife-67291-fig5-data2.zip › XII_g4.txt]

name	acronym	AP_location	DV_location	ML_location	avIndex
Hypoglossal nucleus	XII	-7.14	5.66	0.19	1008
Hypoglossal nucleus	XII	-7.14	5.62	0.13	1008
Hypoglossal nucleus	XII	-7.06	5.61	0.24	1008
Hypoglossal nucleus	XII	-7.06	5.64	0.31	1008
Hypoglossal nucleus	XII	-7.06	5.72	0.27	1008
Hypoglossal nucleus	XII	-6.98	5.61	0.28	1008
Hypoglossal nucleus	XII	-6.98	5.64	0.31	1008
Hypoglossal nucleus	XII	-6.98	5.68	0.34	1008
Hypoglossal nucleus	XII	-6.98	5.74	0.3	1008
Hypoglossal nucleus	XII	-6.9	5.6	0.21	1008
Hypoglossal nucleus	XII	-6.9	5.65	0.22	1008
Hypoglossal nucleus	XII	-6.9	5.67	0.28	1008
Hypoglossal nucleus	XII	-6.9	5.71	0.26	1008
Hypoglossal nucleus	XII	-6.82	5.57	0.17	1008
Hypoglossal nucleus	XII	-6.82	5.6	0.28	1008
Hypoglossal nucleus	XII	-6.81	5.58	0.33	1008
Hypoglossal nucleus	XII	-6.81	5.6	0.4	1008
Hypoglossal nucleus	XII	-6.82	5.68	0.28	1008
